# Supplementary material for: LRRK2-Mediated Neuroinflammation-Induced Neuronal Dysfunctions in a Parkinson’s and Alzheimer’s Disease Cellular Model
Source: Biomolecules. 2025 Sep 16;15(9):1322. doi: 10.3390/biom15091322 (PMC12467174; doi:10.3390/biom15091322)
Supplement: Supplementary file 1 [file biomolecules-15-01322-s001.zip]

Archive with 6 entries (6 files):
- biomolecules-3754139-supplementary.pdf
- biomolecules-3754139-WB.pdf
- Suppl Table_S1.xlsx
- Suppl Table_S2.xlsx
- Suppl Table_S3.xlsx
- Suppl Table_S4.xlsx
