# Supplementary material for: LRRK2-Mediated Neuroinflammation-Induced Neuronal Dysfunctions in a Parkinson’s and Alzheimer’s Disease Cellular Model
Source: Biomolecules. 2025 Sep 16;15(9):1322. doi: 10.3390/biom15091322 (PMC12467174; doi:10.3390/biom15091322)
Supplement: Supplementary file 1 [file biomolecules-15-01322-s001.zip › Suppl Table_S1.xlsx]

## Sheet: ASYN
	baseMean	log2FoldChange	lfcSE	stat	pvalue	padj
PSAT1	3680.56	1.48616	0.0816819	18.1945	5.70114e-74	8.70051e-70
SERPINE1	10719.3	-1.28491	0.0774174	-16.5972	7.30257e-62	5.57223e-58
FN1	180985	-1.01241	0.0611825	-16.5473	1.6733e-61	8.51206e-58
TRIB3	996.701	1.72961	0.108205	15.9846	1.63685e-57	6.24498e-54
WFIKKN2	559.372	-1.66618	0.106217	-15.6865	1.87013e-55	5.708e-52
H19	17035.9	1.00503	0.0676268	14.8614	5.8725e-50	1.49367e-46
IGFL2	479.258	-2.08439	0.149881	-13.907	5.74217e-44	1.25187e-40
CTHRC1	7146.38	-0.836651	0.0632471	-13.2283	6.02397e-40	1.14915e-36
TNS1	2386.4	-1.03559	0.0785303	-13.1871	1.04052e-39	1.76437e-36
PHGDH	2984.57	1.13279	0.0862823	13.1289	2.24924e-39	3.43256e-36
CALB2	641.157	-1.35268	0.103979	-13.0092	1.08488e-38	1.50512e-35
S100A16	972.326	-1.12607	0.0868312	-12.9685	1.84549e-38	2.34701e-35
MTHFD2	2126	1.05002	0.0813419	12.9088	4.0166e-38	4.71518e-35
SLC1A5	3983.9	0.903034	0.0706988	12.773	2.32112e-37	2.53018e-34
SLC7A11	496.41	2.06913	0.162519	12.7316	3.94469e-37	4.01332e-34
LIF	5454.92	-1.13945	0.0896882	-12.7045	5.57986e-37	5.32214e-34
ITGA11	3700.92	-0.871735	0.0690745	-12.6202	1.63362e-36	1.46651e-33
COL1A1	380792	-0.66992	0.0535573	-12.5085	6.70973e-36	5.68873e-33
CXCL6	1336.63	-1.21128	0.0993397	-12.1934	3.37232e-34	2.70868e-31
INHBA	1381.22	-1.29526	0.107265	-12.0754	1.42464e-33	1.08707e-30
WARS1	3876.59	0.999446	0.0839879	11.8999	1.18528e-32	8.61359e-30
INHBE	146.957	2.75218	0.232098	11.8578	1.9601e-32	1.35968e-29
SPOCD1	789.497	-1.10132	0.0930613	-11.8343	2.5946e-32	1.72157e-29
ATF5	1447.49	1.05918	0.0907881	11.6665	1.88946e-31	1.20146e-28
IL32	3223.57	-0.925219	0.0802698	-11.5264	9.71494e-31	5.93039e-28
SLC6A6	1628.25	-0.862085	0.075152	-11.4712	1.8406e-30	1.08036e-27
FLJ16779	879.293	-1.15599	0.100928	-11.4535	2.25733e-30	1.27589e-27
IGF2	11447.6	0.95435	0.0838077	11.3874	4.83293e-30	2.63412e-27
NTM	1096.24	-1.08893	0.0957758	-11.3696	5.92472e-30	3.11783e-27
STC2	1364.76	1.12207	0.0991974	11.3115	1.15066e-29	5.85343e-27
TAGLN	41901	-0.73425	0.0651798	-11.265	1.95383e-29	9.61851e-27
CFI	3135.79	0.921506	0.0819022	11.2513	2.28203e-29	1.08831e-26
LAMC2	5636.01	-0.931107	0.0830685	-11.2089	3.68719e-29	1.70516e-26
KRT7	7446.15	-0.890123	0.0794829	-11.1989	4.12698e-29	1.85241e-26
PMEPA1	2163.49	-0.842019	0.0752098	-11.1956	4.28466e-29	1.86823e-26
ABCA1	2496.07	-0.776578	0.0695085	-11.1724	5.56418e-29	2.35875e-26
SEMA7A	672.852	-1.13336	0.101487	-11.1675	5.88244e-29	2.42627e-26
CHAC1	370.818	1.54723	0.140079	11.0455	2.30582e-28	9.26031e-26
ITGAV	11982.3	-0.61983	0.0561485	-11.0391	2.47442e-28	9.68261e-26
CHI3L1	2588.31	-0.88464	0.0803326	-11.0122	3.33701e-28	1.27315e-25
C4B	3033.16	0.76061	0.069735	10.9071	1.06559e-27	3.96634e-25
DDIT4	2417.28	1.05111	0.0964619	10.8967	1.19572e-27	4.34474e-25
NIBAN1	770.14	0.96619	0.0903855	10.6896	1.13802e-26	4.03891e-24
IL11	372.835	-1.25415	0.118047	-10.6241	2.30237e-26	7.98558e-24
ADAM19	3016.72	-0.792983	0.0749419	-10.5813	3.63867e-26	1.234e-23
PIK3CD	1149.75	-0.919406	0.0873839	-10.5215	6.88016e-26	2.28257e-23
ALDH1L2	851.198	1.21285	0.116582	10.4034	2.39142e-25	7.76499e-23
NELL2	9435.73	0.839751	0.0813527	10.3223	5.5844e-25	1.77549e-22
STEAP3	1538.66	-0.748188	0.0728821	-10.2657	1.00554e-24	3.13173e-22
SLC7A5	8767.69	0.656668	0.0640249	10.2564	1.10707e-24	3.37899e-22
RSPO3	927.188	0.985962	0.0964342	10.2242	1.54503e-24	4.62327e-22
C4A;LOC110384692	4968.13	0.703818	0.0691406	10.1795	2.44755e-24	7.1831e-22
ANKRD1	3741.28	-0.825377	0.0815541	-10.1206	4.47659e-24	1.28901e-21
TNFAIP2	767.89	-0.924829	0.0915992	-10.0965	5.72649e-24	1.61837e-21
ACTG2	1122.07	-1.08302	0.107399	-10.0841	6.49816e-24	1.80306e-21
KRT17	2735.16	-0.876602	0.0873658	-10.0337	1.08378e-23	2.90167e-21
SLC16A9	4555.26	0.638959	0.0636774	10.0343	1.07694e-23	2.90167e-21
ADM2	282.88	1.69061	0.168868	10.0115	1.3574e-23	3.5716e-21
MT2A	1033.55	-0.988682	0.100194	-9.86763	5.75057e-23	1.48745e-20
COLEC12	9871.05	0.541946	0.0550151	9.85085	6.79638e-23	1.72866e-20
IER3	8123.61	-0.518421	0.0529863	-9.78406	1.31815e-22	3.29776e-20
THBS2	11330	-0.71664	0.0740292	-9.6805	3.64927e-22	8.98251e-20
S100A6	1302.94	-0.830961	0.0859088	-9.67259	3.94275e-22	9.55083e-20
ALDH1A1	2494.12	0.649148	0.0675886	9.60441	7.65963e-22	1.82646e-19
NIPAL4	105.872	-2.62135	0.273857	-9.57198	1.04881e-21	2.46245e-19
SPINT1	1393.58	-0.689378	0.0723113	-9.53347	1.5211e-21	3.51721e-19
COL7A1	1812.69	-0.725569	0.0765622	-9.47686	2.6206e-21	5.9691e-19
PCK2	744.418	1.14849	0.121254	9.47179	2.75088e-21	6.1737e-19
DSP	5180.01	-0.648242	0.0685722	-9.45342	3.27948e-21	7.25336e-19
PGF	1119.21	0.938276	0.100033	9.37963	6.62073e-21	1.44341e-18
CLDN6	421.616	-1.15761	0.123529	-9.37111	7.17748e-21	1.54275e-18
DDIT3	747.139	0.982354	0.105395	9.32069	1.15588e-20	2.44998e-18
COL10A1	100.696	-2.33943	0.251625	-9.29731	1.44038e-20	3.01119e-18
C7	562.559	1.11584	0.120217	9.28188	1.66509e-20	3.43391e-18
SDC1	2375.9	-0.614532	0.0667441	-9.20727	3.34513e-20	6.80667e-18
HSPA5	22260.3	0.651314	0.0713634	9.12673	7.06015e-20	1.4177e-17
NUPR1	883.064	0.900065	0.0987803	9.11179	8.10318e-20	1.60601e-17
NPPB	270.613	-1.56397	0.172017	-9.09194	9.72907e-20	1.90353e-17
PAPPA	3257.39	-0.594007	0.0655695	-9.05921	1.31405e-19	2.53844e-17
POU2F2	526.21	-1.0913	0.120762	-9.03674	1.61419e-19	3.07927e-17
CXCL8	317.274	-1.38323	0.15349	-9.01182	2.02666e-19	3.81837e-17
CRYBB1	842.077	1.23077	0.13665	9.0067	2.12356e-19	3.95215e-17
EPHB2	2860.84	-0.627113	0.0700099	-8.95749	3.32147e-19	6.10711e-17
SFRP2	1027.41	0.77923	0.0870627	8.95021	3.54815e-19	6.44624e-17
ZC3H12A	596.706	-0.897014	0.10049	-8.92642	4.40029e-19	7.80847e-17
ALDH1B1	1708.64	-0.709771	0.0795338	-8.92414	4.49157e-19	7.87883e-17
A2M	19884.7	0.619542	0.0698638	8.86786	7.45638e-19	1.29309e-16
SH3PXD2A	6922.49	-0.584098	0.0659471	-8.85706	8.21496e-19	1.40863e-16
SLC6A9	527.52	1.26436	0.142836	8.85184	8.60877e-19	1.45976e-16
COL14A1	1242.41	0.841675	0.0951278	8.84783	8.92384e-19	1.49656e-16
ALPK3	437.416	-1.0827	0.122424	-8.84383	9.24954e-19	1.53432e-16
ST6GAL2	520.273	-0.905329	0.102434	-8.83819	9.72834e-19	1.59639e-16
LINC01614	236.51	-1.26682	0.143691	-8.8163	1.18304e-18	1.92069e-16
ADAMTS12	3680	-0.612802	0.0695831	-8.80677	1.28805e-18	2.06915e-16
MICAL2	2602.48	-0.647367	0.0738185	-8.76972	1.7911e-18	2.84729e-16
GAS6	4119.64	-0.667728	0.0761902	-8.76396	1.88504e-18	2.96573e-16
BGN	5567.8	-0.557344	0.0642248	-8.67802	4.02719e-18	6.27133e-16
AMTN	141.315	-1.80167	0.208009	-8.66152	4.65535e-18	7.17629e-16
LOXL2	6596.4	-0.607471	0.0702149	-8.65159	5.07849e-18	7.75028e-16
CD109	991.923	-0.753254	0.0873852	-8.61992	6.69984e-18	1.01234e-15
GARS1	4571.5	0.71451	0.0829219	8.61667	6.8929e-18	1.0313e-15
ITGA5	4157.21	-0.548653	0.0638287	-8.59572	8.27472e-18	1.22602e-15
IARS1	2233.47	0.628707	0.0734359	8.56131	1.11594e-17	1.63753e-15
TAGLN2	5201.16	-0.557922	0.0651816	-8.5595	1.13361e-17	1.64762e-15
CXCL1	982.051	-0.882264	0.103384	-8.53388	1.41516e-17	2.03743e-15
PLPP3	3078.52	0.599824	0.0704122	8.51875	1.6129e-17	2.30041e-15
EIF4EBP1	1571.25	0.647523	0.0760495	8.51448	1.67335e-17	2.36453e-15
LOXL4	1569.95	-0.819312	0.0967228	-8.47072	2.4388e-17	3.41455e-15
SRPX2	1296.76	-0.708896	0.0837703	-8.46238	2.61986e-17	3.60195e-15
CARD11	198.539	-1.32399	0.157451	-8.40888	4.13929e-17	5.64015e-15
COL6A3	20358.6	-0.556629	0.0663545	-8.38872	4.9146e-17	6.63731e-15
ZNF469	1312.84	-0.791605	0.0950748	-8.32613	8.35276e-17	1.11817e-14
DUSP4	1386.22	-0.679274	0.0821289	-8.27083	1.33029e-16	1.76536e-14
HMGCS1	3166.73	0.719109	0.0870391	8.26191	1.43358e-16	1.88602e-14
MEDAG	274.842	-1.13169	0.137103	-8.25431	1.52782e-16	1.99282e-14
PENK	438.273	1.07535	0.130947	8.21211	2.17342e-16	2.78727e-14
XPOT	3831.42	0.661732	0.0807044	8.19946	2.41471e-16	3.07091e-14
SHMT2	3640.93	0.635675	0.0776295	8.18858	2.64334e-16	3.33389e-14
COL4A2	64196.9	-0.587381	0.0719671	-8.1618	3.30075e-16	4.09534e-14
LPL	2079.67	0.549741	0.0674332	8.15238	3.56827e-16	4.39156e-14
CBS;LOC102724560	1125.46	0.796639	0.0978395	8.14231	3.87821e-16	4.73483e-14
H1-0	2476.58	-0.613731	0.0766187	-8.0102	1.14519e-15	1.38704e-13
ITGB3	528.027	-0.833007	0.104663	-7.95893	1.73537e-15	2.08532e-13
ABCB5	511.147	0.921009	0.115946	7.94341	1.96705e-15	2.34524e-13
DRAM1	1670.88	-0.597829	0.0752715	-7.9423	1.98459e-15	2.34781e-13
ITPR3	381.8	-1.07971	0.135963	-7.94121	2.00213e-15	2.35034e-13
TFPI2	1830.91	-0.800622	0.100872	-7.93701	2.07105e-15	2.4127e-13
SPARCL1	3302.91	0.71593	0.0906879	7.89444	2.91615e-15	3.34612e-13
TNFAIP3	1483.92	-0.633502	0.0803285	-7.8864	3.11037e-15	3.54234e-13
FHL2	1308.14	-0.596065	0.0759474	-7.84839	4.21401e-15	4.76371e-13
CSPG4	1549.4	-0.623426	0.080006	-7.79224	6.58319e-15	7.38721e-13
DCBLD2	15448.7	-0.609524	0.0782789	-7.78657	6.8854e-15	7.66994e-13
SESN2	1604.91	0.675301	0.08679	7.78087	7.20281e-15	7.96537e-13
ATOH8	2967.14	0.59763	0.0772424	7.73707	1.01732e-14	1.11693e-12
JCAD	819.081	-0.682387	0.0882291	-7.73426	1.04003e-14	1.13371e-12
CNN1	799.441	-0.813928	0.105316	-7.72843	1.08885e-14	1.17477e-12
PCSK1	480.85	-0.984901	0.127447	-7.72793	1.0931e-14	1.17477e-12
SCUBE1	1679.97	0.606258	0.0786012	7.71309	1.22808e-14	1.31061e-12
CXCL5	199.937	-1.46948	0.190763	-7.70315	1.32754e-14	1.40691e-12
ASNS	1533.15	2.22982	0.29111	7.6597	1.86368e-14	1.9615e-12
LDLR	2244.43	0.617686	0.0806886	7.65518	1.93041e-14	2.01781e-12
CCN4	262.636	-1.08442	0.142216	-7.6252	2.43661e-14	2.51251e-12
PHLDB2	2297.76	-0.51326	0.0675691	-7.59608	3.05234e-14	3.12629e-12
MYLK	3749.09	-0.618242	0.0814278	-7.59252	3.13748e-14	3.19207e-12
HERPUD1	2322.96	0.581	0.0772396	7.52205	5.39256e-14	5.4142e-12
SLC1A4	779.56	0.664447	0.088507	7.50728	6.03689e-14	6.02151e-12
TNFSF4	255.929	-1.0186	0.136154	-7.48124	7.3622e-14	7.29575e-12
BIRC7	214.198	-1.25994	0.169848	-7.41802	1.1888e-13	1.15556e-11
PTPRB	331.279	-1.06662	0.144009	-7.40662	1.29557e-13	1.25137e-11
CAV1	1182.56	-0.798051	0.108084	-7.38359	1.54078e-13	1.47886e-11
SARS1	5244.35	0.542186	0.0736084	7.36582	1.76062e-13	1.67931e-11
TGFB1	1958.04	-0.524959	0.0714876	-7.34336	2.08303e-13	1.97448e-11
CRABP1	7540.92	0.590455	0.0807016	7.31652	2.54477e-13	2.36804e-11
IFITM1	13416.3	0.566449	0.0774143	7.31711	2.53374e-13	2.36804e-11
GLIPR1	2283.5	-0.70784	0.0967826	-7.31371	2.59873e-13	2.40359e-11
NTRK1	192.358	1.38064	0.189416	7.28892	3.12441e-13	2.87239e-11
ANGPTL4	533.701	-0.823682	0.113218	-7.2752	3.45899e-13	3.16094e-11
SPHK1	1732.5	-0.514805	0.0709427	-7.25663	3.96858e-13	3.60503e-11
PI15	1087.86	0.8656	0.119686	7.23228	4.74947e-13	4.26363e-11
RGCC	528.604	0.871993	0.120585	7.23136	4.78174e-13	4.2675e-11
STING1	1513.45	0.553333	0.0765925	7.22438	5.0341e-13	4.4666e-11
CRLF1	490.419	-0.959374	0.132985	-7.21417	5.4263e-13	4.78675e-11
SMOC2	1066.79	0.615053	0.0854411	7.19857	6.08487e-13	5.33685e-11
LFNG	932.647	-0.620877	0.086709	-7.16046	8.04053e-13	6.93257e-11
MFAP5	293.272	-0.916005	0.12811	-7.15015	8.66839e-13	7.43193e-11
TYRP1	751.112	0.964947	0.135236	7.13528	9.65883e-13	8.23482e-11
ITGA9	681.198	0.726954	0.102087	7.12092	1.07211e-12	9.08967e-11
WSCD2	525.214	0.829228	0.117626	7.04971	1.79288e-12	1.48702e-10
OLFML2A	2433.82	-0.558371	0.0792047	-7.04972	1.79283e-12	1.48702e-10
GDPD2	342.298	0.868185	0.123348	7.03849	1.9434e-12	1.60315e-10
PLAAT4	266.247	0.949781	0.135255	7.02217	2.18451e-12	1.79235e-10
PYCR1	2613.52	0.513915	0.0741641	6.92943	4.22544e-12	3.39392e-10
NPNT	738.699	0.704457	0.102285	6.88722	5.68939e-12	4.54585e-10
ADGRG2	496.666	0.740726	0.108446	6.83038	8.46907e-12	6.73159e-10
YARS1	3395.73	0.545233	0.0802786	6.79176	1.10775e-11	8.66946e-10
F2RL1	668.644	-0.798129	0.117545	-6.78997	1.12158e-11	8.73285e-10
PALMD	1872.41	0.62498	0.0922514	6.77475	1.24623e-11	9.65417e-10
LMO7	1153.02	-0.59646	0.0885072	-6.73912	1.59353e-11	1.22206e-09
TRIM16	978.241	-0.538263	0.0802307	-6.70895	1.96034e-11	1.49584e-09
CDCP1	1765.16	-0.622001	0.0928125	-6.70169	2.06017e-11	1.56419e-09
HAPLN3	621.718	-0.647588	0.0971206	-6.66787	2.59535e-11	1.94155e-09
L1TD1	173.25	-1.15149	0.173003	-6.65589	2.81591e-11	2.09627e-09
P4HA1	2454.83	0.655221	0.0988805	6.62639	3.43998e-11	2.53611e-09
IQCG	1232.77	0.65245	0.0985382	6.62129	3.56073e-11	2.61251e-09
SLC16A3	722.41	-0.728052	0.110253	-6.60344	4.01717e-11	2.9055e-09
HMGA2	9077.73	-0.51111	0.0775084	-6.59424	4.27428e-11	3.07688e-09
RHBDF2	1112.4	-0.533831	0.0809655	-6.59331	4.30123e-11	3.08174e-09
PTPRE	579.533	-0.795464	0.120759	-6.58717	4.4828e-11	3.19683e-09
TRH	203.466	-1.14175	0.173982	-6.56249	5.29175e-11	3.75616e-09
MAPK13	299.89	-0.839271	0.128216	-6.54575	5.91966e-11	4.1824e-09
SNCAIP	765.693	0.570671	0.0873867	6.53041	6.55887e-11	4.61267e-09
LMCD1	639.533	-0.679058	0.104534	-6.49608	8.24402e-11	5.74669e-09
SCD	7076.49	0.521622	0.0802986	6.49603	8.24667e-11	5.74669e-09
FREM1	1763.27	0.569618	0.0879681	6.47528	9.46349e-11	6.53495e-09
C15orf48	91.5604	-1.67795	0.260242	-6.44763	1.13615e-10	7.76212e-09
ZSWIM4	984.423	-0.518562	0.0808586	-6.41319	1.42509e-10	9.58072e-09
CCN2	29862.3	-0.569963	0.0889153	-6.41018	1.4535e-10	9.68637e-09
LAMP3	216.37	0.941948	0.147239	6.3974	1.58044e-10	1.04865e-08
LRRC15	380.135	-0.766351	0.120896	-6.33895	2.31338e-10	1.50874e-08
PLK3	985.514	-0.515857	0.0813735	-6.33937	2.3071e-10	1.50874e-08
MARCHF4	295.34	-0.821889	0.13029	-6.30816	2.82375e-10	1.81064e-08
L1CAM	2326.13	-0.623033	0.0987872	-6.30681	2.84841e-10	1.81881e-08
CLEC18B	1745	-0.631322	0.100543	-6.27914	3.40446e-10	2.14171e-08
APOLD1	420.084	0.832511	0.132589	6.27888	3.41023e-10	2.14171e-08
CBLN1	1766.23	0.60511	0.0965755	6.26567	3.71231e-10	2.32187e-08
TOP2A	2089.36	0.575047	0.0920347	6.24816	4.15324e-10	2.57653e-08
TNFRSF10D	1521.86	-0.51774	0.0831253	-6.22843	4.71146e-10	2.89926e-08
LTBP2	10982.4	-0.967162	0.15536	-6.22529	4.80675e-10	2.94602e-08
TMEM97	897.216	0.582477	0.0938092	6.20916	5.32679e-10	3.25169e-08
CEBPG	1108.1	0.55097	0.089017	6.18949	6.03594e-10	3.65534e-08
ELK3	2089.13	-0.524167	0.0847304	-6.1863	6.15939e-10	3.71535e-08
PYGM	116.463	1.30469	0.211421	6.17103	6.78469e-10	4.07642e-08
PLAUR	754.128	-0.616767	0.100272	-6.15096	7.70173e-10	4.57339e-08
NQO1	2702.78	0.539743	0.0879091	6.13979	8.2633e-10	4.86897e-08
BEAN1	207.026	-0.918033	0.149714	-6.13193	8.68203e-10	5.07649e-08
VGLL3	1701.22	-0.659966	0.107783	-6.1231	9.17735e-10	5.32531e-08
DYSF	320.707	-0.88131	0.14409	-6.11639	9.57196e-10	5.53325e-08
PGM2L1	1194.24	-0.563888	0.0927384	-6.08041	1.19872e-09	6.82602e-08
DSC1	87.5078	1.46629	0.241576	6.06967	1.28173e-09	7.19138e-08
RSPH1	695.499	0.603903	0.100333	6.01896	1.75541e-09	9.63644e-08
TMEM92	152.049	-1.0428	0.173794	-6.00023	1.97033e-09	1.07775e-07
PCDHAC2	825.377	0.692547	0.115831	5.97896	2.24568e-09	1.21962e-07
C6	139.56	1.23736	0.207136	5.97367	2.31978e-09	1.25539e-07
PIK3IP1	797.461	-0.60909	0.102001	-5.97143	2.35177e-09	1.26821e-07
DCLK1	1839.79	-0.507626	0.0851826	-5.95926	2.53382e-09	1.35679e-07
SFRP4	421.681	0.926879	0.156426	5.92535	3.11636e-09	1.6571e-07
BCYRN1	392.748	0.969557	0.16372	5.92205	3.17952e-09	1.68481e-07
PAK3	1252.19	-0.535712	0.0909023	-5.89327	3.78618e-09	1.9856e-07
GBGT1	326.19	-0.729822	0.124018	-5.88481	3.98504e-09	2.08273e-07
CASP3	3490.81	-0.500198	0.0853475	-5.86073	4.6085e-09	2.38408e-07
KCNA1	557.229	0.684272	0.116932	5.85186	4.86094e-09	2.49774e-07
HP	201.007	1.15784	0.198393	5.83608	5.34419e-09	2.73684e-07
C1QTNF1	263.369	-0.910922	0.156483	-5.82121	5.84225e-09	2.96208e-07
MYOM1	346.122	0.750556	0.129057	5.81571	6.03785e-09	3.05111e-07
LIX1	572.285	0.611954	0.105506	5.8002	6.62344e-09	3.31411e-07
FOXC1	882.838	0.5269	0.091106	5.78337	7.3218e-09	3.62786e-07
RAB3B	1454.61	-0.521646	0.0911938	-5.7202	1.06401e-08	5.20446e-07
PLP1	169.339	-0.964677	0.168672	-5.71924	1.07002e-08	5.21711e-07
ABCG1	512.497	-0.655958	0.114913	-5.70828	1.14122e-08	5.51144e-07
CCBE1	265.718	0.736933	0.129727	5.68063	1.34202e-08	6.44041e-07
FAT2	384.13	0.73206	0.129141	5.66869	1.43889e-08	6.88368e-07
FOXL1	79.9227	-1.51	0.266468	-5.6667	1.45571e-08	6.94237e-07
PLXDC1	869.815	0.505026	0.0902599	5.59524	2.2032e-08	1.03455e-06
TGM2	9278.54	-1.20354	0.215623	-5.58167	2.38214e-08	1.10835e-06
ARHGEF2	2026.55	0.503141	0.0904334	5.56367	2.64164e-08	1.21795e-06
SLC19A2	1061.25	-0.546504	0.0989775	-5.52149	3.36131e-08	1.52335e-06
COL25A1	162.173	-1.03916	0.188207	-5.52136	3.36393e-08	1.52335e-06
ZMYND10	993.89	0.556124	0.100817	5.51618	3.46456e-08	1.56386e-06
MINAR1	232.199	-0.975507	0.177023	-5.51062	3.57569e-08	1.60496e-06
KLK4	77.0448	-1.65753	0.30148	-5.49798	3.84158e-08	1.71925e-06
EVA1A	853.937	-0.583609	0.106382	-5.48596	4.11238e-08	1.83435e-06
BST1	205.625	-0.82812	0.151256	-5.47496	4.376e-08	1.94134e-06
ADAM28	304.955	-0.709158	0.130376	-5.43932	5.34844e-08	2.34548e-06
CRYBA4	183.005	1.19492	0.219807	5.43623	5.44212e-08	2.37972e-06
CAMK2N1	692.515	-0.537944	0.0989985	-5.43386	5.51484e-08	2.40463e-06
NYAP2	292.635	-0.959408	0.176888	-5.42383	5.83369e-08	2.53356e-06
EXTL1	553.921	-0.618288	0.114185	-5.41481	6.13553e-08	2.64625e-06
HCG11;LOC107986583	350.157	-0.662688	0.122624	-5.40421	6.5095e-08	2.79049e-06
MGP	642.783	0.702593	0.13009	5.40082	6.63387e-08	2.83584e-06
EDNRA	621.185	0.534154	0.0990721	5.39157	6.98466e-08	2.96916e-06
ANO1	68.7112	-1.35195	0.251912	-5.36677	8.01598e-08	3.38869e-06
IL13RA2	1958.99	0.501765	0.093638	5.35856	8.38898e-08	3.53658e-06
SH3BP1	630.905	-0.516604	0.096526	-5.35197	8.70005e-08	3.64757e-06
PARVB	618.834	-0.506995	0.0948324	-5.34623	8.98075e-08	3.75494e-06
FMO1	1290.6	0.588898	0.110628	5.32322	1.01945e-07	4.22768e-06
SULT1A1	557.624	0.596323	0.112104	5.31936	1.04131e-07	4.30662e-06
ISLR2	697.049	-0.567403	0.106907	-5.30746	1.11163e-07	4.5674e-06
FGFR3	981.641	0.591442	0.11149	5.30487	1.12754e-07	4.61323e-06
ABCC3	117.514	-1.23686	0.233446	-5.29826	1.16909e-07	4.77046e-06
TUBA4A	417.08	-0.662635	0.125489	-5.28041	1.28894e-07	5.17647e-06
ERG	159.773	-0.939976	0.178934	-5.25319	1.49487e-07	5.92552e-06
ANGPTL1	193.612	0.833406	0.159441	5.22704	1.72248e-07	6.75752e-06
SYNM	2404.17	0.500451	0.0958958	5.21869	1.80189e-07	7.05092e-06
DUSP10	361.002	-0.629579	0.12074	-5.21435	1.84462e-07	7.19967e-06
TMEM59L	645.759	-0.628571	0.121413	-5.17715	2.253e-07	8.61731e-06
SPX	817.313	0.59818	0.115611	5.17408	2.29037e-07	8.73834e-06
F5	161.452	0.966441	0.187343	5.15868	2.48699e-07	9.41784e-06
BHLHE41	427.483	-0.584207	0.113528	-5.14593	2.66198e-07	9.98144e-06
PAWR	2608.28	-0.51922	0.101009	-5.14035	2.74229e-07	1.02323e-05
WNT10A	604.315	-0.560949	0.109192	-5.13729	2.78733e-07	1.0375e-05
ENTREP1	439.145	0.565089	0.110341	5.12129	3.03448e-07	1.11858e-05
ATP1A2	287.463	0.892877	0.175794	5.07912	3.79189e-07	1.3844e-05
PXMP2	576.346	0.503711	0.100119	5.03113	4.87604e-07	1.75144e-05
CELF3	568.938	-0.678037	0.134805	-5.02976	4.91085e-07	1.75926e-05
IL10	106.712	1.06613	0.212428	5.01879	5.19987e-07	1.85409e-05
CDC6	361.135	0.596959	0.119098	5.01233	5.3775e-07	1.91296e-05
ST6GALNAC5	1040.88	-0.515999	0.103143	-5.00273	5.65229e-07	1.99675e-05
DUSP26	130.298	-0.991102	0.19844	-4.99447	5.89978e-07	2.06506e-05
C2	559.303	0.576114	0.115529	4.98674	6.14054e-07	2.12979e-05
H2BC21	329.071	0.614754	0.123371	4.98296	6.26193e-07	2.16697e-05
ULBP1	61.44	1.34218	0.269518	4.97994	6.36034e-07	2.19148e-05
IFIT2	525.265	0.500919	0.100588	4.97991	6.36147e-07	2.19148e-05
IRS2	2686.03	-0.502475	0.101203	-4.96503	6.86911e-07	2.36103e-05
LRRC51	473.228	0.537657	0.108503	4.95525	7.22363e-07	2.47175e-05
ITGA2	677.683	-0.532134	0.107532	-4.9486	7.47485e-07	2.55074e-05
TTK	276.362	0.736179	0.149055	4.93896	7.85398e-07	2.65176e-05
CD70	90.1527	-1.24648	0.252837	-4.92995	8.22514e-07	2.76229e-05
NPHS1	203.347	0.905981	0.183948	4.92519	8.42767e-07	2.8205e-05
DUSP8	601.734	-0.513485	0.104569	-4.91051	9.08404e-07	3.00868e-05
ALPL	657.555	0.574996	0.117269	4.90323	9.42728e-07	3.08733e-05
PRIMA1	166.6	0.810772	0.166229	4.87745	1.07467e-06	3.47469e-05
MAST1	435.427	-0.575605	0.118073	-4.87501	1.08805e-06	3.51052e-05
FAM216B	695.25	0.575492	0.11824	4.86714	1.13224e-06	3.64539e-05
CDC20B	746.91	0.521236	0.107373	4.85443	1.20734e-06	3.87085e-05
SPMIP6	982.892	0.608046	0.126321	4.8135	1.48309e-06	4.68602e-05
ELAVL4	261.289	-0.742264	0.154717	-4.79755	1.60618e-06	5.02292e-05
SH3RF2	164.386	-0.832489	0.174254	-4.77746	1.77522e-06	5.5402e-05
DGKI	325.026	-0.618293	0.129647	-4.76904	1.85103e-06	5.75328e-05
ACAT2	631.935	0.558492	0.117308	4.7609	1.92735e-06	5.94317e-05
INHBB	465.095	-0.736049	0.15498	-4.74933	2.04091e-06	6.2795e-05
TINAGL1	2107.49	-0.505681	0.106545	-4.74619	2.07286e-06	6.36498e-05
SERPINA9	35.2269	-1.76742	0.372527	-4.7444	2.09122e-06	6.40847e-05
NOS2	253.212	-0.680571	0.143578	-4.74009	2.1362e-06	6.52011e-05
DIO2	167.544	-0.885495	0.18766	-4.7186	2.37474e-06	7.16222e-05
TMEFF2	1077.25	0.546972	0.116092	4.71153	2.45869e-06	7.40082e-05
ITGB6	437.047	-0.66023	0.140169	-4.71025	2.47412e-06	7.43257e-05
SLCO2A1	271.461	0.623389	0.13246	4.70626	2.523e-06	7.56453e-05
GPR87	113.079	-0.998177	0.214403	-4.65562	3.23013e-06	9.53482e-05
CDKN2B	5354	-0.895953	0.192495	-4.65441	3.24907e-06	9.57222e-05
TACSTD2	61.2208	-1.31021	0.282331	-4.64067	3.47279e-06	0.00010192
LINC02735	148.004	-1.04434	0.225144	-4.63856	3.50846e-06	0.000102769
TDO2	187.221	0.797877	0.172266	4.63166	3.62739e-06	0.000105644
FOSL1	197.543	-0.877171	0.189577	-4.62698	3.71037e-06	0.000107242
AMPD3	287.108	-0.700982	0.151654	-4.62225	3.79594e-06	0.000108933
TAGLN3	487.51	-0.575699	0.124641	-4.61886	3.85846e-06	0.00011027
PART1	236.309	0.680752	0.147564	4.61328	3.96373e-06	0.000112603
CACNG5	141.612	-0.858586	0.186339	-4.60765	4.07243e-06	0.000115305
SLC35F2	361.644	-0.53368	0.115842	-4.60696	4.08592e-06	0.000115473
ABLIM3	232.838	-0.706935	0.153715	-4.59901	4.24506e-06	0.000118999
ETV4	155.221	-0.784893	0.172237	-4.55705	5.18779e-06	0.00014265
INSRR	106.648	1.07604	0.236229	4.55509	5.2364e-06	0.000143728
MAP3K7CL	262.451	-0.690005	0.152349	-4.52912	5.92303e-06	0.000160839
GRIN2D	297.621	-0.654031	0.144936	-4.51255	6.4054e-06	0.000172404
SCN5A	290.314	0.627508	0.139215	4.50746	6.56078e-06	0.000175965
ENOX1	366.09	0.545144	0.121117	4.50096	6.76483e-06	0.000180486
UBD	1102.05	-0.531162	0.118356	-4.48784	7.19499e-06	0.00019063
HHIPL1	93.299	-0.970091	0.219117	-4.42728	9.54306e-06	0.000246424
CXCL13	259.984	0.89569	0.202472	4.42378	9.69901e-06	0.000249606
ATP10A	244.52	-0.615499	0.139186	-4.42213	9.77349e-06	0.000250882
PCSK2	317.144	0.586586	0.132992	4.41069	1.03043e-05	0.000262527
SYBU	362	0.525016	0.119189	4.4049	1.05831e-05	0.000268287
CFAP126	561.881	0.517447	0.117515	4.40326	1.06638e-05	0.000269438
ADPRH	201.543	-0.68817	0.156554	-4.39574	1.10398e-05	0.000278478
FANCD2	336.768	0.53942	0.122785	4.39322	1.11682e-05	0.000280788
GNAO1	564.212	-0.586899	0.133639	-4.39168	1.12477e-05	0.000282322
COL4A1	47357.1	-0.736159	0.167747	-4.38851	1.14131e-05	0.000285532
STAT5A	244.155	-0.632778	0.144387	-4.3825	1.17325e-05	0.000292566
TMEM151B	275.087	-0.677869	0.155202	-4.36766	1.25585e-05	0.000310625
SLC17A9	131.878	-0.806485	0.184925	-4.36115	1.2938e-05	0.000319492
TH	174.719	-0.95316	0.218798	-4.35635	1.32251e-05	0.000325529
ECEL1	533.644	-0.510667	0.117326	-4.35253	1.34576e-05	0.000330187
ROPN1L	241.317	0.663625	0.153598	4.32054	1.55645e-05	0.000372305
GAL3ST4	287.787	-0.565553	0.131041	-4.31585	1.58993e-05	0.000379717
GLT1D1	254.731	-0.592525	0.137318	-4.31499	1.59613e-05	0.000380601
SMTNL2	171.094	0.719938	0.16687	4.31438	1.60053e-05	0.000381057
RAB27B	412.315	-0.675241	0.15667	-4.30996	1.63281e-05	0.000387532
FMNL1	162.518	-0.774675	0.179952	-4.30489	1.67068e-05	0.000395905
TNFRSF11B	486.757	0.534103	0.124092	4.30409	1.67673e-05	0.000396502
KLF8	312.624	-0.528695	0.122895	-4.30199	1.69267e-05	0.000399256
FGF5	68.8297	-1.07203	0.249561	-4.29567	1.74167e-05	0.000407822
EN1	91.4321	-1.02141	0.237781	-4.29558	1.74235e-05	0.000407822
CDHR4	173.046	0.749823	0.174664	4.29293	1.76327e-05	0.000411595
ZNF503-AS1	75.7833	1.03455	0.240993	4.29286	1.76386e-05	0.000411595
ZP4	43.3865	-1.69394	0.394815	-4.29046	1.78302e-05	0.000413537
CCNO	333.605	0.519874	0.121234	4.28817	1.8015e-05	0.000416555
CAV2	756.585	-0.539423	0.125926	-4.28364	1.83856e-05	0.000423842
DACT2	482.727	0.578149	0.135372	4.27082	1.9476e-05	0.000446951
CFAP276	316.349	0.533662	0.125292	4.25936	2.05012e-05	0.000467666
ARHGEF28	252.805	-0.580602	0.136326	-4.25893	2.05406e-05	0.000467865
KLHL41	86.5565	1.39184	0.327308	4.25238	2.1151e-05	0.000480334
LOC105376805	97.4894	-0.906586	0.213886	-4.23864	2.24875e-05	0.000509172
GRIN1	111.154	-0.880803	0.207939	-4.23586	2.27674e-05	0.000513225
PPP1R3G	237.729	-0.627956	0.148616	-4.22535	2.38566e-05	0.000535405
QPCT	32.627	-1.63223	0.386967	-4.21801	2.46464e-05	0.000552319
HLX	101.703	-1.04162	0.247351	-4.21109	2.54145e-05	0.000564557
CTSS	161.572	-0.804975	0.191334	-4.20718	2.58574e-05	0.000571829
RAMP1	280.891	-0.547752	0.130496	-4.19745	2.69938e-05	0.000594447
PLA2G4C	485.9	-0.501679	0.119836	-4.18637	2.8345e-05	0.000619752
CD68	404.47	-0.594157	0.141917	-4.18664	2.83111e-05	0.000619752
CCL20	49.1459	-1.28638	0.307898	-4.17795	2.94143e-05	0.000638538
CLIC5	162.58	0.72633	0.173888	4.17701	2.9537e-05	0.000640289
ADGRL4	271.665	-0.608987	0.145907	-4.17379	2.99577e-05	0.00064574
MAL	120.141	-0.792367	0.189834	-4.17401	2.99289e-05	0.00064574
GFRA2	605.178	0.54661	0.131028	4.1717	3.02332e-05	0.00065076
SCUBE2	196.301	0.713717	0.171509	4.1614	3.16298e-05	0.000676054
PDE3A	310.089	0.568216	0.137971	4.11837	3.81563e-05	0.000797676
RTL1	82.7197	-0.965914	0.235784	-4.0966	4.1927e-05	0.00086583
FAM20A	312.168	0.580442	0.141706	4.0961	4.20169e-05	0.000866514
RFX4	367.126	0.54421	0.133342	4.0813	4.47838e-05	0.000916147
IGFBP5	39765.7	0.640471	0.157053	4.07804	4.54165e-05	0.000926607
PITPNM3	175.324	-0.663705	0.162834	-4.07596	4.58245e-05	0.000932438
IFI44L	631.794	0.5298	0.130976	4.045	5.2323e-05	0.00104107
POU4F1	138.188	-0.883282	0.218393	-4.04446	5.24447e-05	0.00104213
IRAK2	139.608	-0.761086	0.189363	-4.01919	5.83996e-05	0.00114115
C5AR1	135.105	0.76091	0.189563	4.01403	5.96912e-05	0.00116341
ADRA2A	145.639	0.80661	0.202385	3.98553	6.73296e-05	0.00129573
LINC01508	152.745	0.72313	0.181533	3.98346	6.79192e-05	0.00130379
NKAIN1	416.871	-0.621946	0.15668	-3.96952	7.2018e-05	0.00137041
IL7R	106.705	0.899312	0.227007	3.96161	7.44474e-05	0.00141136
LIPG	152.419	0.790228	0.199713	3.95682	7.5953e-05	0.00143278
MGAT4C	342.237	0.544939	0.138116	3.94552	7.96263e-05	0.00149468
APCDD1L	150.166	-0.701089	0.178105	-3.93637	8.27224e-05	0.0015452
S100A4	418.513	-0.569875	0.145243	-3.9236	8.72361e-05	0.0016196
ASGR1	94.9214	-0.867031	0.221391	-3.91628	8.99244e-05	0.00166472
LINC01411	251.308	-0.533648	0.136982	-3.89575	9.78955e-05	0.001792
C1QL4	313.53	-0.564821	0.145004	-3.8952	9.81184e-05	0.00179327
NCF2	111.558	-0.80089	0.206365	-3.88095	0.00010405	0.00188812
DCT	81.3239	1.04878	0.271358	3.86493	0.00011112	0.00200212
FBP1	53.0376	-1.25738	0.32597	-3.85736	0.000114618	0.00205304
APOC1	166.097	-0.659121	0.17129	-3.84798	0.000119093	0.00212075
TICAM1	211.612	-0.591398	0.153898	-3.84279	0.000121644	0.00214814
CFAP47	212.643	0.600438	0.156611	3.83394	0.000126109	0.00221212
EIF4EBP3	124.163	-0.79437	0.207635	-3.8258	0.00013035	0.00227605
VGF	2447.09	-0.671549	0.175849	-3.8189	0.000134051	0.00233266
ESRP2	134.59	-0.711637	0.186513	-3.81547	0.000135921	0.00236252
COMT	127.083	-0.789757	0.208742	-3.78341	0.000154697	0.0026437
ANK1	121.275	-0.705039	0.186963	-3.77101	0.000162588	0.00275083
COL6A6	204.761	0.58665	0.155591	3.77047	0.00016294	0.00275374
OSR1	111.312	0.757498	0.201019	3.7683	0.000164364	0.00277474
APLN	38.9604	1.29437	0.343532	3.76782	0.000164678	0.00277695
HTATIP2	267.81	-0.506264	0.134659	-3.75958	0.000170197	0.00286054
TFAP2B	274.822	-0.61199	0.163295	-3.74775	0.000178428	0.00298247
KIAA1210	57.9732	1.07162	0.286749	3.73715	0.00018612	0.00309746
LINC02200	86.3301	0.82333	0.221499	3.71708	0.000201535	0.00331068
CLCF1	171.131	-0.61838	0.166417	-3.71584	0.000202532	0.00332348
ITGA8	108.548	-0.833394	0.224452	-3.71302	0.000204798	0.00335345
KCNQ5	163.416	-0.636833	0.172644	-3.68871	0.00022539	0.00361691
COL24A1	156.886	-0.722531	0.195906	-3.68816	0.000225882	0.00362099
TNFRSF10A	168.659	-0.62916	0.170644	-3.68698	0.000226935	0.00363406
SIK1	514.269	-0.568749	0.155068	-3.66773	0.000244711	0.00389014
ADCYAP1	190.692	-0.621808	0.169642	-3.66541	0.000246946	0.00391344
SCN2A	253.319	-0.634925	0.173476	-3.66002	0.000252193	0.00397185
IRS4	322.434	-0.555871	0.151946	-3.65833	0.00025386	0.00398986
TC2N	59.0367	1.06223	0.292425	3.6325	0.000280688	0.00435765
CSMD1	43.9147	-1.17914	0.324752	-3.63091	0.000282424	0.00437464
GRID2	110.923	0.704633	0.194134	3.62962	0.000283844	0.0043755
BBOX1	134.8	0.766767	0.211776	3.62065	0.000293861	0.00449711
SNTN	80.2119	0.857843	0.237462	3.61254	0.000303208	0.00462726
PTCHD1	221.808	-0.609703	0.168872	-3.61046	0.000305658	0.00465069
MAB21L1	95.8278	-0.953452	0.264269	-3.60789	0.000308703	0.00468768
NRK	245.825	-0.581447	0.161338	-3.60391	0.000313466	0.00473175
TTBK1	169.781	-0.677533	0.188025	-3.60343	0.00031405	0.00473485
GDF6	157.273	-0.764458	0.212186	-3.60277	0.000314843	0.00473794
TLR2	96.3534	-0.851658	0.236761	-3.59712	0.000321759	0.00481881
GATA6	226.873	-0.567742	0.158019	-3.59287	0.000327052	0.00487892
AMER2	216.15	-0.635746	0.177034	-3.59109	0.000329303	0.00489815
MYT1	148.669	-0.660374	0.184124	-3.58656	0.000335063	0.00495965
HTRA3	414.396	1.12332	0.313456	3.58368	0.000338788	0.00500993
LOC283731	68.9566	-0.944158	0.263845	-3.57846	0.000345625	0.00509621
LINC00652	237.179	-0.564796	0.157882	-3.57734	0.000347114	0.0051083
PIPOX	233.529	0.528836	0.148715	3.55604	0.000376489	0.00549292
TCEA3	160.624	-0.633636	0.178184	-3.55607	0.000376438	0.00549292
B3GNT7	254.744	-0.585345	0.165348	-3.54008	0.000400008	0.00576986
CTXND1	47.4287	1.13106	0.320329	3.53095	0.000414078	0.00590583
WT1	158.897	0.672902	0.190693	3.52872	0.000417577	0.00595018
TBX2	126.937	0.787726	0.223472	3.52495	0.000423567	0.00601153
SLC49A3	84.2284	-0.86744	0.246662	-3.51671	0.000436935	0.00614568
KIF18A	255.673	0.545944	0.155388	3.51343	0.000442368	0.00619925
DEPP1	212.763	-0.598028	0.170243	-3.5128	0.000443415	0.00620603
GSG1L	57.6142	-0.971295	0.276514	-3.51265	0.000443665	0.00620603
MDH1B	272.359	0.503157	0.143389	3.50904	0.000449735	0.00627941
PHLDA2	163.286	-0.604847	0.172384	-3.50872	0.000450261	0.00628102
LOC101929457	41.7034	1.14827	0.327466	3.50653	0.000453982	0.00632137
C21orf62	300.226	0.525966	0.150184	3.50216	0.000461511	0.00639701
LURAP1L	106.145	0.734211	0.209947	3.49713	0.000470296	0.00651106
HOTAIRM1	204.555	0.533306	0.152652	3.4936	0.000476562	0.00657578
OLFML1	98.0066	0.785654	0.225998	3.47637	0.000508255	0.00695026
FLI1	195.232	-0.599206	0.172593	-3.47178	0.000517021	0.00704488
GPRIN3	151.576	-0.630871	0.182121	-3.46403	0.000532156	0.00723173
KCNMA1	155.284	-0.620333	0.179144	-3.46277	0.000534651	0.00725917
TMEM37	133.498	0.687151	0.198489	3.4619	0.000536376	0.00727611
CDKN2C	184.855	0.621742	0.179822	3.45754	0.00054513	0.00736216
PDK4	201.323	-0.54402	0.157443	-3.45535	0.000549571	0.00740248
C3orf52	162.427	-0.607704	0.176315	-3.4467	0.000567479	0.00759109
TLCD3B	296.843	-0.583447	0.169279	-3.44666	0.000567553	0.00759109
AKAP5	243.493	-0.59374	0.172684	-3.43831	0.000585364	0.00776129
RSPH10B2	42.6767	1.15615	0.336496	3.43586	0.000590672	0.00781131
DRP2	51.5052	-1.1646	0.338987	-3.43554	0.000591376	0.00781385
NEK2	220.585	0.546939	0.160441	3.40898	0.000652064	0.00840468
KIF15	225.187	0.53525	0.157106	3.40693	0.00065698	0.00845975
BIRC3	47.1861	-1.23753	0.36334	-3.40599	0.000659235	0.00846772
HHIPL2	40.1794	1.1875	0.34867	3.40579	0.000659729	0.00846772
CENPM	146.515	0.629576	0.185012	3.40289	0.000666763	0.00852217
IL6R	222.697	0.507272	0.149082	3.40264	0.000667383	0.00852296
LCN2	49.9816	-1.20743	0.354937	-3.4018	0.000669441	0.00853307
SLITRK6	126.082	0.749486	0.220331	3.40163	0.000669852	0.00853307
RINL	244.721	-0.513806	0.15122	-3.39774	0.000679447	0.00860501
SUSD2	106.195	0.68383	0.201306	3.39697	0.000681375	0.00862227
TMEM35A	298.633	-0.503564	0.148279	-3.39605	0.000683657	0.00864399
LRRC46	309.825	0.511942	0.151072	3.38871	0.000702212	0.00884196
GGT1	57.9795	-1.27557	0.377395	-3.37993	0.000725043	0.00908447
SCN7A	115.799	-0.862335	0.255484	-3.3753	0.000737355	0.00919345
THBD	307.093	-0.507857	0.150901	-3.3655	0.000764047	0.00949273
S100A3	72.0451	-0.866217	0.257824	-3.35973	0.000780189	0.00966434
HTR2B	95.9709	0.834014	0.248601	3.35483	0.000794152	0.00978962
LINC00547	122.457	-0.685236	0.204683	-3.3478	0.000814567	0.00997681
ETV7	39.6713	-1.19266	0.357218	-3.33874	0.000841589	0.0102066
HAPLN1	3478.36	-0.556655	0.167006	-3.33314	0.000858706	0.0103759
FLT1	97.6404	-0.933854	0.280462	-3.3297	0.000869407	0.010472
NRN1	221.495	-0.50645	0.152218	-3.32713	0.000877459	0.0105523
TREM1	243.201	-0.61823	0.186209	-3.32008	0.000899928	0.0107632
WFDC2	106.263	-0.694972	0.210754	-3.29755	0.000975326	0.0114849
LRRC8E	106.933	-0.694662	0.210983	-3.2925	0.000992998	0.011657
KCNH1	126.504	-0.704791	0.214369	-3.28775	0.0010099	0.011801
LOC102724680	67.4322	1.07933	0.328702	3.28362	0.00102483	0.0119298
CCDC150	114.172	0.76299	0.232658	3.27945	0.0010401	0.0120799
MOCOS	117.358	0.712878	0.217775	3.27346	0.00106239	0.0122826
DIO3	311.875	-0.560807	0.171403	-3.27185	0.00106844	0.0123433
TRDN	112.797	0.72644	0.222342	3.26722	0.00108608	0.0124809
NR2E1	141.479	0.585358	0.179305	3.26459	0.00109624	0.0125599
VWCE	129.212	-0.694587	0.212904	-3.26245	0.00110455	0.0126172
PRSS35	175.14	0.611694	0.187589	3.26083	0.00111088	0.01268
CNKSR1	67.546	-0.82206	0.25212	-3.26058	0.00111183	0.0126813
DNAI7	222.087	0.604641	0.185579	3.25813	0.00112149	0.012763
DDN	64.4672	0.869889	0.267687	3.24964	0.00115549	0.0131205
AMZ1	28.6344	-1.24663	0.386596	-3.22464	0.00126131	0.0140708
ADARB2	122.436	-0.740884	0.230278	-3.21735	0.00129379	0.0143389
NRXN1	262.479	-0.588178	0.182835	-3.21699	0.00129545	0.0143467
RIBC2	146.694	0.55884	0.173833	3.21481	0.00130529	0.0144263
SLC7A3	41.4175	1.07482	0.335143	3.20706	0.00134098	0.0147016
LINC01239	152.804	-0.547745	0.170821	-3.20654	0.0013434	0.0147176
ACSM3	67.968	-0.840709	0.262954	-3.19717	0.00138784	0.0151176
TMEM196	49.2606	-1.02033	0.319253	-3.196	0.00139347	0.0151682
CFAP61	146.829	0.579665	0.181516	3.19347	0.00140573	0.0152581
FAIM	136.164	-0.585075	0.18342	-3.18982	0.00142363	0.0153827
OPRL1	102.395	-0.672896	0.211667	-3.17903	0.00147767	0.015824
SLC15A2	94.4666	0.663702	0.209124	3.17373	0.00150494	0.0159936
RANBP3L	126.968	-0.694439	0.218852	-3.1731	0.00150821	0.0160135
LRRC39	93.3562	0.968587	0.306054	3.16476	0.0015521	0.0164035
CDC26	471.467	0.523516	0.165906	3.15549	0.00160227	0.0168237
CDH20	129.236	0.584896	0.185788	3.14819	0.00164283	0.017172
CHRNA1	110.487	-0.66706	0.212569	-3.13808	0.00170057	0.0175948
KDR	5707.67	0.533173	0.170515	3.12685	0.00176691	0.0181337
TRAC	65.0697	-0.822936	0.264684	-3.10913	0.00187638	0.0189513
CA3	81.5694	-0.748384	0.241119	-3.10379	0.0019106	0.0192332
CHRNA6	55.3806	-0.874956	0.282332	-3.09904	0.00194151	0.0194685
SV2B	147.814	-0.644893	0.20811	-3.09881	0.001943	0.0194696
PHOX2B	199.928	-0.620729	0.200371	-3.0979	0.00194897	0.0195166
CPB1	28.5816	1.24532	0.402224	3.09607	0.00196101	0.0195985
NMU	132.478	0.658653	0.212858	3.09432	0.00197262	0.0196888
C6orf141	69.0898	-0.807513	0.260992	-3.09401	0.0019747	0.0196966
HS3ST2	143.112	-0.608161	0.19714	-3.08493	0.00203601	0.0202026
CYTL1	83.4961	-0.735658	0.23869	-3.08207	0.00205565	0.0203578
SLC47A2	52.4514	0.928748	0.301708	3.07831	0.00208182	0.0205901
MARCHF6-DT	36.6406	1.07376	0.349368	3.07345	0.00211601	0.0207802
TEN1-CDK3	140.369	0.740867	0.242077	3.06046	0.00220995	0.0214952
KDM7A-DT	132.17	0.555964	0.181765	3.05869	0.00222308	0.0215817
IGFL4	224.088	-0.527565	0.172844	-3.05227	0.0022712	0.0218818
AGBL2	106.654	0.608851	0.200107	3.04263	0.00234518	0.0224247
KLRG1	45.4958	-0.949661	0.312211	-3.04173	0.00235224	0.0224441
DRGX	59.1044	-1.01132	0.332516	-3.04143	0.00235457	0.0224441
LINC02861	32.0376	1.09585	0.360909	3.03636	0.00239453	0.0227399
TFAP2A	122.821	-0.735149	0.242881	-3.02679	0.00247165	0.0233352
GRIA2	146.649	-0.590041	0.195119	-3.024	0.00249454	0.0234829
MIR31HG	53.7784	-0.950003	0.314248	-3.0231	0.00250203	0.0235265
NAMPTP1	305.411	0.501883	0.166028	3.02289	0.00250377	0.0235283
TRIM6	124.032	-0.645633	0.213982	-3.01723	0.00255097	0.0238837
CPLX2	235.149	-0.573442	0.190372	-3.01221	0.00259352	0.0241773
LGSN	160.035	0.51922	0.172444	3.01095	0.0026043	0.0242342
CARTPT	104.373	-0.784253	0.260595	-3.00947	0.00261701	0.0243081
LINC00682	47.5519	-1.0193	0.338903	-3.00764	0.00263287	0.0244405
GATA3	201.351	0.55007	0.183028	3.00538	0.00265248	0.0245777
MICB	51.6714	-0.935647	0.311578	-3.00293	0.00267395	0.0247166
BTBD17	69.7302	0.783273	0.261142	2.99941	0.002705	0.0249131
CRH	30.4812	-1.27676	0.42596	-2.99738	0.00272313	0.025065
SULT1A4;LOC124907837	38.7726	-1.08024	0.360593	-2.99575	0.00273773	0.0251571
CSPG4P12	134.236	-0.569748	0.190614	-2.98901	0.00279885	0.0255921
RNF128	78.7954	-0.791154	0.264784	-2.98792	0.0028088	0.0256064
YPEL4	72.5092	-0.76584	0.256576	-2.98485	0.00283716	0.0258289
CBR3	50.7283	-0.888934	0.29883	-2.97471	0.00293263	0.0265293
DSP-AS1	78.0315	-0.693472	0.233335	-2.972	0.00295865	0.0267329
SLC38A4	31.2712	-1.11895	0.376615	-2.97108	0.00296752	0.0267511
B3GALT4	159.936	-0.541666	0.182667	-2.96532	0.0030237	0.0271759
SLC6A1	87.153	-0.702952	0.237643	-2.95802	0.00309626	0.0277301
PPARG	160.443	0.505174	0.171078	2.95289	0.00314819	0.0280617
TBR1	105.281	-0.59594	0.201962	-2.95075	0.00317005	0.028172
CTH	169.809	0.529147	0.179474	2.94832	0.0031951	0.0282781
VLDLR-AS1	146.458	0.575681	0.195655	2.94233	0.00325754	0.0286263
C3AR1	113.819	0.60203	0.204707	2.94094	0.00327216	0.0286942
ESRG	27.9269	-1.19037	0.405065	-2.93873	0.00329564	0.0288553
MORN5	211.001	0.543391	0.185937	2.92245	0.00347286	0.0300109
CLVS2	60.6179	-0.848213	0.291114	-2.91368	0.00357199	0.0306076
ALKAL2	59.2689	-0.77752	0.268558	-2.89517	0.00378949	0.0319948
KCND2	65.978	-0.736541	0.25561	-2.8815	0.00395786	0.0329879
FSTL5	105.247	-0.62842	0.218391	-2.87749	0.00400849	0.0333553
MDGA2	146.682	0.521483	0.181628	2.87115	0.00408975	0.0338836
PNCK	144.216	-0.53635	0.186836	-2.8707	0.0040957	0.0339146
DEPDC1B	158.501	0.529712	0.184664	2.86852	0.00412403	0.0340567
GABBR2	213.256	-0.510616	0.178159	-2.86608	0.00415592	0.0342586
SYT12	181.947	-0.537805	0.188019	-2.86037	0.00423144	0.0347183
SLC17A6	201.546	-0.603866	0.211425	-2.85618	0.00428778	0.0351239
NKX6-1	27.3994	1.1711	0.410538	2.8526	0.00433633	0.035433
CASP1	33.0144	1.10019	0.386911	2.84353	0.00446173	0.0361222
LINC00973	100.996	-0.693822	0.244777	-2.83451	0.0045896	0.036806
ZMAT4	71.612	0.688844	0.243329	2.83092	0.00464146	0.0371829
IFNLR1	85.3502	-0.619473	0.219039	-2.82814	0.00468193	0.0373893
ABCB1	152.879	0.526088	0.186802	2.81628	0.00485828	0.0383362
PVALB	154.913	0.504922	0.179431	2.81402	0.00489261	0.0385473
FOXD1	114.122	-0.578898	0.206325	-2.80576	0.00501976	0.039364
H3C10	26.8241	1.27108	0.453911	2.80029	0.00510563	0.0398348
PLCXD3	59.2414	0.808245	0.289025	2.79646	0.0051666	0.0402489
TMEM26	135.038	0.544736	0.194955	2.79417	0.00520337	0.0404115
GRIN2C	107.645	0.621395	0.222626	2.79121	0.00525111	0.0406375
MINCR	103.61	0.626735	0.224562	2.79092	0.00525584	0.0406535
GOLGA7B	128.654	-0.54931	0.197031	-2.78793	0.00530459	0.0409476
GPR26	57.5597	-0.814891	0.29257	-2.78529	0.00534806	0.0411167
DACH2	89.3119	-0.62753	0.225377	-2.78435	0.00536345	0.0411936
TNIP3	38.2097	-1.03871	0.373473	-2.78121	0.00541566	0.0415092
MMP13	142.325	0.71925	0.260006	2.76628	0.00567	0.0428578
VNN2	62.1265	-0.745427	0.269779	-2.76311	0.00572541	0.0431697
PHETA2	41.0198	-0.990095	0.35844	-2.76224	0.00574068	0.0432635
ICA1	152.728	-0.528574	0.19148	-2.76047	0.00577188	0.0434129
CACNB4	67.5576	-0.815479	0.295774	-2.7571	0.00583165	0.0438192
HSPE1-MOB4	142.694	0.666238	0.242133	2.75153	0.00593171	0.0444153
ZNF365	101.649	-0.560499	0.203766	-2.7507	0.00594689	0.044488
RASGRP1	133.284	-0.624359	0.227356	-2.74618	0.00602943	0.0450172
PGM5P4-AS1	66.9627	0.724203	0.263862	2.74463	0.00605797	0.045142
TIE1	32.9189	-1.11723	0.407172	-2.74387	0.00607203	0.0452246
CFAP141	85.7016	0.683364	0.249463	2.73934	0.00615628	0.0455852
NDST4	108.823	0.616441	0.22508	2.73876	0.0061671	0.0455989
CIBAR2	154.103	0.512083	0.187292	2.73414	0.00625428	0.046097
PITX1-AS1	49.1159	0.820814	0.300373	2.73265	0.00628275	0.0462077
CD274	111.534	-0.562048	0.205807	-2.73094	0.00631535	0.0464027
GATA2	71.092	0.659894	0.241659	2.73068	0.0063204	0.0464175
GIPC2	46.0415	-0.927274	0.339941	-2.72775	0.00637685	0.0467671
ADAMTS4	166.695	-0.519081	0.190342	-2.7271	0.00638929	0.0467884
PDE2A	74.2115	-0.720904	0.264462	-2.72593	0.0064121	0.0469329
CSF1R	127.595	-0.528586	0.194003	-2.72464	0.00643723	0.0470266
SGCG	60.4169	0.748437	0.275007	2.72152	0.0064983	0.0474004
HRCT1	53.5307	0.900775	0.331168	2.71999	0.0065283	0.0475099
PTGER3	50.0783	-0.82878	0.304725	-2.71977	0.0065328	0.04752
NEURL3	55.6409	-0.856292	0.315163	-2.71698	0.00658797	0.0478529
LINC02910	45.628	0.875783	0.323014	2.71129	0.00670225	0.0484066
C11orf96	82.793	-0.649764	0.239973	-2.70765	0.00677615	0.0488247
ND3	31760.4	0.673747	0.249166	2.70401	0.00685082	0.0492233

## Sheet: MLI2
	baseMean	log2FoldChange	lfcSE	stat	pvalue	padj
FN1	172845	-1.428	0.0484157	-29.4947	3.36995e-191	5.25745e-187
LIF	4879.41	-1.82258	0.0679686	-26.8151	2.15545e-158	1.68136e-154
LAMC2	5134.21	-1.36945	0.0577091	-23.7302	1.75841e-124	9.14434e-121
ANKRD1	2972.64	-1.74646	0.0806846	-21.6455	6.70032e-104	2.61329e-100
COL1A1	358959	-1.03019	0.0496238	-20.7601	9.93801e-96	3.10086e-92
TNS1	2344.91	-1.28395	0.0621287	-20.666	7.01514e-95	1.82405e-91
COL4A1	43832.6	-1.17277	0.0595214	-19.7033	2.02064e-86	4.50343e-83
PSAT1	2977.2	1.08809	0.0558656	19.4769	1.7224e-84	3.3589e-81
ACTG2	957.658	-1.92724	0.102401	-18.8205	5.13075e-79	8.89388e-76
ITGB1	32231.3	-0.858846	0.046217	-18.5829	4.42089e-77	6.89704e-74
ABCA1	2290.53	-1.22147	0.0672212	-18.1709	8.76952e-74	1.24376e-70
KRT17	2303.89	-1.51264	0.0846384	-17.8718	1.95609e-71	2.36791e-68
MICAL2	2367.55	-1.20655	0.0675135	-17.8713	1.97313e-71	2.36791e-68
LTBP2	10480.6	-1.33264	0.0747567	-17.8264	4.41037e-71	4.91473e-68
DCBLD2	14000.7	-0.920361	0.0520819	-17.6714	6.96066e-70	7.23955e-67
IL32	2735.84	-1.5507	0.0879101	-17.6396	1.22293e-69	1.19243e-66
COL4A2	60249.9	-0.930471	0.0531945	-17.4919	1.65209e-68	1.51613e-65
CTHRC1	6461.58	-1.09533	0.0626788	-17.4753	2.21143e-68	1.86097e-65
IGFL2	426.625	-2.81272	0.160967	-17.4739	2.26642e-68	1.86097e-65
THBS2	10720.8	-1.02253	0.059663	-17.1384	7.67482e-66	5.98674e-63
NTM	1012.87	-1.4745	0.0871034	-16.9282	2.78924e-64	2.07214e-61
SPOCD1	713.637	-1.67315	0.100363	-16.6709	2.1325e-62	1.51223e-59
PLAU	7378	-1.16796	0.0703972	-16.5911	8.08915e-62	5.4869e-59
NES	6626.12	-1.02336	0.062248	-16.4401	9.87237e-61	6.41745e-58
ADAM19	2920.62	-1.06126	0.0653437	-16.2412	2.58012e-59	1.6101e-56
DES	5811.86	-0.90409	0.0568798	-15.8947	6.89094e-57	4.13483e-54
MYH9	56621.9	-0.806227	0.0507864	-15.8749	9.46065e-57	5.4665e-54
SLC4A5	3593.67	1.09138	0.0688052	15.8618	1.16446e-56	6.48811e-54
ALDH1B1	1551.21	-1.0894	0.069635	-15.6445	3.62452e-55	1.94987e-52
IL11	314.744	-2.34167	0.152077	-15.3979	1.69012e-53	8.78917e-51
PMEPA1	2011.22	-1.15268	0.0750452	-15.3598	3.04591e-53	1.53288e-50
STEAP3	1364.02	-1.30767	0.0851564	-15.3561	3.22193e-53	1.57079e-50
LDLR	2893.69	1.15483	0.0753157	15.3332	4.58967e-53	2.1698e-50
SEMA7A	623.51	-1.55005	0.101204	-15.3161	5.96642e-53	2.73771e-50
CALB2	600.456	-1.54129	0.100754	-15.2975	7.93969e-53	3.53906e-50
LOXL4	1433.51	-1.17635	0.077744	-15.1311	1.01018e-51	4.37774e-49
HAPLN1	2807.47	-1.25288	0.0828927	-15.1145	1.30048e-51	5.48347e-49
CFI	3235.25	1.07999	0.072007	14.9985	7.51324e-51	3.08458e-48
IER3	7279.07	-0.91263	0.0617023	-14.7909	1.67809e-49	6.71277e-47
PIK3CD	1081.36	-1.22393	0.0829319	-14.7583	2.72132e-49	1.06138e-46
LOXL2	6048.56	-1.00255	0.068138	-14.7135	5.27773e-49	2.00824e-46
CDKN2B	4860.13	-1.1922	0.0810507	-14.7093	5.61611e-49	2.08612e-46
MYLK	3372.2	-1.08598	0.0740093	-14.6736	9.51994e-49	3.45397e-46
SDC1	2210.29	-0.881921	0.0601144	-14.6707	9.92917e-49	3.52057e-46
MMP2	18509.4	-0.771183	0.0531721	-14.5035	1.15076e-47	3.98957e-45
CDCP1	1645.12	-0.980343	0.0678091	-14.4574	2.25173e-47	7.63679e-45
RSPH1	851.616	1.21894	0.084471	14.4302	3.33919e-47	1.1084e-44
DSP	5145.38	-0.75635	0.0524729	-14.4141	4.21878e-47	1.37119e-44
CLEC18B	1556.01	-1.02978	0.0716533	-14.3716	7.7957e-47	2.48206e-44
ITGAV	11634.3	-0.676495	0.0472891	-14.3055	2.02108e-46	6.30618e-44
CAV1	978.873	-1.5249	0.106691	-14.2926	2.43432e-46	7.44664e-44
CLDN6	373.363	-1.72537	0.120902	-14.2708	3.32522e-46	9.97629e-44
PAPPA	3019.75	-0.92723	0.0650758	-14.2485	4.58268e-46	1.34895e-43
ADAMTS12	3536.03	-0.795116	0.056109	-14.1709	1.38677e-45	4.00648e-43
TGFBI	31055	-0.725922	0.0515591	-14.0794	5.08378e-45	1.44204e-42
COL6A3	20329.6	-0.810567	0.0577635	-14.0325	9.85852e-45	2.74648e-42
ACTA2	6991.32	-0.769752	0.0550447	-13.9841	1.94884e-44	5.33402e-42
GLIPR1	1926.29	-1.26981	0.0911764	-13.927	4.34162e-44	1.16782e-41
ACTN1	18301.8	-0.791122	0.0569009	-13.9035	6.03133e-44	1.59483e-41
COLEC12	10781.5	0.763261	0.0549647	13.8864	7.66007e-44	1.99175e-41
SRPX2	1161.88	-1.26115	0.0909168	-13.8715	9.42807e-44	2.41127e-41
TTR	119686	0.860905	0.0625843	13.7559	4.69296e-43	1.18088e-40
TAGLN2	4735.14	-0.828447	0.0603097	-13.7365	6.13295e-43	1.51873e-40
EPHB2	2767.4	-0.878668	0.0652154	-13.4733	2.24513e-41	5.47286e-39
F2R	4266.15	-0.766535	0.0571445	-13.414	5.00818e-41	1.20204e-38
S100A16	879.262	-1.54569	0.115277	-13.4085	5.3889e-41	1.27382e-38
GREM1	4931.08	-0.772456	0.0577633	-13.3728	8.72188e-41	2.0309e-38
CSRP1	5945.73	-0.745429	0.0558089	-13.3568	1.08101e-40	2.48011e-38
ND1	48775	0.633192	0.0479542	13.2041	8.30675e-40	1.87817e-37
ZMYND10	1192.78	1.10533	0.083835	13.1846	1.07623e-39	2.39862e-37
CDC20B	1019.05	1.25189	0.0958095	13.0665	5.11837e-39	1.12467e-36
GAS6	3993.59	-0.735177	0.0564481	-13.024	8.94157e-39	1.93746e-36
ITGA3	11117.2	-0.719881	0.0553637	-13.0028	1.17993e-38	2.52165e-36
ATP2B3	1254.01	1.04367	0.080423	12.9773	1.64644e-38	3.4711e-36
TPM2	8943.6	-0.711305	0.0548245	-12.9742	1.71347e-38	3.56424e-36
DDIT4	2302.32	0.955406	0.073662	12.9701	1.80705e-38	3.70945e-36
LGALS1	5693.91	-0.783589	0.0605833	-12.9341	2.89114e-38	5.85775e-36
TGFB2	6346.44	-0.940883	0.0727622	-12.9309	3.01195e-38	6.02428e-36
CNN1	699.959	-1.43087	0.110895	-12.9029	4.3337e-38	8.55824e-36
SH3PXD2A	6860.88	-0.725394	0.0564104	-12.8592	7.63352e-38	1.48863e-35
COL5A1	69891.8	-0.763554	0.0595247	-12.8275	1.14999e-37	2.21493e-35
PLXND1	9486.72	-0.777672	0.0607493	-12.8013	1.61129e-37	3.06559e-35
TAGLN	34770.1	-1.47419	0.115536	-12.7596	2.75733e-37	5.18278e-35
LOX	4295.27	-0.751827	0.0590335	-12.7356	3.74972e-37	6.96421e-35
FLJ16779	873.793	-1.19	0.0939686	-12.6638	9.38478e-37	1.72249e-34
HMGCS1	3251.08	0.838926	0.0669445	12.5317	5.01009e-36	9.08866e-34
POSTN	3409.66	-0.957325	0.0764452	-12.523	5.58661e-36	1.0018e-33
CSPG4	1493.67	-0.913957	0.0730259	-12.5155	6.14095e-36	1.08869e-33
TPM1	29760.7	-0.702376	0.0561796	-12.5023	7.24823e-36	1.25644e-33
NELL2	9905.21	0.929698	0.0743593	12.5028	7.20898e-36	1.25644e-33
BGN	5293.4	-0.801738	0.0643999	-12.4494	1.40954e-35	2.41651e-33
MYL9	18357	-0.515727	0.041615	-12.3928	2.85855e-35	4.84742e-33
SLC16A9	4680.01	0.794529	0.064214	12.3731	3.65242e-35	6.12704e-33
ND2	59605	0.55673	0.045051	12.3578	4.42285e-35	7.34052e-33
HMCN1	3415.3	-0.762872	0.0627573	-12.1559	5.33664e-34	8.76389e-32
DHCR24	10715.3	0.799002	0.0659412	12.1169	8.59741e-34	1.39717e-31
OLFML2A	2354.88	-0.756184	0.0627643	-12.048	1.98733e-33	3.19633e-31
TPM4	22523.5	-0.543906	0.0452726	-12.014	2.99871e-33	4.77376e-31
ENAH	9383.18	-0.643581	0.0537363	-11.9766	4.71046e-33	7.42302e-31
CD109	939.11	-0.947071	0.0791573	-11.9644	5.45795e-33	8.51495e-31
DNAH9	1007.45	1.13613	0.0956581	11.8769	1.55983e-32	2.40939e-30
DHRS3	3256.34	0.894081	0.0753338	11.8683	1.73036e-32	2.6466e-30
CCN1	8646.38	-0.788753	0.0665068	-11.8597	1.91562e-32	2.90152e-30
POU2F2	499.493	-1.39939	0.118345	-11.8247	2.91034e-32	4.36578e-30
TNFAIP2	739.268	-1.1667	0.0987353	-11.8164	3.21027e-32	4.76986e-30
SPMIP6	1218.1	1.24993	0.105805	11.8135	3.32608e-32	4.8953e-30
SLC2A12	2775.56	0.858629	0.072765	11.8	3.90227e-32	5.68965e-30
LAMA1	7614.77	-0.551616	0.0469729	-11.7433	7.64632e-32	1.10454e-29
CRLF1	427.019	-1.40432	0.119843	-11.7179	1.03174e-31	1.47672e-29
RAPH1	1468.37	-0.824801	0.0705435	-11.6921	1.39904e-31	1.98422e-29
VCAN	9955.94	-0.543408	0.0464889	-11.689	1.45135e-31	2.03986e-29
TNC	8657.46	-0.642249	0.0553969	-11.5936	4.44108e-31	6.18619e-29
ZNF469	1319.34	-1.01717	0.0877519	-11.5915	4.55239e-31	6.28512e-29
PALLD	11312.5	-0.589948	0.0509223	-11.5853	4.89485e-31	6.66209e-29
GSN	6687.42	-0.618631	0.0533994	-11.585	4.91084e-31	6.66209e-29
HMGCR	2955.36	0.707818	0.0611219	11.5804	5.17855e-31	6.93028e-29
LINC01614	196.301	-2.3303	0.201233	-11.5801	5.19737e-31	6.93028e-29
ITGA5	3944.01	-0.806597	0.0697129	-11.5703	5.82916e-31	7.70684e-29
SREBF2	7517.09	0.640516	0.0555836	11.5235	1.00488e-30	1.31741e-28
SLC39A14	3959.83	-0.66882	0.0582047	-11.4908	1.4671e-30	1.90736e-28
CCND1	10567	-0.513337	0.0446767	-11.4901	1.48021e-30	1.9085e-28
GASK1B	9732.68	-0.566513	0.0494705	-11.4515	2.31003e-30	2.954e-28
CFAP126	711.177	1.26566	0.110653	11.438	2.69909e-30	3.42346e-28
MMP14	52380.5	-0.573339	0.0501507	-11.4323	2.88284e-30	3.62703e-28
SPHK1	1574.08	-0.823233	0.0720429	-11.427	3.06533e-30	3.82578e-28
TNFSF15	1118.25	-0.953189	0.0835189	-11.4128	3.60726e-30	4.46642e-28
DUSP4	1299.1	-0.962311	0.0843688	-11.406	3.90222e-30	4.79359e-28
ST6GAL2	487.978	-1.15913	0.102033	-11.3604	6.5871e-30	8.02855e-28
SCUBE1	1935.09	0.878453	0.0773544	11.3562	6.90827e-30	8.35473e-28
PTPRB	292.503	-1.74407	0.153844	-11.3366	8.64339e-30	1.03727e-27
FILIP1L	1409.47	-0.976225	0.0861264	-11.3348	8.82398e-30	1.05086e-27
TNFRSF12A	5413.04	-0.674729	0.0595708	-11.3265	9.69982e-30	1.14642e-27
FHL2	1107.56	-1.1729	0.103694	-11.3111	1.15605e-29	1.35605e-27
PRODH	773.096	1.18765	0.105336	11.2749	1.74585e-29	2.03261e-27
ITGA11	3294.35	-1.57497	0.139809	-11.2651	1.95037e-29	2.2539e-27
ECE1	2885.9	-0.768136	0.0682528	-11.2543	2.20643e-29	2.53106e-27
RGS3	2357.29	-0.739577	0.065744	-11.2493	2.33321e-29	2.65696e-27
ASNS	906.374	1.25486	0.111562	11.248	2.36809e-29	2.67714e-27
MFAP5	246.091	-1.64465	0.146287	-11.2426	2.51755e-29	2.82564e-27
TMEM231	2398.87	0.73173	0.0651149	11.2375	2.66746e-29	2.97251e-27
PDGFC	3416.64	-0.607377	0.0542314	-11.1997	4.08962e-29	4.52497e-27
TGFB1	1772.11	-0.880333	0.0786217	-11.1971	4.2145e-29	4.63032e-27
LFNG	820.113	-1.13681	0.101558	-11.1936	4.38027e-29	4.77879e-27
TRIB3	716.509	0.991917	0.0886466	11.1896	4.5868e-29	4.96935e-27
S100A6	1200.74	-1.00009	0.0895804	-11.1642	6.10491e-29	6.56847e-27
FAM216B	941.126	1.31471	0.11791	11.1501	7.15442e-29	7.64494e-27
ID3	12004.9	0.564892	0.0507323	11.1348	8.49652e-29	9.0173e-27
CAVIN1	18262.2	-0.631747	0.0567797	-11.1263	9.34446e-29	9.8502e-27
ITGB3	491.129	-1.2386	0.111434	-11.115	1.06008e-28	1.10995e-26
CCN4	232.757	-1.69007	0.15215	-11.1079	1.14835e-28	1.19436e-26
COL6A2	36507	-0.59363	0.0534577	-11.1047	1.19069e-28	1.2302e-26
NIPAL4	102.549	-2.72794	0.245917	-11.0929	1.35739e-28	1.3932e-26
CXCL8	281.252	-1.99773	0.180323	-11.0786	1.59322e-28	1.62456e-26
PHLDB2	2200.87	-0.702465	0.063831	-11.0051	3.61216e-28	3.63714e-26
ATOH8	3034.31	0.677974	0.0616077	11.0047	3.62733e-28	3.63714e-26
TGM2	8795.36	-1.52506	0.138586	-11.0045	3.63691e-28	3.63714e-26
SLC7A11	380.491	1.6226	0.147666	10.9883	4.35025e-28	4.32282e-26
C4A;LOC110384692	5396.89	0.816335	0.0746238	10.9393	7.47407e-28	7.37994e-26
SCD	8068.8	0.822551	0.0753046	10.923	8.95084e-28	8.78252e-26
LMO7	1071.49	-0.891538	0.0816656	-10.9169	9.56621e-28	9.32766e-26
SERPINE1	9326.84	-2.18291	0.200547	-10.8848	1.36215e-27	1.31993e-25
NUAK1	2590.13	-0.668205	0.0616793	-10.8335	2.38733e-27	2.29906e-25
F2RL1	607.395	-1.13445	0.105042	-10.8	3.44142e-27	3.27376e-25
WFIKKN2	607.319	-1.08938	0.101024	-10.7834	4.12451e-27	3.89979e-25
CLU	27258.6	0.60052	0.055868	10.7489	5.99663e-27	5.63574e-25
HMGA1	4883.11	-0.634058	0.0592067	-10.7092	9.21245e-27	8.6062e-25
CFAP90	961.595	1.10338	0.103269	10.6845	1.20305e-26	1.11719e-24
CFAP276	418.162	1.32495	0.12429	10.6602	1.56255e-26	1.44244e-24
FADS2	4291.37	0.873973	0.0823232	10.6164	2.50121e-26	2.29537e-24
TNFAIP3	1457	-0.78051	0.0735492	-10.6121	2.61887e-26	2.3893e-24
C7	539.669	1.01357	0.0961169	10.5451	5.34953e-26	4.85221e-24
COL6A1	26352.3	-0.542427	0.0514858	-10.5355	5.9287e-26	5.34646e-24
MXRA5	22506.5	-0.530991	0.0504587	-10.5233	6.74861e-26	6.05087e-24
MEDAG	253.196	-1.46577	0.139917	-10.476	1.11342e-25	9.92598e-24
DNAAF1	542.417	1.20094	0.11482	10.4594	1.32763e-25	1.17684e-23
PHGDH	2410.84	0.678928	0.0649564	10.4521	1.43381e-25	1.26378e-23
ITPR3	374.191	-1.38936	0.133032	-10.4438	1.5642e-25	1.37096e-23
NKAIN4	3492.19	-0.586537	0.0561835	-10.4397	1.63388e-25	1.42403e-23
PLEKHG4B	8217.59	0.619836	0.0594678	10.423	1.94623e-25	1.68684e-23
PALMD	1892.14	0.702801	0.0676724	10.3853	2.89154e-25	2.49231e-23
IGFBP6	874.267	1.01356	0.0981061	10.3313	5.08891e-25	4.3622e-23
DRAM1	1521.46	-0.858188	0.083135	-10.3228	5.55606e-25	4.73662e-23
WARS1	3243.67	0.540789	0.0524035	10.3197	5.74016e-25	4.86697e-23
IRAK1	3476.96	-0.59366	0.0575935	-10.3078	6.49952e-25	5.48103e-23
TRPM3	6703.37	0.757058	0.0734771	10.3033	6.80676e-25	5.70926e-23
TNFRSF10D	1415.32	-0.788049	0.0766977	-10.2747	9.15918e-25	7.6413e-23
CALD1	25978.9	-0.522931	0.0509541	-10.2628	1.0367e-24	8.60294e-23
SYNPO	3787.21	-0.549774	0.0536369	-10.2499	1.18441e-24	9.77672e-23
EVA1A	756.67	-1.03706	0.101253	-10.2423	1.28116e-24	1.05197e-22
COL10A1	96.5814	-2.53746	0.248268	-10.2207	1.60254e-24	1.30896e-22
IL5RA	303.403	1.25784	0.123359	10.1966	2.0526e-24	1.66785e-22
ARMC3	990.964	0.963783	0.094556	10.1927	2.13712e-24	1.72753e-22
CMTM3	2300.86	-0.760388	0.0746465	-10.1865	2.27795e-24	1.83187e-22
ELK3	1935.26	-0.745588	0.0733385	-10.1664	2.80109e-24	2.22958e-22
EHD2	3150.84	-0.62636	0.0617085	-10.1503	3.30288e-24	2.61564e-22
TNIP1	3720.81	-0.625644	0.061648	-10.1487	3.35943e-24	2.647e-22
CFAP43	542.406	1.0037	0.0991251	10.1256	4.25441e-24	3.33533e-22
SPAG6	667.455	1.00101	0.0988788	10.1236	4.33981e-24	3.38527e-22
FRMD6	3090.15	-0.601812	0.0597007	-10.0805	6.73898e-24	5.23059e-22
PDLIM4	2370.6	-0.634253	0.0629728	-10.0718	7.35826e-24	5.68298e-22
CBLN1	1906.3	0.811844	0.0806239	10.0695	7.53405e-24	5.79008e-22
CXCL1	882.507	-1.20811	0.120066	-10.0621	8.12693e-24	6.21511e-22
PLAUR	670.747	-1.07103	0.106579	-10.0492	9.26616e-24	7.05177e-22
HSPG2	23536.4	-0.552835	0.0550437	-10.0436	9.80686e-24	7.42703e-22
ZYX	7137.72	-0.561257	0.0560227	-10.0184	1.26569e-23	9.53915e-22
CD82	1722.56	-0.732479	0.0731615	-10.0118	1.35261e-23	1.00967e-21
DYSF	284.461	-1.47092	0.146916	-10.012	1.35033e-23	1.00967e-21
GFPT2	1203.61	-0.75883	0.0758972	-9.99813	1.553e-23	1.15373e-21
LRRC4	812.292	0.886541	0.0886874	9.99625	1.58285e-23	1.17033e-21
SLC6A6	1725.16	-0.706342	0.0709419	-9.95662	2.35958e-23	1.7364e-21
PDLIM3	3712.25	-0.542415	0.0545198	-9.94896	2.5484e-23	1.86655e-21
RUNX1;LOC100506403	1606.51	-0.836438	0.0841052	-9.94513	2.64828e-23	1.93065e-21
HBEGF	541.699	-1.13117	0.113757	-9.94373	2.68579e-23	1.94888e-21
AMTN	126.649	-2.35296	0.236999	-9.92813	3.14095e-23	2.26861e-21
PPP1R18;LOC107987457	3850.51	-0.551423	0.0556164	-9.91475	3.5917e-23	2.58221e-21
NQO1	2882.7	0.795315	0.0804309	9.88817	4.68505e-23	3.35282e-21
PLPP3	3222.57	0.688985	0.0697282	9.88101	5.03224e-23	3.58484e-21
CIMIP2B	489.635	1.34956	0.136651	9.87592	5.29442e-23	3.75446e-21
ANGPTL4	468.717	-1.13293	0.114988	-9.8526	6.67943e-23	4.71519e-21
AXL	3701.08	-0.643104	0.0652817	-9.85121	6.77215e-23	4.75911e-21
PYGM	152.153	1.79796	0.183938	9.77481	1.44426e-22	1.0104e-20
ZC3H12A	562.045	-1.22261	0.125633	-9.73156	2.21165e-22	1.53351e-20
PTX3	2249.93	-0.827746	0.0852173	-9.71337	2.64458e-22	1.82558e-20
LMCD1	582.139	-1.02498	0.105679	-9.69897	3.04556e-22	2.09312e-20
CHD9NB	1163.68	0.907825	0.0937994	9.67837	3.72602e-22	2.54954e-20
FSTL3	4630.09	-0.543895	0.0562216	-9.67414	3.88354e-22	2.64573e-20
LRRC15	355.982	-1.20657	0.124746	-9.67228	3.9546e-22	2.68242e-20
VASP	1971.26	-0.654563	0.0677652	-9.65928	4.49019e-22	3.03253e-20
DNALI1	2885.94	0.669751	0.0694538	9.64312	5.2567e-22	3.5349e-20
FOLR1	622.511	1.09115	0.113258	9.6342	5.73383e-22	3.83921e-20
TENM2	5859.74	-0.519452	0.0539235	-9.63312	5.79426e-22	3.86309e-20
LRRC46	385.798	1.20307	0.124983	9.62591	6.21535e-22	4.1262e-20
HAPLN3	570.577	-0.996078	0.10382	-9.59426	8.45247e-22	5.58758e-20
ALPK2	6498.74	-0.543221	0.0567333	-9.57499	1.01862e-21	6.70529e-20
LUM	1473.98	-0.842587	0.0880223	-9.57242	1.04427e-21	6.84526e-20
CAPG	1188.29	-0.772527	0.0808885	-9.55052	1.29043e-21	8.38835e-20
NPPB	246.878	-1.80193	0.188666	-9.55091	1.28556e-21	8.38835e-20
MAP3K7CL	199.078	-1.70164	0.178562	-9.52967	1.57791e-21	1.01723e-19
RSPH4A	560.869	1.04374	0.109859	9.50069	2.08512e-21	1.3332e-19
SERPINF1	16112.5	0.534129	0.0565434	9.44635	3.50859e-21	2.2251e-19
VAT1L	5003.88	0.723248	0.0766042	9.44137	3.67941e-21	2.32399e-19
COL22A1	1471.75	-0.744402	0.0789717	-9.42619	4.25248e-21	2.67512e-19
PDP1	2063.31	-0.615356	0.0652947	-9.42428	4.33054e-21	2.71328e-19
RSPO3	840.323	0.808651	0.0858998	9.41389	4.78098e-21	2.98352e-19
PALM2AKAP2	3724.64	-0.595234	0.063449	-9.3813	6.51621e-21	4.05017e-19
SLC13A4	3691.72	0.665888	0.0711301	9.36155	7.85743e-21	4.86443e-19
TEKT1	651.503	1.1425	0.122113	9.35606	8.27678e-21	5.1038e-19
PENK	429.759	1.04624	0.111892	9.35041	8.73102e-21	5.36271e-19
PLPP4	1289.72	-0.641917	0.0688066	-9.3293	1.06569e-20	6.51993e-19
SPARCL1	3258.99	0.722085	0.0774579	9.3223	1.13846e-20	6.93791e-19
BIRC7	195.388	-1.60178	0.172097	-9.30744	1.30946e-20	7.91816e-19
CLMN	1195.64	0.805673	0.0868102	9.28085	1.68125e-20	1.00495e-18
SPINT1	1341.07	-0.75756	0.0816308	-9.28032	1.68967e-20	1.00612e-18
ETS1	1169.79	-0.816408	0.088102	-9.26662	1.92131e-20	1.13971e-18
ANO4	1538.87	-0.649951	0.0701694	-9.26261	1.99492e-20	1.17889e-18
INHBA	1226.16	-1.84802	0.199566	-9.26021	2.04036e-20	1.20119e-18
SAMD11	6006.95	0.653441	0.0705984	9.25575	2.12738e-20	1.24771e-18
HSD17B2	5305.43	0.544308	0.0588424	9.25027	2.23918e-20	1.30837e-18
VWA3A	345.777	1.41497	0.153139	9.23973	2.47117e-20	1.43853e-18
IQCG	1293.38	0.868688	0.0940601	9.23546	2.57183e-20	1.49156e-18
PTPRE	545.711	-1.11218	0.120593	-9.2226	2.89986e-20	1.67558e-18
PADI2	451.458	-1.08351	0.1176	-9.2135	3.1565e-20	1.81714e-18
OGFRL1	2176.26	-0.866332	0.0940595	-9.21047	3.24705e-20	1.8624e-18
CYP51A1	1839.64	0.571787	0.0621066	9.20656	3.36757e-20	1.92445e-18
VWA5B1	463.585	1.02624	0.111547	9.20003	3.57847e-20	2.03751e-18
TGFBR1	4499.28	-0.661159	0.0720717	-9.17363	4.57362e-20	2.59466e-18
H19	14925.3	0.667982	0.0729167	9.16089	5.1469e-20	2.9093e-18
CFAP52	343.102	1.16114	0.127083	9.13689	6.4275e-20	3.62005e-18
ARHGAP31	1346.35	-0.747831	0.0819048	-9.1305	6.81852e-20	3.82647e-18
MSMO1	1968.58	0.554175	0.0607201	9.12671	7.0612e-20	3.93639e-18
PRICKLE1	1330.21	-0.661332	0.0724616	-9.12665	7.06487e-20	3.93639e-18
ODAD1	900.831	1.08877	0.119336	9.12355	7.26998e-20	4.03626e-18
FAP	865.354	-0.780077	0.0857796	-9.09397	9.54861e-20	5.28255e-18
TRIO	6894.94	-0.508898	0.0560004	-9.0874	1.01435e-19	5.5918e-18
MSX1	2251.6	0.667548	0.0736042	9.06944	1.19632e-19	6.57173e-18
C4B	2936.1	0.681786	0.0754156	9.04039	1.56119e-19	8.51611e-18
CPNE5	680.726	0.918704	0.101734	9.03044	1.70975e-19	9.29403e-18
TGFB1I1	1240.22	-0.748845	0.0830441	-9.01743	1.92556e-19	1.04308e-17
PDGFB	757.058	-1.13288	0.125843	-9.00231	2.21022e-19	1.19313e-17
HYDIN	1048.57	0.84198	0.0936062	8.99492	2.36413e-19	1.27182e-17
SPP1	572.874	-0.883824	0.0984126	-8.9808	2.68796e-19	1.44106e-17
F5	213.686	1.52896	0.170276	8.97927	2.72575e-19	1.45632e-17
RPE65	507.201	1.32401	0.147462	8.97866	2.74084e-19	1.45938e-17
SPAG8	643.868	1.00802	0.112403	8.96789	3.02243e-19	1.60384e-17
PLK3	921.487	-0.774691	0.0864287	-8.96336	3.1494e-19	1.66555e-17
THY1	845.023	-0.832761	0.0930507	-8.94954	3.56957e-19	1.88138e-17
PCSK5	1121.38	-0.669764	0.0750775	-8.92096	4.62269e-19	2.42823e-17
CCN2	25275	-1.15883	0.130224	-8.89873	5.64873e-19	2.95725e-17
WNT2B	7265.86	0.671383	0.0754865	8.89408	5.89063e-19	3.07357e-17
LCP1	220.515	-1.47051	0.165453	-8.88779	6.23387e-19	3.24182e-17
DHCR7	2199.31	0.718009	0.0808682	8.87876	6.76124e-19	3.50439e-17
NT5E	1397.1	-0.789326	0.0891296	-8.85593	8.29913e-19	4.27309e-17
CLDN5	733.46	0.894549	0.101023	8.85489	8.3769e-19	4.29895e-17
PRR29	660.941	0.943081	0.106535	8.85227	8.57577e-19	4.38658e-17
CFAP157	644.525	1.08305	0.122354	8.8518	8.61177e-19	4.3906e-17
C6	167.304	1.63475	0.184688	8.85142	8.64144e-19	4.39137e-17
EDIL3	5367.31	-0.544014	0.061469	-8.85021	8.73544e-19	4.42473e-17
INHBB	412.912	-1.29083	0.145971	-8.84303	9.31611e-19	4.70358e-17
TNFSF4	227.933	-1.42972	0.161859	-8.83309	1.01827e-18	5.12451e-17
OXTR	2559.12	-0.770134	0.0872593	-8.82581	1.08667e-18	5.45117e-17
DNAI1	278.525	1.17412	0.133086	8.82231	1.12122e-18	5.60647e-17
SQLE	2560.4	0.631599	0.0716807	8.81128	1.23721e-18	6.1667e-17
SMURF2	1710.09	-0.58934	0.0671926	-8.7709	1.77241e-18	8.80618e-17
SMOC2	1124.89	0.736324	0.084049	8.76064	1.94136e-18	9.61499e-17
DRC3	578.839	0.956349	0.109187	8.75885	1.97256e-18	9.73855e-17
MAPK15	1492.16	0.74707	0.0854782	8.73989	2.33338e-18	1.14475e-16
STK38L	1454.27	-0.69794	0.0801451	-8.70846	3.08018e-18	1.50168e-16
SH3BP1	571.636	-0.877888	0.100873	-8.70293	3.23438e-18	1.57195e-16
SNCAIP	825.001	0.706242	0.0812222	8.69518	3.46274e-18	1.67771e-16
C21orf62	375.254	1.0947	0.125957	8.69101	3.59223e-18	1.73506e-16
ROPN1L	293.373	1.23867	0.142966	8.66405	4.55293e-18	2.19229e-16
LOC102723475	611.188	1.06943	0.123536	8.65683	4.85059e-18	2.32843e-16
CFAP144	570.59	1.2112	0.140116	8.64422	5.41764e-18	2.59266e-16
FGFR3	1062.75	0.760952	0.0880509	8.64219	5.51452e-18	2.63095e-16
ADM	1228.85	-0.744796	0.0862615	-8.63417	5.91564e-18	2.80516e-16
COL16A1	4998.69	-0.541784	0.062842	-8.62137	6.61555e-18	3.12755e-16
PLP1	144.633	-1.61564	0.187722	-8.60654	7.52997e-18	3.5491e-16
PIK3IP1	743.231	-0.866605	0.100786	-8.59849	8.07724e-18	3.79558e-16
CFAP70	541.029	0.862142	0.100294	8.59613	8.245e-18	3.86277e-16
CFAP47	264.286	1.17409	0.136707	8.58837	8.82137e-18	4.10812e-16
SSTR1	751.2	0.791498	0.0923044	8.57487	9.9202e-18	4.59243e-16
CPA4	6057.46	-0.538067	0.0629544	-8.54693	1.26403e-17	5.81715e-16
CTSZ	2516.74	-0.535292	0.062743	-8.53151	1.44453e-17	6.62828e-16
DPYSL3	7911.84	-0.523381	0.0614246	-8.52071	1.58582e-17	7.25523e-16
INSIG1	1351.23	0.817331	0.0960124	8.51277	1.69831e-17	7.74716e-16
SMTN	965.972	-0.701045	0.0825497	-8.49239	2.02423e-17	9.207e-16
GBP2	822.428	-0.679574	0.0800461	-8.48978	2.0703e-17	9.38919e-16
IDI1	2086.09	0.619062	0.0729663	8.48422	2.17175e-17	9.82073e-16
RHBDF2	1067.41	-0.762482	0.0899833	-8.47359	2.37951e-17	1.07291e-15
HMGA2	7381.85	-1.2662	0.149547	-8.46687	2.52082e-17	1.13335e-15
LRRN2	3242.74	0.540273	0.0639287	8.45118	2.88377e-17	1.29281e-15
ALDH1A1	2354.49	0.557143	0.0660473	8.43553	3.29717e-17	1.4739e-15
PLEKHA6	1963.96	0.544239	0.0646252	8.42146	3.71815e-17	1.65734e-15
PLCE1	2136.23	0.596746	0.0708764	8.41954	3.77978e-17	1.68001e-15
EFHC2	824.151	0.923613	0.109819	8.41031	4.08926e-17	1.8124e-15
SLC6A15	3210.08	0.667762	0.0795309	8.39626	4.60921e-17	2.03706e-15
FOXC1	971.47	0.775084	0.0923286	8.39484	4.66537e-17	2.05606e-15
NOX4	795.422	-0.838552	0.0999297	-8.39142	4.80305e-17	2.11077e-15
CASP3	3223.36	-0.611689	0.0729148	-8.38909	4.89925e-17	2.13501e-15
SLC16A3	683.456	-0.88051	0.105002	-8.38562	5.04598e-17	2.19282e-15
KIFC3	3375.79	-0.50278	0.0599745	-8.38323	5.14927e-17	2.23149e-15
CAMK2N1	619.982	-0.857898	0.102345	-8.38238	5.187e-17	2.24162e-15
FXYD5	337.315	-1.05748	0.12622	-8.37805	5.38112e-17	2.31908e-15
ADAMTS16	708.579	-0.774961	0.0925794	-8.37076	5.72467e-17	2.46035e-15
DGCR6	1659.42	0.661289	0.0790272	8.36786	5.86721e-17	2.51468e-15
COBLL1	1360.94	0.556657	0.066651	8.35181	6.72258e-17	2.86555e-15
PWWP3B	1662.67	-0.601444	0.0720182	-8.35128	6.75286e-17	2.87061e-15
GDPD2	358.154	0.975294	0.116809	8.34951	6.8545e-17	2.9059e-15
NYAP2	273.64	-1.16598	0.139712	-8.3456	7.0852e-17	2.98747e-15
EFHC1	1987.82	0.53929	0.0646241	8.34502	7.11998e-17	2.99404e-15
CCL2	4756.74	-0.537331	0.065082	-8.25622	1.50354e-16	6.28868e-15
WSCD2	586.111	1.03291	0.125151	8.25331	1.54063e-16	6.42659e-15
FBLIM1	1765.48	-0.643363	0.0779688	-8.25154	1.56364e-16	6.50514e-15
TGFBR2	2031.16	-0.510655	0.0618899	-8.25102	1.57051e-16	6.51638e-15
ALDH3B1	1359.99	0.832307	0.101102	8.23231	1.83639e-16	7.57462e-15
SH2B3	1060.42	-0.631759	0.0767437	-8.23207	1.84013e-16	7.57462e-15
DUSP6	895.428	-0.667992	0.0812016	-8.22635	1.93011e-16	7.92413e-15
ERG	139.778	-1.5782	0.191912	-8.22355	1.97573e-16	8.09013e-15
LIMS1	2155.71	-0.575998	0.070179	-8.20756	2.25721e-16	9.21853e-15
SLC6A9	470.576	0.909211	0.110839	8.20301	2.34434e-16	9.54934e-15
CCNO	395.995	0.99689	0.121672	8.19326	2.54249e-16	1.03295e-14
DCLK1	1725.36	-0.650627	0.0794751	-8.18655	2.68823e-16	1.08933e-14
GDF6	131.543	-1.578	0.192871	-8.18162	2.80044e-16	1.13186e-14
FOSL1	169.979	-1.6047	0.19688	-8.15063	3.62027e-16	1.45566e-14
MEGF6	4717.05	-0.640731	0.0787366	-8.13765	4.03031e-16	1.61637e-14
CDHR4	230.566	1.39675	0.172466	8.09866	5.55679e-16	2.22286e-14
IRS2	2572.34	-0.705578	0.0871614	-8.09508	5.72289e-16	2.28345e-14
FOXL1	69.9864	-2.17203	0.26853	-8.08858	6.03665e-16	2.40249e-14
SFRP2	975.205	0.680984	0.0843149	8.07667	6.65606e-16	2.64227e-14
LIPG	188.096	1.26291	0.156444	8.07258	6.88272e-16	2.72531e-14
CFAP77	319.042	1.11882	0.138886	8.05567	7.90464e-16	3.10631e-14
ANKRD66	221.621	1.29302	0.160534	8.05445	7.98373e-16	3.1295e-14
TM4SF1	418.657	-0.879636	0.109277	-8.04962	8.30519e-16	3.24735e-14
PRDM16-DT;LOC124903827	686.723	0.832813	0.1035	8.04652	8.51806e-16	3.32225e-14
CFAP45	342.455	1.06361	0.132381	8.03448	9.39764e-16	3.65617e-14
INHBE	91.5195	1.87156	0.233609	8.01152	1.13303e-15	4.39713e-14
JCAD	826.485	-0.745902	0.0937223	-7.95863	1.73949e-15	6.70068e-14
ABAT	1801.61	0.703545	0.0884914	7.95043	1.85864e-15	7.14204e-14
NPNT	747.506	0.769494	0.0967941	7.94981	1.86804e-15	7.16052e-14
PIERCE1	473.757	0.86095	0.108377	7.94406	1.95671e-15	7.482e-14
SH3BGRL3	3163.54	-0.513224	0.0646811	-7.93467	2.11052e-15	8.05042e-14
RAB27B	366.051	-1.03698	0.13081	-7.92732	2.23919e-15	8.47903e-14
OSBP2	1636.47	0.609725	0.0769296	7.92576	2.26764e-15	8.56596e-14
HTRA3	413.088	1.13307	0.143096	7.91821	2.40953e-15	9.07996e-14
JUN	3619.17	-0.546262	0.0692787	-7.88499	3.14554e-15	1.17706e-13
LINC01411	213.349	-1.20456	0.152766	-7.88497	3.14616e-15	1.17706e-13
SEC14L2	1327.75	-0.685278	0.087058	-7.87151	3.50387e-15	1.30775e-13
SPAG17	464.947	0.88114	0.111964	7.86986	3.55049e-15	1.32198e-13
MME	1243.79	-0.642104	0.0817637	-7.85317	4.05647e-15	1.50679e-13
ZSWIM4	971.325	-0.66864	0.0855755	-7.81345	5.56441e-15	2.06201e-13
TMEM92	138.183	-1.51615	0.194078	-7.81207	5.62578e-15	2.07981e-13
TRIM16	955.003	-0.633124	0.0810679	-7.8098	5.72801e-15	2.11259e-13
SULT1A1	586.489	0.822557	0.105331	7.80929	5.75105e-15	2.11609e-13
TP73	308.849	1.03001	0.132019	7.80196	6.09512e-15	2.23741e-13
ADAM28	264.046	-1.15381	0.148006	-7.7957	6.4053e-15	2.34026e-13
DOCK2	475.782	-0.849338	0.109079	-7.78643	6.89283e-15	2.5125e-13
HDAC9	1306.83	-0.527748	0.0678372	-7.77962	7.27426e-15	2.64535e-13
FAM229B	2186.83	0.628367	0.0810496	7.75287	8.98392e-15	3.2444e-13
CHI3L1	2353.44	-1.2864	0.165957	-7.7514	9.08838e-15	3.27455e-13
HOATZ	525.784	0.873834	0.112925	7.73815	1.00875e-14	3.61783e-13
GCHFR	1516.78	0.62989	0.081423	7.73602	1.02576e-14	3.67038e-13
RIBC1	289.039	0.97515	0.126106	7.73281	1.052e-14	3.75568e-13
FOXJ1	3387.69	1.10292	0.142796	7.72374	1.12967e-14	4.00546e-13
IL13RA2	1905.47	0.558145	0.0723546	7.71402	1.21916e-14	4.29346e-13
ALDH1L2	708.285	0.750131	0.0973538	7.7052	1.30634e-14	4.59015e-13
DUSP10	325.412	-1.02617	0.133188	-7.7047	1.31155e-14	4.59807e-13
RABL2A	1233.09	0.712586	0.0926138	7.69416	1.42423e-14	4.98193e-13
CRYBB1	682.517	0.823047	0.107415	7.66229	1.82647e-14	6.32114e-13
PARM1	1632.59	0.733705	0.0957561	7.66223	1.82734e-14	6.32114e-13
MLPH	1203.61	-0.669915	0.0874529	-7.66029	1.85512e-14	6.3889e-13
NFKBIZ	612.969	-0.740371	0.0966629	-7.65931	1.86938e-14	6.42382e-13
GIHCG	661.724	0.743883	0.0972233	7.65128	1.98982e-14	6.82267e-13
PRR5L	489.721	-0.860439	0.112798	-7.62813	2.38175e-14	8.13079e-13
TCIM	649.083	-0.719041	0.0943895	-7.6178	2.5803e-14	8.78937e-13
C5orf46	487.17	-0.87379	0.114807	-7.61094	2.72116e-14	9.22889e-13
CFAP74	277.973	1.1421	0.150307	7.59845	2.99709e-14	1.01426e-12
COL15A1	396.096	-0.852365	0.112213	-7.59597	3.05486e-14	1.03158e-12
MTND2P28	1314.4	0.563414	0.0742071	7.59246	3.13891e-14	1.05767e-12
ARSI	1853.08	-0.563094	0.0741853	-7.59037	3.19002e-14	1.07257e-12
CROCC2	217.63	1.24996	0.164731	7.58787	3.25203e-14	1.09107e-12
PDE7B	479.123	0.768364	0.101317	7.58375	3.35718e-14	1.12153e-12
ENO4	473.639	0.847559	0.111834	7.57872	3.48983e-14	1.16335e-12
NDNF	1931.67	0.557982	0.0737205	7.56889	3.76437e-14	1.24953e-12
ALPK3	461.521	-0.916829	0.121363	-7.55447	4.20579e-14	1.3872e-12
FHL3	929.303	-0.627256	0.0830759	-7.5504	4.33938e-14	1.42824e-12
TMEM164	7091.56	0.510656	0.0678117	7.53051	5.05445e-14	1.65313e-12
FREM1	1851.6	0.601958	0.0800934	7.5157	5.66068e-14	1.84754e-12
MAOB	1327.4	0.557483	0.0743591	7.49717	6.52105e-14	2.11948e-12
GDF5	1017.28	-0.623366	0.0831754	-7.4946	6.65033e-14	2.157e-12
AK7	437.98	0.938872	0.125321	7.49176	6.7955e-14	2.19952e-12
DYNLT4	183.75	1.25966	0.168377	7.48115	7.36725e-14	2.37472e-12
ETV4	136.618	-1.50258	0.201507	-7.4567	8.87133e-14	2.84777e-12
LRRC10B	351.387	1.08231	0.145181	7.45487	8.99571e-14	2.88177e-12
IGF2	12100.2	1.02727	0.138017	7.44306	9.83831e-14	3.14523e-12
SLC5A6	2439.49	0.561299	0.0754502	7.43934	1.01192e-13	3.22841e-12
FREM2	1366.59	0.685529	0.0922136	7.43414	1.05254e-13	3.34433e-12
C15orf48	81.1965	-2.19546	0.295859	-7.42063	1.16566e-13	3.69624e-12
CSDC2	826.566	-0.648547	0.0874694	-7.41456	1.22033e-13	3.85392e-12
FMNL3	1159.76	-0.669133	0.090419	-7.40036	1.35812e-13	4.26318e-12
ITGA2	640.612	-0.737768	0.0997403	-7.39688	1.39418e-13	4.36758e-12
CFAP46	475.277	0.794184	0.107719	7.37275	1.6715e-13	5.22585e-12
ENTREP1	475.61	0.823337	0.111771	7.36631	1.75418e-13	5.4734e-12
CCDC78	264.84	1.13615	0.154482	7.35457	1.91536e-13	5.96437e-12
SLC22A5	1180.06	0.566937	0.0771841	7.34525	2.05371e-13	6.38247e-12
TPPP3	4239.94	1.1229	0.153088	7.33498	2.2175e-13	6.87779e-12
DNER	1946.04	0.508013	0.0692862	7.33209	2.26583e-13	7.01374e-12
TUBA4A	367.149	-1.02251	0.140181	-7.29422	3.004e-13	9.18928e-12
TMEFF2	1083.64	0.59683	0.0819813	7.28008	3.3362e-13	1.01855e-11
NID2	1947.59	0.526648	0.0723737	7.27679	3.41856e-13	1.04166e-11
NOS2	235.756	-1.03366	0.142475	-7.25502	4.01609e-13	1.22135e-11
PAWR	2420.22	-0.645428	0.0892452	-7.23207	4.75677e-13	1.44098e-11
LINC00973	76.4636	-1.92021	0.266118	-7.21561	5.36939e-13	1.62341e-11
ETV5	907.105	-0.582152	0.0807415	-7.21008	5.59208e-13	1.68747e-11
KRT7	6460.33	-1.43641	0.199367	-7.20484	5.81105e-13	1.74343e-11
PLXDC1	926.506	0.630839	0.0876796	7.19481	6.25455e-13	1.86572e-11
FBXO32	1620.36	-0.573189	0.079691	-7.19264	6.35503e-13	1.88847e-11
SPEF1	561.274	0.936908	0.130271	7.19198	6.38604e-13	1.89408e-11
LIMCH1	673.292	0.635925	0.0884358	7.19082	6.44052e-13	1.90661e-11
NPHS1	218.382	1.13083	0.157364	7.18608	6.66789e-13	1.96275e-11
FGF5	56.734	-2.16196	0.302241	-7.15312	8.48285e-13	2.47829e-11
CDH7	345.376	1.0411	0.146184	7.12184	1.06496e-12	3.08818e-11
LRP2	728.371	0.859539	0.120898	7.10964	1.1635e-12	3.36767e-11
ARAP3	777.238	-0.729536	0.102618	-7.10927	1.16662e-12	3.37046e-11
SIRPA	760.069	-0.604752	0.0851988	-7.09812	1.26462e-12	3.64009e-11
IFFO2	1209.81	-0.525153	0.074051	-7.09178	1.32399e-12	3.79e-11
AHCYL2	2168.59	0.517899	0.0730509	7.08956	1.34539e-12	3.84421e-11
B9D1	1213.36	0.560252	0.0790977	7.08304	1.41029e-12	4.0223e-11
L1CAM	2392.39	-0.637689	0.0901422	-7.07426	1.50247e-12	4.26959e-11
DNAH12	209.045	1.1217	0.158586	7.07316	1.51441e-12	4.29568e-11
DNAH6	242.537	1.05768	0.149635	7.06841	1.56718e-12	4.4373e-11
UBD	976.52	-0.818649	0.115989	-7.05797	1.68958e-12	4.76658e-11
SLC4A4	367.114	0.889872	0.126299	7.04576	1.84451e-12	5.19426e-11
ARSJ	590.815	-0.671903	0.0954607	-7.03853	1.94283e-12	5.45146e-11
CARD10	266.992	-1.04632	0.148712	-7.03585	1.98046e-12	5.54706e-11
TEKT2	418.927	0.886553	0.126011	7.03553	1.98505e-12	5.54995e-11
CFAP61	189.627	1.16397	0.165842	7.01853	2.24215e-12	6.25757e-11
DACT1	1026.73	-0.646461	0.0921567	-7.01481	2.30261e-12	6.40439e-11
CDHR3	268.33	1.10557	0.157762	7.0078	2.42087e-12	6.69645e-11
MINAR1	229.697	-1.01227	0.144499	-7.00537	2.46329e-12	6.78971e-11
PLEKHO2	1130.97	-0.59766	0.0853396	-7.00331	2.49981e-12	6.86611e-11
ITGB6	408.878	-0.753693	0.107716	-6.99704	2.6142e-12	7.1677e-11
PACRG	392.012	0.803187	0.114835	6.99426	2.66664e-12	7.29865e-11
CFAP107	235.109	1.19787	0.171287	6.99332	2.68455e-12	7.33478e-11
DYNLRB2	192.723	1.08262	0.154946	6.98705	2.80719e-12	7.65647e-11
METRN	4175.45	0.576084	0.0827844	6.95884	3.43081e-12	9.30853e-11
CDC42EP3	1488.97	-0.504961	0.0725812	-6.95719	3.47116e-12	9.3949e-11
ADGRG2	531.513	0.8797	0.126515	6.95334	3.56734e-12	9.62873e-11
ABL2	2080.32	-0.561085	0.0807005	-6.95268	3.58409e-12	9.65724e-11
ZNF281	1058.66	-0.568342	0.0818073	-6.94732	3.72281e-12	9.99648e-11
MORN5	255.02	1.12192	0.161498	6.94695	3.7327e-12	1.00058e-10
PDE1C	803.792	-0.791698	0.114212	-6.93183	4.15427e-12	1.10977e-10
CCDC60	146.637	1.26892	0.183072	6.93129	4.17008e-12	1.11209e-10
SLC19A2	1030.04	-0.543925	0.0784975	-6.9292	4.23236e-12	1.12678e-10
CHAC1	280.015	0.93131	0.134452	6.9267	4.30756e-12	1.14484e-10
WDR38	589.156	0.931409	0.134528	6.92352	4.40542e-12	1.16886e-10
TFPI2	1799.77	-0.673171	0.0973551	-6.91459	4.69215e-12	1.24072e-10
CYS1	160.074	-1.18106	0.170907	-6.91053	4.82843e-12	1.27459e-10
COX7A2	3519.38	0.544082	0.0787405	6.90981	4.85314e-12	1.27853e-10
ATP10A	224.117	-1.0205	0.147693	-6.90958	4.86101e-12	1.27853e-10
PLIN2	1763.87	-0.507191	0.0734514	-6.90513	5.01583e-12	1.31295e-10
C1QTNF1	255.206	-1.01886	0.147569	-6.90433	5.04424e-12	1.31597e-10
SLC17A8	345.058	1.02978	0.14915	6.90433	5.04394e-12	1.31597e-10
CETN2	2216.74	0.567794	0.0825566	6.87763	6.08551e-12	1.5797e-10
ACAT2	659.992	0.706073	0.102707	6.87463	6.21505e-12	1.61065e-10
FGD5	640.34	0.618737	0.0900257	6.87289	6.29153e-12	1.62776e-10
SAMD4A	1313.59	-0.619314	0.0902186	-6.86459	6.66802e-12	1.71947e-10
LRRC23	756.033	0.734485	0.107018	6.86319	6.73378e-12	1.73356e-10
C21orf58	498.778	0.728349	0.10613	6.86282	6.75166e-12	1.7353e-10
STRIP2	1114.74	0.613872	0.0895052	6.8585	6.95858e-12	1.78554e-10
BST1	186.686	-1.08455	0.158159	-6.85733	7.01578e-12	1.79431e-10
CAPS	3430.09	1.32295	0.193066	6.85233	7.26568e-12	1.85519e-10
MAFF	887.276	-0.763331	0.111501	-6.84594	7.5973e-12	1.93669e-10
MT2A	877.042	-1.50976	0.220663	-6.84191	7.81423e-12	1.98874e-10
DNAAF3	326.285	0.900526	0.131737	6.83579	8.15551e-12	2.07222e-10
TTLL9	475.916	0.7743	0.113307	6.83367	8.27709e-12	2.09969e-10
LRRC51	515.327	0.766818	0.112444	6.81958	9.13085e-12	2.31251e-10
C5AR1	155.731	1.23624	0.182127	6.78777	1.13882e-11	2.86559e-10
SMIM5	186.382	1.20054	0.177	6.78274	1.17918e-11	2.96239e-10
KIF9	576.711	0.814949	0.120173	6.78146	1.18965e-11	2.98388e-10
CFAP57	304.229	0.967711	0.14272	6.78051	1.19754e-11	2.99884e-10
ISM2	400.188	0.770178	0.11364	6.77734	1.22411e-11	3.05557e-10
CFAP65	246.337	1.00674	0.148728	6.769	1.29678e-11	3.23181e-10
SNTN	114.849	1.69477	0.251117	6.74893	1.48942e-11	3.70596e-10
GPR87	95.6441	-1.53279	0.227129	-6.74857	1.49311e-11	3.70924e-10
PHLDA2	135.441	-1.3443	0.199496	-6.73847	1.60067e-11	3.97011e-10
ST6GALNAC5	993.996	-0.589055	0.0874347	-6.73708	1.61599e-11	4.00176e-10
SLC16A10	900.035	0.547372	0.0813212	6.73098	1.6852e-11	4.15994e-10
LINC00880	166.615	1.20239	0.179032	6.7161	1.86656e-11	4.59308e-10
SLC39A12	1629.47	0.67276	0.100175	6.71581	1.87023e-11	4.59487e-10
CLIC4	6073.17	-0.521891	0.077735	-6.71372	1.89718e-11	4.64645e-10
BCYRN1	327.011	0.979887	0.145952	6.71376	1.89668e-11	4.64645e-10
KCNJ13	452.935	0.968831	0.144343	6.71203	1.91941e-11	4.69353e-10
CFAP99	138.743	1.32145	0.197267	6.69878	2.1017e-11	5.11522e-10
EGR1	3454.6	-0.52751	0.0789348	-6.68286	2.34329e-11	5.67665e-10
CFAP44	439.392	0.804639	0.120446	6.68051	2.38113e-11	5.75047e-10
PDGFA	524.475	-0.686581	0.10281	-6.67816	2.41964e-11	5.83443e-10
CLXN	603.975	0.689308	0.103273	6.67462	2.47881e-11	5.96788e-10
PGF	978.647	0.574099	0.0860695	6.67018	2.55483e-11	6.13198e-10
SAXO4	246.603	1.11725	0.167514	6.66959	2.56516e-11	6.14732e-10
NCF2	92.3409	-1.65721	0.248597	-6.66623	2.62461e-11	6.28015e-10
DNAI2	214.328	1.09373	0.164215	6.66037	2.73147e-11	6.51585e-10
NDRG1	727.171	-0.623683	0.0938513	-6.64544	3.02319e-11	7.20073e-10
ATP11C	2187.77	0.526171	0.0792464	6.63968	3.14355e-11	7.47599e-10
KLK4	68.3337	-2.39853	0.36282	-6.61079	3.82277e-11	9.01152e-10
CADM2	1466.96	0.503802	0.0762096	6.61075	3.82387e-11	9.01152e-10
PCSK1	493.154	-0.866524	0.131106	-6.60935	3.86006e-11	9.05576e-10
DUSP8	592.116	-0.672595	0.101772	-6.60881	3.87432e-11	9.07555e-10
CCDC40	696.136	0.663362	0.100394	6.6076	3.90597e-11	9.13599e-10
ST6GALNAC2	354.809	0.816819	0.123663	6.60521	3.96953e-11	9.27076e-10
MGP	599.24	0.726531	0.11007	6.60063	4.09402e-11	9.53296e-10
SMYD3	1033.19	-0.562829	0.0855145	-6.58168	4.65176e-11	1.07994e-09
COL25A1	155.405	-1.26287	0.192017	-6.57684	4.8055e-11	1.11232e-09
HPGD	337.171	1.07748	0.164182	6.56271	5.28375e-11	1.2194e-09
DRC7	257.57	0.940308	0.143467	6.5542	5.5942e-11	1.28724e-09
SPNS2	850.135	0.581636	0.0887618	6.55277	5.64794e-11	1.29769e-09
ADA	967.025	-0.525025	0.0806358	-6.51106	7.46222e-11	1.70451e-09
ADGRL4	227.304	-1.18323	0.181795	-6.50859	7.58571e-11	1.72766e-09
CEBPB	3068.79	-0.563379	0.0867102	-6.49726	8.17965e-11	1.85211e-09
FAT2	421.469	0.858888	0.132506	6.48189	9.05786e-11	2.03619e-09
DYNLT5	323.322	0.862526	0.133073	6.48158	9.07642e-11	2.03743e-09
CDH23	569.334	0.709188	0.109624	6.46928	9.84737e-11	2.20731e-09
SNED1	421.117	0.695923	0.107647	6.46483	1.0141e-10	2.26661e-09
HS6ST3	491.541	0.704935	0.10948	6.43897	1.2029e-10	2.68092e-09
H2BC21	352.108	0.737577	0.11457	6.43779	1.21222e-10	2.69784e-09
CALML4	363.654	0.908052	0.141154	6.43306	1.25058e-10	2.77924e-09
BID	614.218	-0.596173	0.0927447	-6.42811	1.29204e-10	2.86731e-09
TNFRSF9	345.513	-0.864876	0.134686	-6.42144	1.34989e-10	2.99142e-09
ALOX5AP	42.9758	-2.45768	0.383172	-6.41404	1.4171e-10	3.13591e-09
PLAAT4	256.832	0.907118	0.141677	6.4027	1.52653e-10	3.37328e-09
TRH	203.874	-1.0787	0.169124	-6.37819	1.79197e-10	3.94309e-09
DNAH7	368.204	0.797684	0.125147	6.37396	1.84212e-10	4.04203e-09
MRPS5	79.697	1.51932	0.238458	6.37141	1.87293e-10	4.10387e-09
ABCB5	463.425	0.728204	0.114331	6.36925	1.8996e-10	4.15648e-09
SAMHD1	1486.54	0.532299	0.0837271	6.35755	2.05002e-10	4.47305e-09
LINC00652	213.941	-1.03165	0.162298	-6.35652	2.06379e-10	4.49682e-09
SLC35F2	335.578	-0.815256	0.128383	-6.35017	2.15083e-10	4.67341e-09
TOR4A	719.447	-0.617883	0.0977057	-6.32392	2.55008e-10	5.50261e-09
KCNE1	202.293	1.02599	0.162378	6.31854	2.64054e-10	5.68992e-09
STK17B	763.081	-0.644239	0.101982	-6.31715	2.66431e-10	5.73323e-09
CDK20	1105.81	0.535725	0.0850169	6.3014	2.94978e-10	6.31269e-09
CAV2	687.067	-0.712048	0.113015	-6.30048	2.96727e-10	6.34143e-09
DUSP7	667.582	-0.566626	0.0899505	-6.2993	2.9899e-10	6.38104e-09
SLCO3A1	1190.34	0.552918	0.0878383	6.29472	3.0795e-10	6.54312e-09
GSTA3	156.907	1.25372	0.199218	6.2932	3.10996e-10	6.58324e-09
CCDC170	432.125	0.760742	0.121049	6.28458	3.2875e-10	6.93086e-09
SLC1A4	748.218	0.538294	0.08568	6.28261	3.32944e-10	7.00035e-09
CCDC180	183.359	1.24848	0.198734	6.28218	3.33849e-10	7.00994e-09
MARCHF4	289.366	-0.897224	0.142991	-6.2747	3.50311e-10	7.3457e-09
COL7A1	1697.26	-1.08143	0.172455	-6.2708	3.59195e-10	7.52187e-09
SERTAD4	429.257	-0.721937	0.115418	-6.25496	3.97624e-10	8.30432e-09
SAMD14	1150.42	-0.520981	0.0835191	-6.23787	4.43563e-10	9.25138e-09
OLFM3	389.823	0.895201	0.143706	6.2294	4.68228e-10	9.72679e-09
MUSK	89.5263	1.38034	0.221609	6.2287	4.70333e-10	9.75752e-09
VWA3B	168.015	1.07862	0.173214	6.22709	4.75172e-10	9.84482e-09
RAB38	574.309	0.843332	0.135445	6.22636	4.77401e-10	9.8779e-09
CXCL2	166.748	-1.10935	0.1782	-6.22534	4.8052e-10	9.92927e-09
HYI	795.819	-0.525121	0.0843644	-6.22444	4.83268e-10	9.97284e-09
IKBKE	710.507	-0.57132	0.0919827	-6.21117	5.25915e-10	1.081e-08
ITGA9	690.743	0.660954	0.106502	6.20605	5.43332e-10	1.11533e-08
AMIGO2	357.742	-0.690764	0.11134	-6.2041	5.50099e-10	1.12626e-08
MDH1B	294.489	0.791006	0.127804	6.18919	6.04747e-10	1.23168e-08
NHLRC4	161.159	1.15284	0.186437	6.18356	6.26737e-10	1.2748e-08
SPEF2	588.063	0.642907	0.104116	6.17492	6.61986e-10	1.34475e-08
KCNC4	715.299	-0.632266	0.102478	-6.16978	6.83835e-10	1.38732e-08
GRM8	621.105	0.645468	0.104659	6.16736	6.94414e-10	1.40695e-08
NIBAN1	664.766	0.577518	0.0939885	6.14456	8.01845e-10	1.61414e-08
DNAAF11	399.417	0.747564	0.121894	6.1329	8.62901e-10	1.73481e-08
COL14A1	1108.45	0.513991	0.0839073	6.1257	9.02834e-10	1.81276e-08
NTNG1	929.109	0.511015	0.0834651	6.12251	9.21154e-10	1.84479e-08
SEC14L6	745.817	-0.533075	0.0871791	-6.11471	9.67313e-10	1.93227e-08
ARL4A	2171.18	0.510742	0.0837902	6.09549	1.09104e-09	2.17663e-08
ENPP2	4273.27	0.928411	0.152378	6.09281	1.10945e-09	2.21054e-08
ADM2	215.291	1.08889	0.178836	6.08876	1.13787e-09	2.26427e-08
DRD4	1033.19	0.657379	0.108053	6.08387	1.17314e-09	2.32852e-08
NEK11	496.259	0.678503	0.111869	6.06513	1.31843e-09	2.60695e-08
CFAP141	107.362	1.37881	0.227386	6.06374	1.32993e-09	2.62304e-08
MAPK13	305.618	-0.77299	0.127563	-6.05969	1.36386e-09	2.68655e-08
LINC01091	173.45	1.073	0.17745	6.04677	1.47778e-09	2.9073e-08
EXTL1	553.808	-0.571312	0.0945679	-6.04129	1.52885e-09	2.99504e-08
LACTB	625.318	-0.573703	0.0952869	-6.02079	1.73564e-09	3.38894e-08
TIFA	309.836	-0.725244	0.120478	-6.0197	1.74743e-09	3.40475e-08
DLG2	383.556	0.669517	0.111222	6.01964	1.74809e-09	3.40475e-08
ECT2L	79.8365	1.429	0.237505	6.01672	1.77983e-09	3.45792e-08
BEAN1	210.321	-0.901337	0.149873	-6.01399	1.81011e-09	3.50801e-08
ADCY7	587.835	-0.582437	0.0969962	-6.00474	1.91642e-09	3.70485e-08
CCDC146	567.493	0.71608	0.119683	5.98314	2.18873e-09	4.2104e-08
NRAV	715.536	0.527343	0.0882781	5.97366	2.31988e-09	4.44625e-08
CATSPERD	64.9223	1.64033	0.275204	5.96044	2.51565e-09	4.78618e-08
GMNC	1222.71	0.552046	0.0926745	5.95683	2.57175e-09	4.88695e-08
BHLHE41	409.581	-0.674523	0.113298	-5.95351	2.62451e-09	4.98115e-08
DOP1B	708.831	-0.518141	0.087058	-5.95168	2.65407e-09	5.02502e-08
KLHDC7A	820.574	0.536043	0.090107	5.94896	2.69851e-09	5.10296e-08
SLC43A3	396.237	-0.665511	0.11192	-5.94629	2.7429e-09	5.18062e-08
S100A3	59.5273	-1.76196	0.296737	-5.93779	2.88885e-09	5.44969e-08
IL27RA	332.746	-0.709008	0.119497	-5.93329	2.9693e-09	5.58795e-08
ABCA4	382.375	0.777899	0.131115	5.93297	2.97505e-09	5.59202e-08
EFCAB12	310.406	0.757874	0.127745	5.9327	2.97997e-09	5.59453e-08
CIMAP1B	739.526	0.624901	0.105516	5.92233	3.17416e-09	5.93766e-08
TYRP1	904.14	1.35577	0.228978	5.92095	3.20077e-09	5.98027e-08
MYC	1823.92	-0.519634	0.0877943	-5.91877	3.24364e-09	6.04589e-08
FAM107A	336.665	0.713126	0.120534	5.91637	3.2912e-09	6.12721e-08
COLQ	268.028	0.795646	0.134493	5.91589	3.30083e-09	6.13781e-08
SLC7A2	577.142	0.577018	0.0975471	5.91528	3.31314e-09	6.15337e-08
RIBC2	171.116	0.976966	0.165236	5.91254	3.36863e-09	6.24156e-08
CCDC33	261.026	0.968684	0.16428	5.89655	3.71171e-09	6.82858e-08
NRK	225.695	-0.95692	0.16245	-5.89057	3.84873e-09	7.064e-08
EPB41L4B	366.465	0.749435	0.127244	5.88973	3.86817e-09	7.09135e-08
C11orf16	89.9401	1.3064	0.221913	5.88697	3.9333e-09	7.19383e-08
CIBAR2	190.591	1.11373	0.189231	5.88559	3.96647e-09	7.24601e-08
S1PR1	962.699	0.565216	0.0960445	5.88494	3.98201e-09	7.26589e-08
LINC00310	172.053	1.0748	0.18268	5.88349	4.017e-09	7.31263e-08
CCDC65	256.322	0.847727	0.144201	5.8788	4.13242e-09	7.50456e-08
OCA2	425.904	0.737854	0.125837	5.86356	4.5305e-09	8.19327e-08
CD274	86.5285	-1.5511	0.264535	-5.86349	4.53227e-09	8.19327e-08
ABCC3	118.724	-1.24975	0.21318	-5.86239	4.56241e-09	8.23821e-08
PLXNC1	1488.38	-0.502665	0.0858093	-5.85794	4.68655e-09	8.45258e-08
RGCC	474.071	0.663393	0.113751	5.832	5.47672e-09	9.82096e-08
SFRP4	531.414	1.4063	0.241315	5.82766	5.62096e-09	1.00662e-07
LINC02200	97.2066	1.20826	0.207578	5.82073	5.85927e-09	1.04231e-07
SULT1C2	589.031	0.670278	0.115737	5.7914	6.98001e-09	1.23184e-07
KCNA1	547.145	0.606884	0.10534	5.76122	8.35089e-09	1.4622e-07
TUBA4B	65.7324	1.64662	0.286565	5.74607	9.13404e-09	1.59575e-07
CLCF1	157.071	-1.0518	0.183196	-5.74139	9.39041e-09	1.63504e-07
MLF1	1350.49	0.525127	0.0914606	5.74156	9.38065e-09	1.63504e-07
TMEM151A	311.552	0.815782	0.142176	5.73784	9.58907e-09	1.66777e-07
SPA17	1277.93	1.05902	0.184582	5.7374	9.61417e-09	1.67027e-07
LRRIQ1	376.551	0.741706	0.12963	5.7217	1.05464e-08	1.82411e-07
TH	164.324	-1.19637	0.209204	-5.71865	1.07373e-08	1.8545e-07
FRMD5	381.047	-0.656342	0.11479	-5.71778	1.07923e-08	1.86044e-07
DNAI7	261.304	1.01542	0.177691	5.71455	1.09997e-08	1.88996e-07
L1TD1	174.501	-0.945652	0.165517	-5.71332	1.10795e-08	1.90155e-07
DTHD1	41.1595	1.91773	0.335771	5.71142	1.1204e-08	1.92082e-07
AGBL2	129.43	1.03137	0.180694	5.70782	1.14435e-08	1.95971e-07
C8orf34	134.413	1.13701	0.199218	5.70734	1.14755e-08	1.96304e-07
EDN1	387.515	-0.661427	0.115957	-5.70405	1.16994e-08	1.99697e-07
FMNL1	153.446	-1.07216	0.188063	-5.70108	1.19054e-08	2.02991e-07
FABP6	175.085	0.929611	0.163264	5.6939	1.24173e-08	2.11027e-07
PCDHAC2	746.084	0.534835	0.0939867	5.69053	1.26643e-08	2.14756e-07
ARRDC3	1822.19	0.500864	0.0881191	5.68394	1.31624e-08	2.22719e-07
PCSK6	789.869	0.509465	0.089772	5.6751	1.38604e-08	2.33517e-07
DACT2	543.43	0.786744	0.138649	5.67438	1.39192e-08	2.34002e-07
TMEM59L	629.03	-0.683498	0.120521	-5.67121	1.41791e-08	2.38114e-07
CAPSL	321.706	0.871488	0.153753	5.66811	1.44382e-08	2.42204e-07
TOGARAM2	277.515	0.881392	0.155594	5.66468	1.47299e-08	2.46832e-07
KCNMA1	140.045	-1.07709	0.190462	-5.65513	1.55731e-08	2.58739e-07
TMEM117	969.943	0.551519	0.097609	5.65029	1.60179e-08	2.65845e-07
ANGPT1	412.204	0.745959	0.132463	5.63145	1.78705e-08	2.95649e-07
SSC4D	823.094	-0.581835	0.103518	-5.62062	1.90276e-08	3.13795e-07
OSCP1	620.075	0.597365	0.106406	5.61402	1.97684e-08	3.25324e-07
FRK	236.497	0.771988	0.137542	5.61275	1.99135e-08	3.27367e-07
ANKUB1	159.382	1.14432	0.20407	5.60747	2.05309e-08	3.37161e-07
FHAD1	245.856	0.844462	0.150636	5.60596	2.07107e-08	3.39755e-07
DNAI3	400.402	0.674801	0.120568	5.59682	2.18315e-08	3.57391e-07
DENND6B	634.74	0.548836	0.0980725	5.59623	2.19066e-08	3.58244e-07
STOML3	529.818	1.30026	0.232455	5.5936	2.2241e-08	3.63332e-07
SPSB4	551.124	0.607342	0.108776	5.58342	2.35838e-08	3.84062e-07
NUPR1	733.422	0.504902	0.0906348	5.57073	2.5367e-08	4.12239e-07
SOX21	486.155	0.566413	0.1018	5.56396	2.63714e-08	4.27671e-07
HCG11;LOC107986583	347.115	-0.646101	0.116329	-5.55408	2.79078e-08	4.5165e-07
PPM1L	618.146	0.506545	0.0912689	5.55003	2.85617e-08	4.60797e-07
MVK	591.637	0.570252	0.102846	5.54472	2.94418e-08	4.74505e-07
C22orf15	164.116	0.976897	0.176357	5.5393	3.03678e-08	4.87918e-07
DCDC1	286.083	0.716254	0.129376	5.53622	3.09067e-08	4.96066e-07
DOCK8	226.372	0.919339	0.166099	5.53488	3.1144e-08	4.98848e-07
ADAMTS8	398.162	0.709494	0.128349	5.52784	3.24195e-08	5.18213e-07
TENT5B	451.067	0.613519	0.111082	5.52313	3.33019e-08	5.31774e-07
RELB	719.912	-0.553298	0.100242	-5.51962	3.39728e-08	5.41932e-07
LSR	1048	0.502503	0.0910469	5.51917	3.40607e-08	5.4278e-07
FAM83G	679.502	-0.502451	0.0913643	-5.49942	3.81043e-08	6.02906e-07
TRPV4	297.904	0.789392	0.14355	5.49908	3.81769e-08	6.03442e-07
SEMA6D	878.999	0.534464	0.0972352	5.49661	3.87156e-08	6.1072e-07
FOXC2	65.3501	-1.52959	0.27834	-5.49539	3.8984e-08	6.14332e-07
LAMA3	251.357	0.767802	0.140072	5.48148	4.21784e-08	6.62664e-07
CD74	606.013	-0.529593	0.0966372	-5.48022	4.24804e-08	6.66738e-07
DYDC2	142.773	1.0634	0.19409	5.47887	4.28048e-08	6.71153e-07
JPH2	544.869	-0.587215	0.107411	-5.467	4.57728e-08	7.13388e-07
FAM20A	339.694	0.754018	0.138025	5.46291	4.68388e-08	7.29274e-07
PTCH2	92.9843	1.29923	0.237865	5.46204	4.70699e-08	7.32141e-07
SPRY2	717.837	-0.522247	0.0957235	-5.45579	4.87558e-08	7.56855e-07
GATA6	213.395	-0.864953	0.158675	-5.45109	5.00624e-08	7.76366e-07
FAM181B	505.74	0.735101	0.135187	5.43766	5.39844e-08	8.35527e-07
MOK	750.116	0.501384	0.0922495	5.43509	5.47698e-08	8.46842e-07
C2orf50	212.112	0.789115	0.14552	5.42273	5.86952e-08	9.04845e-07
CLMP	588.949	-0.511383	0.0944862	-5.41225	6.22376e-08	9.55677e-07
TRIM14	131.673	-0.993357	0.18358	-5.41102	6.2667e-08	9.60381e-07
SMTNL2	178.178	0.87957	0.162671	5.40706	6.40685e-08	9.80895e-07
PDE11A	323.33	0.679906	0.125896	5.40056	6.64334e-08	1.01611e-06
CLEC18A	325.622	-0.671424	0.124414	-5.39669	6.78812e-08	1.03622e-06
TSNAXIP1	425.295	0.65302	0.121027	5.39566	6.82707e-08	1.04115e-06
KRT19	507.863	-0.545279	0.101375	-5.37881	7.49783e-08	1.13898e-06
C6orf118	213.904	0.793943	0.147671	5.37644	7.59728e-08	1.15178e-06
EMILIN3	546.944	0.60699	0.11295	5.37396	7.70281e-08	1.16558e-06
DLEC1	343.014	0.665106	0.123913	5.36751	7.98298e-08	1.20681e-06
VSTM2L	1415.19	-0.543125	0.101315	-5.36074	8.28822e-08	1.24954e-06
ADAMTS14	267.328	-0.841332	0.156944	-5.36071	8.28968e-08	1.24954e-06
GPC3	1550.63	0.529113	0.0987935	5.35575	8.5201e-08	1.28179e-06
TTC29	158.795	0.992478	0.185721	5.34393	9.09549e-08	1.36049e-06
SPATA17	280.203	0.86522	0.162037	5.33964	9.31303e-08	1.39036e-06
WDR49	149.888	1.02417	0.19207	5.33227	9.69927e-08	1.44526e-06
ZP4	38.9153	-2.20556	0.414353	-5.3229	1.02124e-07	1.51736e-06
RIPK2	414.395	-0.552336	0.103783	-5.32203	1.02614e-07	1.5232e-06
CD70	83.7948	-1.42417	0.267613	-5.32175	1.02775e-07	1.52413e-06
GATA2	89.6019	1.15871	0.217847	5.31893	1.04378e-07	1.54444e-06
TNFRSF11B	489.256	0.558083	0.105266	5.30164	1.14768e-07	1.68914e-06
PLA2G4C	469.524	-0.596259	0.112505	-5.29986	1.15894e-07	1.70251e-06
MAP3K19	337.294	0.90947	0.171922	5.29002	1.22305e-07	1.79331e-06
PTPRC	205.882	0.9757	0.185082	5.27172	1.35152e-07	1.97425e-06
SYBU	381.545	0.655432	0.124354	5.27068	1.35919e-07	1.9836e-06
TMEM116	357.05	0.615492	0.11694	5.26331	1.41487e-07	2.061e-06
GBGT1	330.458	-0.629862	0.119722	-5.26104	1.43246e-07	2.08274e-06
MMP9	924.535	-1.09956	0.209038	-5.26008	1.43994e-07	2.09167e-06
GK	442.205	0.563525	0.10732	5.25086	1.51388e-07	2.19295e-06
LINC01833	339.033	0.655121	0.124793	5.24966	1.52376e-07	2.20297e-06
THBD	284.763	-0.731867	0.139501	-5.24633	1.55156e-07	2.23714e-06
DDIT3	589.321	0.524757	0.100079	5.24341	1.57638e-07	2.27083e-06
PITPNM3	168.059	-0.888076	0.169424	-5.24173	1.5908e-07	2.2895e-06
KCNG1	256.768	-0.73545	0.140334	-5.24073	1.59946e-07	2.29983e-06
PDE3A	318.158	0.655913	0.125327	5.2336	1.66242e-07	2.38378e-06
ECM2	252.639	0.711588	0.136387	5.21742	1.81436e-07	2.58738e-06
SYT10	297.376	0.70213	0.134631	5.21522	1.83595e-07	2.61338e-06
RUNX2	748.514	-0.557045	0.107054	-5.20339	1.95684e-07	2.77786e-06
TICAM1	202.062	-0.809588	0.155719	-5.19903	2.00333e-07	2.83611e-06
KIF19	131.682	1.08465	0.20898	5.19022	2.10043e-07	2.95993e-06
PRIMA1	175.497	0.825709	0.159269	5.18436	2.16754e-07	3.04372e-06
OSR1	127.619	1.02487	0.197833	5.18049	2.213e-07	3.09919e-06
KIAA2012	151.368	0.963405	0.186345	5.17001	2.3408e-07	3.2577e-06
CARTPT	82.5828	-1.44298	0.279557	-5.16167	2.44756e-07	3.39417e-06
FLI1	179.392	-0.929241	0.180561	-5.14642	2.65511e-07	3.6657e-06
LOC102723834	89.145	-1.12292	0.218411	-5.14134	2.72779e-07	3.75607e-06
IFT56	461.362	0.590491	0.114865	5.14076	2.73626e-07	3.76441e-06
SH3RF2	162.647	-0.914842	0.178461	-5.1263	2.95493e-07	4.0474e-06
NLGN1	413.132	0.65604	0.12802	5.12451	2.98311e-07	4.08241e-06
C7orf57	110.923	1.06651	0.208159	5.12356	2.99825e-07	4.09954e-06
HLX	92.8738	-1.39946	0.273786	-5.11151	3.1959e-07	4.35465e-06
SERPINA9	35.6771	-2.03723	0.398919	-5.10688	3.2753e-07	4.45492e-06
SNAP25	630.008	-0.56417	0.110481	-5.10648	3.28218e-07	4.46038e-06
NEURL3	49.2363	-1.69857	0.333199	-5.09777	3.43673e-07	4.6542e-06
MXRA5Y	278.498	-0.726236	0.142576	-5.09369	3.51168e-07	4.74746e-06
PIP5K1B	434.14	0.669077	0.131496	5.08819	3.61489e-07	4.87011e-06
GRIN2D	305.019	-0.686031	0.13512	-5.07719	3.83058e-07	5.13248e-06
LINC00862	112.705	-1.03622	0.204371	-5.07026	3.9728e-07	5.30647e-06
RSPH10B2	56.3368	1.66243	0.328126	5.06643	4.05352e-07	5.40042e-06
NTRK1	168.174	1.04223	0.20571	5.06652	4.05163e-07	5.40042e-06
THBS3-AS1	260.234	0.737186	0.145512	5.06615	4.05945e-07	5.40371e-06
CFAP95	192.098	0.838879	0.165937	5.05541	4.29465e-07	5.68767e-06
FST	252.875	-0.679806	0.134499	-5.05435	4.31864e-07	5.7146e-06
MIR31HG	48.6516	-1.53116	0.303252	-5.04914	4.43796e-07	5.8675e-06
COL6A6	227.966	0.79626	0.157866	5.04391	4.56111e-07	6.01504e-06
TMEM158	641.794	-0.608241	0.120665	-5.04075	4.63705e-07	6.11002e-06
PCK2	575.51	0.506745	0.100817	5.02636	4.99881e-07	6.54797e-06
DIO2	159.786	-0.865343	0.172314	-5.02189	5.11666e-07	6.69673e-06
TNFRSF10A	161.584	-0.858576	0.171038	-5.0198	5.17249e-07	6.76413e-06
BUB1B	802.24	0.561066	0.111777	5.01953	5.17973e-07	6.76792e-06
MAP7	425.409	0.533911	0.106555	5.01068	5.42393e-07	7.06923e-06
CCDC30	362.827	0.550389	0.10996	5.00536	5.57579e-07	7.24296e-06
CCDC157	426.548	0.535448	0.107081	5.0004	5.72109e-07	7.39476e-06
UBXN10	833.087	0.508545	0.101808	4.99512	5.87991e-07	7.58119e-06
NEB	429.173	0.660575	0.132394	4.98946	6.0549e-07	7.7811e-06
CFAP119	391.222	0.609588	0.12244	4.97866	6.40264e-07	8.1808e-06
COL24A1	147.873	-0.991423	0.199252	-4.97573	6.50009e-07	8.29851e-06
VDR	297.474	-0.641492	0.128942	-4.97504	6.52326e-07	8.32129e-06
MEGF10	389.729	-0.658059	0.132349	-4.97216	6.62115e-07	8.43238e-06
SYT12	166.776	-0.862233	0.173466	-4.97062	6.6738e-07	8.49249e-06
C2	546.855	0.501085	0.100825	4.96983	6.70119e-07	8.51315e-06
LRRC73	300.433	0.673977	0.135687	4.96714	6.7947e-07	8.61822e-06
EFHB	286.65	0.825362	0.166306	4.9629	6.94491e-07	8.80158e-06
DNAI4	553.899	0.604729	0.121918	4.96014	7.04409e-07	8.92004e-06
GRID2	123.318	0.948396	0.191605	4.94976	7.43067e-07	9.38671e-06
CIMAP3	3698.54	0.894748	0.180782	4.94932	7.44746e-07	9.39271e-06
FRMD3	322.813	0.611384	0.12364	4.94487	7.6196e-07	9.5943e-06
NEK5	117.276	0.964457	0.195083	4.94384	7.65985e-07	9.63721e-06
EPHA3	950.17	0.506434	0.10253	4.93939	7.83666e-07	9.84378e-06
IL10	104.942	1.00527	0.20352	4.93941	7.83584e-07	9.84378e-06
F2RL2	131.414	-1.00782	0.204214	-4.93513	8.0099e-07	1.00291e-05
CERKL	106.166	1.0319	0.209194	4.93276	8.10742e-07	1.0143e-05
LUZP2	225.158	-0.765986	0.15535	-4.93071	8.19318e-07	1.02257e-05
CFAP221	185.044	0.748814	0.151994	4.9266	8.36718e-07	1.04346e-05
CA2	1240.25	0.869758	0.176634	4.92408	8.47584e-07	1.05616e-05
ZDHHC11	214.361	0.740871	0.150548	4.92117	8.6028e-07	1.07113e-05
LAMB3	45.0951	-1.72794	0.351142	-4.92093	8.61335e-07	1.07159e-05
MCIDAS	73.8526	1.26733	0.258217	4.90801	9.20056e-07	1.13919e-05
MSL3P1	89.3251	-1.13807	0.232469	-4.89556	9.80259e-07	1.21085e-05
AKAP14	376.75	1.37689	0.281382	4.89331	9.91551e-07	1.22383e-05
AGR3	90.6477	1.45232	0.297019	4.88965	1.01015e-06	1.24481e-05
GFRA2	600.506	0.578788	0.118541	4.88259	1.04699e-06	1.28514e-05
DNAH11	275.491	0.643752	0.131853	4.88234	1.04832e-06	1.28576e-05
NIM1K	108.524	1.00374	0.205709	4.87941	1.06404e-06	1.30298e-05
LXN	516.767	-0.583589	0.119612	-4.87901	1.06622e-06	1.30463e-05
IFI30	448.385	0.605257	0.124111	4.87674	1.07855e-06	1.31765e-05
FOXD1	100.882	-1.05061	0.215789	-4.8687	1.12334e-06	1.37023e-05
SLC2A5	233.883	0.755249	0.15547	4.85785	1.18668e-06	1.44073e-05
SUGCT	220.692	-0.784963	0.162017	-4.84494	1.26652e-06	1.53409e-05
SLC4A10	839.887	0.560791	0.116513	4.8131	1.48608e-06	1.78754e-05
MYLK3	226.601	0.742868	0.154614	4.80466	1.55017e-06	1.86033e-05
FMO1	1563.53	1.05674	0.220078	4.80166	1.57359e-06	1.88698e-05
VWA7	154.106	0.840272	0.175018	4.80105	1.57833e-06	1.88976e-05
PSD4	549.041	-0.503452	0.105069	-4.79162	1.65439e-06	1.97476e-05
KCNF1	147.8	0.978395	0.204354	4.78774	1.68671e-06	2.0118e-05
RTL1	80.3703	-1.20875	0.253068	-4.77636	1.78496e-06	2.12088e-05
KRT80	666.017	-0.509206	0.107003	-4.75881	1.94736e-06	2.30332e-05
LRRC40	470.765	-0.534995	0.112452	-4.75753	1.95973e-06	2.31444e-05
SYN1	362.614	-0.649149	0.136504	-4.75553	1.97929e-06	2.33577e-05
NRIP3	425.239	-0.558461	0.11746	-4.75447	1.98963e-06	2.3462e-05
RASGRF1	197.787	-0.73315	0.15425	-4.753	2.00417e-06	2.36156e-05
ADCYAP1	177.625	-0.809845	0.17075	-4.74286	2.10719e-06	2.46618e-05
CCDC39	158.773	0.903539	0.190542	4.74195	2.11674e-06	2.47551e-05
MAPK4	345.726	0.579273	0.122189	4.74081	2.1287e-06	2.48762e-05
ENKUR	536.71	1.10154	0.232405	4.73977	2.13961e-06	2.49663e-05
LRP2BP	175.228	0.811697	0.17131	4.73818	2.15647e-06	2.51256e-05
RASSF6	188.148	0.821956	0.173717	4.73159	2.22769e-06	2.5878e-05
PPP1R3G	235.398	-0.648757	0.137494	-4.71842	2.3768e-06	2.74466e-05
S100A4	384.748	-0.710562	0.150671	-4.71598	2.40552e-06	2.77577e-05
ZBBX	261.719	0.81328	0.172535	4.7137	2.43258e-06	2.80286e-05
VGLL3	1612.55	-0.767727	0.163044	-4.70871	2.49289e-06	2.86388e-05
MMRN1	2199.61	0.800526	0.170106	4.70603	2.52587e-06	2.8975e-05
CCDC13	168.274	0.838813	0.178652	4.69524	2.66291e-06	3.04799e-05
PAPPA2	345.627	-0.631305	0.134538	-4.69238	2.70045e-06	3.08642e-05
OMG;LOC101927057	1385.33	1.51446	0.323195	4.68591	2.78715e-06	3.17853e-05
KIRREL2	358.559	0.583965	0.124632	4.6855	2.79277e-06	3.18094e-05
VGF	2319.44	-0.852446	0.18227	-4.67683	2.91342e-06	3.30562e-05
C11orf97	82.7154	1.15435	0.247127	4.6711	2.99591e-06	3.38747e-05
IL18	272.446	-0.663328	0.142055	-4.66952	3.01898e-06	3.41051e-05
FXYD1	432.823	0.602012	0.129103	4.66302	3.11595e-06	3.51496e-05
NEXN	232.948	-0.676063	0.145101	-4.65926	3.17347e-06	3.57726e-05
ENOX1	360.789	0.539667	0.115872	4.65745	3.20144e-06	3.60618e-05
TBX2	139.858	0.954017	0.204888	4.65629	3.21956e-06	3.6215e-05
CFAP53	201.151	0.736107	0.158572	4.64211	3.4487e-06	3.86517e-05
FANK1	285.943	0.620166	0.133836	4.63379	3.59033e-06	4.0095e-05
TLR4	387.509	-0.564597	0.121923	-4.63075	3.64344e-06	4.0659e-05
RAMP1	256.059	-0.674185	0.145762	-4.62523	3.74174e-06	4.16369e-05
FAM47E	261.31	0.612507	0.132502	4.62261	3.78938e-06	4.21069e-05
ODAD4	199.541	0.763297	0.165313	4.61728	3.88803e-06	4.30804e-05
HP	163.627	0.906863	0.196428	4.61677	3.89758e-06	4.31555e-05
VIPR2	114.688	0.991916	0.214938	4.61488	3.93314e-06	4.34875e-05
BIRC3	40.4156	-1.7554	0.380413	-4.61445	3.94134e-06	4.35474e-05
DRC1	240.475	0.658432	0.142804	4.61075	4.01219e-06	4.42362e-05
SAXO2	153.375	0.915752	0.198638	4.61015	4.02385e-06	4.43334e-05
HAS2	216.937	-0.678559	0.147232	-4.60877	4.0506e-06	4.45338e-05
CHRNA1	98.8318	-1.02946	0.223431	-4.60749	4.0756e-06	4.47152e-05
CFAP73	246.644	1.49027	0.323553	4.60595	4.1058e-06	4.49742e-05
NME9	89.8255	1.17076	0.254284	4.60416	4.14143e-06	4.53089e-05
SYT9	279.521	0.650583	0.141344	4.60285	4.16752e-06	4.55624e-05
SLC24A4	71.8818	1.23108	0.267545	4.60141	4.19645e-06	4.58465e-05
RIPOR2	270.799	0.630335	0.137299	4.59095	4.41224e-06	4.8103e-05
ATP1A2	264.71	0.640791	0.139597	4.59029	4.42633e-06	4.82148e-05
KCNH1	119.388	-0.944587	0.205802	-4.58979	4.43697e-06	4.82378e-05
LNX1	239.163	-0.638127	0.139235	-4.58311	4.5812e-06	4.97019e-05
PCDH11X	333.012	0.550426	0.120227	4.57821	4.6897e-06	5.08083e-05
SLITRK6	140.813	0.934165	0.204202	4.57471	4.76883e-06	5.15939e-05
C3orf52	155.355	-0.779727	0.170889	-4.56275	5.04869e-06	5.42456e-05
NR2E1	150.738	0.791092	0.173536	4.55866	5.14807e-06	5.51994e-05
SOSTDC1	900.513	0.95185	0.208882	4.55689	5.19172e-06	5.56292e-05
GPR37	411.307	0.628284	0.137949	4.55445	5.25218e-06	5.61997e-05
DCDC2	451.359	0.566627	0.124542	4.54967	5.37301e-06	5.73746e-05
CATIP	82.8287	1.21238	0.266548	4.54843	5.40487e-06	5.75966e-05
VASH2	588.003	-0.551201	0.12151	-4.53627	5.72577e-06	6.07672e-05
MELTF	386.534	0.511469	0.112779	4.53515	5.75629e-06	6.10496e-05
CXCL6	1261.7	-1.30334	0.287406	-4.53482	5.76517e-06	6.11022e-05
HHIPL2	45.6104	1.42034	0.313316	4.53326	5.80793e-06	6.14302e-05
LIF-AS2	50.4067	-1.50389	0.332156	-4.52765	5.96425e-06	6.29556e-05
ZFPM2	380.716	-0.50264	0.111137	-4.52272	6.10487e-06	6.43283e-05
MMP25	83.587	-1.10807	0.245034	-4.52211	6.12266e-06	6.43805e-05
LINC02735	138.561	-1.06519	0.235774	-4.51785	6.24715e-06	6.55867e-05
SLC17A9	130.97	-0.849088	0.188219	-4.51117	6.44701e-06	6.75032e-05
GBP3	251.5	-0.616725	0.136734	-4.5104	6.47056e-06	6.77043e-05
SCIN	244.981	0.69353	0.153865	4.5074	6.56256e-06	6.86076e-05
PKD1L2	440.502	0.502854	0.111564	4.5073	6.56568e-06	6.86076e-05
EOLA2-DT	201.75	0.752004	0.166849	4.5071	6.57192e-06	6.86188e-05
KAZALD1	502.75	0.548935	0.121896	4.50331	6.69037e-06	6.96307e-05
C9orf72	564.753	0.531783	0.118115	4.50227	6.72323e-06	6.98795e-05
RANBP3L	112.198	-1.02353	0.227629	-4.49649	6.9084e-06	7.17085e-05
CABCOCO1	69.6907	1.12505	0.250271	4.49534	6.94582e-06	7.2049e-05
ZBED5-AS1	338.622	0.547337	0.121909	4.48971	7.13194e-06	7.37345e-05
IRAK2	136.988	-0.836201	0.186326	-4.48783	7.19514e-06	7.43387e-05
DNAH10	134.1	0.891236	0.198775	4.48365	7.33772e-06	7.56615e-05
CLEC18C;LOC124907806	131.731	-0.957187	0.213542	-4.48242	7.37996e-06	7.60467e-05
VWCE	126.434	-0.834948	0.18629	-4.48198	7.39534e-06	7.60479e-05
CD164L2	32.0195	1.70122	0.379691	4.48055	7.44508e-06	7.64652e-05
FLACC1	44.2764	1.42668	0.318757	4.47576	7.6139e-06	7.79937e-05
DDX60L	407.132	-0.507367	0.113452	-4.47207	7.74665e-06	7.93015e-05
CCDC113	536.971	0.526327	0.117701	4.47174	7.75865e-06	7.93723e-05
GAS2L2	94.5243	1.16547	0.261633	4.45459	8.40555e-06	8.55972e-05
TCEA3	149.609	-0.76851	0.172627	-4.45185	8.51344e-06	8.65265e-05
CCBE1	252.494	0.583791	0.131492	4.43973	9.00698e-06	9.12454e-05
CDH13	339.307	-0.582715	0.131348	-4.43643	9.14612e-06	9.24149e-05
KLHL14	364.735	0.520403	0.117481	4.42967	9.43792e-06	9.51784e-05
ACTN3	133.745	0.884641	0.199758	4.42857	9.48594e-06	9.56008e-05
CCDC191	325.924	0.557257	0.125894	4.42639	9.58232e-06	9.63855e-05
HHIPL1	93.3391	-1.00823	0.227899	-4.42402	9.68819e-06	9.73248e-05
CCL18	411.576	0.674515	0.152824	4.41367	1.01632e-05	0.000101704
NDST4	128.297	1.0029	0.227453	4.40927	1.0372e-05	0.00010366
CFAP251	460.47	0.504386	0.114548	4.40328	1.06627e-05	0.000106225
LDLRAD1	33.8129	1.57752	0.358531	4.39994	1.08283e-05	0.000107806
MSC	37.7475	-1.77497	0.403506	-4.39887	1.08818e-05	0.00010827
ZNF474	172.318	0.781434	0.177703	4.39742	1.09544e-05	0.000108853
FGD3	124.357	0.857919	0.195147	4.39627	1.10125e-05	0.000109361
CFAP96	136.003	0.799235	0.181881	4.39426	1.1115e-05	0.000110308
DNAH2	70.5653	1.13342	0.25811	4.39125	1.12702e-05	0.000111707
IGFBP5	40020.6	0.572982	0.130508	4.3904	1.13143e-05	0.000112001
OLFML1	104.821	0.959538	0.219244	4.37657	1.20562e-05	0.000118968
LCN2	41.8725	-1.95825	0.448111	-4.37001	1.2424e-05	0.000122287
CD68	397.407	-0.516695	0.118551	-4.3584	1.31017e-05	0.000128473
MAK	112.227	0.886361	0.203856	4.34799	1.37393e-05	0.000134135
ANO1	73.3333	-1.18779	0.273609	-4.3412	1.41709e-05	0.000138175
KRT81	10332.6	-0.55021	0.126793	-4.33944	1.42844e-05	0.000139021
AKAP5	228.555	-0.704053	0.162292	-4.33818	1.43669e-05	0.000139625
C2orf81	354.968	0.55359	0.127688	4.33549	1.45434e-05	0.000141102
FNDC5	410.328	0.532413	0.12284	4.3342	1.46293e-05	0.000141758
PLCH1	279.565	0.627973	0.144904	4.33372	1.4661e-05	0.000141908
ARHGDIB	132.235	-0.857521	0.198251	-4.32543	1.52232e-05	0.000146875
DUSP26	128.023	-0.841219	0.194792	-4.31855	1.5706e-05	0.000151066
TFAP2B	277.413	-0.69896	0.161919	-4.31672	1.58364e-05	0.000152227
DGKI	329.199	-0.512582	0.118846	-4.31299	1.61062e-05	0.000154577
PLAC9	175.134	0.727674	0.168719	4.31293	1.61107e-05	0.000154577
KIF24	309.171	0.561782	0.130264	4.31264	1.61318e-05	0.000154685
ZNF92	402.88	-0.549295	0.127467	-4.3093	1.63773e-05	0.000156942
LACC1	367.504	-0.608686	0.141388	-4.30509	1.66919e-05	0.000159565
HTR2B	96.1007	0.923762	0.21503	4.29596	1.73939e-05	0.000165768
SLCO2B1	35.7711	-1.78074	0.415641	-4.28431	1.83304e-05	0.000173949
CCL20	49.6602	-1.29496	0.303457	-4.26734	1.97817e-05	0.000186926
POLR2J3	366.371	0.521121	0.122222	4.26372	2.0105e-05	0.00018975
GJB7	110.457	0.913463	0.214312	4.26231	2.02327e-05	0.000190841
ELN-AS1	116.141	0.9224	0.216632	4.25791	2.06347e-05	0.000194398
MGLL	309.934	-0.602526	0.141719	-4.25157	2.12281e-05	0.000199747
TEKT4	60.7763	1.13061	0.265958	4.25109	2.12731e-05	0.00020005
SAMD15	329.31	0.580922	0.136887	4.24381	2.19754e-05	0.000206156
PITX1-AS1	57.1575	1.22362	0.288435	4.24226	2.21282e-05	0.000207465
TREX1	305.825	0.584864	0.137898	4.24129	2.22243e-05	0.000208116
TRPV2	67.1928	-1.1687	0.275671	-4.2395	2.24022e-05	0.000209404
EFCAB2	245.843	0.583387	0.137959	4.22871	2.35038e-05	0.000218654
ITGA8	108.344	-0.896703	0.212062	-4.22849	2.35263e-05	0.000218733
LRRC8E	101.982	-0.905673	0.214291	-4.22637	2.37487e-05	0.000220669
ANGPTL7	71.8425	-1.02603	0.242934	-4.22349	2.40546e-05	0.000223378
WDR93	95.1469	0.91435	0.216678	4.21986	2.44452e-05	0.000226871
H2BC4	53.4817	1.16971	0.278507	4.19994	2.66986e-05	0.000245593
LRRC71	98.2288	0.973656	0.232167	4.19377	2.74356e-05	0.000251926
KLHDC9	383.623	0.535481	0.127816	4.18948	2.79599e-05	0.000256288
TDO2	168.88	0.694321	0.16581	4.18745	2.82101e-05	0.000258126
ABCD2	84.5115	1.03244	0.247042	4.17923	2.92496e-05	0.000267168
BANCR	212.895	0.802822	0.192185	4.17733	2.9495e-05	0.000269094
KIF12	30.5133	1.6878	0.404204	4.17561	2.97186e-05	0.000270903
C6orf141	60.4543	-1.20608	0.288935	-4.17422	2.99005e-05	0.000272316
STOX1	135.824	0.800718	0.192253	4.16493	3.11452e-05	0.000282334
LIAT1	397.006	0.530529	0.127524	4.16023	3.17928e-05	0.000287869
ADTRP	91.719	-0.933761	0.224586	-4.1577	3.21464e-05	0.000290398
DCT	87.3167	1.20708	0.290507	4.15507	3.25183e-05	0.000293248
RGS9BP	73.0876	1.0438	0.251434	4.15139	3.30467e-05	0.000297669
LOC107983987	88.1583	1.04191	0.251733	4.13894	3.48914e-05	0.000313561
APOLD1	361.67	0.504634	0.122078	4.13369	3.56978e-05	0.000320254
CA14	423.573	0.530802	0.128477	4.13148	3.60428e-05	0.000322977
ND3	33066	0.877629	0.212605	4.12799	3.65955e-05	0.000327178
ADAMTSL3	283.885	0.518391	0.125773	4.12163	3.76201e-05	0.00033557
RHOJ	331.964	-0.55289	0.134559	-4.10891	3.97524e-05	0.000352374
CHN2	349.691	0.519123	0.126455	4.1052	4.03959e-05	0.000357265
CLIC5	163.015	0.742827	0.180992	4.1042	4.05723e-05	0.000358622
APCDD1L	150.292	-0.699205	0.170552	-4.09965	4.13774e-05	0.000365005
NME5	508.215	1.15184	0.281488	4.09198	4.27711e-05	0.000375928
DNAJB13	102.179	1.0082	0.246802	4.08505	4.40673e-05	0.000386232
CSF1R	115.417	-0.933939	0.229081	-4.07689	4.56411e-05	0.000399129
CORO2A	175.924	-0.642779	0.15818	-4.06359	4.83245e-05	0.00042024
PRND	66.5468	1.14924	0.282934	4.06186	4.86835e-05	0.000422655
CFAP54	238.741	0.610169	0.150336	4.05869	4.93479e-05	0.000428185
C2orf27A	246.296	-0.547547	0.135055	-4.05424	5.02975e-05	0.000435455
LINC02910	53.6029	1.2556	0.309951	4.05098	5.10044e-05	0.000440842
ADGB	85.2047	0.962105	0.237616	4.04899	5.14397e-05	0.000443622
IGFL4	202.869	-0.720897	0.178374	-4.04149	5.3112e-05	0.000456529
TACSTD2	60.2872	-1.12568	0.279654	-4.02526	5.69121e-05	0.000486513
MGAT4C	335.774	0.551721	0.137256	4.01966	5.82823e-05	0.000497681
P2RX3	644.261	-0.541281	0.134691	-4.01869	5.85215e-05	0.00049906
CA8	263.687	0.5264	0.131494	4.00323	6.24828e-05	0.000530933
APOC1	153.39	-0.691315	0.17282	-4.00019	6.32919e-05	0.000536348
TLCD1	191.73	0.635158	0.158906	3.99708	6.41293e-05	0.000542561
IGSF10	186.585	0.646837	0.162038	3.9919	6.55464e-05	0.000552895
ABTB2	310.933	-0.519241	0.130099	-3.99112	6.57626e-05	0.000553676
LINC02906	56.6223	1.2996	0.325672	3.99051	6.59324e-05	0.000554525
EFCAB6	135.049	0.704674	0.176687	3.98826	6.65583e-05	0.000558567
TREM1	231.149	-0.732482	0.184125	-3.97817	6.94487e-05	0.000581885
PRSS35	180.415	0.709978	0.178708	3.97285	7.10183e-05	0.000594397
CXCL5	191.101	-1.67154	0.421344	-3.96716	7.2734e-05	0.000606156
C2orf73	105.108	0.957024	0.24152	3.9625	7.41696e-05	0.000616473
SCN5A	295.815	0.52627	0.132812	3.96251	7.4166e-05	0.000616473
KIT	236.502	0.613706	0.154888	3.96225	7.42467e-05	0.000616785
DMRT3	265.71	0.527185	0.133109	3.96055	7.47774e-05	0.000620533
KRT87P	359.697	-0.636094	0.160782	-3.95626	7.61317e-05	0.000630765
MYO7A	283.064	0.536788	0.135689	3.956	7.62142e-05	0.000631114
PCSK2	318.092	0.533892	0.135108	3.9516	7.76297e-05	0.000641134
GTPBP8	306.745	-0.533482	0.135095	-3.94893	7.85014e-05	0.000647647
ETV7	38.3262	-1.42663	0.361736	-3.94384	8.01869e-05	0.000660156
CARD11	193.503	-1.44701	0.366902	-3.94386	8.0179e-05	0.000660156
ARHGEF28	251.109	-0.53803	0.136502	-3.94154	8.09602e-05	0.000665119
DNAH5	247.85	0.543402	0.13824	3.93085	8.46457e-05	0.000691754
DNAH17	36.077	1.37113	0.349255	3.92587	8.64181e-05	0.000705499
UNC5B-AS1	35.5676	-1.53818	0.391921	-3.92472	8.68311e-05	0.00070776
CIMIP1	144.2	0.698169	0.178085	3.92042	8.83938e-05	0.00071862
CYTL1	78.0413	-0.983243	0.251221	-3.91385	9.08347e-05	0.000737311
STAT5A	249.237	-0.610852	0.156118	-3.91276	9.12476e-05	0.000740277
ERICH6-AS1	132.446	0.712374	0.182295	3.9078	9.31408e-05	0.000754851
ANXA8L1	25.8346	-1.89858	0.48609	-3.90582	9.39065e-05	0.000759479
AIFM3	967.494	0.753249	0.193105	3.90071	9.59098e-05	0.000772876
KCNQ5	161.286	-0.67448	0.173236	-3.89341	9.8843e-05	0.000794053
PIH1D2	191.925	0.675437	0.173749	3.88743	0.00010131	0.000810118
GASK1B-AS1	131.897	-0.776687	0.20001	-3.88325	0.00010307	0.000821666
CA10	238.062	0.556492	0.143811	3.8696	0.000109015	0.000863323
ZNF232-AS1	206.242	0.590781	0.152725	3.86828	0.000109607	0.00086713
H4C11	223.89	0.593793	0.15354	3.86736	0.000110019	0.000869951
LRAT	67.7627	-1.42543	0.368951	-3.86346	0.000111791	0.00088217
EPHA5	208.48	0.569411	0.147383	3.86348	0.000111783	0.00088217
ISM1	49.4552	1.10506	0.286198	3.86117	0.000112847	0.000889156
C3	3979.59	-0.690904	0.179062	-3.85847	0.000114098	0.000898554
MINDY4	311.906	0.531933	0.138046	3.85329	0.000116542	0.000915492
OCIAD2	162.799	-0.617302	0.160291	-3.85113	0.000117573	0.000923131
DSP-AS1	72.7703	-0.934033	0.242594	-3.85019	0.000118025	0.000926213
LOC102725191	49.0204	1.24767	0.324243	3.84793	0.000119119	0.000933861
OGN	29.8093	1.68187	0.437643	3.84302	0.000121531	0.000949906
KIF27	377.441	0.508556	0.132364	3.84211	0.000121981	0.000951986
CXCL13	232.058	0.766949	0.199715	3.84023	0.000122922	0.000958371
FLT1	98.3154	-0.990191	0.257935	-3.83891	0.000123581	0.000962546
NPR1	36.7305	1.39096	0.362707	3.83494	0.000125596	0.000976757
MYB	72.984	0.925563	0.241422	3.83379	0.000126184	0.000980376
CYP2W1	48.9777	1.15658	0.302815	3.81943	0.00013376	0.00103205
PCSK9	128.618	0.775168	0.203333	3.8123	0.000137678	0.00105965
TCTE1	56.878	1.08309	0.284568	3.80607	0.000141191	0.00108455
GRM3	61.9082	1.13679	0.298791	3.80462	0.000142023	0.0010888
BBOX1	132.804	0.777615	0.204528	3.802	0.000143532	0.00109983
MIR9-2HG	134.717	-0.80759	0.212716	-3.79656	0.000146717	0.00112202
SGCA	37.242	-1.36954	0.361189	-3.79177	0.000149579	0.00114223
TLR2	93.0105	-0.807162	0.213059	-3.78845	0.000151589	0.00115532
VNN2	52.4057	-1.23809	0.327135	-3.78464	0.000153933	0.00117204
ABLIM3	251.158	-0.559627	0.148004	-3.78115	0.000156107	0.00118686
POU3F2	268.89	-0.562339	0.148775	-3.7798	0.000156956	0.00119099
CBR3	47.1434	-1.18714	0.314132	-3.77911	0.000157389	0.00119369
TRPM1	31.4606	1.4878	0.39372	3.77883	0.000157566	0.00119445
POTEI	306.49	0.553778	0.146661	3.77592	0.00015942	0.00120734
TMEM37	131.166	0.739401	0.196093	3.77067	0.000162808	0.0012312
RSAD2	35.2863	1.30625	0.346488	3.76999	0.000163256	0.00123399
MAP3K4-AS1	278.369	-0.599459	0.159669	-3.75438	0.00017377	0.00130639
MAL	120.835	-0.713263	0.19015	-3.75104	0.0001761	0.0013221
LINC02015	53.1707	-1.1853	0.316298	-3.74743	0.000178653	0.00133741
SHISA8	34.8128	1.3787	0.367896	3.74751	0.000178596	0.00133741
LCN12	41.2719	1.28329	0.342682	3.74484	0.000180506	0.00134741
PNPLA3	247.564	0.512823	0.137109	3.74026	0.000183833	0.00136897
EN1	94.6827	-0.869963	0.232679	-3.73889	0.000184834	0.00137424
LINC03040	131.678	0.736264	0.19718	3.73396	0.000188489	0.00139763
LINC02009	41.124	-1.26069	0.338059	-3.7292	0.000192092	0.00142097
BEST4	106.798	0.879136	0.235796	3.72837	0.000192725	0.00142498
THAP2	306.499	-0.521871	0.140661	-3.71012	0.000207159	0.00152304
PCP4	1990.54	0.698864	0.18844	3.70868	0.000208343	0.00153102
LOC283731	66.364	-0.944438	0.254693	-3.70815	0.00020878	0.00153351
LRRC39	90.4716	0.942129	0.254586	3.70063	0.000215067	0.00157376
FAM81B	643.067	0.811419	0.219654	3.69408	0.000220682	0.00161334
AK8	182.261	0.632277	0.171421	3.68844	0.000225631	0.00164182
DNAAF8	153.212	0.713158	0.193642	3.68287	0.000230627	0.00167583
C19orf33	247.978	-0.516581	0.140365	-3.68026	0.000232994	0.00168831
TRIM6	120.61	-0.743655	0.202315	-3.67573	0.000237171	0.00171619
ERVW-1	60.958	0.961463	0.262528	3.66232	0.000249938	0.00180189
PIR	400.385	0.509079	0.139041	3.66136	0.000250878	0.00180783
LBX2-AS1	92.3761	-0.806251	0.220346	-3.65902	0.000253178	0.00182272
EGR2	155.838	-0.682703	0.187209	-3.64674	0.000265592	0.00190418
DIO3	305.156	-0.602016	0.165227	-3.64357	0.000268878	0.00192421
GPAT3	103.107	0.723965	0.198827	3.64119	0.00027138	0.00193855
H1-2	262.521	0.520283	0.142912	3.64058	0.000272029	0.0019423
EBI3	80.9401	-0.860452	0.23642	-3.63951	0.000273157	0.00194768
LINC00547	118.839	-0.752491	0.207048	-3.63438	0.000278646	0.00198139
NKILA	91.5595	-0.868402	0.239155	-3.63113	0.000282188	0.00200383
RNF128	75.4777	-0.85007	0.234694	-3.62203	0.000292299	0.0020681
GDNF	53.4053	-1.09423	0.302204	-3.62082	0.000293666	0.00207683
CCDC153	134.131	0.814585	0.225023	3.62001	0.000294594	0.00208245
GAL	25.0428	-1.71885	0.475278	-3.61652	0.000298592	0.00210791
TTLL10	79.5941	0.93406	0.258304	3.61612	0.000299049	0.00210916
ULBP2	99.6227	-0.764367	0.211436	-3.61512	0.000300208	0.00211542
DNAAF4	273.818	0.525895	0.145647	3.61075	0.000305314	0.00214655
LHX1	170.26	-0.59375	0.164489	-3.60967	0.000306592	0.00215457
PART1	216.311	0.52609	0.145822	3.60775	0.000308861	0.00216601
EVC2	182.343	-0.572098	0.158907	-3.6002	0.000317974	0.00221956
MTCL3	294.723	-0.564803	0.157057	-3.59617	0.000322936	0.00225016
DNAAF6	47.9245	1.16196	0.323133	3.59592	0.00032325	0.00225059
CCDC96	218.993	0.58835	0.163617	3.59589	0.000323286	0.00225059
MARCHF6-DT	37.4545	1.21509	0.338358	3.59114	0.000329235	0.00228997
PPP1R14A	91.2786	-0.860966	0.24088	-3.57425	0.00035123	0.0024278
RNF144B	150.778	-0.637299	0.178365	-3.573	0.000352911	0.00243726
HOXB2	344.341	-0.524711	0.147235	-3.56377	0.00036556	0.00251599
LRGUK	64.1589	0.921467	0.25982	3.54656	0.000390297	0.00266712
TMEM72	76.1249	0.966201	0.272769	3.5422	0.000396807	0.00270686
LINC01605	68.9667	-0.88068	0.249369	-3.53163	0.000413001	0.00280873
TNIP3	35.7835	-1.3174	0.373901	-3.52338	0.000426081	0.00289139
IL1B	123.123	-0.67875	0.19291	-3.51847	0.000434038	0.00294062
KCNRG	34.5094	1.32347	0.376535	3.51486	0.000439983	0.00297537
TRAC	62.3831	-0.909978	0.259771	-3.50301	0.000460034	0.00309487
DACH2	84.7049	-0.826971	0.236109	-3.50249	0.000460923	0.00309951
FOXN4	63.2907	1.03357	0.295219	3.50104	0.000463453	0.00310848
SHROOM1	153.559	-0.621003	0.177443	-3.49973	0.00046573	0.00312107
CCDC150	115.936	0.725623	0.207905	3.49017	0.000482716	0.00322797
SYTL3	123.926	0.711115	0.203998	3.48589	0.000490496	0.00327298
KIF6	156.646	0.595718	0.170941	3.48493	0.000492267	0.00328199
LRRC74B	98.6017	0.774261	0.222212	3.48434	0.000493357	0.00328542
LINC02303	31.5602	1.30375	0.374229	3.48384	0.000494281	0.0032898
SMG1P4	56.4238	1.22507	0.351919	3.48113	0.000499299	0.00332178
NUDT7	237.66	0.524235	0.150601	3.48095	0.000499639	0.00332262
GDA	124.321	0.657512	0.189631	3.46733	0.000525651	0.00347929
SCN7A	112.516	-0.809371	0.234688	-3.44871	0.000563269	0.00370314
GABRA5	214.08	-0.520285	0.150953	-3.44666	0.000567554	0.0037266
CPED1	45.7715	-1.04137	0.302153	-3.44652	0.000567866	0.00372709
LOC107984270	43.1778	1.15916	0.33678	3.44189	0.000577665	0.00378344
CFAP210	67.4672	0.84991	0.247789	3.42997	0.000603644	0.003942
KLF2	330.607	-0.517109	0.151112	-3.42203	0.000621546	0.00404199
CRYBA4	137.611	0.669158	0.195568	3.42162	0.000622494	0.00404647
CTH	171.847	0.593934	0.173592	3.42144	0.000622904	0.00404745
SLITRK3	223.256	0.535604	0.156609	3.42002	0.000626172	0.00406699
RGS10	81.6405	-0.830438	0.243101	-3.41602	0.000635446	0.00412036
SLC22A3	36.228	-1.32273	0.38803	-3.40882	0.000652437	0.00421826
NYX	118.895	0.73759	0.217072	3.39791	0.000679035	0.00438297
SLC38A11	134.37	0.682384	0.20086	3.39731	0.000680523	0.00439075
PCDH20	198.164	0.538734	0.158613	3.39654	0.000682436	0.00439946
DNAH3	39.012	1.23146	0.3627	3.39525	0.000685668	0.00441664
SLC47A2	54.3886	1.00556	0.296344	3.3932	0.000690804	0.00444605
C10orf105	35.5777	1.23682	0.364985	3.38868	0.0007023	0.00450333
FBP1	55.1649	-1.01655	0.300409	-3.3839	0.000714646	0.00456934
C11orf52	93.2102	0.753739	0.222964	3.38054	0.000723441	0.00462368
DEPP1	214.066	-0.529654	0.157006	-3.37346	0.00074229	0.00473059
FAM227A	301.849	0.52618	0.156079	3.37124	0.000748306	0.00476503
LOC102724859	92.0437	0.738938	0.219822	3.36153	0.000775115	0.00491368
LOC124901321	54.3788	0.981754	0.29252	3.3562	0.000790224	0.00498919
GZMA	100.544	-0.721246	0.215461	-3.34745	0.000815575	0.00513263
CFAP161	75.3477	0.924338	0.27623	3.34626	0.000819095	0.0051527
KCNJ5	110.843	0.663104	0.198328	3.34348	0.000827359	0.00519897
GALNT6	63.2825	-0.991788	0.296637	-3.34345	0.00082745	0.00519897
LINC01088	80.4444	0.817948	0.245072	3.33759	0.000845098	0.00529068
TNFSF9	202.093	-0.529741	0.158761	-3.33672	0.000847735	0.00530293
RIGI	219.096	-0.663734	0.198949	-3.3362	0.000849315	0.00531068
APOBEC4	31.8994	1.26652	0.380446	3.32905	0.000871422	0.00542717
CLEC3B	35.3123	1.21014	0.364102	3.32363	0.000888534	0.00552052
SECTM1	49.9497	1.07788	0.324358	3.32314	0.000890115	0.00552814
FBXO15	110.643	0.703769	0.211793	3.32291	0.000890828	0.00553036
ELL3	137.082	0.670085	0.201786	3.32077	0.000897697	0.00555753
SNX16	191.47	-0.579814	0.174728	-3.31837	0.00090543	0.00559874
VPS13B-DT	78.1343	0.80184	0.241851	3.31543	0.000915026	0.00564914
MCF2	45.4739	1.1617	0.350588	3.31356	0.000921151	0.00568243
LINC01303	27.4262	1.31449	0.396692	3.31364	0.000920912	0.00568243
NMRK2	135.03	0.705167	0.212944	3.31151	0.000927925	0.00572196
KCNJ9	46.7494	-1.03529	0.31276	-3.31018	0.000932361	0.00574459
GSG1L	54.8721	-0.915123	0.276614	-3.3083	0.000938643	0.00577609
CTXND1	46.059	1.00013	0.302317	3.30822	0.000938925	0.00577609
ZDHHC23	142.454	0.629818	0.190552	3.30523	0.000948979	0.00583174
LOC105376805	98.0663	-0.687115	0.208099	-3.30187	0.000960415	0.00589435
ACSM3	65.9925	-0.89747	0.271985	-3.29971	0.000967854	0.00593067
PVALB	152.218	0.575061	0.174406	3.29726	0.00097633	0.00597792
IDNK	121.041	0.62604	0.190194	3.29158	0.000996254	0.00608557
CALN1	197.411	0.555178	0.168949	3.28606	0.00101599	0.00620367
CDH20	135.78	0.585532	0.178775	3.27525	0.0010557	0.00641603
USP2	230.899	0.513297	0.156759	3.27444	0.0010587	0.00642928
COL21A1	34.758	1.24414	0.38052	3.26959	0.00107705	0.00653054
ANKS1B	188.135	-0.519474	0.159083	-3.26544	0.00109296	0.00660646
ODAD3	160.158	0.540621	0.165903	3.25865	0.00111943	0.00673775
ARHGDIG	172.458	-0.545809	0.167584	-3.25692	0.00112626	0.00677104
KCNAB1	155.686	0.659873	0.203333	3.24528	0.00117333	0.00702963
TENT5C	79.4438	0.733523	0.226247	3.24214	0.00118636	0.00709677
MIR34BHG	61.2399	0.949535	0.293393	3.23639	0.0012105	0.00721904
LOC101929457	39.7845	1.07469	0.332712	3.23009	0.00123753	0.00734931
CYP24A1	40.061	-1.06815	0.330813	-3.22886	0.00124284	0.00737454
MIR124-2HG	192.306	-0.56414	0.174866	-3.22614	0.00125473	0.00743171
RIIAD1	49.5876	0.978709	0.303524	3.22448	0.001262	0.00746624
THRB	181.007	-0.535966	0.166228	-3.22428	0.00126289	0.00746865
LOC124903525	27.5853	1.27016	0.394689	3.21812	0.00129032	0.00759348
CLDN19	235.004	0.629854	0.195751	3.21762	0.00129257	0.00760385
CTSS	165.269	-0.582378	0.181291	-3.21239	0.00131637	0.00772348
MTUS2	69.2048	0.857216	0.267039	3.21008	0.001327	0.00777996
GREM2	38.9842	-1.11012	0.346554	-3.20331	0.00135858	0.00793531
D21S2088E	85.7811	-0.718656	0.224438	-3.20203	0.00136464	0.00795878
EYA4	173.402	0.522688	0.163332	3.20016	0.00137353	0.00800462
FGF13-AS1	55.7604	1.02309	0.319944	3.1977	0.0013853	0.00806129
TNFRSF1B	143.614	-0.628085	0.196797	-3.19154	0.00141516	0.00821249
NEFH	189.126	-0.542949	0.170125	-3.19147	0.00141551	0.00821249
ZNF709	150.899	-0.640061	0.200705	-3.18907	0.00142733	0.00825955
TINCR	239.02	-0.501332	0.157531	-3.18244	0.0014604	0.00841347
EGR3	82.1403	-0.778508	0.244768	-3.18059	0.00146973	0.00845789
RASGRP1	132.63	-0.596637	0.187643	-3.17964	0.0014746	0.00848275
TMEM232	192.503	0.601068	0.189135	3.17799	0.001483	0.00852477
MYO3B	108.267	0.715828	0.225548	3.17372	0.00150497	0.00862568
CST6	24.6788	-1.58016	0.498523	-3.16968	0.00152608	0.0087402
PRR5-ARHGAP8	34.9806	-3.72517	1.17609	-3.16743	0.00153792	0.00880479
RDH5	97.8011	0.732823	0.231982	3.15897	0.00158329	0.00902809
VSNL1	54.7404	-0.946455	0.299824	-3.15671	0.00159561	0.0090851
LRRC9	111.597	0.737873	0.233808	3.1559	0.00160006	0.00910711
IQANK1	121.581	0.665074	0.21135	3.14679	0.00165073	0.00935453
INSM1	278.79	0.501181	0.159306	3.14602	0.00165508	0.00936856
OXGR1	30.1931	1.18945	0.378516	3.1424	0.00167568	0.00946155
MDGA2	149.395	0.544588	0.173353	3.14151	0.0016808	0.00948362
CD6	40.6512	-1.11412	0.355043	-3.13797	0.00170121	0.00958145
MRGPRF	142.334	-0.622514	0.198667	-3.13345	0.00172765	0.009707
LINC01765	40.237	1.30231	0.417014	3.12295	0.00179046	0.010019
TLR6	57.8827	-0.851732	0.273516	-3.11401	0.00184561	0.0102981
ZC2HC1C	140.108	0.542325	0.174407	3.10955	0.00187375	0.0104364
CFAP206	241.888	0.999269	0.321837	3.10489	0.00190347	0.0105793
LGSN	159.775	0.53538	0.172678	3.10046	0.00193222	0.0107192
KRTAP5-AS1	113.486	-0.661308	0.213596	-3.09607	0.00196101	0.0108604
PPP1R42	68.6338	0.788563	0.25577	3.0831	0.00204858	0.0112973
MNS1	125.595	0.594366	0.192947	3.08046	0.00206682	0.0113697
LINC02754	31.0786	1.1661	0.378542	3.0805	0.00206654	0.0113697
DRP2	55.1459	-0.952685	0.310218	-3.07102	0.00213329	0.0116859
IPMK	224.445	-0.509579	0.166141	-3.06715	0.00216111	0.0118156
POTEF	283.615	0.565467	0.184562	3.06384	0.00218518	0.0119366
INSRR	101.48	0.779875	0.25482	3.06049	0.00220973	0.0120454
MARCHF10	125.199	0.628484	0.205392	3.05992	0.00221398	0.0120602
UMODL1-AS1	19.5597	1.45372	0.475955	3.05433	0.00225564	0.0122401
ATP8B1	97.4913	-0.638423	0.209053	-3.05389	0.00225897	0.0122539
ADHFE1	111.939	0.593339	0.194329	3.05326	0.00226367	0.0122709
ABCB1	156.673	0.523096	0.1716	3.04835	0.00230102	0.0124387
DNAJC27-AS1	109.646	0.625844	0.205445	3.04629	0.00231684	0.0125199
TC2N	57.3764	0.896777	0.294686	3.04316	0.00234109	0.0126247
CFAP299	56.4452	0.88014	0.289406	3.04119	0.00235644	0.0126944
C22orf23	46.0734	0.977287	0.321471	3.04005	0.00236539	0.0127337
CPLX2	236.33	-0.573487	0.188924	-3.03555	0.00240099	0.0128943
E2F8	63.7796	0.816247	0.269116	3.03307	0.00242081	0.0129918
SERTM2	30.3766	1.21489	0.400679	3.03207	0.00242879	0.0130301
SEMA4A	143.763	0.557134	0.183834	3.03064	0.00244037	0.0130787
ZNF600	116.764	-0.561726	0.185399	-3.02983	0.00244694	0.0131004
LHX2	128.155	0.584442	0.192929	3.02931	0.0024511	0.0131169
TSGA10	165.597	0.506423	0.167379	3.0256	0.00248142	0.0132532
MSC-AS1	34.097	-1.07853	0.357446	-3.01732	0.00255023	0.0135696
LOC101927023	46.757	0.977298	0.324031	3.01606	0.00256079	0.0136119
ARMH1	141.676	0.585858	0.194457	3.01279	0.00258858	0.0137222
ART3	58.1132	0.843404	0.279968	3.0125	0.00259106	0.0137307
SLC15A2	91.891	0.666072	0.22123	3.01077	0.00260585	0.0137992
AQP7	33.808	1.08387	0.360074	3.01013	0.00261133	0.0138149
MLKL	49.2069	-0.965403	0.320921	-3.00822	0.0026278	0.0138735
GLI1	50.9896	0.950251	0.31656	3.0018	0.00268386	0.0141274
ALDH1L1	35.9393	1.0955	0.365645	2.99609	0.00273469	0.0143505
KCNK13	52.1584	0.850525	0.284213	2.99256	0.00276644	0.0144927
FGF1	135.508	-0.575464	0.192355	-2.99168	0.00277448	0.0145153
CD1D	26.901	1.28967	0.431695	2.98746	0.00281304	0.0146826
TNFSF10	86.1164	-0.776378	0.259933	-2.98684	0.00281877	0.0147026
RP1	61.7577	-0.813946	0.272529	-2.98665	0.00282057	0.0147071
DOC2A	94.9479	0.661054	0.221368	2.98622	0.00282449	0.0147226
LOC107986669	43.4733	0.916291	0.306907	2.98556	0.00283058	0.0147494
ASPG	33.5304	1.11158	0.372857	2.98126	0.00287063	0.0149232
NPIPB13	100.687	0.702966	0.236091	2.97752	0.00290592	0.0150615
RAB7B	106.534	-0.631087	0.212246	-2.97337	0.00294547	0.0152463
ASB2	29.2939	-1.1567	0.389234	-2.97174	0.00296122	0.0153176
DERL3	73.3641	0.718931	0.242135	2.96913	0.00298646	0.0154124
ZSCAN1	113.367	0.583991	0.197024	2.96406	0.00303605	0.015612
ALKAL2	56.7939	-0.839704	0.283287	-2.96415	0.00303521	0.015612
UTS2R	180.097	0.540339	0.182345	2.96327	0.00304385	0.0156426
CCDC85A	118.015	-0.63507	0.21463	-2.9589	0.00308736	0.0158388
HAS1	163.109	0.50598	0.171527	2.94985	0.00317932	0.0162465
BAIAP2L2	35.4633	1.05831	0.359852	2.94097	0.00327183	0.0166701
ZNF503-AS1	64.9514	0.737241	0.250758	2.94005	0.00328163	0.0167091
SYNGR3	224.6	-0.542741	0.184642	-2.93943	0.00328814	0.0167313
FERMT1	42.858	-0.962781	0.327938	-2.93586	0.00332625	0.0168702
RNF112	36.0512	-1.02176	0.348186	-2.93451	0.00334075	0.0169328
S100A2	85.9206	-0.653595	0.223207	-2.9282	0.00340929	0.0172242
PTGES2-AS1	50.1402	0.845727	0.288951	2.92689	0.00342375	0.0172749
TICAM2	25.0142	-1.35894	0.464427	-2.92606	0.00343289	0.0172986
ZNF85	155.02	-0.504817	0.173526	-2.90916	0.00362396	0.0181548
ASGR1	101.508	-0.599606	0.206103	-2.90926	0.00362288	0.0181548
B3GNT8	107.056	-0.594787	0.204459	-2.90908	0.00362491	0.0181548
ZFYVE28	130.815	0.534389	0.183735	2.90848	0.00363187	0.0181838
LOC105379499	46.7183	0.944408	0.325058	2.90536	0.00366836	0.0183254
CYP2C8	28.9931	1.12108	0.385927	2.9049	0.0036737	0.0183462
PTPRH	120.098	-0.60884	0.209853	-2.90127	0.00371649	0.018518
BMS1P10	127.048	-0.553155	0.190764	-2.89969	0.00373536	0.0185886
NUDT21	2008.66	-0.512252	0.176789	-2.89753	0.00376114	0.0186463
PI15	978.337	0.619585	0.213945	2.89599	0.00377961	0.0187133
LRRC43	132.255	0.557374	0.192563	2.8945	0.00379766	0.0187967
ZNF295-AS1	68.4917	0.796087	0.275291	2.89181	0.00383033	0.0189224
LRRC18	52.8311	0.860943	0.297905	2.88999	0.00385252	0.019008
LOC124900711	53.4196	0.866987	0.300588	2.88431	0.00392276	0.0192752
ZNF594-DT	105.519	0.605455	0.210066	2.88222	0.00394885	0.0193912
CCN5	82.116	-0.706114	0.245329	-2.87824	0.00399901	0.0195683
ITGBL1	62.1234	-0.78319	0.273447	-2.86413	0.00418151	0.020348
WNT1	75.8532	0.750353	0.261999	2.86395	0.00418397	0.0203537
LENG9	103.179	-0.596533	0.208539	-2.86054	0.00422919	0.020548
PTPRR	76.7006	-0.663096	0.231972	-2.85852	0.00425617	0.0206662
SFTA1P	41.0003	-0.909426	0.318172	-2.85828	0.0042594	0.0206755
HS3ST2	144.182	-0.528596	0.185023	-2.85691	0.00427781	0.0207584
LINC01561	58.5332	-0.786089	0.275726	-2.85097	0.00435855	0.0210715
LOC105377378	82.1127	-0.726045	0.255369	-2.84312	0.00446742	0.0215045
CDK15	88.311	-0.607662	0.213937	-2.84038	0.00450604	0.021657
CAMK4	149.307	-0.561698	0.197764	-2.84025	0.00450783	0.021659
MFSD2A	140.18	-0.521322	0.184033	-2.83276	0.00461473	0.0220436
RAB26	72.1456	0.734373	0.259636	2.82847	0.00467707	0.0222732
LMNTD1	49.5434	0.911108	0.322204	2.82773	0.00468789	0.0223141
TMC5	53.9183	0.791081	0.280291	2.82236	0.0047672	0.0225989
PGM5P4-AS1	66.7841	0.761201	0.269724	2.82215	0.0047703	0.0226067
BBOX1-AS1	85.559	-0.758293	0.269802	-2.81055	0.00494573	0.0232685
RGS22	83.2065	0.664388	0.236635	2.80764	0.00499054	0.0234228
KRT83	223.265	-0.560396	0.199723	-2.80586	0.00501818	0.0235172
GPR3	66.4095	-0.782008	0.278993	-2.80297	0.00506351	0.0236973
MIR3936HG	198.808	0.521105	0.185915	2.80292	0.00506421	0.0236973
CCDC162P	96.3715	0.643475	0.229935	2.79851	0.00513391	0.0239731
LOC124901333	77.453	0.632132	0.225986	2.79722	0.00515449	0.0240404
UPK3BL1	82.3123	0.704155	0.252422	2.7896	0.00527735	0.0245547
CCDC187	47.8162	0.90497	0.32476	2.78658	0.00532676	0.0247562
C17orf113	91.3513	0.607111	0.217988	2.78507	0.00535154	0.0248628
ARRDC2	71.7283	-0.700561	0.251575	-2.7847	0.00535766	0.0248764
MLIP;MLIP-IT1;LOC101927189	31.8633	1.13188	0.408399	2.7715	0.00557983	0.0257867
CTAGE8	31.774	1.20793	0.436574	2.76684	0.00566028	0.0261029
H4C14	186.902	0.562996	0.203844	2.7619	0.00574654	0.0264304
SYT9-AS1	95.8784	0.578665	0.20958	2.76107	0.00576123	0.0264745
MPP4	29.6577	-1.12588	0.407916	-2.76007	0.00577897	0.0265092
FSTL5	103.956	-0.592684	0.214782	-2.75946	0.00578961	0.0265502
CCNA1	146.406	0.503484	0.182974	2.75167	0.00592922	0.0270631
LOC107986951	31.544	-1.0431	0.37987	-2.74594	0.00603371	0.0274736
H2BC11	42.4218	0.872318	0.317829	2.74462	0.00605814	0.0275468
C16orf95-DT	35.0199	0.946476	0.346277	2.73329	0.00627048	0.0283635
SLC49A3	86.2071	-0.666842	0.244635	-2.72586	0.00641335	0.0289594
ALX4	63.8624	0.728249	0.26752	2.72222	0.00648448	0.0292313
LIFR-AS1	132.035	-0.511046	0.187733	-2.7222	0.00648482	0.0292313
SV2B	155.374	-0.546987	0.201046	-2.7207	0.00651435	0.0293475
ZNF670	95.0112	-0.638572	0.234824	-2.71937	0.00654069	0.0294577
IRX5	134.047	-0.523749	0.193119	-2.71206	0.00668663	0.0299679
MIR646HG;LOC729296	56.6195	0.788572	0.290949	2.71034	0.00672135	0.0300803
TIE1	33.5607	-1.01954	0.376233	-2.70987	0.00673088	0.0300942
RBFOX3	91.7448	-0.723914	0.26727	-2.70855	0.00675774	0.0301825
BTC	90.8902	0.588785	0.217424	2.70801	0.0067689	0.0302237
CDH5	74.5276	-0.6912	0.255469	-2.70562	0.00681777	0.0304043
KCNE5	25.086	-1.12941	0.417528	-2.70498	0.00683086	0.0304394
MMP10	29.496	-1.00495	0.371568	-2.70463	0.00683807	0.0304541
CAMK1G	29.1417	-1.07309	0.398058	-2.69582	0.00702147	0.0310317
SLC47A1	54.9585	0.737758	0.273822	2.6943	0.00705362	0.0311386
TRIM34	80.3497	-0.611245	0.227072	-2.69185	0.00710562	0.0313149
COMT	128.237	-0.573225	0.212998	-2.69122	0.00711914	0.0313656
FMO4	149.78	0.523861	0.194828	2.68883	0.00717024	0.0315551
CARD6	54.3215	-0.823984	0.307171	-2.6825	0.00730749	0.0320416
CLDN16	40.2543	0.897136	0.334669	2.68067	0.00734752	0.03219
LINC02696	49.2474	0.778215	0.291308	2.67145	0.00755246	0.0328623
SULT1E1	36.8757	-0.957566	0.360009	-2.65984	0.00781788	0.0339079
LINC01013	42.2227	-0.828189	0.311364	-2.65987	0.00781697	0.0339079
RARRES1	150.26	0.502446	0.18915	2.65634	0.00789937	0.0342187
IL4I1	53.2534	-0.776668	0.292877	-2.65186	0.00800505	0.0345851
MFRP	82.2473	0.677675	0.256328	2.64378	0.00819855	0.0352552
LMNTD2-AS1	142.665	0.519087	0.196489	2.64181	0.00824652	0.0353929
LMO1	50.0928	-0.855429	0.324245	-2.63822	0.00833422	0.035691
HRCT1	49.2008	0.860483	0.32619	2.63798	0.00834021	0.035697
ARMH2	27.2893	1.05736	0.402041	2.62999	0.00853871	0.0363593
TRPC6	66.0485	0.68427	0.260262	2.62916	0.00855953	0.0364358
NEK10	88.6051	0.587567	0.223624	2.62747	0.00860215	0.0365773
NLRP1	34.8474	-0.990875	0.377567	-2.62437	0.0086809	0.0368319
LOC102724680	73.7798	0.947384	0.361012	2.62425	0.00868408	0.0368353
APLN	33.0908	0.93097	0.35552	2.61862	0.00882875	0.037388
C1orf53	104.892	0.556309	0.212533	2.61751	0.00885734	0.0374834
SLC17A6	203.866	-0.529245	0.202216	-2.61723	0.00886476	0.0374998
SIX3-AS1	59.0855	0.721886	0.276177	2.61386	0.00895265	0.0377793
HPD	46.3054	0.845127	0.323508	2.61238	0.00899141	0.0378917
LAPTM5	33.3221	-0.97473	0.373437	-2.61016	0.00905008	0.038108
RAC2	37.9373	-0.933462	0.358488	-2.60388	0.00921742	0.0386475
ANKRD37	176.231	0.504881	0.193997	2.60252	0.00925414	0.0387685
ARHGAP8	59.2931	0.676132	0.260337	2.59714	0.00940029	0.0392963
SMIM2-AS1	42.42	0.806433	0.311006	2.59298	0.00951474	0.0397109
LOC105373383	80.84	0.684996	0.264638	2.58842	0.0096416	0.0401652
KCNJ16	97.5197	0.579471	0.223986	2.58709	0.00967915	0.0402786
ARRDC3-AS1	48.8839	0.779104	0.301461	2.58443	0.00975407	0.0405363
MS4A8	47.1926	0.780421	0.302267	2.58189	0.00982598	0.0407808
TM6SF2	32.8217	-0.987719	0.382935	-2.57934	0.00989903	0.0410185
LOC157273;LOC101929128	104.805	0.574088	0.222719	2.57764	0.00994785	0.041188
HTR2C	3813.98	0.525094	0.203967	2.57441	0.0100411	0.0415078
SYNDIG1L	20.8451	1.22342	0.477177	2.56388	0.010351	0.042631
GPSM3	107.473	-0.545584	0.212914	-2.56246	0.0103933	0.0427825
CFAP100	100.776	0.619391	0.242351	2.55576	0.0105957	0.043478
SUSD2	101.312	0.561833	0.220202	2.55145	0.0107277	0.0439387
MFF-DT	104.623	0.528133	0.207828	2.54121	0.0110471	0.0450813
SOX9-AS1	63.6772	0.681656	0.268364	2.54004	0.011084	0.0451756
CHRNA6	54.8694	-0.711441	0.28014	-2.53959	0.0110983	0.045196
FRMPD2	73.9292	0.653733	0.257492	2.53884	0.0111219	0.0452801
TIGD4	57.3952	0.761875	0.300138	2.53842	0.0111354	0.0453114
LNC-LBCS	82.0085	0.643297	0.25382	2.53446	0.0112622	0.0457435
DDN	58.4651	0.678342	0.267969	2.53142	0.0113602	0.0460816
CMKLR1	85.7444	-0.575807	0.228683	-2.51793	0.0118047	0.0476002
LOC100506207	89.6345	0.540032	0.215644	2.50428	0.0122702	0.0490481
LINC02611	21.1017	1.12432	0.449115	2.50341	0.0123005	0.0491545
NKX6-2	26.9655	1.02771	0.410753	2.50202	0.0123487	0.0493348
BCL2L2-PABPN1	181.107	0.506888	0.202658	2.50119	0.0123775	0.049412
LRTOMT	45.9662	0.800907	0.320535	2.49865	0.0124666	0.0497233
LINC00343	84.0025	0.638108	0.255624	2.49628	0.0125504	0.0499729

## Sheet: PF
	baseMean	log2FoldChange	lfcSE	stat	pvalue	padj
MMP9	566.82	-4.20698	0.159676	-26.3469	5.56803e-153	8.72566e-149
CHI3L1	1695.5	-2.75336	0.119309	-23.0775	7.79663e-118	6.10905e-114
SPP1	363.446	-3.11524	0.163408	-19.0642	5.00577e-81	2.61485e-77
TGM2	7666.22	-1.72547	0.0920248	-18.7501	1.93225e-78	7.57008e-75
FREM2	2028.29	1.38481	0.0759322	18.2374	2.6036e-74	8.1602e-71
ZNF469	1054.95	-1.53353	0.0882337	-17.3803	1.16407e-67	3.04036e-64
BGN	3907.34	-1.73861	0.101395	-17.1469	6.62792e-66	1.4838e-62
LIF	4791.28	-1.3916	0.0826864	-16.8298	1.47532e-63	2.88997e-60
TPM2	7883.15	-0.994338	0.0605357	-16.4256	1.25355e-60	2.1827e-57
IL11	303.798	-1.83406	0.116516	-15.7408	7.94334e-56	1.2448e-52
RGS3	2117.04	-0.9301	0.0599552	-15.5133	2.82222e-54	4.02063e-51
FBXO32	1214.64	-1.45226	0.0936559	-15.5063	3.14394e-54	4.10573e-51
COL6A3	15169.4	-1.58616	0.104333	-15.2029	3.38236e-52	4.07731e-49
CRLF1	358.834	-1.86838	0.124296	-15.0317	4.55343e-51	5.09692e-48
SPOCD1	683.936	-1.3743	0.0916815	-14.9899	8.54642e-51	8.37068e-48
CTHRC1	6559.89	-0.88754	0.0591988	-14.9925	8.21413e-51	8.37068e-48
TIMP1	6084.81	-0.855743	0.0578863	-14.7832	1.88087e-49	1.73383e-46
LTBP2	10099.9	-1.09647	0.0755145	-14.52	9.05026e-48	7.87926e-45
SSTR1	1089.57	1.47308	0.101517	14.5106	1.03753e-47	8.55748e-45
LINC01614	177.628	-2.34762	0.164878	-14.2386	5.28047e-46	4.13751e-43
THBS2	9213.14	-1.35557	0.097433	-13.9129	5.29075e-44	3.94816e-41
INHBE	202.416	3.13205	0.225735	13.8749	8.98796e-44	6.40229e-41
ADAMTS16	575.894	-1.32836	0.0962308	-13.8039	2.41597e-43	1.64611e-40
FN1	153868	-1.49241	0.109473	-13.6327	2.55957e-42	1.67129e-39
SLC7A11	498.548	1.89025	0.139462	13.5539	7.51236e-42	4.70905e-39
PMEPA1	1978.98	-0.938088	0.0701113	-13.38	7.9172e-41	4.77194e-38
EPHB2	2648.74	-0.742022	0.055893	-13.2758	3.19977e-40	1.85717e-37
IFI16	1341.99	-0.969241	0.0732077	-13.2396	5.18207e-40	2.90029e-37
ETV5	691.463	-1.38269	0.10653	-12.9794	1.60163e-38	8.65485e-36
CD82	1529.32	-0.958682	0.0739462	-12.9646	1.9429e-38	1.01491e-35
PSAT1	2771.51	0.84001	0.0654727	12.8299	1.1147e-37	5.635e-35
COL22A1	1274.03	-1.02676	0.0800641	-12.8242	1.20045e-37	5.87883e-35
DES	5445.87	-0.88773	0.0692801	-12.8136	1.37538e-37	6.53138e-35
ATP1A2	600.903	2.19572	0.171875	12.7751	2.25796e-37	1.04072e-34
DNER	2443.49	0.953476	0.0751095	12.6945	6.34602e-37	2.84139e-34
CALB2	598.21	-1.24209	0.0978811	-12.6897	6.74086e-37	2.93434e-34
ABCA3	4046.46	0.724423	0.0577245	12.5497	3.99187e-36	1.69072e-33
LOC102724859	182.731	1.97893	0.159536	12.4043	2.47685e-35	1.02144e-32
BIRC7	178.41	-1.72905	0.142171	-12.1618	4.96663e-34	1.99569e-31
PLAT	4486.68	-0.796854	0.065537	-12.1588	5.14859e-34	2.01709e-31
SEMA3B	4942.58	0.935021	0.0769728	12.1474	5.92096e-34	2.26311e-31
RUNX1;LOC100506403	1397.28	-1.14789	0.0945638	-12.1387	6.58243e-34	2.45603e-31
IER3	7151.71	-0.759167	0.0626395	-12.1196	8.3132e-34	3.02968e-31
VAT1L	5541.34	0.853943	0.0712398	11.9869	4.16337e-33	1.48282e-30
NDNF	2301.21	0.853955	0.0712614	11.9834	4.34069e-33	1.51162e-30
RHOB	13551.1	0.830181	0.0694541	11.9529	6.26652e-33	2.13484e-30
RSPO3	1118.03	1.28437	0.107632	11.933	7.96682e-33	2.65634e-30
ADGRG2	629.28	1.14039	0.0961485	11.8607	1.89387e-32	6.1831e-30
CPXM2	934.22	0.829411	0.0703207	11.7947	4.15694e-32	1.32946e-29
DDIT4	2221.08	0.843714	0.071615	11.7813	4.87596e-32	1.52822e-29
SCD	10361.2	1.26193	0.107234	11.7681	5.70136e-32	1.75188e-29
ETV1	1289.26	-1.31408	0.111837	-11.7499	7.06947e-32	2.13049e-29
SLC4A5	3873.57	1.13634	0.0969503	11.7208	9.96965e-32	2.94782e-29
HMGA2	7241.51	-1.21481	0.104367	-11.6397	2.58864e-31	7.51233e-29
APCDD1L	102.331	-2.42504	0.209683	-11.5653	6.17816e-31	1.76033e-28
FADS2	4497.44	0.917702	0.0795556	11.5354	8.75165e-31	2.44905e-28
DHCR24	10453.4	0.70676	0.0613975	11.5112	1.15829e-30	3.18448e-28
HMGCS1	3574.62	0.887179	0.0773772	11.4656	1.96307e-30	5.30402e-28
FRMD6	2690.48	-0.995145	0.0869682	-11.4426	2.55997e-30	6.79955e-28
CLEC18B	1508.66	-0.920192	0.0810079	-11.3593	6.66832e-30	1.74165e-27
PVALB	236.253	1.45783	0.128483	11.3464	7.7246e-30	1.98446e-27
ZNF503-AS1	123.219	1.92587	0.171153	11.2523	2.25593e-29	5.70204e-27
PCDH11X	465.196	1.16308	0.105004	11.0765	1.63054e-28	4.05591e-26
ITGA11	3187.87	-1.25738	0.113715	-11.0573	2.02075e-28	4.94801e-26
COL10A1	94.009	-2.13012	0.19343	-11.0124	3.33124e-28	8.03137e-26
TRIB3	867.56	1.43968	0.131917	10.9135	9.93236e-28	2.35833e-25
TP53	1671.73	-0.650658	0.0596445	-10.9089	1.04469e-27	2.44348e-25
SPAG17	549.024	1.10658	0.101529	10.8992	1.16317e-27	2.68059e-25
LMO7	967.929	-1.05909	0.0977294	-10.837	2.29919e-27	5.22183e-25
GLIPR1	2035.81	-0.909514	0.0839761	-10.8306	2.46448e-27	5.51726e-25
MAFF	810.514	-0.855656	0.0791869	-10.8055	3.24096e-27	7.15339e-25
PRSS12	3287.48	0.693531	0.0642618	10.7923	3.74351e-27	8.14785e-25
PDGFC	3446.78	-0.539486	0.0500234	-10.7847	4.06717e-27	8.73105e-25
LOXL4	1448.78	-0.869965	0.0807911	-10.7681	4.87049e-27	1.03142e-24
SRPX2	1048.51	-1.34264	0.124949	-10.7455	6.2226e-27	1.30019e-24
HIC1	296.727	-1.43528	0.1337	-10.7351	6.96355e-27	1.43587e-24
SLC6A15	3698.92	0.865364	0.081047	10.6773	1.29991e-26	2.64557e-24
CBLN1	2537.82	1.32285	0.123993	10.6688	1.42526e-26	2.86349e-24
ITGA8	70.7137	-2.82056	0.265578	-10.6205	2.39381e-26	4.74854e-24
LFNG	766.768	-1.0966	0.103702	-10.5744	3.91506e-26	7.66912e-24
C3	3260.55	-1.12956	0.106892	-10.5673	4.22522e-26	8.1745e-24
MT2A	772.692	-1.56207	0.14794	-10.5588	4.62434e-26	8.83756e-24
CNN2	11001.9	-0.503291	0.0478023	-10.5286	6.37832e-26	1.20427e-23
CCN4	206.886	-1.92606	0.183281	-10.5088	7.87154e-26	1.46851e-23
DUSP6	810.749	-0.881412	0.084335	-10.4513	1.44496e-25	2.66399e-23
DSP	4953.95	-0.702653	0.0674164	-10.4226	1.95581e-25	3.56389e-23
NQO1	3079.32	0.838632	0.0806237	10.4018	2.43275e-25	4.38203e-23
HAPLN3	514.536	-1.07531	0.103694	-10.37	3.39572e-25	6.04708e-23
TNS1	2309.96	-0.965429	0.0932225	-10.3562	3.92337e-25	6.90821e-23
TNFRSF12A	5207.03	-0.64928	0.0634555	-10.2321	1.42467e-24	2.48066e-22
RAMP1	202.258	-1.52023	0.149122	-10.1945	2.09746e-24	3.61201e-22
PTGIS	939.582	-1.30825	0.128985	-10.1427	3.57239e-24	6.0851e-22
PDLIM4	2285.09	-0.578402	0.0570536	-10.1379	3.75205e-24	6.3224e-22
FMNL3	991.282	-0.956692	0.0944452	-10.1296	4.08335e-24	6.80747e-22
TRMT9B	855.15	0.900908	0.0891616	10.1042	5.29175e-24	8.72917e-22
BHLHE41	353.417	-1.08982	0.108068	-10.0846	6.4659e-24	1.05549e-21
ALDH1L2	960.147	1.32412	0.131464	10.0721	7.33877e-24	1.18563e-21
GPR37	498.569	1.00773	0.100845	9.99288	1.63756e-23	2.59214e-21
NIBAN1	844.918	1.06442	0.106808	9.96566	2.15433e-23	3.37604e-21
NET1	1078.61	-1.15573	0.116063	-9.95778	2.33213e-23	3.6185e-21
ENTREP1	509.749	0.923502	0.092807	9.95079	2.50195e-23	3.84393e-21
RPLP0P2	118.932	-1.61289	0.162277	-9.93915	2.81207e-23	4.27844e-21
PDGFA	465.689	-0.874482	0.0886188	-9.8679	5.73501e-23	8.64167e-21
FAP	740.967	-1.26613	0.128546	-9.84966	6.8778e-23	1.02649e-20
HLX	71.4596	-2.36413	0.240513	-9.82956	8.3987e-23	1.24166e-20
PCSK2	399.37	1.03686	0.105559	9.82255	9.00395e-23	1.3187e-20
SYT12	122.714	-1.88159	0.192065	-9.79663	1.16404e-22	1.68904e-20
ANKH	991.916	-0.776965	0.0793205	-9.79526	1.1799e-22	1.69635e-20
IKBKE	624.506	-0.815442	0.0832965	-9.78964	1.24744e-22	1.77716e-20
ST6GAL2	461.345	-1.19281	0.121947	-9.78136	1.35375e-22	1.91123e-20
JUNB	3497.19	-0.640952	0.065584	-9.77298	1.47059e-22	2.05765e-20
NPFFR1	125.798	1.96043	0.201475	9.73037	2.23773e-22	3.10331e-20
NUAK1	2544.4	-0.547813	0.0563941	-9.71401	2.62789e-22	3.61242e-20
MAMDC2	4019.07	0.660079	0.0680206	9.7041	2.89615e-22	3.94657e-20
F2RL1	636.172	-0.803124	0.0828149	-9.69782	3.08018e-22	4.16116e-20
APOLD1	607.074	1.49902	0.154591	9.69668	3.11474e-22	4.17189e-20
PLXNA4	1513.82	0.761801	0.0786143	9.69036	3.3137e-22	4.40077e-20
LIMD2	1411.19	-0.608291	0.0628418	-9.67972	3.67721e-22	4.84248e-20
C1QTNF5	1817.41	0.723306	0.074942	9.65155	4.84182e-22	6.32301e-20
TYR	5561.07	0.603568	0.0626237	9.638	5.5252e-22	7.15582e-20
PCK2	729.722	1.06656	0.110824	9.62388	6.33921e-22	8.14276e-20
TNC	7812.18	-0.71739	0.0746605	-9.60869	7.34804e-22	9.36188e-20
PNMA2	1434.44	0.726697	0.0756574	9.60509	7.60909e-22	9.61629e-20
PCDH8	661.51	1.06634	0.111863	9.53257	1.53437e-21	1.92361e-19
FHL2	1128.43	-0.865173	0.0912684	-9.47943	2.55664e-21	3.17978e-19
BID	560.595	-0.784206	0.082972	-9.45146	3.3414e-21	4.12308e-19
CUX2	626.853	0.864623	0.091902	9.4081	5.05209e-21	6.12212e-19
FOCAD	4201.35	0.713592	0.0758531	9.40754	5.07865e-21	6.12212e-19
FIBCD1	384.482	-1.38045	0.146902	-9.3971	5.60895e-21	6.70976e-19
NPPB	234.06	-1.51588	0.161368	-9.39397	5.77827e-21	6.85995e-19
TGFBI	26777.7	-0.956129	0.101834	-9.38905	6.05454e-21	7.13389e-19
CPZ	3618.92	0.708719	0.0755235	9.38408	6.34698e-21	7.42266e-19
STC2	1216.56	0.829725	0.0886043	9.36439	7.64917e-21	8.87927e-19
SLC16A6	1530.39	1.04939	0.112073	9.36345	7.71763e-21	8.89287e-19
CTSB	26134.9	-0.525285	0.0561316	-9.35809	8.11908e-21	9.28716e-19
ISM2	480.079	1.09424	0.11741	9.31985	1.1651e-20	1.32307e-18
CAVIN1	17784.5	-0.537396	0.0576705	-9.31838	1.18132e-20	1.33183e-18
ADM2	288.673	1.68094	0.180696	9.30262	1.37032e-20	1.53387e-18
NPR1	92.9377	2.93631	0.315948	9.29365	1.49092e-20	1.65703e-18
TGFB1	1654.7	-0.889734	0.096167	-9.25196	2.20411e-20	2.43244e-18
RAB6B	3020.29	0.515139	0.0558671	9.22079	2.9493e-20	3.23206e-18
SMAD7	1365.06	-0.702772	0.0763315	-9.20684	3.35865e-20	3.6551e-18
GDPD5	1063.45	0.693715	0.0754523	9.19409	3.78187e-20	4.08729e-18
SLC16A10	1071.65	0.820454	0.0893384	9.18366	4.16687e-20	4.47253e-18
NOS2	202.939	-1.35046	0.147319	-9.16691	4.86759e-20	5.18912e-18
SLC1A4	1021.2	1.20921	0.132268	9.14212	6.12397e-20	6.48438e-18
HYI	725.439	-0.693107	0.075839	-9.13919	6.29208e-20	6.61767e-18
ADM	1148.2	-0.73322	0.0804029	-9.11932	7.55948e-20	7.89764e-18
THSD4	822.124	1.17911	0.12948	9.10644	8.51271e-20	8.83462e-18
LRRC17	449.043	-1.41713	0.155749	-9.09879	9.13429e-20	9.41734e-18
LRRC4	773.438	0.708758	0.0782284	9.06011	1.30323e-19	1.33483e-17
RFLNA;ZNF664-RFLNA	632.495	-1.08177	0.119643	-9.04166	1.54312e-19	1.57027e-17
VLDLR	3734.51	0.511602	0.056674	9.0271	1.76283e-19	1.78227e-17
IGF1	249.339	1.29367	0.143355	9.02423	1.80963e-19	1.81786e-17
NEAT1	5346.54	0.849877	0.0942321	9.01898	1.89846e-19	1.89495e-17
SH3BP1	533.021	-0.865139	0.0959612	-9.01551	1.95948e-19	1.94348e-17
ISLR	2823.23	-0.58286	0.0648676	-8.98539	2.57823e-19	2.5411e-17
GREM1	5033.72	-0.654709	0.0729446	-8.97542	2.82264e-19	2.7646e-17
CLIC6	6122.49	0.673708	0.0751481	8.96508	3.10067e-19	3.01805e-17
NDUFA4L2	74.0555	3.04381	0.339554	8.96415	3.1267e-19	3.0246e-17
COL16A1	3996.39	-1.03588	0.115768	-8.94788	3.6237e-19	3.48387e-17
FZD7	1409.17	-0.861644	0.0963211	-8.94555	3.70116e-19	3.53663e-17
FOXP4	2272.42	-0.611341	0.0685597	-8.91691	4.79487e-19	4.55396e-17
CD83	1415.79	0.654015	0.0734393	8.90552	5.3137e-19	5.01632e-17
HBEGF	537.425	-0.877849	0.0989419	-8.87238	7.16021e-19	6.71903e-17
ND1	53860	0.834031	0.0940785	8.86527	7.63211e-19	7.11922e-17
F5	240.246	1.6547	0.187271	8.83589	9.93049e-19	9.20833e-17
PRRX1	2361.32	-0.997149	0.112913	-8.83111	1.03646e-18	9.55433e-17
JCAD	752.079	-0.881703	0.0998781	-8.8278	1.06759e-18	9.78379e-17
CDH11	4254.65	-0.992654	0.11284	-8.79703	1.40491e-18	1.28002e-16
SREBF2	7116.35	0.522587	0.0594988	8.78316	1.58945e-18	1.43978e-16
TSC22D3	3063.35	0.891955	0.101816	8.76044	1.9449e-18	1.75164e-16
LAMP3	307.494	1.54298	0.176152	8.75937	1.96347e-18	1.75826e-16
CTNNA2	748.642	0.788654	0.0901953	8.74385	2.25298e-18	2.00605e-16
SPRY4	694.619	-0.905114	0.103578	-8.73847	2.36278e-18	2.09193e-16
EPHA3	1059.55	0.6502	0.0744597	8.73224	2.49678e-18	2.19815e-16
SPHK1	1597.97	-0.585831	0.0671377	-8.72581	2.64278e-18	2.31369e-16
MAP3K4-AS1	208.679	-1.65519	0.190274	-8.69898	3.34875e-18	2.91546e-16
HMGCR	3113.95	0.717938	0.0826763	8.68373	3.83004e-18	3.31605e-16
GPR87	82.88	-1.93398	0.222842	-8.67869	4.0034e-18	3.4471e-16
RIPOR2	391.528	1.3073	0.150743	8.67235	4.23299e-18	3.62487e-16
CXCL14	8108.21	0.611001	0.070468	8.67062	4.29783e-18	3.64419e-16
SHC1	11204.6	-0.566939	0.0653871	-8.67051	4.30206e-18	3.64419e-16
ETV4	117.284	-1.74397	0.201154	-8.66983	4.32768e-18	3.64618e-16
RIMS3	1512.22	0.943268	0.108818	8.66828	4.3871e-18	3.67648e-16
JAK3	536.713	-0.86235	0.0994909	-8.66763	4.41209e-18	3.67776e-16
DPYSL5	3536.53	0.629666	0.0727357	8.65691	4.84708e-18	4.01897e-16
EGR2	108.325	-2.05896	0.238285	-8.64077	5.58359e-18	4.60529e-16
CLIC5	311.241	1.92004	0.222616	8.6249	6.41493e-18	5.26326e-16
HCN3	425.219	0.949341	0.110317	8.60561	7.5914e-18	6.19608e-16
DIO2	130.21	-1.63448	0.189998	-8.60261	7.79244e-18	6.32722e-16
PIP5K1B	497.857	0.860996	0.100124	8.59926	8.02312e-18	6.48095e-16
SLC6A6	1458.57	-1.12536	0.130883	-8.59822	8.09647e-18	6.50665e-16
YWHAH	4417.38	0.786113	0.091634	8.57883	9.58448e-18	7.66318e-16
TNFRSF10D	1276.4	-1.01463	0.118527	-8.5603	1.12575e-17	8.95518e-16
PTPRT	439.643	1.34948	0.157678	8.55844	1.14403e-17	9.05459e-16
ADGRL4	197.943	-1.76261	0.20598	-8.55716	1.15677e-17	9.10943e-16
TRABD2B	417.905	1.05564	0.12341	8.55397	1.18923e-17	9.31819e-16
ADRA2A	198.782	1.38162	0.162159	8.52013	1.59371e-17	1.24253e-15
CLEC18A	273.202	-1.0794	0.126703	-8.51907	1.60846e-17	1.24783e-15
SH3PXD2A	6582.14	-0.654518	0.0769584	-8.50482	1.81874e-17	1.40402e-15
GAP43	3650.95	0.819951	0.0964753	8.49908	1.91102e-17	1.46802e-15
FGD5	801.754	1.07865	0.127371	8.46856	2.48451e-17	1.89926e-15
PID1	282.387	1.18809	0.140337	8.46597	2.54029e-17	1.93247e-15
RANBP3L	89.9674	-1.91186	0.226192	-8.45241	2.85348e-17	2.16023e-15
CD302	1061.44	1.25078	0.148089	8.44618	3.00995e-17	2.26773e-15
ST6GALNAC2	482.305	1.40284	0.166414	8.42983	3.4617e-17	2.59561e-15
CBS;LOC102724560	1181.44	0.885914	0.105158	8.42459	3.62008e-17	2.70144e-15
LDLR	2274.62	0.603194	0.0717652	8.4051	4.275e-17	3.17505e-15
GPR155	556.225	0.744877	0.0887721	8.39089	4.82483e-17	3.5665e-15
FADS1	3827.1	0.552758	0.0658902	8.38907	4.90006e-17	3.60511e-15
CD74	537.658	-0.810419	0.0966608	-8.38415	5.10927e-17	3.74146e-15
MSX1	2348.4	0.688729	0.0824769	8.35057	6.7935e-17	4.95167e-15
RALGPS1	625.049	0.727037	0.087268	8.33109	8.01034e-17	5.81157e-15
CHAC1	314.558	1.17502	0.141243	8.3191	8.86345e-17	6.40088e-15
SLC24A4	101.984	1.82135	0.21901	8.31628	9.07636e-17	6.52457e-15
PLA1A	209.603	1.27254	0.153121	8.31068	9.51564e-17	6.80911e-15
BOP1	1123.68	-0.571204	0.0688658	-8.29445	1.09091e-16	7.77076e-15
EMILIN1	2931.38	-0.942918	0.113855	-8.28176	1.21366e-16	8.606e-15
FOXS1	120.273	1.7456	0.211262	8.26273	1.42373e-16	1.00501e-14
FBXL2	1246.92	0.550576	0.0666779	8.25724	1.49075e-16	1.0476e-14
PDE10A;LINC00473	671.191	0.754475	0.091556	8.24058	1.71374e-16	1.19893e-14
TSPAN7	1425.41	0.672931	0.0816949	8.23713	1.76387e-16	1.22852e-14
EPB41L4A	688.018	0.624682	0.0758839	8.23208	1.83998e-16	1.27585e-14
PIK3CD	1114.17	-0.827827	0.100652	-8.22464	1.95781e-16	1.35158e-14
IL13RA2	2193.06	0.794304	0.096695	8.21453	2.13e-16	1.45761e-14
IGFBP4	15096.2	0.973269	0.118509	8.21259	2.1647e-16	1.47491e-14
DCBLD2	15032.8	-0.61875	0.0756295	-8.18134	2.80705e-16	1.9043e-14
CTSK	838.474	-0.940597	0.11532	-8.15644	3.45055e-16	2.33076e-14
DUSP4	1284.48	-0.779195	0.0956819	-8.1436	3.83695e-16	2.56961e-14
PRDM16-DT;LOC124903827	718.324	0.861541	0.105815	8.14195	3.88949e-16	2.59371e-14
IRAK1	3425.29	-0.500778	0.0615457	-8.13668	4.06267e-16	2.69772e-14
PIEZO2	1890.44	0.789784	0.0971493	8.12959	4.30754e-16	2.84825e-14
PRELP	82.3471	2.30149	0.283594	8.11543	4.84064e-16	3.1873e-14
NOTCH1	1020.85	-0.735237	0.0909334	-8.08544	6.19412e-16	4.0445e-14
CRMP1	3424.07	0.813441	0.100775	8.07187	6.92297e-16	4.48305e-14
ERRFI1	1742.15	-0.567026	0.0703608	-8.05882	7.70316e-16	4.96775e-14
TMOD2	1781.07	0.604738	0.0750915	8.05335	8.0559e-16	5.17393e-14
DOCK2	429.98	-0.967539	0.120306	-8.04232	8.81499e-16	5.63836e-14
RCC2	3301.95	-0.542396	0.0675157	-8.03363	9.46337e-16	6.00407e-14
KLHDC7B	40.9675	3.005	0.374908	8.01529	1.09881e-15	6.94335e-14
CMTM3	2290.82	-0.559599	0.0699042	-8.00522	1.1925e-15	7.50507e-14
SYT13	1266.38	0.741875	0.0928604	7.98914	1.35882e-15	8.51766e-14
SLC43A3	337.027	-0.939824	0.117653	-7.98813	1.36999e-15	8.55343e-14
ZFYVE28	172.954	1.09367	0.136993	7.98337	1.42397e-15	8.85515e-14
EGFR	3642.29	0.525533	0.0658695	7.9784	1.48242e-15	9.18222e-14
NEFL	4951.62	0.850285	0.106629	7.97423	1.53333e-15	9.46017e-14
DCDC2	535.882	0.83183	0.104365	7.97036	1.5821e-15	9.7228e-14
CEBPB	2740.57	-0.767923	0.096549	-7.95371	1.81008e-15	1.10804e-13
UNC80	744.203	0.717101	0.0902437	7.94627	1.92211e-15	1.17204e-13
PI15	1283.39	1.03292	0.130106	7.93903	2.03763e-15	1.23767e-13
C1QTNF3	310.978	1.18182	0.148964	7.93357	2.12938e-15	1.2884e-13
MOB3B	934.15	0.61228	0.0772187	7.92916	2.20629e-15	1.3247e-13
GPR173	696.514	0.817945	0.103152	7.92951	2.20008e-15	1.3247e-13
NTN1	790.597	-0.877441	0.110788	-7.91998	2.37549e-15	1.41545e-13
PLIN2	1664.91	-0.560756	0.070959	-7.90253	2.73303e-15	1.62232e-13
LOC105369576	54.6504	2.2251	0.281636	7.90062	2.77525e-15	1.64116e-13
PENK	412.834	0.925071	0.117531	7.87086	3.5222e-15	2.07505e-13
GNAL	1926.8	0.630571	0.0802213	7.86039	3.82941e-15	2.23921e-13
SEC14L2	1273.16	-0.607738	0.0773397	-7.85804	3.902e-15	2.26475e-13
PURPL	1049.27	0.768362	0.0979003	7.84842	4.21318e-15	2.42738e-13
CCDC184	1234.17	0.632055	0.0806299	7.83896	4.54286e-15	2.60773e-13
PDE11A	409.074	1.03684	0.132463	7.82737	4.98198e-15	2.84937e-13
ADAMTS12	3549.92	-0.642568	0.0821087	-7.82582	5.04357e-15	2.8741e-13
PDE3A	407.094	1.089	0.139208	7.82285	5.16386e-15	2.93199e-13
KLF2	1184.52	2.27976	0.291785	7.81314	5.57817e-15	3.1558e-13
ATF3	1194.02	0.646675	0.082871	7.80339	6.02647e-15	3.39715e-13
LRRC15	346.136	-0.955653	0.122932	-7.77386	7.6132e-15	4.27622e-13
PDE7B	483.494	0.695398	0.0895561	7.76494	8.16861e-15	4.5718e-13
BCKDHB	996.129	0.587128	0.0756642	7.75966	8.51588e-15	4.74919e-13
ARHGAP31	1319.87	-0.586811	0.0757149	-7.75028	9.16928e-15	5.09545e-13
SBF2-AS1	538.367	-0.632046	0.0817252	-7.7338	1.04383e-14	5.78019e-13
IGLON5	957.323	0.550455	0.0712745	7.72304	1.13588e-14	6.22392e-13
CCPG1	3631.63	0.692308	0.0897245	7.71592	1.20109e-14	6.53551e-13
TNFRSF11B	698.77	1.24529	0.161523	7.70967	1.26143e-14	6.84011e-13
SLC5A5	48.1462	2.4759	0.321566	7.69953	1.36571e-14	7.38004e-13
WARS1	3362.05	0.669395	0.0869709	7.69676	1.39557e-14	7.51545e-13
CELSR3	904.767	0.697104	0.0908117	7.67636	1.63672e-14	8.7839e-13
MCM2	1205.19	-0.557111	0.072605	-7.67318	1.67783e-14	8.9738e-13
ABCA1	2516.03	-0.641561	0.0837347	-7.66183	1.833e-14	9.77041e-13
PTPRE	569.605	-0.698926	0.0913638	-7.64993	2.01094e-14	1.06825e-12
EZR	7942.7	0.630955	0.0827078	7.62873	2.37076e-14	1.25514e-12
MAP6	3006.46	0.615551	0.0807542	7.62252	2.48775e-14	1.31265e-12
EGR3	51.8183	-2.72197	0.35738	-7.61646	2.60727e-14	1.37109e-12
CILP2	291.411	-0.97685	0.128286	-7.61466	2.64395e-14	1.38573e-12
SQLE	2621.43	0.615783	0.0808818	7.61337	2.67043e-14	1.39494e-12
DIRAS2	623.344	0.638321	0.0843758	7.56521	3.87243e-14	2.00943e-12
INHBA	1352.47	-1.07148	0.142177	-7.53626	4.83631e-14	2.50131e-12
CA10	302.093	1.01816	0.135215	7.52996	5.07556e-14	2.61642e-12
VIPR2	150.822	1.4844	0.197692	7.50864	5.9747e-14	3.06982e-12
MXRA5	19681.7	-0.74715	0.099724	-7.49217	6.77418e-14	3.46922e-12
MTND2P28	1706.44	1.05989	0.141584	7.48598	7.1017e-14	3.62511e-12
UNC13A	687.145	1.04401	0.139724	7.47195	7.90138e-14	4.0072e-12
FLJ16779	931.036	-0.645008	0.0865702	-7.4507	9.28468e-14	4.69356e-12
NAB2	2212.75	-0.603809	0.0811225	-7.44318	9.82936e-14	4.95293e-12
TTR	117664	0.732945	0.0986041	7.43321	1.05997e-13	5.32396e-12
TEAD2	2475.47	-0.56474	0.076134	-7.41771	1.19162e-13	5.96607e-12
KLF4	651.785	2.1523	0.290544	7.40784	1.28372e-13	6.40676e-12
S100A16	1010.59	-0.692791	0.093566	-7.40431	1.31838e-13	6.55883e-12
TNFSF4	233.92	-1.15504	0.156066	-7.40093	1.35234e-13	6.68535e-12
RHOD	882.994	-0.754847	0.101988	-7.4013	1.34859e-13	6.68535e-12
OMG;LOC101927057	1092.07	0.982607	0.132937	7.39154	1.45134e-13	7.15218e-12
LIMK2	1811.79	-0.551421	0.0746514	-7.38661	1.50619e-13	7.39921e-12
VDR	247.214	-1.04956	0.142147	-7.38366	1.53998e-13	7.54157e-12
ND2	68841.6	0.78817	0.106802	7.37976	1.58572e-13	7.74138e-12
TNFSF15	1119.35	-0.76564	0.10398	-7.36333	1.7938e-13	8.73004e-12
EXTL1	502.032	-0.792663	0.107804	-7.35283	1.94059e-13	9.41515e-12
STAT1	2318.42	-0.507832	0.0691436	-7.3446	2.06368e-13	9.95074e-12
IL27RA	306.644	-0.766639	0.104453	-7.33956	2.14291e-13	1.02696e-11
WSCD2	548.808	0.879392	0.119852	7.33734	2.17888e-13	1.04101e-11
ZC3H12A	559.552	-0.897297	0.12269	-7.31351	2.60258e-13	1.23591e-11
DNAI1	263.243	1.01871	0.139774	7.28828	3.13936e-13	1.48631e-11
PDZD7	250.698	0.853251	0.117143	7.28386	3.24401e-13	1.53123e-11
SIAE	2114.87	0.589701	0.0809839	7.28171	3.29622e-13	1.5512e-11
SIRPA	711.337	-0.604656	0.0830431	-7.28123	3.30799e-13	1.55208e-11
NPNT	777.35	0.755616	0.103828	7.27759	3.3984e-13	1.58974e-11
PCP4	2090.44	0.705778	0.0970564	7.27183	3.54655e-13	1.65411e-11
ABCC9	569.998	0.837344	0.115324	7.26081	3.84782e-13	1.77874e-11
INSIG1	1253.79	0.531089	0.0731446	7.26082	3.84757e-13	1.77874e-11
CTSV	766.887	-0.960334	0.133012	-7.21991	5.20226e-13	2.36303e-11
HERPUD1	2284.92	0.543574	0.0753314	7.21576	5.36325e-13	2.42912e-11
TRPM3	6482.12	0.587715	0.0814886	7.21224	5.5038e-13	2.48559e-11
NMNAT2	1276	0.648279	0.089894	7.2116	5.52991e-13	2.49021e-11
PDGFRA	473.793	-0.744377	0.103274	-7.20779	5.68683e-13	2.55353e-11
GZMA	64.6971	-2.45752	0.341416	-7.19803	6.10909e-13	2.7353e-11
EGR1	2533.1	-1.47724	0.205537	-7.18721	6.61269e-13	2.95235e-11
ATP2B3	1269.3	1.00006	0.139168	7.18604	6.66952e-13	2.96926e-11
COL1A1	373072	-0.571611	0.0795494	-7.18561	6.69093e-13	2.97036e-11
CLDN2	219.284	-1.24856	0.173852	-7.18172	6.88392e-13	3.0474e-11
KIF26A	401.805	0.695538	0.0970516	7.16669	7.68338e-13	3.39173e-11
COL13A1	163.61	-1.79849	0.251093	-7.16266	7.91247e-13	3.47329e-11
KLF7	2028.36	0.707003	0.0987156	7.16202	7.94945e-13	3.47977e-11
NCR3LG1	636.615	0.590461	0.0824699	7.15972	8.08411e-13	3.52886e-11
CFAP70	569.261	0.890681	0.124449	7.15702	8.24507e-13	3.58913e-11
POLR2A	5760.5	-0.596508	0.0834254	-7.1502	8.66546e-13	3.75128e-11
FOXL1	69.84	-1.65583	0.231888	-7.14066	9.28857e-13	4.00995e-11
NR2E1	180.396	1.07506	0.150855	7.12646	1.02986e-12	4.40956e-11
PART1	278.597	1.00397	0.141021	7.11931	1.08468e-12	4.61903e-11
SLC2A12	2695.46	0.664982	0.0934423	7.1165	1.10701e-12	4.70132e-11
ZCCHC14	1916.02	-0.571136	0.0802836	-7.11399	1.12737e-12	4.77488e-11
MYOM1	345.892	0.698954	0.0984439	7.10002	1.24735e-12	5.24053e-11
SEMA4A	174.175	0.965764	0.13602	7.10016	1.24612e-12	5.24053e-11
ATF5	1401.84	1.00571	0.141686	7.09813	1.26454e-12	5.29854e-11
LIMK1	3410.57	-0.56942	0.0803287	-7.08863	1.35448e-12	5.66027e-11
SEMA7A	684.074	-0.816412	0.11541	-7.07401	1.50518e-12	6.27333e-11
CARD11	201.021	-1.01353	0.143306	-7.07247	1.52203e-12	6.32671e-11
NRIP2	94.3927	-1.61952	0.229217	-7.06546	1.6009e-12	6.63694e-11
RERG	496.453	0.843907	0.119841	7.04188	1.8966e-12	7.80095e-11
RBM3	4286.9	-0.520802	0.0740071	-7.03719	1.96159e-12	8.04714e-11
PYCR1	2589.96	0.527453	0.0749794	7.03464	1.99778e-12	8.1742e-11
GPC3	1667.19	0.622616	0.0885558	7.03077	2.05394e-12	8.38209e-11
PRODH	666.626	0.779876	0.111098	7.01972	2.22307e-12	9.02533e-11
FGF5	57.5974	-1.62733	0.231933	-7.01637	2.27705e-12	9.19681e-11
DACT1	964.352	-0.686355	0.097881	-7.01214	2.34701e-12	9.45501e-11
RAC3	1549.33	0.521416	0.0743795	7.0102	2.37975e-12	9.56232e-11
TDO2	82.1483	-1.7039	0.243122	-7.00841	2.41044e-12	9.66087e-11
EFHC1	2099.48	0.56207	0.0803442	6.99577	2.63801e-12	1.05192e-10
PRICKLE1	1275.06	-0.637326	0.091148	-6.99221	2.70598e-12	1.07628e-10
WNT2B	7198.97	0.591762	0.084691	6.98731	2.80209e-12	1.11168e-10
CCL18	505.993	1.03606	0.148698	6.96757	3.22454e-12	1.27284e-10
PLK3	912.66	-0.565859	0.0812908	-6.96093	3.38046e-12	1.32438e-10
TMEM72	92.8208	1.2693	0.182338	6.96124	3.37294e-12	1.32438e-10
TUBG2	634.923	0.540311	0.0776588	6.9575	3.46369e-12	1.3536e-10
KLK4	65.6029	-2.00463	0.288244	-6.95465	3.53445e-12	1.37782e-10
PPM1L	671.588	0.594993	0.0856208	6.94916	3.67465e-12	1.42693e-10
HS3ST3A1	2335.65	-0.640895	0.0922351	-6.94849	3.69219e-12	1.42865e-10
SLC34A2	163.772	-1.01399	0.146357	-6.92822	4.26157e-12	1.63684e-10
LAMC3	52.2919	-1.88388	0.272443	-6.91475	4.68686e-12	1.79579e-10
NFKB1	1034.19	-0.545075	0.0788665	-6.91136	4.80037e-12	1.83033e-10
FGFBP3	471.469	1.24024	0.179952	6.89208	5.49832e-12	2.09136e-10
MTHFD2	1773.32	0.604911	0.0878666	6.88443	5.80202e-12	2.19622e-10
CTNND2	1402.58	0.508856	0.0739527	6.88083	5.95035e-12	2.24694e-10
BCL2L11	790.554	-0.522458	0.0760711	-6.86803	6.50946e-12	2.45216e-10
CNTN4	835.793	0.549978	0.0801403	6.86269	6.7577e-12	2.53957e-10
PDE4B	882.283	0.575371	0.083877	6.8597	6.9003e-12	2.58695e-10
CCDC180	191.467	1.33099	0.194165	6.85491	7.13558e-12	2.66242e-10
LRRC32	3981.23	-0.863004	0.125988	-6.8499	7.39019e-12	2.75087e-10
ALPK2	6013.95	-0.574281	0.083851	-6.84882	7.44591e-12	2.76504e-10
TTLL7	596.229	0.642249	0.0938055	6.8466	7.56251e-12	2.80171e-10
AMTN	124.663	-1.89192	0.277553	-6.81642	9.33386e-12	3.41755e-10
ETS1	1168.74	-0.677834	0.0996927	-6.79924	1.05173e-11	3.84188e-10
UHRF1	923.983	-0.829678	0.122074	-6.7965	1.0719e-11	3.89739e-10
HES1	976.88	-0.56562	0.0833576	-6.78547	1.15713e-11	4.19753e-10
FLI1	157.013	-1.21681	0.179479	-6.77972	1.20408e-11	4.35776e-10
COL8A2	2379.79	-0.649171	0.0957957	-6.77662	1.23017e-11	4.42158e-10
DSG2	3525.5	0.626035	0.0925136	6.76695	1.31528e-11	4.71666e-10
ST6GALNAC5	962.548	-0.632296	0.093455	-6.76578	1.32595e-11	4.7358e-10
CLDN5	741.082	0.803456	0.118948	6.75469	1.4314e-11	5.09807e-10
ENPP5	638.333	0.526793	0.0780918	6.74581	1.52173e-11	5.40748e-10
RHOA	15368.8	0.600306	0.0890616	6.74034	1.58016e-11	5.57717e-10
SPATA6	620.73	0.581989	0.0863568	6.73936	1.59088e-11	5.60239e-10
HIVEP3	377.258	-0.709336	0.105319	-6.73514	1.63767e-11	5.75425e-10
INSM1	388.991	1.15406	0.171433	6.73187	1.67491e-11	5.85882e-10
SYTL5	226.276	-1.29976	0.193268	-6.72514	1.75428e-11	6.12279e-10
NRP1	2549.69	-0.776476	0.115468	-6.7246	1.76071e-11	6.13158e-10
MICAL2	2451	-0.721002	0.107291	-6.72006	1.8165e-11	6.29786e-10
HPGD	337.104	1.11991	0.16682	6.71325	1.90336e-11	6.58444e-10
C5orf46	466.549	-0.753188	0.112596	-6.6893	2.24244e-11	7.70643e-10
CD109	1003.39	-0.636868	0.0953387	-6.68005	2.38859e-11	8.15502e-10
KCNE2	77.6165	1.63511	0.24487	6.67747	2.4311e-11	8.28214e-10
FOSL1	164.441	-1.30884	0.196353	-6.66577	2.63289e-11	8.93075e-10
SLC8A1	731.52	0.584589	0.0877419	6.6626	2.6903e-11	9.09137e-10
ADAMTSL4	574.712	0.851242	0.12787	6.65711	2.79269e-11	9.41165e-10
SERPINA5	235.736	0.838153	0.126069	6.64836	2.9637e-11	9.94521e-10
CRYAB	3775.48	0.847813	0.127557	6.64652	3.00101e-11	1.00489e-09
GARS1	4387.69	0.617449	0.0929925	6.63977	3.1418e-11	1.04979e-09
REEP1	779.89	0.885986	0.1337	6.62669	3.43296e-11	1.14464e-09
FOS	589.916	-1.00501	0.151791	-6.62099	3.56795e-11	1.1846e-09
HCFC1R1	2812.04	0.532427	0.0805022	6.61382	3.74528e-11	1.23824e-09
ASNS	1219.73	1.76002	0.266451	6.60543	3.9636e-11	1.30765e-09
ADAMTS14	233.486	-1.06366	0.161121	-6.60163	4.06658e-11	1.336e-09
CLMP	549.235	-0.68775	0.104331	-6.59198	4.33999e-11	1.42284e-09
TMEM107	587.743	0.551139	0.0836141	6.59147	4.35501e-11	1.42479e-09
UBALD2	904.552	-0.559732	0.0849578	-6.58836	4.44718e-11	1.45191e-09
TREM1	187.672	-1.34114	0.203586	-6.58756	4.47099e-11	1.45363e-09
KIF5C	4720.99	0.527106	0.0800856	6.58178	4.6484e-11	1.50506e-09
RTN3	4759.19	0.538416	0.0818897	6.5749	4.86868e-11	1.57313e-09
TMEM178A	1149.59	0.511395	0.0778046	6.57281	4.9373e-11	1.59203e-09
HS6ST3	508.519	0.686585	0.104464	6.57244	4.94978e-11	1.59277e-09
COMP	84.9495	-1.65749	0.252777	-6.55714	5.48501e-11	1.7542e-09
LINC00113	40.6774	2.4586	0.375421	6.54891	5.79586e-11	1.84608e-09
FILIP1L	1533.31	-0.586175	0.0896203	-6.54064	6.12542e-11	1.94709e-09
MEGF10	344.362	-0.934644	0.142964	-6.53762	6.25037e-11	1.98279e-09
CLMN	1139.7	0.625444	0.0958986	6.52193	6.94074e-11	2.19291e-09
AVPI1	404.133	0.77856	0.119441	6.51837	7.10735e-11	2.24103e-09
PLEKHH2	354.248	0.645291	0.0990481	6.51493	7.27252e-11	2.28392e-09
KCNE4	338.609	0.767814	0.118137	6.49938	8.06529e-11	2.52782e-09
LINC03040	155.054	1.00067	0.154039	6.49623	8.23555e-11	2.57604e-09
KIF21B	1942.94	0.646397	0.0996234	6.48841	8.67462e-11	2.70797e-09
DUSP5	305.994	-0.821623	0.126785	-6.48043	9.14587e-11	2.83812e-09
CXCL16	350.061	-0.931249	0.143741	-6.47866	9.25412e-11	2.86603e-09
NGEF	353.223	0.830698	0.128229	6.47822	9.28114e-11	2.86873e-09
ARAP3	704.177	-0.834777	0.128921	-6.47509	9.47536e-11	2.923e-09
CRYL1	976.587	0.555379	0.0857766	6.47472	9.49903e-11	2.92455e-09
CYS1	158.032	-0.921892	0.142614	-6.46427	1.01792e-10	3.12169e-09
DENND6B	657.813	0.657494	0.101961	6.44849	1.12969e-10	3.44423e-09
NCAM1	5204.53	0.618612	0.0959567	6.44679	1.14245e-10	3.46964e-09
SLC22A5	1182.14	0.523209	0.0811757	6.44539	1.15306e-10	3.49306e-09
SPOCK2	2648.19	0.591859	0.0918699	6.44236	1.17634e-10	3.5519e-09
TMEM132E	442.153	0.735944	0.114303	6.43856	1.2061e-10	3.63476e-09
EMP3	2298.68	0.595464	0.0925672	6.43278	1.25291e-10	3.76859e-09
TNFAIP2	791.649	-0.607342	0.0944982	-6.42702	1.30132e-10	3.89924e-09
DCX	5435.69	0.769378	0.119771	6.42376	1.32948e-10	3.976e-09
GRM8	672.473	0.745903	0.116155	6.42164	1.34816e-10	4.01732e-09
LINC00310	169.194	0.927449	0.144563	6.41556	1.4031e-10	4.17229e-09
SLC16A3	666.257	-0.756595	0.118121	-6.40524	1.50136e-10	4.44882e-09
BDKRB2	132.941	-1.39736	0.218161	-6.4052	1.50177e-10	4.44882e-09
CDH4	824.747	0.634118	0.0991139	6.39788	1.5755e-10	4.65843e-09
MYLK	3684.61	-0.572423	0.0896885	-6.38234	1.744e-10	5.13726e-09
DDIT3	600.011	0.573828	0.0899556	6.37901	1.78233e-10	5.24031e-09
ARHGEF40	6279.52	-0.513336	0.0806011	-6.36884	1.90459e-10	5.57885e-09
FRZB	2104.56	0.544156	0.0854611	6.36729	1.92401e-10	5.62522e-09
SLC4A10	957.243	0.76674	0.120608	6.3573	2.05325e-10	5.96965e-09
PRRT2	888.211	0.554838	0.0872816	6.35688	2.05898e-10	5.97522e-09
MRPS5	80.4493	1.47795	0.232983	6.3436	2.24451e-10	6.46575e-09
EBF3	650.748	0.989623	0.156031	6.34246	2.26119e-10	6.50184e-09
MN1	3362.02	-0.673039	0.106165	-6.33959	2.30381e-10	6.61228e-09
SLC17A7	153.357	1.20748	0.190484	6.33898	2.31288e-10	6.61409e-09
IFI27L1	742.479	0.628867	0.0992032	6.33919	2.30983e-10	6.61409e-09
DHRS7	1244.54	0.585059	0.0923465	6.33547	2.36614e-10	6.75406e-09
S1PR5	453.599	-0.634907	0.100247	-6.33344	2.39758e-10	6.83135e-09
ISLR2	1117.62	0.78305	0.123772	6.32657	2.50668e-10	7.11635e-09
AGTPBP1	1288.18	0.582537	0.0920987	6.32514	2.53e-10	7.16956e-09
OLFM1	2026.26	0.777788	0.123374	6.30429	2.89515e-10	8.17477e-09
KIAA0408	195.34	1.12257	0.178185	6.29999	2.97656e-10	8.37237e-09
CFAP61	194.706	1.14049	0.181226	6.29318	3.11034e-10	8.70396e-09
RIPOR3	52.0666	-1.64232	0.261774	-6.2738	3.52352e-10	9.82511e-09
PDIA5	1002.33	0.645113	0.102847	6.27252	3.55246e-10	9.87067e-09
CCDC3	170.637	-0.99495	0.158842	-6.26378	3.75748e-10	1.04219e-08
MSMO1	2216.77	0.675827	0.107925	6.26203	3.80002e-10	1.05212e-08
SERTAD1	661.638	-0.707732	0.113042	-6.26079	3.83024e-10	1.05862e-08
RADIL	279.162	0.779808	0.124642	6.25637	3.94054e-10	1.08719e-08
EVX1	35.9629	2.11141	0.338	6.24676	4.19042e-10	1.1541e-08
ARFGEF3	808.67	0.691292	0.110741	6.24243	4.30823e-10	1.18446e-08
COL7A1	1810.22	-0.510812	0.0818749	-6.23894	4.40549e-10	1.20908e-08
PWWP3B	1679.61	-0.574392	0.0921556	-6.23285	4.58013e-10	1.25481e-08
HOTAIRM1	228.532	0.844156	0.135473	6.23115	4.63019e-10	1.26631e-08
CLGN	818.64	0.809215	0.12989	6.23	4.6644e-10	1.27345e-08
IGSF1	700.14	0.585699	0.0941583	6.22036	4.96009e-10	1.35182e-08
CNTNAP3B	437.838	0.552092	0.0887682	6.21947	4.98826e-10	1.35714e-08
CACNA1B	345.858	1.02374	0.164888	6.20871	5.34226e-10	1.44592e-08
PODNL1	250.089	-1.37158	0.221	-6.20623	5.42704e-10	1.46484e-08
TMEM117	1018.27	0.541093	0.0871989	6.20527	5.46028e-10	1.46772e-08
TRNP1	1149.8	0.515393	0.0831183	6.20072	5.62052e-10	1.50563e-08
IGSF10	215.503	0.880932	0.14246	6.18372	6.26085e-10	1.66577e-08
EYA2	184.758	-1.02005	0.165097	-6.17853	6.47007e-10	1.71561e-08
CA3	57.4105	-2.21511	0.359162	-6.16743	6.94068e-10	1.83729e-08
HMCN1	3215.23	-0.747634	0.121263	-6.1654	7.03035e-10	1.85789e-08
STRIP2	1183.28	0.709107	0.115072	6.1623	7.16957e-10	1.89149e-08
CDH3	444.129	-0.627861	0.101922	-6.16024	7.26367e-10	1.91309e-08
SVEP1	229.09	-0.673091	0.109271	-6.15986	7.28092e-10	1.91442e-08
RET	401.385	0.857701	0.139269	6.15857	7.34046e-10	1.92684e-08
CSDC2	808.267	-0.527413	0.0858896	-6.1406	8.22122e-10	2.15083e-08
PTGER4	263.375	-0.735189	0.119933	-6.12999	8.78839e-10	2.29156e-08
ACAT2	644.909	0.621056	0.101321	6.12959	8.81046e-10	2.2935e-08
L3MBTL1	669.937	0.561213	0.0917277	6.11825	9.46072e-10	2.45869e-08
KRT17	2478.06	-0.827466	0.135332	-6.11436	9.69424e-10	2.51521e-08
MAP1B	15573.8	0.512621	0.0838972	6.11011	9.95642e-10	2.57896e-08
LIN7A	545.167	0.741916	0.12143	6.1098	9.9756e-10	2.57966e-08
SCG2	3979.34	0.660517	0.108121	6.10906	1.0022e-09	2.58263e-08
LOC101927023	64.3335	1.5373	0.251647	6.10896	1.00281e-09	2.58263e-08
EGFLAM	116.821	-1.25204	0.205268	-6.09955	1.06369e-09	2.73264e-08
IFI44L	384.858	-0.915991	0.150349	-6.09245	1.11196e-09	2.84731e-08
NES	7016.93	-0.553993	0.0910871	-6.08201	1.18683e-09	3.03408e-08
SERTM1	63.3118	1.30927	0.215706	6.06969	1.28157e-09	3.26031e-08
RGS4	811.393	-0.776118	0.127888	-6.06874	1.28914e-09	3.27425e-08
LMCD1	622.053	-0.5516	0.0909328	-6.06602	1.31119e-09	3.32487e-08
MAPK13	303.434	-0.635134	0.104793	-6.06086	1.35392e-09	3.41662e-08
PLEKHG4B	8063.34	0.557999	0.0920998	6.05864	1.37281e-09	3.45873e-08
BANCR	220.886	0.782039	0.129364	6.04528	1.49151e-09	3.72189e-08
DUSP2	112.916	-1.26937	0.210739	-6.02342	1.70767e-09	4.22762e-08
XYLT1	1052.21	-0.683327	0.11355	-6.01784	1.7676e-09	4.3691e-08
PLCD1	820.998	0.573522	0.0956297	5.99732	2.00599e-09	4.94905e-08
SLC13A4	3641.45	0.567855	0.0946993	5.9964	2.01739e-09	4.96302e-08
LINGO1	710.91	0.559552	0.0933246	5.99576	2.02533e-09	4.97476e-08
TOR4A	670.541	-0.723013	0.120644	-5.99294	2.06087e-09	5.05412e-08
APC2	1819.81	0.718439	0.119895	5.99221	2.07004e-09	5.06078e-08
CHRNA1	86.9495	-1.32504	0.221123	-5.99235	2.06828e-09	5.06078e-08
SULT1A1	596.917	0.75724	0.12639	5.99129	2.08177e-09	5.07363e-08
DMTN	334.907	0.775357	0.129587	5.98327	2.187e-09	5.32182e-08
TRAC	52.4813	-1.38071	0.23106	-5.97555	2.29319e-09	5.56294e-08
HOXC6	149.432	1.26819	0.212471	5.96878	2.39036e-09	5.78077e-08
LOC102723475	578.811	0.85155	0.143107	5.95043	2.67443e-09	6.43794e-08
ARSL	222.39	-0.910226	0.153293	-5.93783	2.88828e-09	6.92082e-08
CHL1	1768.66	0.52357	0.0883614	5.92532	3.11687e-09	7.43447e-08
ACKR3	1325.74	0.535199	0.0903678	5.92245	3.1718e-09	7.554e-08
FER1L4	412.666	0.727889	0.123007	5.91745	3.26974e-09	7.77542e-08
TINCR	196.966	-1.01893	0.17227	-5.9147	3.32486e-09	7.89454e-08
MYLK3	254.732	0.88331	0.149647	5.90264	3.57737e-09	8.46843e-08
SYT4	2034.69	0.771883	0.130909	5.89632	3.71705e-09	8.77257e-08
HRH1	219.155	-0.933609	0.158475	-5.8912	3.83396e-09	9.03488e-08
CGN	418.672	0.641108	0.108876	5.88844	3.89847e-09	9.1731e-08
KIF5A	2022.48	0.699339	0.118793	5.88701	3.93238e-09	9.23904e-08
SBNO2	3015.07	-0.515131	0.0875681	-5.88263	4.03789e-09	9.45856e-08
STEAP3	1461.82	-0.729855	0.124196	-5.87666	4.18639e-09	9.79179e-08
NSG1	918.347	0.672999	0.114678	5.8686	4.39498e-09	1.02643e-07
ADCY8	151.407	-1.00942	0.172144	-5.86381	4.5236e-09	1.0549e-07
SPATA18	1040.48	0.523699	0.089345	5.86154	4.58606e-09	1.06788e-07
CCDC191	347.093	0.651606	0.111179	5.86089	4.60386e-09	1.07043e-07
ARL4D	1455.85	0.722714	0.123437	5.8549	4.77291e-09	1.10809e-07
ADAM22	481.12	-0.506113	0.0868097	-5.83014	5.53823e-09	1.27632e-07
SEMA6D	914.683	0.613776	0.105725	5.80542	6.42038e-09	1.46667e-07
CHRNA4	253.596	0.90632	0.156187	5.80277	6.52292e-09	1.48793e-07
KCNC4	684.513	-0.536303	0.092465	-5.80007	6.62879e-09	1.50769e-07
PCDHGC5	213.181	-1.12519	0.1941	-5.79694	6.75372e-09	1.53388e-07
CXCL5	204.605	-1.05524	0.182095	-5.79499	6.83234e-09	1.54949e-07
OLFML2A	3636.91	0.593353	0.102432	5.79268	6.92728e-09	1.56649e-07
PPP1R1A	227.919	0.784167	0.135457	5.78906	7.07834e-09	1.59834e-07
ENO4	484.93	0.811282	0.140218	5.78588	7.21345e-09	1.6265e-07
ADAM33	706.55	0.54049	0.0935659	5.77657	7.6239e-09	1.71658e-07
MOCOS	151.161	1.17234	0.203092	5.77246	7.81202e-09	1.75642e-07
CDKN2D	636.988	0.572247	0.0992049	5.76833	8.00607e-09	1.79489e-07
NEURL3	43.3509	-1.79623	0.311447	-5.76736	8.05242e-09	1.80271e-07
SCN3A	717.329	0.52811	0.0916183	5.76424	8.20246e-09	1.83368e-07
TMT1B	51.5914	-1.94583	0.337744	-5.76125	8.34948e-09	1.86388e-07
ME1	344.015	0.635883	0.110622	5.74827	9.01629e-09	1.99851e-07
HMOX1	844.007	-0.607809	0.105805	-5.74461	9.21339e-09	2.03356e-07
SLC7A3	59.6111	1.76477	0.307197	5.74475	9.2058e-09	2.03356e-07
FBLN7	189.828	0.702647	0.12233	5.74387	9.25378e-09	2.03961e-07
C1QTNF1	259.117	-0.713712	0.124278	-5.74285	9.30962e-09	2.04903e-07
SEPTIN3	2321.38	0.69865	0.121732	5.73926	9.50934e-09	2.08744e-07
PC	745.556	-0.701008	0.122143	-5.73923	9.51075e-09	2.08744e-07
CCDC40	678.4	0.605269	0.1057	5.72627	1.0266e-08	2.24378e-07
LINC02303	39.8161	1.71955	0.300957	5.71361	1.10605e-08	2.39404e-07
SERPINE1	10139.4	-1.19915	0.209956	-5.71142	1.12038e-08	2.42173e-07
HOXC8	101.516	1.30106	0.227854	5.71007	1.1293e-08	2.43213e-07
HOXB9	190.876	1.20392	0.210844	5.70999	1.12985e-08	2.43213e-07
IRX3	142.371	-0.939421	0.164592	-5.70756	1.14606e-08	2.4569e-07
DAPL1	151.671	1.17584	0.206043	5.70677	1.15142e-08	2.46501e-07
MVD	1320.29	0.552378	0.0969738	5.69615	1.2254e-08	2.61624e-07
CAVIN3	899.423	-0.525096	0.0922156	-5.69422	1.23934e-08	2.64241e-07
MCC	693.027	-0.564185	0.0993654	-5.67788	1.36373e-08	2.89973e-07
SYT9	277.324	0.591045	0.10422	5.67113	1.41858e-08	3.01227e-07
RGS8	410.929	0.747957	0.132007	5.66605	1.46124e-08	3.09447e-07
TGIF2	1008.17	-0.587921	0.103905	-5.65825	1.5292e-08	3.22967e-07
ENPP4	695.516	0.573459	0.101359	5.65769	1.53426e-08	3.23599e-07
APOC1	137.503	-0.932033	0.164778	-5.65628	1.54686e-08	3.25817e-07
L1TD1	167.54	-1.02895	0.181946	-5.65528	1.55592e-08	3.27286e-07
TPD52;TPD52-MRPS28	384.883	0.519911	0.0920324	5.64921	1.61185e-08	3.3724e-07
KCNAB1	184.053	0.959971	0.169929	5.64926	1.6114e-08	3.3724e-07
SPRED1	1169.67	-0.503482	0.0891892	-5.6451	1.6508e-08	3.4493e-07
MEGF6	4489.82	-0.598363	0.106052	-5.64216	1.67932e-08	3.5042e-07
TOM1L1	1155.58	0.53731	0.0954004	5.63216	1.7797e-08	3.70382e-07
RSPH10B2	51.6958	1.42741	0.253515	5.63047	1.79723e-08	3.73533e-07
ACE	165.322	-0.810965	0.14418	-5.62468	1.85851e-08	3.85247e-07
GFPT2	1207.21	-0.534684	0.0950989	-5.6224	1.88325e-08	3.89347e-07
TMEM54	242.433	0.812709	0.144576	5.62132	1.89499e-08	3.91257e-07
LRP2	675.757	0.652109	0.116118	5.61592	1.95517e-08	4.02622e-07
DIO3	259.499	-0.991386	0.176839	-5.60614	2.06885e-08	4.24914e-07
ARID5A	417.299	-0.608815	0.108639	-5.60403	2.09422e-08	4.29562e-07
RAB3D	441.891	0.551258	0.0983991	5.60227	2.11565e-08	4.3339e-07
DNHD1	256.728	0.773878	0.138215	5.59907	2.15499e-08	4.40298e-07
CYP7B1	440.1	-0.762418	0.136217	-5.59707	2.18006e-08	4.44839e-07
RASGRF2	423.658	0.519531	0.092831	5.59652	2.18695e-08	4.45666e-07
ANO1	67.0888	-1.21585	0.217358	-5.59375	2.22212e-08	4.52244e-07
CD9	582.463	0.756282	0.135262	5.59125	2.25436e-08	4.58212e-07
PLP1	163.101	-0.867478	0.155184	-5.58999	2.27083e-08	4.60364e-07
LINC02762	195.962	0.756449	0.135575	5.57958	2.41104e-08	4.85647e-07
ADHFE1	126.839	0.852089	0.152982	5.56987	2.54928e-08	5.12835e-07
PLEKHA4	1476.6	-0.614363	0.110307	-5.56957	2.55368e-08	5.1306e-07
DNAH5	276.757	0.745194	0.13383	5.56823	2.57341e-08	5.1514e-07
CH25H	36.3157	-1.71492	0.308018	-5.56758	2.58297e-08	5.16297e-07
LETMD1	1385.84	0.560431	0.100697	5.56554	2.61336e-08	5.20381e-07
VCAM1	685.304	-0.67204	0.120847	-5.56107	2.68125e-08	5.32547e-07
SLC5A7	88.999	1.12599	0.202518	5.55996	2.69841e-08	5.35275e-07
COL24A1	126.832	-1.44806	0.260572	-5.55725	2.7406e-08	5.41589e-07
LHX9	230.351	0.851755	0.153411	5.5521	2.82262e-08	5.57094e-07
SLC16A12	795.202	0.633469	0.114298	5.54227	2.9857e-08	5.87801e-07
RELB	663.908	-0.592914	0.107009	-5.54077	3.01144e-08	5.92123e-07
AMPD3	280.717	-0.664195	0.120022	-5.53396	3.13085e-08	6.13294e-07
CELF4	402.121	0.630835	0.114005	5.53341	3.14068e-08	6.14208e-07
PMP22	2426.59	0.590418	0.106814	5.52753	3.24773e-08	6.32237e-07
HPD	62.9135	1.41031	0.255262	5.52495	3.29575e-08	6.38414e-07
HKDC1	430.906	0.639388	0.115764	5.52319	3.32891e-08	6.44042e-07
GLB1L	784.678	0.623814	0.112982	5.52135	3.36398e-08	6.50023e-07
BRSK2	619.364	0.565886	0.102529	5.51929	3.40367e-08	6.56884e-07
SHISA6	240.191	0.791783	0.143623	5.51294	3.52887e-08	6.79372e-07
FRK	255.615	0.796347	0.14456	5.50875	3.61385e-08	6.93179e-07
GUCY1A1	218.666	-0.891844	0.161909	-5.50832	3.62278e-08	6.94042e-07
LANCL2	786.442	-0.528494	0.0959966	-5.50534	3.68452e-08	7.0469e-07
VWCE	115.229	-0.905441	0.16447	-5.50521	3.68736e-08	7.0469e-07
TMEM169	353.671	0.773677	0.140878	5.49183	3.9779e-08	7.56524e-07
FBLIM1	1707.7	-0.538154	0.09811	-5.48521	4.12984e-08	7.80685e-07
LINC00973	86.3782	-1.04865	0.191407	-5.47863	4.28635e-08	8.0638e-07
CDKL2	357.146	0.546139	0.0997366	5.47581	4.35515e-08	8.15407e-07
SOX21	494.361	0.588774	0.107557	5.47408	4.3978e-08	8.2241e-07
RAPGEFL1	340.035	-0.646243	0.118176	-5.46849	4.53893e-08	8.4678e-07
DAPK2	87.5331	-1.14222	0.209279	-5.45787	4.81891e-08	8.95815e-07
KIRREL3	300.177	0.884029	0.161994	5.45717	4.83772e-08	8.98245e-07
INTS6L	280.898	-0.675696	0.123856	-5.45551	4.88321e-08	9.05618e-07
RELT	189.505	-0.725181	0.132985	-5.45309	4.95011e-08	9.14778e-07
CXCL8	320.857	-0.966306	0.177264	-5.45122	5.00249e-08	9.22283e-07
KIT	289.17	0.959914	0.176195	5.44803	5.09314e-08	9.37892e-07
B3GALT1	330.174	-0.66648	0.122496	-5.44085	5.3026e-08	9.73034e-07
LINC01411	225.154	-0.747308	0.137408	-5.4386	5.37e-08	9.84249e-07
INHBB	354.17	-1.65527	0.304573	-5.43472	5.4882e-08	1.00237e-06
MTUS2	87.1422	1.26704	0.233355	5.42966	5.64613e-08	1.02765e-06
DNAH7	369.579	0.674895	0.124309	5.42915	5.66226e-08	1.02896e-06
RUNDC3A	635.43	0.717173	0.132117	5.42831	5.68903e-08	1.03186e-06
PPP1R3C	221.735	0.918948	0.169352	5.42625	5.75501e-08	1.04142e-06
FGF1	114.876	-1.08924	0.200825	-5.42383	5.83339e-08	1.05326e-06
PARM1	1546.54	0.510312	0.0940872	5.42382	5.83387e-08	1.05326e-06
CCDC190	223.567	1.0031	0.185122	5.4186	6.00683e-08	1.08323e-06
RAB7B	81.6116	-1.39755	0.258294	-5.41068	6.2786e-08	1.13094e-06
FAIM	115.227	-0.875344	0.162131	-5.399	6.70141e-08	1.20158e-06
NEK5	119.246	0.869707	0.16127	5.39287	6.93413e-08	1.23623e-06
CCDC113	573.967	0.656304	0.122	5.37955	7.46711e-08	1.32522e-06
GBX2	161.135	-1.47173	0.273636	-5.37842	7.51421e-08	1.33207e-06
C1orf115	300.183	0.626242	0.116481	5.37633	7.60203e-08	1.3446e-06
CEP126	465.555	0.681471	0.126853	5.37213	7.78134e-08	1.37321e-06
HSPA12B	29.0439	-1.83585	0.342018	-5.3677	7.9746e-08	1.40416e-06
CHST1	162.803	0.714583	0.133122	5.36789	7.96621e-08	1.40416e-06
ZWINT	388.496	-0.58814	0.109702	-5.36127	8.26387e-08	1.45183e-06
LHX1	147.538	-0.854868	0.159588	-5.35671	8.47528e-08	1.48564e-06
FBXL16	424.647	0.811179	0.15152	5.35362	8.62126e-08	1.50954e-06
RASGRF1	176.512	-0.810211	0.151462	-5.34928	8.83037e-08	1.54271e-06
FGF12	293.165	0.576709	0.107884	5.34562	9.01069e-08	1.57071e-06
CYP2R1	282.093	0.599863	0.112223	5.34526	9.02877e-08	1.57211e-06
ELAVL3	1056.91	0.772141	0.144532	5.34234	9.17533e-08	1.59586e-06
STC1	443.778	-0.779784	0.146163	-5.33504	9.55234e-08	1.65775e-06
RABL2A	1203.28	0.645047	0.121019	5.33015	9.81308e-08	1.70111e-06
LINC00652	216.648	-0.752097	0.141135	-5.32892	9.88006e-08	1.71083e-06
CARMIL3	290.743	0.848923	0.159324	5.32826	9.91556e-08	1.71319e-06
LURAP1L	127.215	1.05675	0.198741	5.31724	1.05356e-07	1.81034e-06
NRCAM	751.124	0.622432	0.117098	5.31549	1.06368e-07	1.82444e-06
ZNF431	507.119	-0.511536	0.0962362	-5.31542	1.06409e-07	1.82444e-06
OCEL1	384.234	0.63443	0.119414	5.31287	1.07914e-07	1.84822e-06
SLC43A2	1827.84	-0.724225	0.136552	-5.30364	1.13516e-07	1.9357e-06
P4HA2	2352.43	0.513678	0.0968893	5.3017	1.14728e-07	1.95211e-06
PDE8B	85.1657	1.27887	0.2414	5.2977	1.17271e-07	1.99106e-06
POPDC2	126.043	1.02099	0.192799	5.29563	1.18608e-07	2.0094e-06
CLCF1	153.988	-0.805477	0.152141	-5.29427	1.19494e-07	2.02223e-06
KCNJ8	278.353	0.691936	0.130702	5.294	1.19669e-07	2.02301e-06
ONECUT2	744.506	0.556818	0.105237	5.29108	1.21595e-07	2.05114e-06
TEAD4	270.04	-0.624971	0.118136	-5.29026	1.22144e-07	2.05819e-06
RHOJ	303.348	-0.734689	0.138994	-5.28575	1.25187e-07	2.10495e-06
B4GALNT1	332.054	0.873823	0.165487	5.28032	1.28959e-07	2.15911e-06
RTN1	2003.24	0.683513	0.12962	5.27321	1.34057e-07	2.24036e-06
GOLGA7B	212.407	0.891502	0.169064	5.27315	1.34099e-07	2.24036e-06
GCH1	288.104	-0.556819	0.105736	-5.26613	1.39328e-07	2.3203e-06
MAPT	2192.29	0.614267	0.116765	5.26074	1.43479e-07	2.38691e-06
PTPRO	887.567	0.589482	0.112076	5.25969	1.44301e-07	2.39803e-06
MDGA2	180.373	0.860192	0.163623	5.25715	1.46304e-07	2.42745e-06
FAM83H	722.969	-0.589892	0.11221	-5.25705	1.46381e-07	2.42745e-06
TNNT2	177.93	-0.84305	0.160375	-5.25674	1.46628e-07	2.42898e-06
KCNJ13	465.427	0.871288	0.165885	5.25235	1.5017e-07	2.48502e-06
TWNK	342.482	-0.535257	0.101993	-5.24799	1.5377e-07	2.54037e-06
CNTNAP4	179.677	0.798253	0.152109	5.2479	1.53839e-07	2.54037e-06
DUSP9	77.5244	-1.19906	0.228788	-5.24093	1.59767e-07	2.63271e-06
ANGPTL4	517.097	-0.562987	0.107562	-5.23407	1.65816e-07	2.72379e-06
ALPK3	451.726	-0.774187	0.148069	-5.22857	1.7083e-07	2.79989e-06
MMP13	68.5352	-1.52267	0.29162	-5.22142	1.77557e-07	2.89541e-06
SC5D	5685.89	0.559766	0.107215	5.22097	1.77986e-07	2.89638e-06
HTR1B	49.2503	1.27052	0.243342	5.22114	1.77828e-07	2.89638e-06
MBNL1-AS1	235.502	0.755231	0.144895	5.21225	1.86559e-07	3.02334e-06
ITK	97.6091	-0.964438	0.18519	-5.20782	1.91074e-07	3.0933e-06
FOSB	47.9547	-1.52453	0.29279	-5.20691	1.92012e-07	3.10529e-06
CFAP43	492.106	0.642002	0.123355	5.20452	1.94501e-07	3.13583e-06
PDZRN4	362.121	0.517818	0.099704	5.19355	2.06317e-07	3.3195e-06
EFHC2	742.836	0.548598	0.10576	5.18722	2.13458e-07	3.42385e-06
SNAI1	153.511	-1.00881	0.194495	-5.18683	2.13904e-07	3.42749e-06
DUSP10	342.602	-0.646391	0.124684	-5.18425	2.16886e-07	3.47173e-06
FGF9	87.4968	0.98876	0.190738	5.18387	2.17325e-07	3.47521e-06
SV2C	455.55	0.674303	0.130222	5.17812	2.24132e-07	3.5804e-06
CFAP47	255.381	0.883091	0.170578	5.17704	2.2543e-07	3.59747e-06
KLHDC9	390.826	0.567569	0.109693	5.17418	2.28918e-07	3.64571e-06
SCX	69.2205	-1.17037	0.226348	-5.17068	2.33244e-07	3.71083e-06
RPE65	443.59	0.909192	0.175889	5.16911	2.35208e-07	3.73828e-06
TFAP4	239.556	-0.569778	0.110377	-5.16211	2.44181e-07	3.86132e-06
LRRN4CL	94.3501	1.03143	0.200094	5.15472	2.54011e-07	4.0127e-06
CGREF1	164.082	0.919118	0.178342	5.15369	2.55415e-07	4.026e-06
SLC1A1	314.551	0.61228	0.119371	5.12921	2.90964e-07	4.5597e-06
LMNTD2-AS1	161.197	0.806392	0.157229	5.12877	2.91645e-07	4.5658e-06
CFAP52	310.582	0.86159	0.168369	5.11727	3.09985e-07	4.82879e-06
COPB2-DT	272.555	0.612589	0.119716	5.11701	3.10414e-07	4.83068e-06
SERPINB8	391.266	-0.520845	0.101802	-5.11627	3.11645e-07	4.84503e-06
SH2B3	1028.37	-0.57057	0.111526	-5.11601	3.12073e-07	4.84512e-06
HEXIM1	1134.37	-0.60069	0.117594	-5.10819	3.25264e-07	5.02684e-06
AZIN2	424.337	0.520964	0.102011	5.10696	3.27388e-07	5.05468e-06
RTN4RL2	231.317	0.742713	0.14559	5.10139	3.37164e-07	5.19537e-06
CXCL13	115.799	-1.51491	0.297068	-5.09953	3.40499e-07	5.23133e-06
SYBU	365.441	0.517714	0.101528	5.09922	3.4106e-07	5.23482e-06
MDFI	1600.51	-1.15108	0.226333	-5.08577	3.66139e-07	5.5803e-06
SNX32	184.733	0.720999	0.141772	5.08562	3.66418e-07	5.5803e-06
ELL3	156.306	0.866391	0.170423	5.08377	3.70011e-07	5.61864e-06
DENND1C	42.9043	1.4402	0.283526	5.07959	3.78256e-07	5.73829e-06
RAB3A	721.07	0.643426	0.126747	5.07644	3.84573e-07	5.82847e-06
SEZ6L	495.533	0.787025	0.155272	5.06869	4.00559e-07	6.05014e-06
SCN3B	900.48	0.615893	0.12166	5.06243	4.13945e-07	6.22546e-06
PROCR	1897.33	0.611131	0.120842	5.05727	4.25291e-07	6.38385e-06
ANKRD36	390.35	0.608198	0.120268	5.05704	4.2581e-07	6.38553e-06
NRXN2	1231.31	0.529461	0.104743	5.05488	4.30667e-07	6.45219e-06
CELF5	463.758	0.697944	0.138196	5.05038	4.40933e-07	6.58082e-06
CLDN1	2638.58	0.681569	0.135035	5.04735	4.47989e-07	6.67977e-06
MTARC1	261.237	0.605838	0.120073	5.04557	4.52164e-07	6.72922e-06
FAM78A	101.269	-1.13475	0.224977	-5.04384	4.56289e-07	6.78416e-06
CYTL1	68.0428	-1.31257	0.260443	-5.03975	4.6614e-07	6.91095e-06
DNAH2	71.7695	1.17562	0.233286	5.03941	4.66971e-07	6.91673e-06
BARHL2	76.8322	1.36171	0.270481	5.03439	4.79363e-07	7.08688e-06
DIRAS3	373.851	0.557914	0.110936	5.02916	4.92633e-07	7.26936e-06
HYDIN	956.967	0.623049	0.124154	5.01836	5.2115e-07	7.67569e-06
CNTN1	1047.04	0.628529	0.125368	5.01346	5.34605e-07	7.85909e-06
C9orf72	619.787	0.584128	0.116527	5.0128	5.36441e-07	7.8787e-06
IGFN1	4825.22	1.18527	0.236729	5.00687	5.5323e-07	8.08874e-06
PRKCH	346.249	0.63407	0.126681	5.00527	5.57849e-07	8.13972e-06
DOCK8	205.486	0.626606	0.125314	5.00029	5.72439e-07	8.33707e-06
NUDT7	271.86	0.744262	0.149016	4.9945	5.89882e-07	8.56722e-06
NPW	100.847	-1.34552	0.269555	-4.99163	5.98709e-07	8.67132e-06
LAMA2	5324.52	0.57722	0.11578	4.9855	6.18004e-07	8.93426e-06
VWA3B	167.602	0.985416	0.197747	4.98323	6.25317e-07	9.02334e-06
AQP5	35.6755	-1.5685	0.315234	-4.97567	6.5021e-07	9.3567e-06
TRIM52-AS1	339.756	0.548557	0.110289	4.9738	6.56538e-07	9.43909e-06
TTC13	625.514	0.507347	0.102037	4.97218	6.6204e-07	9.49454e-06
KDM7A	418.371	-0.501339	0.100839	-4.97168	6.63748e-07	9.50785e-06
PCSK5	1130.22	-0.543273	0.109417	-4.96516	6.86437e-07	9.79705e-06
PHYHIP	322.002	0.758702	0.152863	4.96329	6.93076e-07	9.87381e-06
SLC6A9	408.279	0.651264	0.131235	4.96259	6.95598e-07	9.90074e-06
MTARC2	292.815	0.567976	0.114495	4.9607	7.02383e-07	9.97015e-06
MT1E	36.9034	-1.50999	0.304436	-4.95996	7.0508e-07	9.99938e-06
MXRA5Y	246.362	-0.764219	0.154145	-4.95779	7.13008e-07	1.00935e-05
EVX2	42.5302	1.49905	0.302613	4.95369	7.28192e-07	1.02899e-05
HCG11;LOC107986583	347.895	-0.622886	0.126142	-4.93797	7.89391e-07	1.10847e-05
PKD1L2	451.041	0.567807	0.115049	4.93537	7.9998e-07	1.12133e-05
CYP24A1	34.2426	-1.59087	0.322758	-4.92897	8.26626e-07	1.15558e-05
MTATP6P1	11247.1	0.5466	0.110937	4.92714	8.34414e-07	1.16439e-05
EPHA5	224.326	0.632053	0.128432	4.9213	8.59726e-07	1.19652e-05
FKBP1B	846.011	0.533061	0.108381	4.9184	8.72555e-07	1.21114e-05
SLITRK6	157.897	1.1287	0.229557	4.91685	8.79491e-07	1.21861e-05
DPPA4	211.035	-0.775221	0.157689	-4.91614	8.82652e-07	1.22191e-05
ABCC3	115.523	-1.01468	0.206475	-4.91433	8.90864e-07	1.23219e-05
MUC3A	43.8593	1.2586	0.256632	4.90429	9.37652e-07	1.29271e-05
RNF128	69.2248	-1.09451	0.223188	-4.90398	9.39122e-07	1.29323e-05
INAVA	239.644	-0.744466	0.151864	-4.90219	9.47762e-07	1.3017e-05
CLCN2	383.528	0.521132	0.10631	4.90198	9.48739e-07	1.3019e-05
DNAAF11	400.544	0.639122	0.130479	4.89829	9.66767e-07	1.32432e-05
ETV6	608.692	-0.520834	0.106344	-4.89763	9.69987e-07	1.32757e-05
SRRM4	258.424	0.745516	0.15227	4.89602	9.77974e-07	1.33733e-05
HMGCLL1	203.357	0.714563	0.146037	4.89303	9.9295e-07	1.35545e-05
LINC00052	34.6235	1.5398	0.314706	4.89282	9.94034e-07	1.35574e-05
RCBTB2	441.787	-0.502463	0.102753	-4.88999	1.00841e-06	1.37296e-05
NFKBIZ	613.11	-0.554391	0.113473	-4.88565	1.03087e-06	1.40111e-05
NAPB	592.294	0.5152	0.105471	4.88476	1.03553e-06	1.40603e-05
SLC8A2	176.81	0.962718	0.197111	4.88414	1.0388e-06	1.407e-05
CMKLR1	149.174	1.04501	0.213957	4.88421	1.03843e-06	1.407e-05
JAM2	457.978	-0.520486	0.106652	-4.88021	1.05974e-06	1.43162e-05
LRG1	29.2896	-1.83109	0.375208	-4.88019	1.05984e-06	1.43162e-05
SLC6A17	713.341	-0.564711	0.115718	-4.88004	1.06063e-06	1.43162e-05
TMEM132D	890.242	0.519695	0.10652	4.87886	1.06698e-06	1.43772e-05
EOLA2-DT	201.975	0.786398	0.161241	4.87717	1.07618e-06	1.44639e-05
LINC02525	184.064	0.769473	0.157796	4.8764	1.08042e-06	1.45083e-05
FTH1P2	385.063	0.653226	0.134058	4.87271	1.10077e-06	1.47526e-05
PCARE	121.466	0.940278	0.193117	4.86897	1.12184e-06	1.49658e-05
ICAM5	253.117	0.706151	0.145495	4.85345	1.21332e-06	1.60998e-05
LIF-AS2	47.3426	-1.3039	0.268983	-4.84751	1.25022e-06	1.65614e-05
PLAUR	704.741	-0.602575	0.124331	-4.84652	1.25647e-06	1.66162e-05
NMRK1	269.877	0.532421	0.110111	4.83532	1.32935e-06	1.74914e-05
KLF5	646.885	-0.542075	0.11218	-4.83218	1.35044e-06	1.76945e-05
SCUBE3	1165.11	-0.549482	0.114277	-4.80832	1.52202e-06	1.97611e-05
FOXC2	64.0378	-1.23094	0.256134	-4.80586	1.54084e-06	1.99723e-05
ZNF25	443.444	0.503109	0.104855	4.79816	1.6013e-06	2.06876e-05
CA14	435.395	0.521673	0.10893	4.78908	1.67552e-06	2.15431e-05
KCND3	629.662	0.503201	0.105083	4.7886	1.67946e-06	2.15728e-05
TMEM163	142.579	0.985817	0.205888	4.78812	1.68348e-06	2.1589e-05
TPBGL	64.4131	-1.21091	0.252915	-4.78779	1.68625e-06	2.16068e-05
CFAP91	487.081	0.609762	0.127398	4.78626	1.69917e-06	2.17192e-05
ZNF710-AS1	185.614	0.678632	0.141854	4.784	1.71841e-06	2.19115e-05
CRYZL1	622.435	0.56719	0.118758	4.77602	1.78803e-06	2.27437e-05
LRRC51	473.083	0.550398	0.115356	4.77131	1.8303e-06	2.3206e-05
ANKRD33B	574.155	0.568744	0.119385	4.76396	1.89832e-06	2.40296e-05
GDA	70.5664	-1.22435	0.257075	-4.76263	1.91089e-06	2.41691e-05
MINCR	110.156	0.876238	0.184502	4.7492	2.04226e-06	2.57684e-05
DOC2B	1097.17	0.519027	0.109394	4.74456	2.08961e-06	2.63234e-05
WFDC1	264.717	0.987021	0.208326	4.73787	2.15978e-06	2.71202e-05
FAM153A	67.7164	1.18002	0.249146	4.73626	2.17699e-06	2.72925e-05
LAMC2	5938.87	-0.526715	0.111217	-4.73593	2.18053e-06	2.7315e-05
CALML4	329.167	0.577198	0.121907	4.73475	2.19322e-06	2.7452e-05
TRIM14	126.951	-0.847419	0.179153	-4.73015	2.24354e-06	2.80147e-05
FOXD1	99.0431	-0.91027	0.192554	-4.72734	2.2748e-06	2.836e-05
RASSF6	210.154	0.914901	0.193724	4.7227	2.32733e-06	2.88998e-05
ABCB5	519.677	0.820022	0.173964	4.71375	2.43198e-06	3.00328e-05
LOC124900217	111.891	0.746702	0.158446	4.71267	2.44495e-06	3.01691e-05
MPP4	21.54	-1.95282	0.414637	-4.70971	2.48073e-06	3.05866e-05
SEZ6	396.314	0.75641	0.160751	4.70548	2.53267e-06	3.11534e-05
RASGRP1	122.168	-0.795811	0.169121	-4.70557	2.53152e-06	3.11534e-05
VGF	2255.69	-0.663633	0.141052	-4.70489	2.53999e-06	3.12022e-05
BAIAP3	1252.02	0.62512	0.132969	4.70127	2.58554e-06	3.16546e-05
MMP25	78.8597	-0.953909	0.203124	-4.69618	2.65067e-06	3.23762e-05
VGLL3	1730.84	-0.544342	0.11594	-4.69502	2.66583e-06	3.25361e-05
ANKEF1	293.722	0.561544	0.119801	4.68733	2.76795e-06	3.36775e-05
AMT	272.682	-0.600789	0.12819	-4.68672	2.77619e-06	3.37515e-05
CKB	2239.98	0.500917	0.107151	4.67485	2.94162e-06	3.55421e-05
MAOA	411.506	0.521549	0.111714	4.66861	3.03245e-06	3.66113e-05
DMBX1	42.8943	-1.74457	0.373703	-4.66835	3.03629e-06	3.66295e-05
ZNF267	302.149	-0.520659	0.111642	-4.66364	3.10666e-06	3.74208e-05
L1CAM	3537.34	0.601627	0.129071	4.66121	3.14361e-06	3.78367e-05
UBE2QL1	732.061	0.557942	0.11975	4.65923	3.17392e-06	3.8143e-05
C8orf34	121.049	0.797641	0.171217	4.65864	3.18301e-06	3.81645e-05
SLC22A3	33.0401	-1.43632	0.308805	-4.65123	3.29962e-06	3.9472e-05
PLCH2	47.0822	1.20177	0.258702	4.64538	3.39446e-06	4.04214e-05
PSD2	333.98	0.579163	0.124683	4.64507	3.39967e-06	4.04527e-05
NRK	218.022	-0.936074	0.201534	-4.64474	3.40502e-06	4.04549e-05
STARD8	247.863	-0.802752	0.173036	-4.63922	3.49719e-06	4.15185e-05
SRP14-DT	196.012	0.680439	0.146681	4.63891	3.50245e-06	4.15496e-05
CACNB1	388.952	0.548293	0.118211	4.63827	3.51338e-06	4.16476e-05
TMEM151A	288.299	0.661324	0.142586	4.63808	3.51653e-06	4.16535e-05
ERG	147.18	-1.01454	0.218779	-4.63726	3.53051e-06	4.17559e-05
LRRC73	301.941	0.609806	0.131521	4.63658	3.5422e-06	4.18626e-05
C15orf48	86.8393	-1.28755	0.277782	-4.6351	3.56772e-06	4.21325e-05
SYNGR3	340.28	0.670818	0.144904	4.62939	3.66738e-06	4.32767e-05
NEXMIF	219.104	0.536037	0.115933	4.62369	3.76965e-06	4.43834e-05
LOC128125822	458.13	-5.08147	1.0994	-4.62202	3.80017e-06	4.46755e-05
LNX1	224.004	-0.704498	0.152457	-4.62098	3.81938e-06	4.48677e-05
ITIH3	108.686	-1.02655	0.222476	-4.6142	3.94619e-06	4.62025e-05
MGAT4C	370.733	0.621537	0.134703	4.61411	3.94775e-06	4.62025e-05
CNTNAP5	191.347	1.05039	0.228088	4.60521	4.12048e-06	4.80805e-05
NRSN1	56.5361	1.35735	0.294837	4.60373	4.14998e-06	4.82812e-05
PTX3	2285.89	-0.594734	0.129184	-4.60377	4.14902e-06	4.82812e-05
MISP3	211.497	0.613123	0.133263	4.60086	4.20752e-06	4.88777e-05
WNT3;LOC101929777	340.342	0.502902	0.10932	4.60029	4.21902e-06	4.8975e-05
OCLN	359.129	0.522323	0.113604	4.59774	4.27094e-06	4.94677e-05
GGT5	320.286	-0.624284	0.13588	-4.59437	4.34054e-06	5.02198e-05
SYT3	288.675	0.517477	0.11266	4.59326	4.3638e-06	5.04315e-05
SHANK2	252.439	0.661946	0.144308	4.58704	4.49579e-06	5.19185e-05
LINC02906	61.298	1.32843	0.289626	4.58671	4.50287e-06	5.19621e-05
CFAP44	421.546	0.571599	0.124679	4.58458	4.54909e-06	5.24568e-05
ZNF436-AS1	144.661	0.912524	0.199242	4.57997	4.65038e-06	5.35067e-05
BCAM	1758.67	-0.592106	0.129436	-4.57452	4.77305e-06	5.47496e-05
TENM1	548.55	0.640251	0.14016	4.568	4.92409e-06	5.6243e-05
PRDM6	44.0934	1.2031	0.263368	4.56814	4.92072e-06	5.6243e-05
TMEM116	378.032	0.653711	0.143227	4.56417	5.01465e-06	5.72357e-05
TMCC1-DT	179.184	0.596924	0.130814	4.56315	5.03916e-06	5.74735e-05
LRRIQ1	390.13	0.722936	0.158504	4.56101	5.09089e-06	5.80214e-05
FRMPD4	85.2733	0.927329	0.203645	4.55366	5.27201e-06	5.99547e-05
MAST1	623.797	0.505796	0.111102	4.55254	5.30009e-06	6.01874e-05
MIAT	2052.14	0.50302	0.110496	4.55239	5.30399e-06	6.01874e-05
TTBK1	280.962	0.726197	0.159532	4.55204	5.31284e-06	6.02442e-05
SPAG6	635.235	0.736934	0.161941	4.55063	5.34856e-06	6.05616e-05
CFH	699.454	-0.585856	0.128796	-4.54872	5.39735e-06	6.10259e-05
KIAA0319	47.7766	1.19683	0.263124	4.54855	5.40178e-06	6.1032e-05
ITGBL1	53.3911	-1.20337	0.264636	-4.54725	5.43513e-06	6.13341e-05
TRIM36	299.784	0.561389	0.123488	4.54612	5.46447e-06	6.1607e-05
SLC49A3	72.62	-1.25103	0.275676	-4.53805	5.67755e-06	6.38714e-05
WDR93	95.4055	0.869759	0.191788	4.535	5.76046e-06	6.47112e-05
COL9A1	2886.77	-1.11544	0.246877	-4.51822	6.23606e-06	6.94565e-05
LHX2	142.907	0.778302	0.17228	4.51766	6.25282e-06	6.95937e-05
LIPG	147.555	0.668041	0.148183	4.50821	6.53777e-06	7.23541e-05
EDNRA	398.875	-0.750659	0.166795	-4.5005	6.77942e-06	7.47644e-05
GOLGA8Q;GOLGA8O	42.3672	1.76327	0.392236	4.49542	6.94317e-06	7.63554e-05
SPX	802.576	0.547615	0.121867	4.49356	7.00434e-06	7.68724e-05
HTR2C	3937.08	0.514407	0.114477	4.49354	7.0049e-06	7.68724e-05
NRN1	317.527	0.57412	0.127787	4.49277	7.03024e-06	7.70965e-05
TMEM9B-AS1	229.413	0.597996	0.133108	4.49257	7.03704e-06	7.71171e-05
ZNF92	396.616	-0.562935	0.125508	-4.48524	7.28319e-06	7.94258e-05
CCL20	49.3758	-1.05741	0.236171	-4.47732	7.55853e-06	8.18137e-05
AQP3	94.2714	-0.864465	0.19308	-4.47723	7.56192e-06	8.18137e-05
TRDN	61.7442	-1.25705	0.280771	-4.47714	7.56481e-06	8.18137e-05
UGT8	62.4	1.30876	0.292349	4.47669	7.58089e-06	8.19e-05
CD70	87.6489	-0.910806	0.203542	-4.47478	7.64906e-06	8.23504e-05
CD72	66.127	1.12048	0.251183	4.46082	8.16454e-06	8.72164e-05
SYTL2	471.961	0.527358	0.118235	4.46025	8.1864e-06	8.73904e-05
MT1X	48.5414	-1.05075	0.235767	-4.45673	8.32187e-06	8.85951e-05
TACSTD2	59.3885	-1.03464	0.232171	-4.45638	8.33541e-06	8.8679e-05
SPAG8	577.343	0.690182	0.155017	4.4523	8.49553e-06	9.01988e-05
KCNK3	273.47	0.607024	0.136412	4.44992	8.59031e-06	9.10817e-05
DTHD1	39.9455	1.63058	0.366519	4.44884	8.63365e-06	9.12941e-05
P2RY6	62.9844	-1.00763	0.226543	-4.44784	8.67372e-06	9.15942e-05
PACRG	381.124	0.643889	0.14479	4.44705	8.70581e-06	9.18713e-05
ABCC8	83.5992	0.89284	0.200885	4.44454	8.80789e-06	9.28296e-05
LRRC23	697.218	0.554003	0.124648	4.44453	8.80848e-06	9.28296e-05
GFAP	53.8393	-1.12541	0.253454	-4.44027	8.98441e-06	9.44931e-05
LHFPL4	282.816	0.74919	0.168763	4.43929	9.02552e-06	9.48618e-05
ADGRG6	123.757	0.799152	0.180092	4.43747	9.10234e-06	9.56051e-05
PTP4A3	739.941	-0.505668	0.11404	-4.43413	9.24444e-06	9.69676e-05
GDF6	144.834	-0.780646	0.176228	-4.42974	9.43466e-06	9.86986e-05
NOCT	255.033	-0.607046	0.137149	-4.42618	9.59145e-06	9.9875e-05
CFAP57	281.184	0.745982	0.168589	4.42485	9.65112e-06	0.000100427
IQSEC3	247.124	0.579631	0.131004	4.42453	9.66507e-06	0.000100505
RTL1	74.9734	-1.14118	0.257993	-4.4233	9.72043e-06	0.000101014
S1PR3	617.215	-1.24966	0.282768	-4.41939	9.89803e-06	0.000102791
PRELID2	171.659	0.663267	0.150088	4.41919	9.90705e-06	0.000102817
FAM184A	295.36	0.51825	0.117399	4.41444	1.0127e-05	0.000104709
ANKRD36C	256.355	0.733664	0.166198	4.41439	1.01295e-05	0.000104709
CHRM3	357.442	0.565296	0.128116	4.41236	1.02249e-05	0.000105348
LAMA4	1358.64	-0.581555	0.131822	-4.41168	1.02571e-05	0.00010561
GPATCH4	338.314	-0.56293	0.12791	-4.40099	1.07759e-05	0.0001103
GLS	2738.01	-0.504747	0.114886	-4.39346	1.11562e-05	0.000113599
PRSS53	131.147	0.814005	0.185542	4.38717	1.14835e-05	0.000116402
LINC02910	57.409	1.26021	0.287265	4.38691	1.1497e-05	0.000116464
RNFT1	456.199	-0.573761	0.130871	-4.38416	1.16437e-05	0.000117797
CKMT1B	132.423	0.970813	0.221587	4.38118	1.18038e-05	0.00011934
F13A1	53.5457	1.2423	0.283994	4.37437	1.21786e-05	0.000122971
HAVCR2	44.2228	-1.13901	0.260439	-4.37342	1.22313e-05	0.000123106
GPR83	91.6649	0.794903	0.181842	4.3714	1.2345e-05	0.000124171
CFAP144	498.293	0.801858	0.183548	4.36865	1.25017e-05	0.000125425
TMEM35A	446.303	0.643019	0.147223	4.36767	1.25581e-05	0.000125911
DACT2	482.311	0.572128	0.131073	4.36497	1.27138e-05	0.000127227
XYLB	164.015	-0.55608	0.127422	-4.36409	1.27651e-05	0.000127659
TMEM119	122.664	-1.20053	0.275775	-4.35329	1.34108e-05	0.000133436
IL4I1	40.2625	-1.3194	0.303102	-4.353	1.34286e-05	0.000133527
MGC12916	62.2683	-0.929431	0.213622	-4.35082	1.3563e-05	0.000134698
IL33	245.096	0.985809	0.226685	4.34881	1.36879e-05	0.000135676
FCGBP	74.2822	1.00348	0.230845	4.34701	1.38003e-05	0.000136617
RPRM	285.783	0.558034	0.128415	4.34556	1.38918e-05	0.000137436
BBOF1	453.679	0.567881	0.131181	4.32899	1.49797e-05	0.000146998
INA	2237.58	0.550649	0.127288	4.326	1.5184e-05	0.000148718
LIMS2	386.763	0.501327	0.115953	4.32354	1.53543e-05	0.000150292
HNMT	184.88	-0.722969	0.167254	-4.32259	1.5421e-05	0.000150851
NUPR1	722.564	0.572584	0.132508	4.32114	1.55224e-05	0.000151559
VWC2	57.9307	0.987821	0.2286	4.32117	1.55201e-05	0.000151559
CFAP74	244.706	0.841009	0.19477	4.31796	1.57475e-05	0.000153565
TLL2	114.228	-0.734553	0.170163	-4.31676	1.58333e-05	0.000154209
CD164L2	32.9598	1.59227	0.368945	4.31574	1.59072e-05	0.000154833
MFAP5	508.576	0.726919	0.168731	4.30816	1.64617e-05	0.000159735
DEUP1	127.304	0.931506	0.216794	4.29673	1.73336e-05	0.000166812
DNAH6	227.662	0.758227	0.17666	4.29201	1.77059e-05	0.000170018
RUBCNL	159.866	-0.584843	0.136291	-4.29115	1.77749e-05	0.000170368
KIAA0040	61.7506	-0.950357	0.221544	-4.28969	1.78923e-05	0.000171388
LOC105377378	171.087	1.15908	0.270211	4.28954	1.7904e-05	0.000171395
C2orf27A	247.755	-0.525196	0.122443	-4.28931	1.79232e-05	0.000171474
AK7	396.809	0.591576	0.137961	4.28799	1.80296e-05	0.000172281
SH3TC1	126.295	-0.84838	0.198022	-4.28427	1.83337e-05	0.000174761
FAIM2	346.889	0.697598	0.162849	4.28371	1.83799e-05	0.000175095
STMN2	4539.01	0.549553	0.128368	4.28108	1.85988e-05	0.000176858
ODAD4	193.545	0.6493	0.151778	4.27797	1.88605e-05	0.00017902
HES4	911.528	0.554162	0.129547	4.2777	1.88832e-05	0.000179128
AGBL2	114.246	0.709693	0.165945	4.27668	1.89697e-05	0.00017984
SEPTIN4	231.707	0.52014	0.121652	4.27565	1.90582e-05	0.000180569
ELL	510.631	-0.502949	0.117642	-4.27525	1.90926e-05	0.000180786
EDA	255.556	0.505779	0.118355	4.27341	1.92504e-05	0.00018195
PSRC1	388.426	-0.660208	0.154537	-4.27217	1.93582e-05	0.000182856
USP18	96.0248	-0.747921	0.175372	-4.26476	2.00121e-05	0.000188128
LINC02381	209.379	0.681825	0.16023	4.25528	2.08783e-05	0.000194869
CDC45	133.007	-0.682997	0.160526	-4.25473	2.09303e-05	0.000195237
RILP	153.955	-0.604096	0.142134	-4.2502	2.13581e-05	0.000198755
HPCAL4	220.259	0.641577	0.151051	4.24743	2.16241e-05	0.000200991
CFAP276	319.343	0.669206	0.157753	4.2421	2.21437e-05	0.000205212
CDK15	76.1814	-1.06546	0.251243	-4.24076	2.22768e-05	0.000206171
LOC107983987	96.6939	1.12662	0.265671	4.24066	2.22866e-05	0.000206171
HENMT1	92.7509	-0.728397	0.171914	-4.23697	2.26554e-05	0.000209212
LDHD	28.4651	1.66634	0.39343	4.23543	2.28119e-05	0.000210533
LOC105376805	93.49	-0.772157	0.182469	-4.23171	2.31917e-05	0.000213912
NPIPB11	88.7904	0.848007	0.200528	4.22886	2.34876e-05	0.000216387
ZNF232-AS1	219.102	0.630601	0.149149	4.228	2.35782e-05	0.000217094
KCNJ2	364.678	-0.550698	0.130401	-4.22312	2.40946e-05	0.000221069
VWA3A	259.109	0.857293	0.203057	4.22192	2.42227e-05	0.000221855
ADD2	1243.19	0.506772	0.120078	4.22036	2.43915e-05	0.00022301
RAPGEF3	746.271	-0.580014	0.137499	-4.21833	2.46123e-05	0.000224766
MCIDAS	68.2849	1.01012	0.239569	4.21642	2.48213e-05	0.000226411
EMILIN2	463.987	0.508308	0.120583	4.21543	2.49298e-05	0.000227136
NRARP	38.2361	-1.19973	0.284772	-4.21296	2.52047e-05	0.000229108
MKX	84.6264	0.798834	0.189992	4.20457	2.61578e-05	0.0002364
FAM216B	903.788	1.06097	0.25244	4.20284	2.63588e-05	0.000237943
CDC25A	283.991	-0.524642	0.124865	-4.20169	2.64927e-05	0.000238876
MCF2L2	145.369	0.61826	0.147458	4.19279	2.75542e-05	0.000247454
SMPD3	444.187	0.57848	0.137974	4.19266	2.75703e-05	0.000247454
TLR2	93.1339	-0.755384	0.180286	-4.18991	2.79062e-05	0.000250039
ART5	110.421	-0.664831	0.159049	-4.18003	2.91476e-05	0.000260269
HK2	330.951	-0.53647	0.128462	-4.17611	2.96535e-05	0.000264485
PIGZ	176.793	0.54467	0.130447	4.17542	2.97437e-05	0.000264837
PPP1R16B	105.976	0.735068	0.176563	4.16322	3.13795e-05	0.000277667
NWD2	62.0067	1.07554	0.258541	4.16003	3.18207e-05	0.000280937
PHOX2A	108.375	0.940221	0.226056	4.15924	3.19305e-05	0.00028143
PLEKHG6	118.58	0.772876	0.186106	4.15289	3.2831e-05	0.000288879
STAT5A	233.133	-0.616549	0.148524	-4.15118	3.30766e-05	0.000290714
DNAAF1	433.331	0.664223	0.160006	4.15124	3.30677e-05	0.000290714
RAB33A	91.8817	0.865571	0.208743	4.14659	3.37458e-05	0.000296429
ROPN1L	247.299	0.76555	0.184675	4.14539	3.39241e-05	0.000297662
FNDC1	606.538	0.514366	0.124194	4.14165	3.4482e-05	0.000302219
GNAO1	848.543	0.606043	0.146428	4.13884	3.49067e-05	0.000305259
PAX8	33.0867	-1.2835	0.310127	-4.13861	3.49418e-05	0.000305395
CCDC170	423.102	0.601547	0.145355	4.13847	3.49624e-05	0.000305405
CLDN6	451.873	-0.570381	0.137995	-4.13335	3.57519e-05	0.000311239
KHK	204.366	0.669672	0.162255	4.12727	3.67089e-05	0.000318353
PRND	70.9571	1.16822	0.283109	4.12638	3.68511e-05	0.00031941
LINC00173	61.7934	1.04938	0.254448	4.12415	3.721e-05	0.000322165
GOLGA8H	96.1835	0.801928	0.194634	4.12019	3.78564e-05	0.000327038
MMP17	164.874	0.656323	0.159487	4.11521	3.86833e-05	0.000333263
CSF1R	115.087	-0.670196	0.163206	-4.10644	4.01809e-05	0.000344269
ARHGAP8	70.5134	0.961243	0.234203	4.10432	4.05509e-05	0.000346685
SUGCT	225.284	-0.552309	0.134776	-4.09798	4.16771e-05	0.00035438
DCDC1	272.606	0.527895	0.129002	4.09215	4.27384e-05	0.000362813
KCNH8	72.8757	0.918599	0.224757	4.08708	4.36838e-05	0.000370237
KCNS3	116.516	0.643088	0.157368	4.08651	4.37909e-05	0.000370856
TRIM74	26.6976	1.66793	0.408939	4.07868	4.5293e-05	0.000381606
ACTL6B	172.611	0.652386	0.160015	4.07702	4.56172e-05	0.000383925
ESRP2	130.996	-0.653261	0.160651	-4.06635	4.77558e-05	0.000399041
LINC01694	55.369	0.954197	0.234714	4.06536	4.79591e-05	0.000400196
DBNDD2	377.667	0.55701	0.137039	4.06462	4.81109e-05	0.000401249
FAM227A	301.764	0.5568	0.137108	4.06102	4.88585e-05	0.000406402
MAPK15	1396.14	0.538472	0.132666	4.05885	4.9316e-05	0.000409338
BCYRN1	442.51	1.43985	0.354771	4.05853	4.93823e-05	0.000409672
ZEB1-AS1	213.957	0.574844	0.141669	4.05767	4.95655e-05	0.000410974
TLR4	361.874	-0.721267	0.177914	-4.05403	5.0343e-05	0.000416099
THBS3-AS1	243.76	0.583788	0.144025	4.05337	5.04846e-05	0.000416831
TRIM63	84.9923	-1.04865	0.258883	-4.05066	5.10741e-05	0.000421476
ARMC3	873.394	0.544108	0.134364	4.04952	5.13229e-05	0.000423083
CLYBL	227.448	0.526647	0.130071	4.04892	5.1454e-05	0.000423496
IRAK2	141.364	-0.579422	0.143311	-4.0431	5.27492e-05	0.000432566
NCAN	488.26	0.70713	0.175115	4.03809	5.38888e-05	0.000441449
GRIK3	190.579	0.705038	0.174817	4.033	5.50685e-05	0.000450171
CDK5R2	348.224	0.507967	0.126064	4.02946	5.59062e-05	0.000456543
FRAT1	102.068	-0.709526	0.176225	-4.02625	5.66746e-05	0.000462155
NAALAD2	202.58	-0.638276	0.158562	-4.0254	5.6878e-05	0.000463512
ITGA9-AS1	151.77	0.613951	0.152525	4.02525	5.69154e-05	0.000463577
CFAP68	256.134	0.504727	0.12543	4.02398	5.7224e-05	0.000465848
SLC2A5	233.435	0.659891	0.164066	4.02212	5.7677e-05	0.000468805
TLCD3B	438.539	0.633473	0.157557	4.0206	5.80493e-05	0.000470611
TNFRSF14	81.9409	-0.832899	0.207153	-4.02069	5.80286e-05	0.000470611
VPS9D1-AS1	44.5772	-0.959367	0.238748	-4.01833	5.86127e-05	0.000474933
DYDC2	132.48	0.778293	0.193912	4.01364	5.979e-05	0.000482228
GALNT9	82.4112	0.815641	0.203212	4.01374	5.97641e-05	0.000482228
BNC1	90.4278	-0.932886	0.23251	-4.01224	6.01462e-05	0.000484602
GATD1-DT	137.657	0.564543	0.140743	4.01117	6.0419e-05	0.00048655
CNKSR1	61.224	-0.865963	0.216091	-4.00739	6.13928e-05	0.000494138
CXCL12	397.761	-1.36293	0.340589	-4.0017	6.289e-05	0.000505151
NLRC5	249.419	-0.59727	0.149425	-3.99712	6.41188e-05	0.000513704
CHD9NB	1003.03	0.500971	0.125488	3.99219	6.54672e-05	0.00052317
XKR7	453.427	0.754739	0.189237	3.98833	6.65398e-05	0.0005312
MLXIPL	31.8559	1.32703	0.332825	3.98718	6.68645e-05	0.000533521
S100A10	2658.27	0.516013	0.129423	3.98702	6.69077e-05	0.000533593
ANO2	76.2358	-0.811148	0.203673	-3.9826	6.81664e-05	0.000543078
CPED1	43.5478	-1.03374	0.260006	-3.97582	7.01369e-05	0.00055821
LINC02696	55.866	0.977585	0.24619	3.97086	7.16147e-05	0.000567665
LOC124906016	66.2701	1.17849	0.297281	3.96422	7.36356e-05	0.000581625
EOLA1-DT	129.287	0.608455	0.153509	3.96364	7.38147e-05	0.000582746
MTMR7	112.641	0.630696	0.159278	3.95971	7.50399e-05	0.000591227
RHBDL1	103.414	0.724248	0.182959	3.95853	7.54114e-05	0.000593557
DLEC1	321.367	0.516875	0.13061	3.95739	7.57731e-05	0.000595507
PLAAT1	169.45	0.573686	0.14499	3.95673	7.59842e-05	0.000596866
CFAP65	223.163	0.745294	0.188505	3.95371	7.69491e-05	0.000603538
MIR3936HG	199.366	0.548856	0.138947	3.95011	7.81165e-05	0.000612082
FYB2	74.8896	0.905097	0.229146	3.94986	7.81959e-05	0.000612398
ASIC3	57.649	1.13537	0.287465	3.9496	7.82829e-05	0.000612773
CYYR1	438.623	-0.527753	0.133715	-3.94686	7.91827e-05	0.000618288
YJEFN3	133.186	0.622303	0.157671	3.94685	7.91847e-05	0.000618288
KCNC1	158.37	0.556079	0.141062	3.94208	8.07773e-05	0.000629156
HELLS	178.949	-0.504661	0.128226	-3.9357	8.29542e-05	0.000644509
TM4SF18	236.982	-0.614105	0.156076	-3.93466	8.33132e-05	0.000646657
KCNE3	56.9476	-0.907484	0.231014	-3.92827	8.55607e-05	0.000662293
RAB3C	1022.15	0.50477	0.128619	3.92455	8.6892e-05	0.000671111
THRB	168.277	-0.621652	0.158474	-3.92273	8.75517e-05	0.00067554
CLXN	605.674	0.572064	0.145858	3.92205	8.77974e-05	0.000676503
TFPI2	1843.95	-0.50937	0.129884	-3.92174	8.79131e-05	0.000676996
PRRX2	288.291	-0.536775	0.137463	-3.90487	9.42779e-05	0.000722106
FSIP2	242.139	0.533138	0.136845	3.89594	9.78194e-05	0.000746677
CTH	175.63	0.565624	0.145194	3.89564	9.7938e-05	0.000747218
RYR1	114.751	0.728736	0.18733	3.89012	0.000100194	0.000762571
SPR	144.268	-0.682709	0.175523	-3.88958	0.000100419	0.000763915
SYN3	367.463	0.612054	0.157569	3.88436	0.0001026	0.000778237
MIR31HG	52.4213	-0.874122	0.225498	-3.8764	0.000106014	0.000802964
C11orf71	313.553	0.507558	0.131334	3.86463	0.000111256	0.000836607
PDSS1	101.221	-0.649937	0.168243	-3.86308	0.000111965	0.000841537
WDR86-AS1	97.0018	1.10908	0.287118	3.86279	0.0001121	0.000842151
SGCG	63.3045	0.870577	0.225513	3.86043	0.000113188	0.000848289
FLT1	90.0461	-1.02506	0.265837	-3.85596	0.000115276	0.000861461
DSC3	469.847	0.520418	0.135309	3.84615	0.000119988	0.000891151
C3AR1	63.9762	-1.05293	0.273812	-3.84547	0.000120322	0.000891972
BCDIN3D-AS1	46.0962	1.06262	0.276415	3.8443	0.000120896	0.000895348
KLK6	252.898	-0.726841	0.189401	-3.83758	0.000124253	0.000916409
IFITM10	52.9113	-0.994979	0.259412	-3.83551	0.000125305	0.000922333
HOXB8	240.03	0.559412	0.145923	3.83361	0.000126274	0.000928597
HS3ST5	74.632	0.862735	0.225094	3.83277	0.000126708	0.00093135
SLC38A3	145.987	-0.700917	0.182925	-3.83172	0.000127252	0.000934474
CASP4	129.038	-0.562641	0.146859	-3.83116	0.00012754	0.000935708
MYLK-AS1	86.8905	0.687874	0.179773	3.82635	0.000130055	0.000953273
BBOX1	136.416	0.73535	0.19225	3.82496	0.000130791	0.000956877
DSP-AS1	70.9673	-0.803523	0.210068	-3.82506	0.000130738	0.000956877
CFAP54	248.143	0.56769	0.148482	3.82329	0.000131684	0.000962956
FAM86B1	173.887	0.618326	0.161886	3.81952	0.000133712	0.00097506
ASCL1	65.4463	-1.33518	0.349928	-3.81557	0.000135868	0.00098823
HOXB5	248.182	0.698712	0.183451	3.80872	0.00013969	0.00101206
PTCHD1	340.427	0.568859	0.149485	3.80547	0.000141536	0.0010232
MGP	581.262	0.59861	0.157343	3.8045	0.000142093	0.00102615
CNGA3	35.5823	1.13736	0.300315	3.78723	0.000152333	0.00109355
USH1C	32.2853	1.93764	0.511656	3.78699	0.000152482	0.00109411
SAPCD1	44.8509	1.08547	0.286683	3.78631	0.000152903	0.00109613
VPS13B-DT	82.7084	0.855905	0.226337	3.78156	0.000155852	0.0011137
GPR156	91.0352	-0.762129	0.201625	-3.77993	0.000156872	0.00111895
AMER3	138.349	0.791697	0.20953	3.77844	0.000157813	0.00112413
LHCGR	54.458	0.898872	0.237927	3.77793	0.00015814	0.00112595
ESPL1	216.637	-0.582437	0.154326	-3.77406	0.000160613	0.00113993
CDHR3	242.024	0.840913	0.222919	3.77227	0.000161768	0.00114657
SHISA7	91.8974	0.698763	0.185332	3.77034	0.000163024	0.00115495
AOC3	35.2694	1.50395	0.399034	3.76897	0.000163922	0.00116026
ABCG4	198.093	0.543573	0.144408	3.76414	0.000167123	0.00118025
EIF4EBP3	109.291	-0.74259	0.197541	-3.75918	0.000170472	0.0012012
CATSPERD	62.1992	1.37387	0.366835	3.7452	0.00018025	0.00126554
TMEM151B	421.07	0.592013	0.158308	3.73962	0.0001843	0.00128993
PAPPA	5426.77	0.757904	0.20282	3.73683	0.000186353	0.00130256
ESRRB	182.827	0.607885	0.162798	3.73397	0.000188484	0.00131452
PRKCG	65.7068	0.779417	0.208778	3.73323	0.00018904	0.00131782
PPP2R2C	275.446	0.554786	0.148809	3.72818	0.00019287	0.00134212
PCAT6	188.537	0.518127	0.13899	3.7278	0.000193159	0.00134296
IFI27	112.484	0.787863	0.211553	3.72419	0.00019594	0.00135806
GRK5	305.889	0.5633	0.151393	3.72079	0.000198603	0.00137469
PALM3	68.3837	0.811528	0.218479	3.71444	0.000203653	0.00140531
CRYBA4	71.9233	-1.19733	0.322724	-3.71008	0.000207191	0.00142658
NPIPA7	114.419	-0.685097	0.184743	-3.70837	0.000208596	0.00143436
C3orf52	157.658	-0.581378	0.157013	-3.70274	0.00021328	0.001464
GLYCTK	133.745	-0.576333	0.15579	-3.69943	0.000216086	0.00148131
KLHL38	48.8359	-0.928089	0.250896	-3.6991	0.000216365	0.00148258
SYNJ2	778.498	-0.55033	0.148794	-3.69859	0.000216798	0.00148354
DNAAF3	283.822	0.513685	0.139348	3.68633	0.00022751	0.0015461
NXPH1	24.2856	1.70876	0.464098	3.68189	0.000231514	0.00157194
MIR325HG	71.3521	0.76551	0.207954	3.68114	0.000232192	0.00157587
SUGT1P4-STRA6LP-CCDC180	269.861	0.602335	0.163673	3.68011	0.000233131	0.00158019
PRR19	64.9617	-0.835047	0.227644	-3.66821	0.000244252	0.00164773
LINC01605	65.5122	-0.810258	0.220953	-3.6671	0.000245314	0.00165347
DNAJC27-AS1	112.718	0.748017	0.20425	3.66227	0.000249992	0.00168066
AKR1C1	185.764	0.568765	0.155462	3.65854	0.000253657	0.00170238
CCDC33	243.108	0.732624	0.200265	3.65827	0.00025392	0.00170341
EN1	89.8129	-0.714702	0.195728	-3.65151	0.000260703	0.00174147
SLC22A4	77.6169	-0.680526	0.186471	-3.6495	0.000262752	0.00175441
SLCO1A2	109.353	0.939161	0.257442	3.64805	0.000264237	0.00176282
OAS3	86.3094	-0.809865	0.222381	-3.64179	0.000270748	0.00180012
CHRNB4	53.1524	0.913007	0.25098	3.63776	0.000275015	0.00182539
EVC2	179.713	-0.515901	0.141828	-3.63751	0.00027529	0.00182645
GOLGA8K	61.347	0.966836	0.265822	3.63716	0.000275661	0.00182813
PHF7	125.481	0.560298	0.154138	3.63505	0.000277926	0.00184082
ANGPT1	242.583	-0.851073	0.234165	-3.63449	0.000278527	0.00184324
MMP19	63.8046	-0.92775	0.255505	-3.63104	0.000282277	0.00186412
COL5A3	71.3016	-0.815948	0.225117	-3.62454	0.000289475	0.00190283
HDAC4-AS1	28.4829	1.18666	0.327584	3.62244	0.000291834	0.00191593
PGAM2	51.0905	-0.957184	0.264918	-3.61313	0.000302523	0.00197782
LSP1P5;LOC107985200	1028.3	0.542667	0.150295	3.61068	0.000305396	0.00199328
NIM1K	98.253	0.676248	0.187327	3.60999	0.000306209	0.00199775
MCTP2	268.706	-0.50514	0.140026	-3.60747	0.000309196	0.00201221
PPM1J	114.711	0.613705	0.17043	3.60093	0.00031708	0.00205754
PAK6;BUB1B-PAK6	73.2057	-0.788873	0.2194	-3.59559	0.000323659	0.0020933
ADGB	82.1347	0.735219	0.204505	3.59512	0.000324243	0.00209621
ATP2B2	254.783	0.51179	0.142378	3.59458	0.000324917	0.00209884
NRG3	121.749	0.578287	0.160896	3.59417	0.000325429	0.00210128
APLN	37.285	1.15467	0.32146	3.59194	0.000328228	0.00211815
OTULINL	147.271	0.551716	0.15364	3.59097	0.000329447	0.00212372
ZNF100	144.423	-0.528738	0.147645	-3.58115	0.000342091	0.00219619
PRLR	756.214	0.556159	0.155636	3.57347	0.000352286	0.00225425
SLC45A3	197.983	-0.510162	0.143181	-3.56305	0.000366568	0.00233421
SORCS3	178.256	0.513732	0.144208	3.56244	0.000367423	0.0023387
RIBC2	152.01	0.629313	0.176685	3.56178	0.000368354	0.00234273
MYT1	228.302	0.568314	0.159555	3.56188	0.000368208	0.00234273
TEX15	46.2416	0.936018	0.263287	3.55512	0.000377803	0.00239504
KCP	147.211	-0.674666	0.190003	-3.55082	0.000384033	0.00242767
C4orf33	304.579	0.622952	0.175763	3.54427	0.000393695	0.00248473
BARHL1	36.4902	1.42295	0.401783	3.54159	0.000397721	0.00250409
CCDC88B	70.659	0.774275	0.219159	3.53293	0.000410985	0.00257622
IDNK	130.664	0.760489	0.215299	3.53225	0.000412035	0.00258074
JAKMIP1	71.3281	0.758563	0.214818	3.53119	0.000413701	0.00259013
CYP2S1	114.182	0.733135	0.207653	3.53057	0.000414669	0.00259206
MIXL1	61.6381	0.9601	0.271933	3.53065	0.000414546	0.00259206
CFAP107	195.03	0.691454	0.195909	3.52946	0.000416411	0.00259879
STUM	92.0201	0.668548	0.189637	3.52541	0.000422828	0.00263151
PAPPA2	512.821	0.56234	0.159588	3.5237	0.000425564	0.00264643
CNIH3	130.801	-0.568755	0.161415	-3.52355	0.000425803	0.00264687
SULT1A3;LOC124907837	336.857	0.564058	0.160112	3.52289	0.000426867	0.00265243
ANKRD65	146.443	-0.554574	0.157571	-3.51952	0.000432323	0.0026789
VLDLR-AS1	138.026	0.516752	0.146957	3.51635	0.000437523	0.00270577
ADAM12	7164.78	-0.683439	0.194594	-3.51214	0.000444521	0.00274255
BEND4	38.8957	1.05342	0.300182	3.50926	0.000449363	0.00276715
PRPH	8731.74	0.682151	0.19453	3.50667	0.000453754	0.00278572
SHROOM1	150.928	-0.506043	0.144329	-3.50618	0.000454594	0.00278933
COPS8-DT	147.267	0.557116	0.15899	3.50411	0.000458144	0.00280562
C16orf86	125.907	0.547951	0.156423	3.50302	0.00046002	0.00281271
KANK3	53.4895	0.839125	0.239566	3.50269	0.000460592	0.00281401
DIO3OS	72.9646	-0.766573	0.218904	-3.50187	0.000462012	0.00282159
PEAR1	178.931	0.615301	0.175954	3.49695	0.000470617	0.00286966
GNG3	345.797	0.50381	0.144148	3.49509	0.000473904	0.00288634
TNFRSF1B	135.624	-0.625849	0.179127	-3.4939	0.000476028	0.00289624
LPAR6	105.78	-0.615543	0.176178	-3.49386	0.000476084	0.00289624
MARCHF3	111.559	-0.655347	0.187593	-3.49346	0.000476805	0.0028995
C11orf87	161.325	0.530411	0.151891	3.49204	0.000479343	0.00291381
IL18	277.278	-0.608844	0.174605	-3.48697	0.000488519	0.00296384
RAPGEF4	132.279	0.60682	0.174474	3.47799	0.000505188	0.00305196
WIF1	32.0949	1.4855	0.42731	3.47639	0.000508206	0.00306889
RUSC1-AS1	38.7548	0.953927	0.274444	3.47586	0.000509223	0.00307279
GREM2	72.4902	0.753248	0.216828	3.47394	0.000512877	0.00309245
TNFAIP6	27.9552	-1.26072	0.363011	-3.47295	0.000514766	0.00310265
ACP5	218.383	-0.523566	0.150836	-3.4711	0.000518334	0.00312176
SYT9-AS1	98.7644	0.596207	0.171836	3.46962	0.000521198	0.00313419
VIM-AS1	238.163	-0.573565	0.165358	-3.46863	0.000523113	0.00314268
LOC102724680	72.1846	1.2234	0.353052	3.46521	0.000529827	0.00317754
ELMOD1	112.388	0.699767	0.202113	3.46226	0.000535666	0.00320765
WDFY3-AS2	131.565	0.53077	0.153459	3.4587	0.000542787	0.00324533
KCNK6	196.032	0.690265	0.199589	3.45842	0.000543346	0.00324743
ARMH1	144.414	0.60451	0.174877	3.45677	0.000546683	0.00326489
CCDC183	56.0904	0.936846	0.271321	3.45291	0.000554582	0.00330828
P2RX3	1009.86	0.763173	0.221111	3.45154	0.000557392	0.00332336
DLGAP1	128.574	0.511017	0.148137	3.44963	0.000561356	0.00333979
NTSR1	45.0878	0.977136	0.283436	3.44746	0.000565883	0.00336162
RPL22L1	953.789	-0.543759	0.157884	-3.44404	0.00057309	0.00339671
WFIKKN2	1237.63	0.943483	0.274023	3.44308	0.000575124	0.00340748
WNT16	37.1462	0.954048	0.277151	3.44234	0.000576713	0.0034156
METTL27	62.4259	0.821613	0.23907	3.43671	0.000588829	0.00348078
ARG2	201.328	0.555952	0.161836	3.43528	0.000591938	0.00349652
SLITRK1	128.432	0.623233	0.18144	3.43493	0.000592702	0.00349971
CACNG3	36.475	1.07514	0.313073	3.43414	0.000594441	0.00350601
CRH	24.9913	-1.32246	0.385197	-3.4332	0.000596495	0.00351284
IL5RA	245.708	0.689323	0.200923	3.43078	0.000601859	0.0035431
SLC29A2	257.751	0.55355	0.161391	3.42987	0.00060386	0.00355354
LINC00547	119.018	-0.587183	0.171402	-3.42577	0.000613069	0.00359693
MAT1A	39.5314	-0.961286	0.280687	-3.42477	0.000615326	0.00360612
PTPRN	968.814	0.500417	0.146192	3.42302	0.000619293	0.00362395
AK8	191.064	0.697789	0.203867	3.42277	0.000619869	0.00362597
TC2N	58.0548	0.816032	0.238452	3.4222	0.00062116	0.00363081
LRAT	67.0764	-1.15824	0.33875	-3.41918	0.000628113	0.00366053
NPIPB2	133.161	0.579861	0.169586	3.41927	0.000627898	0.00366053
RASSF9	265.009	-0.517889	0.151668	-3.41463	0.000638693	0.00370808
EDN2	105.313	-0.858864	0.251581	-3.41387	0.000640477	0.00371463
CDCA2	148.697	-0.504623	0.147956	-3.41062	0.00064816	0.00374947
CERKL	109.013	0.904262	0.265195	3.4098	0.000650094	0.00375927
WFDC21P	171.491	0.735194	0.215705	3.40832	0.000653631	0.00377555
RPL32P29	127.676	0.660111	0.193732	3.40734	0.000656	0.00378783
GPR3	63.0742	-0.795723	0.233768	-3.4039	0.000664303	0.00383154
TAGAP-AS1	60.1192	0.801359	0.235475	3.40315	0.000666134	0.00384069
DRD2	75.3595	0.832243	0.244795	3.39976	0.000674459	0.00388012
PRELID3A	151.631	0.533422	0.157083	3.3958	0.000684289	0.00393198
LARGE2	138.466	0.634158	0.18675	3.39575	0.0006844	0.00393198
NPIPB9	23.5619	1.2985	0.382463	3.39511	0.00068601	0.0039379
NALF2	191.095	0.5628	0.165817	3.39411	0.00068853	0.00395092
ADGRG1	7060.16	-0.62399	0.183919	-3.39274	0.000691981	0.00396202
TCERG1L	47.3222	0.800871	0.236298	3.38925	0.00070085	0.00401133
CLDN19	142.951	-0.813098	0.239979	-3.38821	0.000703502	0.00402504
SALL4	90.6002	-0.64011	0.189216	-3.38296	0.000717085	0.00409229
ADAMTSL2	69.5519	-0.821834	0.243152	-3.37991	0.00072509	0.00413196
WDR72	36.9065	1.08286	0.320945	3.37398	0.000740904	0.004204
KCNH1	201.074	0.605965	0.179615	3.37369	0.000741682	0.00420662
DRC3	478.689	0.50255	0.148985	3.37316	0.00074311	0.00421174
CFAP221	176.108	0.581912	0.172621	3.37104	0.000748838	0.00424107
VAX1	117.203	-0.597858	0.17767	-3.365	0.000765439	0.0043226
IQUB	164.687	0.574146	0.17072	3.36308	0.000770784	0.00434495
AGT	322.033	-0.612858	0.182479	-3.35852	0.0007836	0.00440294
LOC100289495	72.111	0.795464	0.236868	3.35826	0.000784358	0.00440404
SCART1	56.3855	0.789582	0.23552	3.35251	0.000800823	0.00447723
ATP6V1C2	58.4714	-0.785359	0.234359	-3.3511	0.000804914	0.0044937
ANKRD36B	224.437	0.509019	0.151896	3.35111	0.000804887	0.0044937
ADAMTS4	158.14	-0.562186	0.167932	-3.34769	0.000814871	0.00453958
CATSPERG	122.163	0.648922	0.194012	3.34475	0.000823573	0.00457992
SARDH	113.621	-0.591827	0.17695	-3.3446	0.000824027	0.00458082
PCOLCE	1891.7	-0.684625	0.204725	-3.34413	0.000825419	0.00458693
NHLH2	134.149	0.608175	0.182003	3.34156	0.000833095	0.0046263
GATA6	223.63	-0.507032	0.151846	-3.33912	0.000840436	0.00465882
MLC1	120.413	-0.986826	0.295573	-3.33869	0.000841746	0.00466278
AKR1C2	197.277	0.536051	0.160859	3.33242	0.000860942	0.00475566
CALB1	99.1413	0.633151	0.190177	3.32927	0.000870737	0.00480131
MARCHF6-DT	35.1027	1.00389	0.301798	3.32637	0.000879841	0.00484639
BAAT	51.8668	0.913131	0.274549	3.32593	0.000881253	0.00484736
KCNK9	79.3219	0.68862	0.207037	3.32606	0.000880819	0.00484736
GRM7	125.01	0.568957	0.171093	3.32541	0.000882871	0.00485455
GLP2R	65.3691	0.907909	0.27321	3.32313	0.000890149	0.004886
DPP4	275.566	-0.682315	0.205607	-3.31853	0.000904914	0.00495489
BST2	108.947	-0.601828	0.18153	-3.3153	0.000915441	0.00500379
RHCE	22.7148	1.30014	0.392248	3.31459	0.000917775	0.00501305
NXPH4	251.829	0.503821	0.152545	3.30278	0.00095731	0.005188
ECEL1	882.309	0.892639	0.270417	3.30098	0.000963482	0.00521545
CFAP53	199.388	0.624746	0.189773	3.29207	0.000994532	0.00536315
RGS6	79.7503	0.703467	0.213743	3.29118	0.000997668	0.00537636
HOXB6	160.645	0.583334	0.17726	3.29084	0.000998891	0.00537741
ATP2A1	30.3503	1.0676	0.324629	3.28867	0.00100663	0.00540604
ULBP1	49.6135	0.816541	0.24842	3.28693	0.00101286	0.00543579
CDC20B	1018.8	1.14065	0.347068	3.28652	0.00101434	0.00544187
MESTIT1	84.284	0.623801	0.190062	3.28209	0.00103042	0.0055086
RSPO1	119.156	-0.763671	0.232761	-3.28092	0.00103468	0.00552263
CHDH	111.882	-0.535729	0.163301	-3.28063	0.00103574	0.00552644
CFAP95	171.624	0.512562	0.156608	3.2729	0.00106451	0.00565682
TNFSF10	88.0335	-0.662377	0.202445	-3.27188	0.00106835	0.00567337
DRC7	220.429	0.53446	0.163712	3.26463	0.00109607	0.0058044
CEND1	166.194	0.5283	0.161882	3.26348	0.00110052	0.00582248
RHBDL3	70.6787	-0.619462	0.18994	-3.26136	0.00110879	0.00585637
MLIP;MLIP-IT1;LOC101927189	32.6698	1.12175	0.343961	3.26126	0.00110919	0.00585651
FGD3	116.051	0.683325	0.209562	3.26073	0.00111124	0.00586538
SLC38A11	137.322	0.578514	0.177558	3.25817	0.00112132	0.00591657
GPR141	35.7892	1.01884	0.312976	3.25532	0.00113263	0.00596221
RIPK4	54.1104	-0.802601	0.246572	-3.25504	0.00113376	0.00596333
SLC25A48	32.5718	1.06368	0.326944	3.25339	0.00114036	0.00598679
MRNIP-DT	51.0193	0.846797	0.260633	3.249	0.00115812	0.00606885
SMIM14-DT	36.4963	1.00428	0.309382	3.24608	0.00117007	0.00612358
CFAP157	585.866	0.85767	0.264277	3.24534	0.00117309	0.00612986
PIP5KL1	125.21	0.564103	0.173858	3.24461	0.0011761	0.00613947
NFE2	44.2798	0.881023	0.271643	3.24331	0.00118151	0.00616358
GJA3	58.3936	-0.910655	0.280894	-3.24199	0.00118696	0.00618793
GRIN3B	85.3977	0.648604	0.200128	3.24094	0.00119136	0.00620054
NDST3	80.6556	0.652445	0.201405	3.23947	0.00119752	0.00622845
MCM3AP-AS1	97.7486	0.534511	0.165315	3.23329	0.00122375	0.00634171
CFAP77	256.955	0.576326	0.178342	3.23158	0.00123109	0.00636678
HYLS1	107.698	-0.541523	0.167586	-3.23131	0.00123224	0.00636678
POU3F4	33.7033	-1.00883	0.313329	-3.21972	0.00128317	0.00660164
LINC01561	57.1389	-0.700049	0.217598	-3.21717	0.00129463	0.00664314
TSPEAR	29.5849	0.962537	0.299247	3.21653	0.00129753	0.00665364
NXPH2	54.7638	0.788537	0.245184	3.2161	0.00129944	0.00666125
SULT1E1	35.8959	-0.954592	0.296983	-3.2143	0.00130765	0.00669678
SLC17A6	320.027	0.647689	0.20184	3.20893	0.0013323	0.00680746
NR4A3	105.001	0.571829	0.178308	3.20697	0.0013414	0.00684725
GDF10	3525.28	-0.728666	0.227359	-3.20492	0.00135101	0.00689404
ZMYND12	35.8	0.87073	0.271893	3.20247	0.00136253	0.00694382
RASD2	47.1027	-0.867293	0.270902	-3.2015	0.00136713	0.00696048
RBFOX1	211.318	0.612264	0.191573	3.19599	0.00139354	0.00706737
LMNTD1	51.9794	0.919131	0.287606	3.1958	0.00139446	0.00706974
HORMAD2	40.6794	1.00839	0.315786	3.19327	0.0014067	0.00711684
TUBA4B	52.3089	1.05314	0.329801	3.19327	0.00140671	0.00711684
NKX3-2	79.9821	-0.746123	0.234484	-3.18198	0.00146272	0.00734453
DPF1	201.169	0.541036	0.170053	3.18157	0.00146479	0.00735259
VTCN1	27.1366	1.2444	0.392193	3.17292	0.00150914	0.00754857
PAQR5	203.152	0.550693	0.173612	3.17197	0.00151409	0.00757095
KCNN3	266.77	0.5225	0.164747	3.17154	0.00151634	0.00757976
COL9A3	3113.94	-0.705823	0.222637	-3.17029	0.00152287	0.00760027
TRPV4	273.914	0.540308	0.170477	3.16939	0.00152757	0.00762131
KCNN1	68.6445	0.693569	0.219021	3.16668	0.00154191	0.00768554
TRPM8	28.5752	0.996044	0.314631	3.16575	0.00154683	0.00770026
OTOGL	62.8817	-0.961014	0.30385	-3.1628	0.00156261	0.00776895
TBR1	158.529	0.622336	0.196916	3.16041	0.00157546	0.00781793
SLC6A1	136.162	0.569443	0.180276	3.15873	0.00158456	0.00785566
PLAC9	165.588	0.5385	0.170714	3.1544	0.00160829	0.00796067
FAM47E	268.471	0.542748	0.172212	3.15162	0.00162369	0.00802422
ZNF747-DT	42.5072	0.799304	0.253764	3.14979	0.00163386	0.00805672
BMP8B	65.7848	0.686177	0.217872	3.14945	0.00163576	0.00806356
NXPH3	33.8645	1.06409	0.338005	3.14815	0.00164305	0.00809439
GOT1-DT	49.5833	0.829293	0.263467	3.14761	0.0016461	0.00810433
LOC124902477	129.318	-0.504931	0.1607	-3.14207	0.00167757	0.00823341
NOTUM	121.091	-0.557996	0.177763	-3.13898	0.00169536	0.00831031
LCA5L	111.454	0.675611	0.21524	3.13888	0.00169597	0.00831066
BIRC3	44.9988	-0.954809	0.305155	-3.12893	0.00175443	0.00856235
VAC14-AS1	21.7652	1.12747	0.360541	3.12715	0.00176508	0.00860626
CFAP45	284.624	0.583001	0.186625	3.12393	0.00178455	0.00868767
MAL	118.723	-0.619243	0.198383	-3.12145	0.00179964	0.00874757
ZMYND10	1058.71	0.748673	0.240379	3.11456	0.00184221	0.00890479
SFRP4	353.236	0.50937	0.163544	3.11458	0.00184208	0.00890479
LRRC46	308.976	0.644237	0.206897	3.1138	0.00184696	0.00892497
KL	254.781	-0.699471	0.224649	-3.11361	0.00184812	0.00892784
ANKRD66	176.242	0.696436	0.223945	3.10985	0.00187182	0.00901731
LOC124900476	50.8806	0.790947	0.254394	3.10914	0.00187633	0.00902794
SLC7A14	190.893	0.526128	0.169289	3.10786	0.00188445	0.00906145
MAGED4B	1791.36	0.642525	0.206895	3.10557	0.00189915	0.00911765
F2RL2	140.826	-0.616867	0.198684	-3.10477	0.0019043	0.00913446
RTKN2	123.014	-0.669288	0.215672	-3.10326	0.001914	0.00916978
ND3	32537.3	0.761505	0.245455	3.10242	0.00191947	0.00918473
GALNT13	179.611	0.534442	0.172322	3.10142	0.00192594	0.00920726
ULBP2	100.325	-0.543992	0.175456	-3.10045	0.00193229	0.00923199
LOC124901671	34.8417	0.938652	0.302858	3.09931	0.0019397	0.00925688
SLC32A1	59.8156	0.697309	0.225402	3.09362	0.00197733	0.00941562
ADGRF5	67.3947	-0.818743	0.265007	-3.08951	0.00200486	0.00952352
ADORA1	291.822	-0.521589	0.168936	-3.0875	0.00201848	0.00957372
RSPH4A	464.874	0.503023	0.162932	3.08733	0.00201964	0.00957481
ACTA2	10453.1	0.537268	0.174213	3.08397	0.00204258	0.00966172
DNAI7	234.833	0.660145	0.214129	3.08294	0.0020497	0.00968661
TMC5	56.8966	0.808096	0.262359	3.08011	0.00206922	0.00976417
LOC118567325	40.4106	0.827906	0.268949	3.07831	0.00208181	0.00980524
CLDN16	39.6299	0.808144	0.262563	3.07791	0.00208459	0.00981272
MBLAC1	69.4606	-0.615448	0.200379	-3.07142	0.00213042	0.00999276
COL9A2	8211.52	-0.615888	0.200539	-3.07117	0.00213223	0.00999827
PEX5L	56.9878	0.831562	0.270811	3.07063	0.00213605	0.0100132
DMGDH	32.6656	0.917211	0.29929	3.06463	0.00217941	0.0101829
ARF4-AS1	20.8792	1.20127	0.392039	3.06415	0.00218286	0.010196
HAGLR	104.411	0.591316	0.193414	3.05725	0.00223374	0.0103981
LRRC2	75.4479	0.618427	0.20235	3.05623	0.0022414	0.0104229
MARCHF10	125.963	0.580007	0.190112	3.05087	0.00228176	0.0105751
PLCB2	55.292	-0.658326	0.216039	-3.04725	0.00230943	0.0106664
ONECUT1	52.6327	0.734895	0.241297	3.04561	0.00232211	0.0107092
ERICH2	25.2096	1.32931	0.436532	3.04516	0.00232559	0.0107158
KCNG2	87.4671	0.599225	0.197032	3.04125	0.00235595	0.0108365
ZSCAN1	117.69	0.584959	0.192497	3.03879	0.0023753	0.010919
RGN	119.604	-0.6922	0.227967	-3.0364	0.00239421	0.0109867
CATIP	77.8167	0.93738	0.308749	3.03606	0.00239693	0.0109928
GRIP2	100.322	0.515222	0.169895	3.03259	0.00242461	0.011097
NOL4	137.405	0.652105	0.215104	3.03157	0.00243282	0.0111248
SUSD2	64.7258	-0.665711	0.219837	-3.0282	0.00246011	0.0112299
LPL	1265.97	-0.876639	0.289846	-3.02449	0.00249049	0.0113521
MIR137HG	51.0656	0.765595	0.253149	3.02428	0.00249222	0.0113539
LY75	157.494	0.630751	0.20862	3.02345	0.00249913	0.0113716
SCG3	358.889	0.532214	0.176278	3.01918	0.0025346	0.0115063
COMT	127.107	-0.502225	0.166372	-3.01869	0.00253872	0.0115217
PTGER3	85.1138	0.632023	0.209858	3.01166	0.00259821	0.0117542
HSPA2	94.6517	0.66223	0.220055	3.00939	0.00261777	0.011829
LRRC37A	143.402	-0.602588	0.200339	-3.00784	0.00263107	0.0118823
ETV7	39.6196	-0.884394	0.29428	-3.00528	0.00265338	0.0119623
KCNIP2	69.5722	0.652344	0.217103	3.00476	0.00265789	0.0119793
PRR5-ARHGAP8	45.1042	1.14722	0.382064	3.00268	0.00267614	0.0120303
MIR181A2HG	36.1401	-0.904121	0.301226	-3.00147	0.00268678	0.0120713
LRRC25	52.5075	-0.805329	0.268488	-2.9995	0.00270424	0.0121254
IL18R1	81.0452	0.752646	0.251141	2.99691	0.00272734	0.012201
CDHR1	31.6279	1.05528	0.352232	2.99597	0.00273569	0.0122349
DRP2	54.2296	-0.764094	0.256291	-2.98135	0.00286983	0.0127258
CDH12	59.628	0.792253	0.265901	2.9795	0.00288717	0.0127919
SMPX	46.4355	-0.779183	0.261642	-2.97805	0.00290092	0.0128383
CDHR4	173.261	0.756337	0.254318	2.97398	0.00293961	0.0129838
CCDC78	226.122	0.668979	0.224952	2.97387	0.00294072	0.0129851
LINC01303	26.4846	1.11127	0.374372	2.96836	0.0029939	0.0131865
ATP8	12476	0.808914	0.272595	2.96746	0.00300272	0.0132179
LINC01508	141.224	0.567969	0.191583	2.96461	0.00303067	0.013311
C17orf113	84.2462	0.592285	0.199785	2.96462	0.00303062	0.013311
TMEM92	161.255	-0.529807	0.179151	-2.95732	0.00310329	0.0136033
S100A4	701.048	0.917298	0.310813	2.95128	0.00316458	0.0138465
ALOX5	84.4183	0.602991	0.204339	2.95093	0.00316818	0.013849
IL6R	235.302	0.587222	0.199227	2.9475	0.00320351	0.0139684
NSG2	2060.33	0.64384	0.218557	2.94587	0.00322044	0.0140265
CBFA2T3	139.133	0.581386	0.197381	2.94551	0.00322428	0.0140355
NGFR	288.814	0.571651	0.194141	2.94452	0.00323461	0.0140643
GAPLINC	30.3815	-1.01359	0.345151	-2.93665	0.00331782	0.0143628
ACVRL1	35.5581	-0.94936	0.323795	-2.93198	0.00336811	0.0145304
SYT6	99.2891	0.570415	0.194585	2.93145	0.00337385	0.0145491
PYCARD	28.2069	-0.951245	0.324675	-2.92984	0.00339136	0.0146126
DNAI2	177.624	0.601982	0.205508	2.92925	0.00339786	0.0146325
SLC24A2	25.3942	1.13015	0.386251	2.92594	0.00343422	0.0147729
RTP5	38.1242	0.849867	0.290481	2.92573	0.00343653	0.0147788
CCK	42.2997	-0.785455	0.268738	-2.92275	0.0034695	0.0148919
ZMIZ1-AS1	42.4175	-0.821237	0.281167	-2.92082	0.00349116	0.0149644
DNAH10	122.85	0.635126	0.21761	2.91864	0.00351561	0.0150487
ENG	3028.81	-0.551468	0.189003	-2.91778	0.00352538	0.0150699
C1QL3	98.9683	0.685966	0.235324	2.91498	0.0035571	0.0151765
TMEM232	198.975	0.585396	0.200862	2.91442	0.00356348	0.0151996
ANKRD37	122.908	-0.525205	0.180301	-2.91294	0.00358049	0.0152597
VWA5B2	43.7694	0.774731	0.26604	2.91209	0.00359024	0.0152817
APLF	86.1117	-0.654882	0.224893	-2.91198	0.0035915	0.0152817
KCNE5	24.3349	-1.02998	0.353676	-2.91223	0.00358862	0.0152817
ZNNT1	43.0474	0.918143	0.315292	2.91204	0.00359075	0.0152817
TNNI1	142.19	-0.746227	0.256361	-2.91084	0.00360461	0.0153287
MYBPC2	88.5731	-0.667825	0.229529	-2.90955	0.00361949	0.0153674
HSPB7	83.0377	-0.585967	0.201428	-2.90906	0.00362517	0.0153831
SUSD4	85.7135	0.566111	0.194816	2.90587	0.00366236	0.0155199
GDNF	59.0485	-0.603157	0.208945	-2.88669	0.00389322	0.0163611
PIF1	74.1203	-0.551266	0.191221	-2.88288	0.00394064	0.0165369
UNC5CL	25.2575	1.03662	0.360194	2.87794	0.00400284	0.016741
LINC02009	38.5358	-1.23842	0.430592	-2.87608	0.00402653	0.0168306
H19	8880.08	-0.623982	0.217059	-2.87471	0.00404403	0.0168935
MPPED2	158.369	0.566712	0.197259	2.87293	0.00406689	0.0169589
UMODL1-AS1	20.7196	1.45187	0.505617	2.87149	0.00408544	0.0170004
RSPH1	701.343	0.723709	0.252043	2.87138	0.0040869	0.0170018
MYO7A	177.923	-0.64108	0.223923	-2.86296	0.00419708	0.017345
ATP1A3	2024.04	0.627456	0.219368	2.86029	0.00423259	0.0174642
LRRC8E	106.223	-0.561026	0.196511	-2.85493	0.00430457	0.0176906
LCNL1	218.512	-0.624417	0.219014	-2.85104	0.00435761	0.0178718
PCLAF	175.808	-0.533008	0.187083	-2.84904	0.00438514	0.0179612
MYRIP	56.3363	0.698128	0.245191	2.84728	0.00440945	0.0180513
LRTOMT	48.8233	0.931385	0.327739	2.84185	0.00448525	0.0183186
SLC38A5	71.1219	0.815867	0.287593	2.83688	0.00455566	0.0185647
GOLGA6L4	101.791	0.517407	0.182388	2.83684	0.00455619	0.0185647
CPNE4	113.305	0.56247	0.198301	2.83645	0.0045618	0.0185828
HRH2	81.1365	-0.576055	0.203299	-2.83354	0.00460356	0.0187188
RAG1	123.146	0.517447	0.182721	2.8319	0.0046272	0.0187866
MSC	36.0574	-1.10375	0.39019	-2.82876	0.00467286	0.0189368
LOC121725015	42.2202	1.2168	0.430183	2.82856	0.00467586	0.018944
ASPN	69.5394	0.885047	0.31336	2.82438	0.0047372	0.0191529
FAM86B2	85.6676	0.775836	0.274752	2.82377	0.00474622	0.0191745
HOXC9	24.1917	1.17988	0.418049	2.82235	0.00476734	0.0192499
ZNF321P	84.704	-0.653108	0.231586	-2.82015	0.00480016	0.0193675
HSF4	73.3546	0.602894	0.213846	2.81929	0.00481293	0.0194128
TNIP3	37.6926	-0.854806	0.303797	-2.81374	0.00489683	0.0196714
CFAP99	106.38	0.684498	0.24357	2.81028	0.00494988	0.0198442
ZBBX	248.655	0.586391	0.208673	2.81009	0.00495271	0.0198501
EDNRB	135.518	-0.655716	0.233396	-2.80946	0.00496244	0.0198739
LHX1-DT	75.5674	-0.577684	0.205656	-2.80898	0.00496985	0.0198934
DNAJB13	94.5947	0.736265	0.2629	2.80055	0.00510149	0.0203444
MLKL	45.437	-0.874415	0.312306	-2.79987	0.0051124	0.0203755
LINC02200	76.3188	0.584873	0.209145	2.79649	0.00516605	0.0205579
ENKUR	438.563	0.53117	0.190121	2.79385	0.00520842	0.0206944
LINC01876	40.8676	0.744052	0.266523	2.7917	0.0052432	0.0208016
LOC100130691	90.5652	0.706883	0.253578	2.78764	0.00530943	0.0210217
GRIN2C	103.286	0.5225	0.187589	2.78535	0.00534701	0.0211385
LIM2	30.1528	-0.914283	0.32873	-2.78126	0.00541487	0.0213422
NPM2	30.3542	0.995134	0.358182	2.77829	0.00546461	0.0215111
TEK	210.214	0.610754	0.220312	2.77222	0.00556748	0.0218502
TNNI3	32.1476	0.946639	0.342011	2.76786	0.00564255	0.0221061
PDIA2	116.21	0.511735	0.184884	2.76786	0.0056425	0.0221061
CCDC65	230.061	0.511741	0.185251	2.76242	0.00573746	0.022403
CIBAR2	158.156	0.584821	0.211927	2.75954	0.00578832	0.0225644
OLFML3	2710.48	-0.574484	0.208282	-2.75821	0.00581196	0.0226247
KIAA1614	161.184	-0.514658	0.186854	-2.75434	0.00588115	0.0228297
LBX2	30.4406	-0.890373	0.323433	-2.75288	0.00590736	0.0229088
LINC01273	34.6668	0.772841	0.281014	2.75018	0.0059562	0.0230696
UNC13D	183.758	-0.511356	0.186007	-2.74912	0.00597551	0.0231387
TSIX	97.8352	0.507895	0.184783	2.7486	0.00598507	0.0231642
ESCO2	107.409	-0.641684	0.233682	-2.74597	0.00603325	0.0233047
B4GALNT3	92.6527	-0.545056	0.198977	-2.73929	0.00615713	0.0237109
HOXA9	22.1392	1.06803	0.390536	2.73477	0.00624237	0.0239402
HLA-DRB1	31.0471	-0.85369	0.312312	-2.73345	0.00626746	0.024014
ANKRD1	3704.12	-0.597738	0.219043	-2.72886	0.00635538	0.0242519
CCDC60	117.515	0.693496	0.25473	2.72247	0.00647952	0.0246338
KCNK10	67.1637	0.826765	0.303724	2.72209	0.00648698	0.0246446
PTER	121.303	-0.611391	0.224604	-2.72209	0.00648708	0.0246446
BCL11B	61.0229	-0.595943	0.219153	-2.7193	0.00654198	0.0248051
PF4V1	26.5742	0.893	0.328452	2.71882	0.0065516	0.0248355
DSCAM	93.8966	0.528115	0.194427	2.71626	0.00660236	0.0250043
LINC00488	40.0593	0.914741	0.337057	2.7139	0.00664956	0.0251521
FAM53A	63.8106	-0.591289	0.218287	-2.70877	0.00675329	0.0254768
SCN7A	121.177	-0.598398	0.220923	-2.70862	0.00675632	0.025479
CARD6	52.6219	-0.689017	0.254557	-2.70673	0.00679503	0.0255851
NPY1R	116.794	0.579478	0.214288	2.7042	0.00684681	0.0257491
CLRN1	42.3874	-0.911396	0.337352	-2.70162	0.00690028	0.025919
SLC28A2-AS1	77.3341	0.710832	0.263196	2.70077	0.00691792	0.0259729
B3GAT2	102.45	0.681268	0.252668	2.69629	0.00701161	0.0262617
PRMT8	21.8868	0.930223	0.345128	2.6953	0.00703247	0.0263273
NOS2	16.2479	1.22925	0.456506	2.69274	0.00708684	0.0265118
S100A2	85.8798	-0.539871	0.200638	-2.69078	0.0071286	0.0266426
AGMAT	28.8591	-0.874044	0.324969	-2.68962	0.00715333	0.0267095
C6orf141	69.1796	-0.541281	0.201304	-2.68887	0.00716938	0.0267567
SPAG4	91.3257	0.567347	0.211319	2.68479	0.00725762	0.0270052
LOC124906209	72.5848	0.644183	0.240155	2.68236	0.00731052	0.027167
GRIA4	168.423	0.528086	0.196972	2.68102	0.00733971	0.0272496
MAB21L1	161.429	0.644337	0.240792	2.67591	0.00745273	0.0275908
RBFOX3	140.988	0.588785	0.220249	2.67326	0.00751169	0.0277697
NPIPB13	89.2015	0.601822	0.225887	2.66427	0.00771567	0.0284299
GDAP1L1	490.753	0.766518	0.28835	2.65829	0.00785372	0.0288504
REXO5	81.7144	0.564328	0.212726	2.65284	0.00798175	0.0292043
CBR3	45.6882	-0.990061	0.373291	-2.65225	0.00799577	0.0292488
SCRT1	177.228	0.564643	0.213067	2.65007	0.00804741	0.0293965
SCEL	23.9309	1.21608	0.459459	2.64676	0.00812668	0.0296033
LOC122455342	40.6581	0.887662	0.335393	2.64664	0.00812967	0.0296073
C1QL1	67.9189	-0.603748	0.228287	-2.64469	0.00817669	0.0297508
CD6	37.8478	-0.850455	0.321906	-2.64194	0.00824333	0.0299585
C2	364.193	-0.502626	0.190644	-2.63646	0.00837759	0.0303409
C4B	1811.28	-0.536703	0.203764	-2.63394	0.00844005	0.0305319
HSD17B6	23.0823	-0.979948	0.372689	-2.6294	0.00855365	0.0308644
PTGDS	5816.06	-0.500586	0.190611	-2.62621	0.00863413	0.0310916
WAS	22.4227	0.928384	0.353655	2.62511	0.00866211	0.0311625
HASPIN	66.1802	-0.533853	0.203592	-2.62217	0.00873725	0.0313752
PTGER2	88.7732	-0.501023	0.191293	-2.61913	0.00881532	0.0316049
KCNJ5	101.362	0.527121	0.20165	2.61403	0.00894801	0.0320147
PPP3CB-AS1	66.0529	0.51859	0.198717	2.60969	0.00906252	0.0323284
ANKUB1	129.932	0.578244	0.222265	2.6016	0.00927908	0.0329509
BLNK	37.6862	0.728429	0.280198	2.5997	0.00933059	0.0331111
NUP153-AS1	41.9504	-0.832288	0.32111	-2.59191	0.00954461	0.0337181
FPGT-TNNI3K	71.0181	0.55482	0.214205	2.59014	0.00959382	0.0338462
TAF1A-AS1	45.3089	0.77064	0.297647	2.58911	0.00962251	0.0339245
LOC100128494	34.1021	-0.860726	0.333064	-2.58427	0.00975851	0.0343499
MIR9-3HG	75.1045	-1.39326	0.539459	-2.5827	0.00980316	0.0344451
VNN2	54.0105	-0.836152	0.32436	-2.57785	0.00994163	0.0348621
ALDH1L1	33.872	0.851826	0.330473	2.57759	0.00994909	0.0348719
KCNE1	178.084	0.633151	0.245919	2.57464	0.0100345	0.0351007
KCNJ11	80.4386	0.556729	0.216253	2.57444	0.0100404	0.0351133
FXYD7	119.461	0.515411	0.200368	2.57232	0.0101019	0.035305
BTBD17	39.4677	-0.765748	0.297774	-2.57157	0.0101238	0.0353419
CROCC2	166.626	0.620969	0.241548	2.57079	0.0101466	0.0354058
WNK4	46.1845	-0.766087	0.298073	-2.57013	0.0101659	0.0354654
KREMEN2	224.412	-0.55356	0.215775	-2.56546	0.0103041	0.0358805
P2RY2	27.4102	-0.791479	0.308864	-2.56255	0.0103907	0.0361128
SLC45A2	195.084	-0.518313	0.202571	-2.55867	0.0105074	0.0364455
NMRK2	128.097	0.504898	0.197497	2.55648	0.0105738	0.036611
SOCS3-DT	32.2568	-0.737726	0.288681	-2.55551	0.0106032	0.0366483
RFX3-DT	22.3913	0.926921	0.363289	2.55147	0.010727	0.0369618
ISL1	96.0595	0.515776	0.202199	2.55083	0.0107465	0.0370211
ZNF233	64.8456	0.549338	0.216047	2.54268	0.0110007	0.0377226
TMEM30A-DT	64.8792	0.656802	0.258364	2.54216	0.0110171	0.0377704
PPP1R42	67.9744	0.680458	0.268085	2.53822	0.0111418	0.0381313
STK32A	125.912	0.605996	0.238793	2.53774	0.0111569	0.0381748
LOC124901321	49.4855	0.663916	0.261932	2.53469	0.0112548	0.0384089
SOX3	77.4196	0.613643	0.242559	2.52988	0.0114102	0.0388127
ESPNL	75.0419	-0.511238	0.20256	-2.52389	0.0116065	0.0393435
LMO1	49.6285	-0.70632	0.279944	-2.52308	0.0116333	0.039426
EBI3	83.609	-0.544791	0.216387	-2.51767	0.0118134	0.0398699
FLACC1	35.6694	0.836038	0.332958	2.51094	0.0120409	0.0405355
TACR1	37.168	0.689571	0.274816	2.50921	0.0121003	0.0406792
LOC102724474	34.8147	-0.753883	0.300596	-2.50796	0.012143	0.0407915
SH3BGR	119.588	0.563317	0.225043	2.50315	0.0123094	0.0412558
FER1L6	41.4704	0.773041	0.309137	2.50064	0.012397	0.0415291
KCNA2	109.439	0.539822	0.215921	2.50009	0.0124163	0.0415759
C1QTNF12	73.6118	-0.588875	0.235539	-2.50011	0.0124154	0.0415759
OSGIN1	67.8033	-0.5367	0.215056	-2.49563	0.0125733	0.0420215
DYNLRB2	160.954	0.586062	0.234833	2.49566	0.0125723	0.0420215
NPY2R	43.9192	0.624932	0.250491	2.49483	0.0126017	0.0420979
CRB1	53.6738	0.739087	0.296263	2.4947	0.0126063	0.0421044
CDH26	36.2049	0.669674	0.268914	2.4903	0.0127637	0.0424671
LIMS4	74.0974	-0.560035	0.225735	-2.48094	0.0131038	0.0434082
ZNF470-DT	40.3657	0.640447	0.258219	2.48025	0.013129	0.0434519
COX6B2	28.6765	0.801976	0.323525	2.47887	0.0131801	0.0436024
AKAP3	100.751	0.536966	0.217026	2.4742	0.0133533	0.0440362
ZNF724	75.5757	-0.517019	0.2093	-2.47023	0.0135026	0.0444349
PCSK9	77.9053	-0.508177	0.205844	-2.46875	0.0135584	0.0445626
PRPH2	57.3645	0.659264	0.267083	2.46838	0.0135726	0.0445716
PAX5	32.5839	0.778687	0.315555	2.46768	0.0135993	0.0446314
ALDH1A3	29.483	-0.878624	0.35607	-2.46756	0.0136037	0.0446364
MIR9-2HG	137.719	-0.616879	0.250443	-2.46315	0.0137721	0.0451135
AP1M2	22.8956	-1.15882	0.470643	-2.4622	0.0138088	0.045177
HAPLN4	160.475	-1.22451	0.497512	-2.46126	0.013845	0.0452472
PCDH10-DT	44.2989	0.598945	0.243435	2.46039	0.0138785	0.0453278
TRIM7	34.6446	0.705637	0.286836	2.46007	0.0138909	0.0453509
SPMIP8	22.5775	0.916158	0.372875	2.45701	0.0140099	0.0456634
SGSM1	61.0832	0.686502	0.280116	2.45078	0.0142548	0.0463364
RGS22	82.879	0.554225	0.226378	2.44823	0.014356	0.0465906
CCNO	365.317	0.749812	0.306318	2.44782	0.0143723	0.0466118
MYH11	27.0269	-0.805884	0.329391	-2.44659	0.0144215	0.0467617
PROX1-AS1	25.0736	0.820576	0.335744	2.44405	0.0145234	0.0470628
VSNL1	56.8568	-0.542488	0.222141	-2.44209	0.0146027	0.0472908
IGFBP5	24609.4	-0.698463	0.286173	-2.44071	0.0146586	0.0474455
TPTEP2-CSNK1E	152.574	0.528077	0.217389	2.42918	0.0151332	0.0487915
ZDHHC12-DT	80.545	0.609545	0.251048	2.42801	0.0151821	0.0489042
TTC29	141.448	0.586446	0.241796	2.42537	0.0152926	0.0491793
WDR97	62.8711	0.528734	0.218068	2.42463	0.0153241	0.0492602
FUT1	67.0741	0.580397	0.239436	2.42401	0.0153501	0.0492758
SYPL2	50.0427	-0.605458	0.249793	-2.42384	0.0153574	0.0492865
SLC38A4	32.8035	-0.780915	0.32234	-2.42264	0.0154081	0.0494188
