# Supplementary material for: LRRK2-Mediated Neuroinflammation-Induced Neuronal Dysfunctions in a Parkinson’s and Alzheimer’s Disease Cellular Model
Source: Biomolecules. 2025 Sep 16;15(9):1322. doi: 10.3390/biom15091322 (PMC12467174; doi:10.3390/biom15091322)
Supplement: Supplementary file 1 [file biomolecules-15-01322-s001.zip › Suppl Table_S2.xlsx]

## Sheet: GO BP Non protected
ID	Description	setSize	enrichmentScore	NES	pvalue	p.adjust	core_enrichment
GO:0006520	amino acid metabolic process	243	0.514525	2.39986	8.16003e-16	1.54551e-12	PSAT1/PHGDH/SLC7A11/WARS1/ALDH1A1/GARS1/IARS1/SHMT2/CBS/LOC102724560/ASNS/SARS1/PYCR1/YARS1/MARS1/ATF4/TARS1/AARS1/EPRS1/CARS1/ODC1/TDO2/SLC1A3/PRODH/GOT1/TYR/DCT/ASS1/LARS1/PIPOX/RARS1/SLC38A1/GPT2/ILVBL/FARSB/ACADSB/PSPH/GMPS/OCA2/CTH/AASDH/SRR/GCAT/GGT5/BLMH/ARHGAP11B/FAH/SEPHS2/GLDC/BCAT1/SHMT1/PYCR2/GART/HIBCH/IARS2/PARK7/ACAT1/WARS2/ASNSD1/ECHS1/KYAT3/HPD/BAAT/HMGCL/HSD17B10/NARS1/SLC16A2/K…
GO:0006119	oxidative phosphorylation	135	0.587747	2.52316	3.02767e-14	4.30081e-11	NUPR1/SHMT2/ND1/ND2/ATP6/NDUFA7/CCNB1/COX7A2/NDUFA3/NDUFA6/COX3/CYTB/ND4/ATP5PF/NDUFB3/COX8A/COX7B/UQCR11/COX1/ATP5MF/COX5A/NDUFA12/CDK1/ND3/NDUFA4/SDHC/AK4/ATP8/ATP5MG/COX6B1/SDHAF2/NDUFV2/NDUFB11/NDUFB5/COX2/NDUFA13/ND5/STOML2/DGUOK/ATP5F1A/SNCA/UQCRQ/NDUFA9/PPIF/ACTN3/ATP5PO/NDUFA11/PARK7/ATP5PB/NDUFA1/UQCRFS1/AFG1L/NDUFB9/UQCC2/NDUFS6/UQCR10/UQCRH/ATP5ME/COX6A1/NDUFB7/ATP5F1B/COX4I1/UQCRC2/ND…
GO:0009060	aerobic respiration	182	0.533345	2.38341	9.77342e-14	9.25543e-11	NUPR1/SHMT2/ND1/ND2/ATP6/NDUFA7/MDH1B/CCNB1/COX7A2/NDUFA3/FH/NDUFA6/COX3/CYTB/ND4/NOP53/ATP5PF/NDUFB3/COX8A/COX7B/UQCR11/COX1/ATP5MF/COX5A/NDUFA12/ACO2/CDK1/ND3/NDUFA4/SDHC/BLOC1S1/AK4/ATP8/ATP5MG/SUCLG1/COX6B1/SDHAF2/NDUFV2/NDUFB11/NDUFB5/COX2/NDUFA13/ND5/STOML2/DGUOK/ATP5F1A/SNCA/UQCRQ/NDUFA9/PPIF/ACTN3/ATP5PO/NDUFA11/PARK7/ATP5PB/NDUFA1/UQCRFS1/AFG1L/NDUFB9/UQCC2/ARL2/NDUFS6/UQCR10/UQCRH/ATP5M…
GO:0045333	cellular respiration	224	0.48632	2.24717	2.30967e-12	9.37398e-10	NUPR1/SHMT2/ND1/ND2/ATP6/NDUFA7/MDH1B/CCNB1/COX7A2/NDUFA3/FH/NDUFA6/COX3/CYTB/ND4/TREX1/NOP53/ATP5PF/NDUFB3/COX8A/COX7B/UQCR11/SLC25A22/COX1/ATP5MF/COX5A/NDUFA12/ACO2/CDK1/ND3/NDUFA4/SDHC/BLOC1S1/AK4/ATP8/ATP5MG/SUCLG1/COX6B1/SDHAF2/NDUFV2/NDUFB11/NDUFB5/COX2/CHCHD5/NDUFA13/ND5/STOML2/DGUOK/ATP5F1A/SNCA/UQCRQ/PRDM16/NDUFA9/PPIF/ACTN3/SLC25A18/ATP5PO/NDUFA11/PARK7/CISD1/ATP5PB/NDUFA1/UQCRFS1/AFG1L…
GO:0022900	electron transport chain	156	0.516617	2.25402	4.98093e-11	1.57231e-08	PHGDH/ND1/ND2/DHRS3/P4HA2/MAOB/NDUFA7/CCNB1/COX7A2/NDUFA3/NDUFA6/COX3/CYTB/ND4/POR/NDUFB3/COX8A/COX7B/NQO2/UQCR11/SLC25A22/COX1/ME1/COX5A/NDUFA12/CDK1/ND3/NDUFA4/SDHC/GLDC/COX6B1/SDHAF2/NDUFV2/NDUFB5/COX2/AKR7A2/ND5/ALDH2/DGUOK/SNCA/UQCRQ/NDUFA9/GSR/SLC25A18/PARK7/NDUFA1/UQCRFS1/AFG1L/NDUFB9/NDUFS6/UQCR10/UQCRH/COX6A1/WDR93/NDUFB7/COX4I1/UQCRC2/GPD2/NDUFV3/CHCHD2/DMGDH/FDX1/ETFB/NDUFS7/NDUFS8/NDU…
GO:0006091	generation of precursor metabolites and energy	439	0.389938	1.91357	6.13529e-11	1.83477e-08	PHGDH/IGF2/DDIT4/ALDH1L2/NUPR1/SHMT2/TYRP1/PYGM/ND1/TKT/ND2/DHRS3/ATP6/P4HA2/MAOB/STK40/UGP2/G6PD/NDUFA7/GYG2/MDH1B/SLC4A4/CCNB1/COX7A2/NDUFA3/FH/NDUFA6/COX3/CYTB/ND4/TREX1/NOP53/POR/LIPA/ATP5PF/HK2/NDUFB3/COX8A/COX7B/NQO2/UQCR11/SLC25A22/COX1/ME1/ATP5MF/COX5A/NDUFA12/ACO2/STAT3/CDK1/ND3/NDUFA4/SDHC/GLDC/BLOC1S1/AK4/ATP8/ATP5MG/SUCLG1/COX6B1/SDHAF2/NDUFV2/SELENOS/NDUFB11/ENO1/NDUFB5/COX2/PPP1R3C/…
GO:0042773	ATP synthesis coupled electron transport	92	0.599834	2.44019	1.03638e-10	2.56032e-08	ND1/ND2/NDUFA7/CCNB1/COX7A2/NDUFA3/NDUFA6/COX3/CYTB/ND4/NDUFB3/COX8A/COX7B/UQCR11/COX1/COX5A/NDUFA12/CDK1/ND3/NDUFA4/SDHC/COX6B1/SDHAF2/NDUFV2/NDUFB5/COX2/ND5/DGUOK/SNCA/UQCRQ/NDUFA9/PARK7/NDUFA1/UQCRFS1/AFG1L/NDUFB9/NDUFS6/UQCR10/UQCRH/COX6A1/NDUFB7/COX4I1/UQCRC2/NDUFV3/CHCHD2/NDUFS7/NDUFS8/NDUFAF1/UQCRB/NDUFA2/COX15/COX5B/COQ9/NDUFA10/UQCC3
GO:0042775	mitochondrial ATP synthesis coupled electron transport	92	0.599834	2.44019	1.03638e-10	2.56032e-08	ND1/ND2/NDUFA7/CCNB1/COX7A2/NDUFA3/NDUFA6/COX3/CYTB/ND4/NDUFB3/COX8A/COX7B/UQCR11/COX1/COX5A/NDUFA12/CDK1/ND3/NDUFA4/SDHC/COX6B1/SDHAF2/NDUFV2/NDUFB5/COX2/ND5/DGUOK/SNCA/UQCRQ/NDUFA9/PARK7/NDUFA1/UQCRFS1/AFG1L/NDUFB9/NDUFS6/UQCR10/UQCRH/COX6A1/NDUFB7/COX4I1/UQCRC2/NDUFV3/CHCHD2/NDUFS7/NDUFS8/NDUFAF1/UQCRB/NDUFA2/COX15/COX5B/COQ9/NDUFA10/UQCC3
GO:0044283	small molecule biosynthetic process	463	0.380088	1.88254	1.18311e-10	2.80101e-08	PSAT1/TRIB3/PHGDH/ALDH1A1/PCK2/HMGCS1/SHMT2/LPL/CBS/LOC102724560/SESN2/ASNS/HMGCR/PYCR1/SCD/DHCR24/XBP1/ATF4/PTH1R/FMO1/ATF3/FADS2/CYP51A1/SREBF2/INSIG1/SLC1A3/DHCR7/RDH10/GOT1/APOE/FDFT1/LIPG/PTGDS/G6PD/BMP5/MVD/ASS1/ACACA/FDPS/SLC38A1/GPT2/ILVBL/ELOVL6/PLCG2/MID1IP1/RANBP2/PRMT3/TK1/PSPH/LIPA/CLCN2/CTH/SRR/MSMO1/COQ2/WDR5/NR3C1/CASP1/DAB2/SREBF1/NSDHL/AKR1A1/COQ8B/C1QTNF3/GGT5/OSBPL9/SEPHS2/SLC…
GO:0009206	purine ribonucleoside triphosphate biosynthetic process	105	0.56937	2.36695	2.68451e-10	5.86668e-08	H19/ND1/ND2/ATP6/NDUFA7/ATP5MJ/NDUFA3/NDUFA6/ND4/ATP5MK/LIPA/ATP5PF/NDUFB3/ATP5MF/NDUFA12/ND3/SDHC/ATP8/ATP5MG/PARP1/NDUFV2/NDUFB11/ENO1/NDUFB5/NDUFA13/IMPDH2/ND5/STOML2/ATP5F1A/NDUFA9/ATP5PO/NDUFA11/ATP5MC1/ATP5PB/ALDOA/NDUFA1/NUDT2/NDUFB9/NDUFS6/ATP5MC2/ATP5ME/NDUFB7/ATP5F1B/NDUFV3/NDUFS7/TMSB4X/NDUFS8/NME1/NME5/NME9/NDUFA2/NDUFA10/UQCC3/PPARGC1A/VCP/NME7/ATP5PD/NDUFA8/ATP5F1C
GO:0009142	nucleoside triphosphate biosynthetic process	119	0.550418	2.32111	3.76288e-10	7.12689e-08	H19/ND1/ND2/ATP6/NDUFA7/TYMS/ATP5MJ/NDUFA3/NDUFA6/ND4/ATP5MK/LIPA/ATP5PF/NDUFB3/ATP5MF/NDUFA12/ND3/SDHC/AK4/ATP8/ATP5MG/PARP1/NDUFV2/NDUFB11/ENO1/NDUFB5/NDUFA13/IMPDH2/ND5/STOML2/ATP5F1A/NDUFA9/ATP5PO/NDUFA11/ATP5MC1/ATP5PB/ALDOA/NDUFA1/DTYMK/NUDT2/NDUFB9/NDUFS6/ATP5MC2/ATP5ME/NDUFB7/ATP5F1B/NDUFV3/NDUFS7/TMSB4X/NDUFS8/NME1/NME5/NME9/NDUFA2/NDUFA10/UQCC3/PPARGC1A/VCP/NME7/ATP5PD/NDUFA8/ATP5F1C/CT…
GO:0019646	aerobic electron transport chain	84	0.606487	2.41652	4.29832e-10	7.44969e-08	ND1/ND2/NDUFA7/COX7A2/NDUFA3/NDUFA6/COX3/CYTB/ND4/NDUFB3/COX8A/COX7B/UQCR11/COX1/COX5A/ND3/NDUFA4/SDHC/COX6B1/SDHAF2/NDUFV2/NDUFB5/COX2/ND5/SNCA/UQCRQ/NDUFA9/PARK7/NDUFA1/UQCRFS1/AFG1L/NDUFB9/NDUFS6/UQCR10/UQCRH/COX6A1/NDUFB7/COX4I1/UQCRC2/NDUFV3/NDUFS7/NDUFS8/NDUFAF1/UQCRB/NDUFA2/COX15/COX5B/COQ9/NDUFA10/UQCC3
GO:0009145	purine nucleoside triphosphate biosynthetic process	106	0.566874	2.3557	4.32664e-10	7.44969e-08	H19/ND1/ND2/ATP6/NDUFA7/ATP5MJ/NDUFA3/NDUFA6/ND4/ATP5MK/LIPA/ATP5PF/NDUFB3/ATP5MF/NDUFA12/ND3/SDHC/ATP8/ATP5MG/PARP1/NDUFV2/NDUFB11/ENO1/NDUFB5/NDUFA13/IMPDH2/ND5/STOML2/ATP5F1A/NDUFA9/ATP5PO/NDUFA11/ATP5MC1/ATP5PB/ALDOA/NDUFA1/NUDT2/NDUFB9/NDUFS6/ATP5MC2/ATP5ME/NDUFB7/ATP5F1B/NDUFV3/NDUFS7/TMSB4X/NDUFS8/NME1/NME5/NME9/NDUFA2/NDUFA10/UQCC3/PPARGC1A/VCP/NME7/ATP5PD/NDUFA8/ATP5F1C
GO:0009201	ribonucleoside triphosphate biosynthetic process	111	0.557325	2.33763	6.90758e-10	1.06078e-07	H19/ND1/ND2/ATP6/NDUFA7/ATP5MJ/NDUFA3/NDUFA6/ND4/ATP5MK/LIPA/ATP5PF/NDUFB3/ATP5MF/NDUFA12/ND3/SDHC/ATP8/ATP5MG/PARP1/NDUFV2/NDUFB11/ENO1/NDUFB5/NDUFA13/IMPDH2/ND5/STOML2/ATP5F1A/NDUFA9/ATP5PO/NDUFA11/ATP5MC1/ATP5PB/ALDOA/NDUFA1/NUDT2/NDUFB9/NDUFS6/ATP5MC2/ATP5ME/NDUFB7/ATP5F1B/NDUFV3/NDUFS7/TMSB4X/NDUFS8/NME1/NME5/NME9/NDUFA2/NDUFA10/UQCC3/PPARGC1A/VCP/NME7/ATP5PD/NDUFA8/ATP5F1C/CTPS1/NDUFB2/CTPS…
GO:0043038	amino acid activation	45	0.694638	2.4581	2.75959e-09	3.48445e-07	WARS1/GARS1/IARS1/SARS1/YARS1/MARS1/TARS1/AARS1/EPRS1/CARS1/LARS1/RARS1/FARSB/AASDH
GO:0022904	respiratory electron transport chain	113	0.547305	2.30553	2.74506e-09	3.48445e-07	ND1/ND2/NDUFA7/CCNB1/COX7A2/NDUFA3/NDUFA6/COX3/CYTB/ND4/NDUFB3/COX8A/COX7B/UQCR11/SLC25A22/COX1/COX5A/NDUFA12/CDK1/ND3/NDUFA4/SDHC/COX6B1/SDHAF2/NDUFV2/NDUFB5/COX2/ND5/DGUOK/SNCA/UQCRQ/NDUFA9/SLC25A18/PARK7/NDUFA1/UQCRFS1/AFG1L/NDUFB9/NDUFS6/UQCR10/UQCRH/COX6A1/NDUFB7/COX4I1/UQCRC2/GPD2/NDUFV3/CHCHD2/ETFB/NDUFS7/NDUFS8/NDUFAF1/UQCRB/NDUFA2/COX15/COX5B/COQ9/NDUFA10/UQCC3/PPARGC1A/IMMP2L
GO:0006754	ATP biosynthetic process	95	0.57339	2.33682	3.41841e-09	4.04654e-07	H19/ND1/ND2/ATP6/NDUFA7/ATP5MJ/NDUFA3/NDUFA6/ND4/ATP5MK/LIPA/ATP5PF/NDUFB3/ATP5MF/NDUFA12/ND3/SDHC/ATP8/ATP5MG/PARP1/NDUFV2/NDUFB11/ENO1/NDUFB5/NDUFA13/ND5/STOML2/ATP5F1A/NDUFA9/ATP5PO/NDUFA11/ATP5MC1/ATP5PB/ALDOA/NDUFA1/NUDT2/NDUFB9/NDUFS6/ATP5MC2/ATP5ME/NDUFB7/ATP5F1B/NDUFV3/NDUFS7/TMSB4X/NDUFS8
GO:0034976	response to endoplasmic reticulum stress	243	0.434454	2.02639	3.35546e-09	4.04654e-07	TRIB3/STC2/CHAC1/NIBAN1/DDIT3/HSPA5/NUPR1/SESN2/HERPUD1/CLU/XBP1/HSP90B1/ATF4/PDIA3/ATF3/CANX/PIK3R1/MANF/HYOU1/CALR/TMEM117/TBL2/SEL1L/DNAJC10/MAN1C1/RHBDD2/CCDC47/JKAMP/SYVN1/STT3B/CTH/FAF2/RACK1/EIF2S1/PDIA6/ERP29/CASP4/HM13/TMBIM6/PDIA4/TMEM129/SELENOS/NFE2L2/CREB3L1/AIFM1/UFC1/TMED2/ERMP1/DNAJC3/P4HB/PSMC6/CREB3/SDF2L1/ECPAS/PARK7/AMFR/FLOT1/ERP44/RHBDD1/FAF1/AUP1/SIRT1/DDRGK1/TMUB1/TOR1A/BC…
GO:0015980	energy derivation by oxidation of organic compounds	294	0.413488	1.94657	4.31638e-09	4.71647e-07	IGF2/NUPR1/SHMT2/PYGM/ND1/ND2/ATP6/STK40/UGP2/NDUFA7/GYG2/MDH1B/CCNB1/COX7A2/NDUFA3/FH/NDUFA6/COX3/CYTB/ND4/TREX1/NOP53/ATP5PF/NDUFB3/COX8A/COX7B/UQCR11/SLC25A22/COX1/ATP5MF/COX5A/NDUFA12/ACO2/CDK1/ND3/NDUFA4/SDHC/BLOC1S1/AK4/ATP8/ATP5MG/SUCLG1/COX6B1/SDHAF2/NDUFV2/SELENOS/NDUFB11/NDUFB5/COX2/PPP1R3C/IGF1/CHCHD5/NDUFA13/ND5/PHKB/PPP1CC/STOML2/DGUOK/ATP5F1A/ADGRF5/SNCA/UQCRQ/PRDM16/NDUFA9/PPIF/ACT…
GO:1901605	alpha-amino acid metabolic process	168	0.477869	2.11159	4.95741e-09	5.2163e-07	PSAT1/PHGDH/SLC7A11/SHMT2/CBS/LOC102724560/ASNS/PYCR1/ATF4/ODC1/TDO2/PRODH/GOT1/TYR/DCT/ASS1/PIPOX/SLC38A1/GPT2/ILVBL/ACADSB/PSPH/GMPS/OCA2/CTH/SRR/GCAT/BLMH/ARHGAP11B/FAH/SEPHS2/GLDC/BCAT1/SHMT1/PYCR2/GART/HIBCH/PARK7/ACAT1/ASNSD1/KYAT3/HPD/BAAT/HMGCL/HSD17B10
GO:0015986	proton motive force-driven ATP synthesis	74	0.612953	2.39134	5.93047e-09	5.86424e-07	ND1/ND2/ATP6/NDUFA7/ATP5MJ/NDUFA3/NDUFA6/ND4/ATP5MK/ATP5PF/NDUFB3/ATP5MF/NDUFA12/ND3/SDHC/ATP8/ATP5MG/NDUFV2/NDUFB11/NDUFB5/NDUFA13/ND5/STOML2/ATP5F1A/NDUFA9/ATP5PO/NDUFA11/ATP5MC1/ATP5PB/NDUFA1/NDUFB9/NDUFS6/ATP5MC2/ATP5ME/NDUFB7/ATP5F1B/NDUFV3/NDUFS7/NDUFS8
GO:1901615	organic hydroxy compound metabolic process	419	0.375625	1.84063	6.45565e-09	6.1135e-07	PSAT1/SLC7A11/ALDH1A1/PCK2/PLPP3/HMGCS1/LDLR/TYRP1/HMGCR/SNCAIP/DHCR24/NQO1/SQLE/VLDLR/PTH1R/EDNRA/SULT1A1/EPAS1/ALPL/CYP51A1/DHRS3/SREBF2/INSIG1/PMEL/DHRS7/RAB38/INPP5B/DHCR7/RDH10/GOT1/APOE/FDFT1/TYR/MAOB/DCT/NPC2/ALDH3B1/G6PD/BMP5/MVD/FDPS/LDHB/GPR37/PLCG2/ALG9/LRP2/LIPA/GATA3/CLCN2/OCA2/APOL1/MSMO1/COQ2/DAB2/ACO2/SREBF1/NSDHL/AKR1A1/DPM3/RPE65/OSBPL9/FAH/RDH11/MRS2/VPS35/SPTLC3/ALDH3A2/WNT4/A…
GO:0006753	nucleoside phosphate metabolic process	468	0.357105	1.76735	6.40971e-09	6.1135e-07	H19/ALDH1L2/GARS1/HMGCS1/HMGCR/ND1/NQO1/FMO1/SULT1A1/TKT/ATP1A2/ND2/ADCY2/TDO2/ATP6/G6PD/MVD/NDUFA7/TYMS/PIPOX/ACACA/ATP5MJ/MDH1B/LDHB/NDUFA3/ELOVL6/NDUFA6/MPP1/ND4/ATP5MK/TK1/DCAKD/PDE8A/LIPA/ATP5PF/GMPS/NDUFB3/RRM1/ACSL3/GUCY1B1/PAICS/ME1/ATP5MF/NDUFA12/ND3/SDHC/TJP2/SLC25A1/AK4/ATP8/TECR/MBD4/ATP5MG/SUCLG1/ATP1B1/PARP1/NMRK2/NDUFV2/NDUFB11/ENO1/NDUFB5/HINT1/DCXR/PGD/NDUFA13/MVK/IMPDH2/ND5/ALDH…
GO:0072521	purine-containing compound metabolic process	425	0.369216	1.80897	7.53752e-09	6.90777e-07	H19/ALDH1L2/SLC16A9/HMGCS1/SHMT2/HMGCR/ND1/NQO1/FMO1/SULT1A1/TKT/ATP1A2/ND2/ADCY2/TDO2/ATP6/G6PD/MVD/NDUFA7/PIPOX/ACACA/ATP5MJ/MDH1B/LDHB/NDUFA3/ELOVL6/NDUFA6/MPP1/ND4/ATP5MK/DCAKD/PDE8A/LIPA/ATP5PF/GMPS/NDUFB3/TTR/ACSL3/GUCY1B1/PAICS/ME1/ATP5MF/NDUFA12/ND3/SDHC/TJP2/SLC25A1/AK4/ATP8/TECR/ATP5MG/SUCLG1/ATP1B1/OARD1/PARP1/NMRK2/NDUFV2/NDUFB11/ENO1/NDUFB5/HINT1/DCXR/PGD/NDUFA13/MVK/IMPDH2/ND5/ALDH1…
GO:0009117	nucleotide metabolic process	461	0.361181	1.78733	8.61124e-09	7.52755e-07	H19/ALDH1L2/GARS1/HMGCS1/HMGCR/ND1/NQO1/FMO1/SULT1A1/TKT/ATP1A2/ND2/ADCY2/TDO2/ATP6/G6PD/MVD/NDUFA7/TYMS/PIPOX/ACACA/ATP5MJ/MDH1B/LDHB/NDUFA3/ELOVL6/NDUFA6/MPP1/ND4/ATP5MK/DCAKD/PDE8A/LIPA/ATP5PF/GMPS/NDUFB3/RRM1/ACSL3/GUCY1B1/PAICS/ME1/ATP5MF/NDUFA12/ND3/SDHC/TJP2/SLC25A1/AK4/ATP8/TECR/MBD4/ATP5MG/SUCLG1/ATP1B1/PARP1/NMRK2/NDUFV2/NDUFB11/ENO1/NDUFB5/HINT1/DCXR/PGD/NDUFA13/MVK/IMPDH2/ND5/ALDH1L1/…
GO:0046034	ATP metabolic process	125	0.517309	2.19514	9.3304e-09	7.91273e-07	H19/ND1/ATP1A2/ND2/ATP6/NDUFA7/ATP5MJ/NDUFA3/NDUFA6/ND4/ATP5MK/LIPA/ATP5PF/NDUFB3/ATP5MF/NDUFA12/ND3/SDHC/AK4/ATP8/ATP5MG/ATP1B1/PARP1/NDUFV2/NDUFB11/ENO1/NDUFB5/NDUFA13/ND5/STOML2/ATP5F1A/NDUFA9/ATP5PO/NDUFA11/ATP5MC1/ATP5PB/ALDOA/NDUFA1/AK2/NUDT2/NDUFB9/NDUFS6/ATP5MC2/ATP5IF1/ATP5ME/NDUFB7/ATP5F1B/NDUFV3/NDUFS7/TMSB4X/NDUFS8/BAD/NDUFA2/MYH3/HSPA8/NDUFA10/UQCC3/PPARGC1A/VCP/ATP5PD/NDUFA8/ATP5F1C…
GO:0009205	purine ribonucleoside triphosphate metabolic process	147	0.495703	2.15135	1.01417e-08	8.47431e-07	H19/ND1/ATP1A2/ND2/ATP6/NDUFA7/ATP5MJ/NDUFA3/NDUFA6/ND4/ATP5MK/LIPA/ATP5PF/NDUFB3/ATP5MF/NDUFA12/ND3/SDHC/AK4/ATP8/ATP5MG/ATP1B1/PARP1/NDUFV2/NDUFB11/ENO1/NDUFB5/NDUFA13/IMPDH2/ND5/STOML2/ATP5F1A/RAN/NDUFA9/ATP5PO/NDUFA11/ATP5MC1/ATP5PB/ALDOA/NDUFA1/AK2/NUDT2/NDUFB9/NDUFS6/ATP5MC2/ATP5IF1/ATP5ME/NDUFB7/ATP5F1B/NDUFV3/NDUFS7/TMSB4X/NDUFS8/NME1/NME5/BAD/NME9/NDUFA2/MYH3/HSPA8/NDUFA10/UQCC3/PPARGC1A…
GO:0042776	proton motive force-driven mitochondrial ATP synthesis	66	0.614163	2.36057	1.14649e-08	9.30624e-07	ND1/ND2/ATP6/NDUFA7/NDUFA3/NDUFA6/ND4/ATP5PF/NDUFB3/ATP5MF/NDUFA12/ND3/SDHC/ATP8/ATP5MG/NDUFV2/NDUFB11/NDUFB5/NDUFA13/ND5/STOML2/ATP5F1A/NDUFA9/ATP5PO/NDUFA11/ATP5PB/NDUFA1/NDUFB9/NDUFS6/ATP5ME/NDUFB7/ATP5F1B/NDUFV3/NDUFS7/NDUFS8/NDUFA2
GO:0008652	amino acid biosynthetic process	64	0.6262	2.39841	1.3826e-08	1.10647e-06	PSAT1/PHGDH/ALDH1A1/SHMT2/CBS/LOC102724560/ASNS/PYCR1/SLC1A3/GOT1/ASS1/SLC38A1/ILVBL/PSPH/CTH/SRR/SEPHS2/BCAT1/SHMT1/PYCR2/PARK7/ASNSD1
GO:0009199	ribonucleoside triphosphate metabolic process	154	0.487054	2.12723	1.50091e-08	1.18447e-06	H19/ND1/ATP1A2/ND2/ATP6/NDUFA7/ATP5MJ/NDUFA3/NDUFA6/ND4/ATP5MK/LIPA/ATP5PF/NDUFB3/ATP5MF/NDUFA12/ND3/SDHC/AK4/ATP8/ATP5MG/ATP1B1/PARP1/NDUFV2/NDUFB11/ENO1/NDUFB5/NDUFA13/IMPDH2/ND5/STOML2/ATP5F1A/RAN/NDUFA9/ATP5PO/NDUFA11/ATP5MC1/ATP5PB/ALDOA/NDUFA1/AK2/NUDT2/NDUFB9/NDUFS6/ATP5MC2/ATP5IF1/ATP5ME/NDUFB7/ATP5F1B/NDUFV3/NDUFS7/TMSB4X/NDUFS8/NME1/NME5/BAD/NME9/NDUFA2/MYH3/HSPA8/NDUFA10/UQCC3/PPARGC1A…
GO:0009144	purine nucleoside triphosphate metabolic process	153	0.484751	2.11536	1.74045e-08	1.30122e-06	H19/ND1/ATP1A2/ND2/ATP6/NDUFA7/ATP5MJ/NDUFA3/NDUFA6/ND4/ATP5MK/LIPA/ATP5PF/NDUFB3/ATP5MF/NDUFA12/ND3/SDHC/AK4/ATP8/ATP5MG/ATP1B1/PARP1/NDUFV2/NDUFB11/ENO1/NDUFB5/NDUFA13/IMPDH2/ND5/STOML2/DGUOK/ATP5F1A/RAN/NDUFA9/ATP5PO/NDUFA11/ATP5MC1/ATP5PB/ALDOA/NDUFA1/AK2/NUDT2/NDUFB9/NDUFS6/ATP5MC2/ATP5IF1/ATP5ME/NDUFB7/ATP5F1B/NDUFV3/NDUFS7/TMSB4X/NDUFS8/NME1/NME5/BAD/NME9/NDUFA2/MYH3/HSPA8/NDUFA10/UQCC3/PP…
GO:0006956	complement activation	28	0.762038	2.46897	2.28366e-08	1.62197e-06	CFI/C4B/C4A/C7/A2M/CLU/RGCC/C6/C2/CFH/CFB/C1S/SVEP1
GO:0009141	nucleoside triphosphate metabolic process	169	0.459523	2.03219	4.02497e-08	2.62872e-06	H19/ND1/ATP1A2/ND2/ATP6/NDUFA7/TYMS/ATP5MJ/NDUFA3/NDUFA6/ND4/ATP5MK/LIPA/ATP5PF/NDUFB3/ATP5MF/NDUFA12/ND3/SDHC/AK4/ATP8/ATP5MG/ATP1B1/PARP1/NDUFV2/NDUFB11/ENO1/NDUFB5/NDUFA13/IMPDH2/ND5/STOML2/DGUOK/ATP5F1A/RAN/NDUFA9/ATP5PO/NDUFA11/ATP5MC1/ATP5PB/ALDOA/NDUFA1/AK2/DTYMK/NUDT2/NDUFB9/NDUFS6/ATP5MC2/ATP5IF1/ATP5ME/NDUFB7/ATP5F1B/NDUFV3/NDUFS7/TMSB4X/NDUFS8/NME1/NME5/BAD/NME9/NDUFA2/DCTPP1/MYH3/HSPA…
GO:0006163	purine nucleotide metabolic process	407	0.364005	1.77593	4.57888e-08	2.92328e-06	H19/ALDH1L2/HMGCS1/HMGCR/ND1/NQO1/FMO1/SULT1A1/TKT/ATP1A2/ND2/ADCY2/TDO2/ATP6/G6PD/MVD/NDUFA7/PIPOX/ACACA/ATP5MJ/MDH1B/LDHB/NDUFA3/ELOVL6/NDUFA6/MPP1/ND4/ATP5MK/DCAKD/PDE8A/LIPA/ATP5PF/GMPS/NDUFB3/ACSL3/GUCY1B1/PAICS/ME1/ATP5MF/NDUFA12/ND3/SDHC/TJP2/SLC25A1/AK4/ATP8/TECR/ATP5MG/SUCLG1/ATP1B1/PARP1/NMRK2/NDUFV2/NDUFB11/ENO1/NDUFB5/HINT1/DCXR/PGD/NDUFA13/MVK/IMPDH2/ND5/ALDH1L1/STOML2/DGUOK/ATP5F1A/…
GO:0009069	serine family amino acid metabolic process	34	0.724985	2.4562	6.09652e-08	3.57118e-06	PSAT1/PHGDH/SLC7A11/SHMT2/CBS/LOC102724560/PSPH/CTH/SRR/SEPHS2/GLDC/SHMT1/GART
GO:1901607	alpha-amino acid biosynthetic process	58	0.623788	2.3655	7.50963e-08	4.26697e-06	PSAT1/PHGDH/SHMT2/CBS/LOC102724560/ASNS/PYCR1/GOT1/ASS1/ILVBL/PSPH/CTH/SRR/SEPHS2/BCAT1/SHMT1/PYCR2/PARK7/ASNSD1
GO:1901293	nucleoside phosphate biosynthetic process	265	0.396662	1.86115	3.09819e-07	1.49186e-05	H19/GARS1/ND1/ND2/ADCY2/ATP6/NDUFA7/TYMS/ACACA/ATP5MJ/NDUFA3/ELOVL6/NDUFA6/ND4/ATP5MK/TK1/DCAKD/LIPA/ATP5PF/GMPS/NDUFB3/RRM1/ACSL3/GUCY1B1/PAICS/ME1/ATP5MF/NDUFA12/ND3/SDHC/SLC25A1/AK4/ATP8/TECR/ATP5MG/PARP1/NMRK2/NDUFV2/NDUFB11/ENO1/NDUFB5/NDUFA13/IMPDH2/ND5/STOML2/DGUOK/SHMT1/ATP5F1A/NPR1/SNCA/NDUFA9/GART/NAMPT/ATP5PO/NDUFA11/ATP5MC1/ATP5PB/ALDOA/NDUFA1/AK2/DTYMK/ACAT1/PRPS1/NUDT2/NDUFB9/NMRK1/…
GO:1901617	organic hydroxy compound biosynthetic process	192	0.438692	1.98882	4.17283e-07	1.91661e-05	PSAT1/SLC7A11/PCK2/HMGCS1/TYRP1/HMGCR/DHCR24/SQLE/PTH1R/CYP51A1/SREBF2/INSIG1/PMEL/RAB38/DHCR7/GOT1/APOE/FDFT1/TYR/DCT/G6PD/BMP5/MVD/FDPS/GPR37/PLCG2/LIPA/GATA3/CLCN2/OCA2/MSMO1/DAB2/SREBF1/NSDHL/OSBPL9/VPS35/SPTLC3/WNT4/TM7SF2/MVK/ALDH2/SNCA/OSBP/OSBPL6/PARK7/DDT/ISYNA1/BAAT/SRD5A3/CYB5R1/SIRT1/SOD1/HSD17B10/HRH1/SNAI2/NUS1/SNAI1/ERG28/INSIG2/EBP/PMVK/PLTP/PER2/ASAH1/ABCB11/SLC24A5
GO:0009165	nucleotide biosynthetic process	264	0.393493	1.8469	4.4697e-07	1.96918e-05	H19/GARS1/ND1/ND2/ADCY2/ATP6/NDUFA7/TYMS/ACACA/ATP5MJ/NDUFA3/ELOVL6/NDUFA6/ND4/ATP5MK/DCAKD/LIPA/ATP5PF/GMPS/NDUFB3/RRM1/ACSL3/GUCY1B1/PAICS/ME1/ATP5MF/NDUFA12/ND3/SDHC/SLC25A1/AK4/ATP8/TECR/ATP5MG/PARP1/NMRK2/NDUFV2/NDUFB11/ENO1/NDUFB5/NDUFA13/IMPDH2/ND5/STOML2/DGUOK/SHMT1/ATP5F1A/NPR1/SNCA/NDUFA9/GART/NAMPT/ATP5PO/NDUFA11/ATP5MC1/ATP5PB/ALDOA/NDUFA1/AK2/DTYMK/ACAT1/PRPS1/NUDT2/NDUFB9/NMRK1/NDUF…
GO:0033108	mitochondrial respiratory chain complex assembly	101	0.504001	2.07626	6.09766e-07	2.58559e-05	ND1/ND2/NDUFA3/NDUFA6/CHCHD7/ND4/NDUFB3/NDUFA12/TTC19/SDHAF2/NDUFB11/COA3/NDUFB5/AIFM1/NDUFA13/ND5/NDUFA9/NDUFA11/NDUFA1/UQCRFS1/TIMM21/NDUFB9/UQCC2/COX16/COX14/NDUFB7/COX19/OXA1L/TMEM223/NDUFS7/NDUFS8/TMEM186/ACAD9/NDUFAF1/NDUFA2/NDUFAF5/SURF1/PET100/NDUFA10/UQCC3/COA4/IMMP2L/SMIM20/COA8/NDUFA8/UQCC5/NDUFB2/STMP1/SLC25A33/NDUFS1/NDUFAF3/SCO1/NDUFB10/DMAC1/NUBPL/UQCC1/NDUFS5/TMEM126A/OMA1/NDUFB8/…
GO:0016053	organic acid biosynthetic process	241	0.400272	1.86245	6.50306e-07	2.71694e-05	PSAT1/TRIB3/PHGDH/ALDH1A1/SHMT2/LPL/CBS/LOC102724560/ASNS/PYCR1/SCD/XBP1/FMO1/FADS2/INSIG1/SLC1A3/RDH10/GOT1/LIPG/PTGDS/ASS1/ACACA/SLC38A1/ILVBL/ELOVL6/MID1IP1/PRMT3/PSPH/CTH/SRR/CASP1/AKR1A1/GGT5/OSBPL9/SEPHS2/TECR/BCAT1/UROS/FABP5/SHMT1/PYCR2/OSBP/OSBPL6/PARK7/PRKAB1/ASNSD1/BRCA1/BAAT/SIRT1/MTHFD1L/HSD17B10/LTA4H/SUCLA2/INSIG2/SIRT2/CPS1/PER2/FADS1/ABCB11/UST/APIP/ABAT/KMO
GO:0035966	response to topologically incorrect protein	148	0.457013	1.98407	7.30981e-07	3.0317e-05	STC2/CHAC1/DDIT3/HSPA5/HERPUD1/CLU/XBP1/ATF4/ATF3/PIK3R1/MANF/TBL2/DNAJC10/RHBDD2/HSPD1/SERPINH1/JKAMP/STT3B/CTH/FAF2/RACK1/EIF2S1/HSPE1/DNAJA1/TMBIM6/TMEM129/SELENOS/NFE2L2/CREB3L1/TMED2/ERMP1/DNAJC3/CREB3/SDF2L1/AMFR/HSP90AA1/ERP44/RHBDD1/AUP1/DDRGK1/HSPA4/TOR1A/NCK1/DNAJB12/DNAJC4/EDEM1/PTPN2/ATF6/EIF2AK3
GO:0003341	cilium movement	142	0.454634	1.96549	1.18329e-06	4.60512e-05	IQCG/NHERF1/ZMYND10/ROPN1L/INPP5B/DNAH9/CFAP47/DPCD/SPAG6/CFAP52/PIERCE1/KIF9/CFAP61/DNAAF11/RSPH4A/CCDC65/SPEF1/CFAP221/DNAI3/DNAJA1/DNAH6/ENKUR/DNAAF1/CFAP53/CFAP45/TEKT1/SPA17/CYB5D1/DYNC2H1/KIF27/CFAP43/CFAP70/ODAD2/VDAC3/CFAP73/CFAP44/CFAP46/IFT81/SPAG17/CFAP91/ODAD1/SPEF2/CFAP206/CFAP251/DNAH17/PLTP/CATSPERD/DRC7/ENO4/NME5/BBS4/TTC12/DNAI2/TPGS1/MKKS/CFAP157/CCDC40/TTLL9/CEP131/ING2/ODAD3/I…
GO:0046394	carboxylic acid biosynthetic process	239	0.396348	1.84018	1.35099e-06	5.11754e-05	PSAT1/TRIB3/PHGDH/ALDH1A1/SHMT2/LPL/CBS/LOC102724560/ASNS/PYCR1/SCD/XBP1/FADS2/INSIG1/SLC1A3/RDH10/GOT1/LIPG/PTGDS/ASS1/ACACA/SLC38A1/ILVBL/ELOVL6/MID1IP1/PRMT3/PSPH/CTH/SRR/CASP1/AKR1A1/GGT5/OSBPL9/SEPHS2/TECR/BCAT1/UROS/FABP5/SHMT1/PYCR2/OSBP/OSBPL6/PARK7/PRKAB1/ASNSD1/BRCA1/BAAT/SIRT1/MTHFD1L/HSD17B10/LTA4H/SUCLA2/INSIG2/SIRT2/CPS1/PER2/FADS1/ABCB11/UST/APIP/ABAT/KMO
GO:0006986	response to unfolded protein	126	0.474872	2.01823	1.39755e-06	5.22428e-05	STC2/CHAC1/DDIT3/HSPA5/HERPUD1/XBP1/ATF4/ATF3/PIK3R1/MANF/TBL2/DNAJC10/RHBDD2/HSPD1/SERPINH1/JKAMP/STT3B/CTH/FAF2/RACK1/EIF2S1/HSPE1/DNAJA1/TMBIM6/TMEM129/SELENOS/NFE2L2/CREB3L1/TMED2/ERMP1/DNAJC3/CREB3/AMFR/HSP90AA1/ERP44/RHBDD1/DDRGK1/HSPA4/NCK1/DNAJC4/EDEM1/PTPN2/ATF6/EIF2AK3
GO:0009152	purine ribonucleotide biosynthetic process	196	0.411475	1.86801	2.15652e-06	7.38154e-05	H19/ND1/ND2/ADCY2/ATP6/NDUFA7/ACACA/ATP5MJ/NDUFA3/ELOVL6/NDUFA6/ND4/ATP5MK/DCAKD/LIPA/ATP5PF/GMPS/NDUFB3/ACSL3/GUCY1B1/PAICS/ATP5MF/NDUFA12/ND3/SDHC/SLC25A1/AK4/ATP8/TECR/ATP5MG/PARP1/NDUFV2/NDUFB11/ENO1/NDUFB5/NDUFA13/IMPDH2/ND5/STOML2/ATP5F1A/NPR1/SNCA/NDUFA9/GART/ATP5PO/NDUFA11/ATP5MC1/ATP5PB/ALDOA/NDUFA1/AK2/ACAT1/NUDT2/NDUFB9/NDUFS6/ADCY9/ATP5MC2/ATP5ME/NDUFB7/ATP5F1B/NDUFV3/HPRT1/NDUFS7/TMS…
GO:0006164	purine nucleotide biosynthetic process	231	0.393626	1.82815	2.49745e-06	8.39677e-05	H19/ND1/ND2/ADCY2/ATP6/NDUFA7/ACACA/ATP5MJ/NDUFA3/ELOVL6/NDUFA6/ND4/ATP5MK/DCAKD/LIPA/ATP5PF/GMPS/NDUFB3/ACSL3/GUCY1B1/PAICS/ATP5MF/NDUFA12/ND3/SDHC/SLC25A1/AK4/ATP8/TECR/ATP5MG/PARP1/NMRK2/NDUFV2/NDUFB11/ENO1/NDUFB5/NDUFA13/IMPDH2/ND5/STOML2/DGUOK/ATP5F1A/NPR1/SNCA/NDUFA9/GART/NAMPT/ATP5PO/NDUFA11/ATP5MC1/ATP5PB/ALDOA/NDUFA1/AK2/ACAT1/PRPS1/NUDT2/NDUFB9/NMRK1/NDUFS6/ADCY9/ATP5MC2/ATP5ME/GUCA1B/N…
GO:0009150	purine ribonucleotide metabolic process	325	0.35914	1.70946	2.90793e-06	9.55078e-05	H19/HMGCS1/HMGCR/ND1/SULT1A1/ATP1A2/ND2/ADCY2/TDO2/ATP6/MVD/NDUFA7/PIPOX/ACACA/ATP5MJ/NDUFA3/ELOVL6/NDUFA6/MPP1/ND4/ATP5MK/DCAKD/PDE8A/LIPA/ATP5PF/GMPS/NDUFB3/ACSL3/GUCY1B1/PAICS/ATP5MF/NDUFA12/ND3/SDHC/TJP2/SLC25A1/AK4/ATP8/TECR/ATP5MG/SUCLG1/ATP1B1/PARP1/NDUFV2/NDUFB11/ENO1/NDUFB5/HINT1/NDUFA13/MVK/IMPDH2/ND5/STOML2/ATP5F1A/NPR1/PDE5A/DLG2/SNCA/RAN/NDUFA9/GART/ATP5PO/HSD17B4/NDUFA11/ATP5MC1/ATP…
GO:0006563	L-serine metabolic process	12	0.869673	2.23206	2.95731e-06	9.60857e-05	PSAT1/PHGDH/SHMT2/CBS/LOC102724560/PSPH/SRR
GO:0072522	purine-containing compound biosynthetic process	240	0.387751	1.79976	2.95935e-06	9.60857e-05	H19/SHMT2/ND1/ND2/ADCY2/ATP6/NDUFA7/ACACA/ATP5MJ/NDUFA3/ELOVL6/NDUFA6/ND4/ATP5MK/DCAKD/LIPA/ATP5PF/GMPS/NDUFB3/ACSL3/GUCY1B1/PAICS/ATP5MF/NDUFA12/ND3/SDHC/SLC25A1/AK4/ATP8/TECR/ATP5MG/PARP1/NMRK2/NDUFV2/NDUFB11/ENO1/NDUFB5/NDUFA13/IMPDH2/ND5/STOML2/DGUOK/SHMT1/ATP5F1A/NPR1/SNCA/NDUFA9/GART/NAMPT/ATP5PO/NDUFA11/ATP5MC1/ATP5PB/ALDOA/NDUFA1/AK2/ACAT1/PRPS1/NUDT2/NDUFB9/NMRK1/NDUFS6/ADCY9/ATP5MC2/ATP…
GO:0009070	serine family amino acid biosynthetic process	17	0.801948	2.22839	3.10437e-06	0.000100151	PSAT1/PHGDH/SHMT2/CBS/LOC102724560/PSPH/CTH/SRR/SEPHS2/SHMT1
GO:0019693	ribose phosphate metabolic process	348	0.351997	1.69262	3.69558e-06	0.000114121	H19/HMGCS1/HMGCR/ND1/SULT1A1/ATP1A2/ND2/ADCY2/TDO2/ATP6/G6PD/MVD/NDUFA7/PIPOX/ACACA/ATP5MJ/NDUFA3/ELOVL6/NDUFA6/MPP1/ND4/ATP5MK/DCAKD/PDE8A/LIPA/ATP5PF/GMPS/NDUFB3/ACSL3/GUCY1B1/PAICS/ATP5MF/NDUFA12/ND3/SDHC/TJP2/SLC25A1/AK4/ATP8/TECR/ATP5MG/SUCLG1/ATP1B1/PARP1/NDUFV2/NDUFB11/ENO1/NDUFB5/HINT1/NDUFA13/MVK/IMPDH2/ND5/STOML2/ATP5F1A/NPR1/PDE5A/DLG2/SNCA/RAN/NDUFA9/GART/ATP5PO/HSD17B4/NDUFA11/ATP5MC…
GO:0044782	cilium organization	376	0.345536	1.67203	3.87713e-06	0.00011908	IQCG/RSPH1/NHERF1/ZMYND10/PCM1/CFAP126/CCNO/RFX4/IFT52/IFT80/CFAP47/LPAR1/IFT56/TMEM231/SPAG6/ODF2/PIERCE1/PLK4/SSX2IP/FOXJ1/TCTN1/CFAP61/DNAAF11/CIMAP3/IFT22/TMEM107/RSPH4A/CEP70/ATXN10/CCDC65/GDI2/DYNLL1/SPEF1/CFAP221/POC1A/DNAI3/CIBAR2/KIF3B/LCA5L/RFX2/DNAAF1/RPGR/TCTN3/TEKT1/ATMIN/IFT122/TTC17/DYNC2H1/DYNC2I2/CLCN4/CBY1/KIF27/IFT25/CFAP43/B9D1/CFAP70/ODAD2/CEP350/CEP162/DYNC2LI1/VDAC3/CFAP73/…
GO:0002455	humoral immune response mediated by circulating immunoglobulin	27	0.711318	2.27446	4.90483e-06	0.000144534	CFI/C4B/C4A/C7/CLU/C6/C2/C1S/FOXJ1/SVEP1
GO:0006958	complement activation, classical pathway	19	0.77032	2.23052	5.04227e-06	0.000146924	CFI/C4B/C4A/C7/CLU/C6/C2/C1S/SVEP1
GO:0046390	ribose phosphate biosynthetic process	215	0.398963	1.83714	5.10171e-06	0.000147898	H19/ND1/ND2/ADCY2/ATP6/G6PD/NDUFA7/ACACA/ATP5MJ/NDUFA3/ELOVL6/NDUFA6/ND4/ATP5MK/DCAKD/LIPA/ATP5PF/GMPS/NDUFB3/ACSL3/GUCY1B1/PAICS/ATP5MF/NDUFA12/ND3/SDHC/SLC25A1/AK4/ATP8/TECR/ATP5MG/PARP1/NDUFV2/NDUFB11/ENO1/NDUFB5/NDUFA13/IMPDH2/ND5/STOML2/ATP5F1A/NPR1/SNCA/NDUFA9/GART/ATP5PO/NDUFA11/ATP5MC1/ATP5PB/ALDOA/NDUFA1/AK2/ACAT1/PRPS1/NUDT2/NDUFB9/NDUFS6/ADCY9/ATP5MC2/ATP5ME/NDUFB7/ATP5F1B/NDUFV3/PRPSA…
GO:0009259	ribonucleotide metabolic process	341	0.348622	1.67505	6.13674e-06	0.000170092	H19/HMGCS1/HMGCR/ND1/SULT1A1/ATP1A2/ND2/ADCY2/TDO2/ATP6/MVD/NDUFA7/PIPOX/ACACA/ATP5MJ/NDUFA3/ELOVL6/NDUFA6/MPP1/ND4/ATP5MK/DCAKD/PDE8A/LIPA/ATP5PF/GMPS/NDUFB3/ACSL3/GUCY1B1/PAICS/ATP5MF/NDUFA12/ND3/SDHC/TJP2/SLC25A1/AK4/ATP8/TECR/ATP5MG/SUCLG1/ATP1B1/PARP1/NDUFV2/NDUFB11/ENO1/NDUFB5/HINT1/NDUFA13/MVK/IMPDH2/ND5/STOML2/ATP5F1A/NPR1/PDE5A/DLG2/SNCA/RAN/NDUFA9/GART/ATP5PO/HSD17B4/NDUFA11/ATP5MC1/ATP…
GO:0042073	intraciliary transport	47	0.605396	2.17312	6.30339e-06	0.000173863	PCM1/IFT52/IFT80/IFT56/SSX2IP/IFT22/DYNLL1/KIF3B/LCA5L/RPGR/IFT122/DYNC2H1/DYNC2I2/IFT25/DYNC2LI1/IFT88/IFT20/CLUAP1/IFT81/IFT46/IFT43/IFT140/WDR35/DYNC2I1/IFT27/ARL3/IFT57/IFT172/CEP131/SSNA1/WDR19/RABL2B/IFT70B/TUB
GO:0070059	intrinsic apoptotic signaling pathway in response to endoplasmic reticulum stress	57	0.56957	2.15119	7.59645e-06	0.000207514	TRIB3/CHAC1/DDIT3/HERPUD1/XBP1/ATF4/HYOU1/TMEM117/DNAJC10/SYVN1/ERP29/CASP4/TMBIM6/SELENOS/CREB3L1/AIFM1/CREB3/PARK7/SIRT1/NCK1/ATP2A1/PTPN2/EIF2AK3
GO:0009260	ribonucleotide biosynthetic process	209	0.39278	1.8	1.0057e-05	0.000260932	H19/ND1/ND2/ADCY2/ATP6/NDUFA7/ACACA/ATP5MJ/NDUFA3/ELOVL6/NDUFA6/ND4/ATP5MK/DCAKD/LIPA/ATP5PF/GMPS/NDUFB3/ACSL3/GUCY1B1/PAICS/ATP5MF/NDUFA12/ND3/SDHC/SLC25A1/AK4/ATP8/TECR/ATP5MG/PARP1/NDUFV2/NDUFB11/ENO1/NDUFB5/NDUFA13/IMPDH2/ND5/STOML2/ATP5F1A/NPR1/SNCA/NDUFA9/GART/ATP5PO/NDUFA11/ATP5MC1/ATP5PB/ALDOA/NDUFA1/AK2/ACAT1/NUDT2/NDUFB9/NDUFS6/ADCY9/ATP5MC2/ATP5ME/NDUFB7/ATP5F1B/NDUFV3/HPRT1/NDUFS7/TMS…
GO:1902600	proton transmembrane transport	127	0.4472	1.90924	1.192e-05	0.000301021	ATP1A2/ATP6/COX3/CYTB/ND4/SLC15A2/SLC47A2/ATP5PF/COX8A/COX7B/SLC25A22/COX1/ATP5MF/COX5A/ATP6V0E1/NDUFA4/ATP6AP1/SLC25A3/ATP1A1/ATP8/ATP5MG/COX6B1/ATP1B1/COX2/ND5/ATP5F1A/DRD4/PPIF/SLC25A18/ATP5PO/ATP5MC1/ATP5PB/UQCRFS1/UQCR10/ATP5MC2/UQCRH/ATP5ME/SLC9A9/TMEM175/ATP5F1B/COX4I1/SLC25A14/CHP1/NDUFS7/TMSB4X/CLCN3/SLC47A1/SURF1/COX15/ATP6V0B/COX5B/ATP6V0E2/COA8/ATP5PD/ATP5F1C/LETM1/ATP6V0D1/SLC9A5/SLC…
GO:1902475	L-alpha-amino acid transmembrane transport	59	0.559933	2.11932	1.23848e-05	0.000311373	SLC1A5/SLC7A11/SLC7A5/SLC6A9/SLC1A4/SLC3A2/ATP1A2/SLC1A3/SLC7A8/SLC38A1/SLC7A3/SLC7A2/ARL6IP1/SLC25A22/RGS2
GO:0006066	alcohol metabolic process	283	0.361056	1.70077	1.37316e-05	0.000337761	ALDH1A1/PCK2/PLPP3/HMGCS1/LDLR/HMGCR/DHCR24/SQLE/VLDLR/PTH1R/SULT1A1/CYP51A1/DHRS3/SREBF2/INSIG1/DHRS7/INPP5B/DHCR7/RDH10/GOT1/APOE/FDFT1/NPC2/ALDH3B1/G6PD/BMP5/MVD/FDPS/PLCG2/ALG9/LRP2/LIPA/CLCN2/APOL1/MSMO1/COQ2/DAB2/ACO2/SREBF1/NSDHL/AKR1A1/DPM3/RPE65/RDH11/SPTLC3/ALDH3A2/WNT4/ALG8/IGF1/TM7SF2/MVK/AKR7A2/ALDH2/SNCA/ALG12/SMPD1/DPM2/PLPP1/PARK7/ALG14/ISYNA1/SRD5A3/DOLK/APOL2/GDE1/SOD1/HRH1/PLCB…
GO:0044458	motile cilium assembly	56	0.554073	2.08363	1.42153e-05	0.000345177	IQCG/ZMYND10/CFAP47/SPAG6/FOXJ1/DNAAF11/DYNLL1/CFAP221/DNAAF1/ATMIN/CFAP43/VDAC3/CFAP44/DNAAF3/IFT81/SPAG17/SPATA6/AHI1/CENPJ/ENKD1/SPEF2/CFAP206/DRC7/MCIDAS/TTC12/CC2D2A/TPGS1/IFT57/CFAP157/CCDC40/BBOF1/CEP131
GO:0060271	cilium assembly	350	0.340523	1.63933	1.53266e-05	0.000362857	IQCG/RSPH1/ZMYND10/PCM1/CCNO/RFX4/IFT52/IFT80/CFAP47/LPAR1/IFT56/TMEM231/SPAG6/ODF2/PIERCE1/PLK4/SSX2IP/FOXJ1/TCTN1/DNAAF11/IFT22/TMEM107/RSPH4A/CEP70/ATXN10/CCDC65/GDI2/DYNLL1/SPEF1/CFAP221/POC1A/DNAI3/CIBAR2/KIF3B/RFX2/DNAAF1/RPGR/TCTN3/TEKT1/ATMIN/IFT122/DYNC2H1/DYNC2I2/CLCN4/CBY1/KIF27/IFT25/CFAP43/B9D1/CFAP70/ODAD2/CEP350/CEP162/DYNC2LI1/VDAC3/CFAP73/IFT88/IFT20/CFAP44/TCTN2/CLUAP1/SPACA9/CF…
GO:0030968	endoplasmic reticulum unfolded protein response	70	0.524774	2.031	1.80189e-05	0.000404676	STC2/DDIT3/HSPA5/HERPUD1/XBP1/ATF4/ATF3/PIK3R1/TBL2/DNAJC10/RHBDD2/CTH/RACK1/EIF2S1/SELENOS/NFE2L2/CREB3L1/TMED2/ERMP1/CREB3/AMFR/DDRGK1/NCK1/PTPN2/ATF6/EIF2AK3
GO:0015804	neutral amino acid transport	44	0.599787	2.12053	1.99991e-05	0.000435382	SLC1A5/SLC7A11/SLC7A5/SLC6A9/SLC1A4/SLC3A2/SLC1A3/SLC6A15/SLC7A8/SLC38A1
GO:0010257	NADH dehydrogenase complex assembly	60	0.53421	2.0118	2.50775e-05	0.000525794	ND1/ND2/NDUFA3/NDUFA6/ND4/NDUFB3/NDUFA12/NDUFB11/NDUFB5/NDUFA13/ND5/NDUFA9/NDUFA11/NDUFA1/TIMM21/NDUFB9/NDUFB7/OXA1L/NDUFS7/NDUFS8/TMEM186/ACAD9/NDUFAF1/NDUFA2/NDUFAF5/NDUFA10/NDUFA8/NDUFB2/NDUFS1/NDUFAF3/NDUFB10/DMAC1/NUBPL/NDUFS5/TMEM126A/NDUFB8/NDUFB1/LYRM2
GO:0032981	mitochondrial respiratory chain complex I assembly	60	0.53421	2.0118	2.50775e-05	0.000525794	ND1/ND2/NDUFA3/NDUFA6/ND4/NDUFB3/NDUFA12/NDUFB11/NDUFB5/NDUFA13/ND5/NDUFA9/NDUFA11/NDUFA1/TIMM21/NDUFB9/NDUFB7/OXA1L/NDUFS7/NDUFS8/TMEM186/ACAD9/NDUFAF1/NDUFA2/NDUFAF5/NDUFA10/NDUFA8/NDUFB2/NDUFS1/NDUFAF3/NDUFB10/DMAC1/NUBPL/NDUFS5/TMEM126A/NDUFB8/NDUFB1/LYRM2
GO:0036503	ERAD pathway	107	0.454656	1.89702	3.51366e-05	0.000679069	HSPA5/HERPUD1/XBP1/HSP90B1/CANX/CALR/SEL1L/DNAJC10/MAN1C1/RHBDD2/CCDC47/JKAMP/SYVN1/STT3B/FAF2/HM13/TMEM129/SELENOS/NFE2L2/PSMC6/SDF2L1/ECPAS/AMFR/RHBDD1/FAF1/AUP1/TMUB1/TOR1A/BCAP31/DNAJB12/EDEM1/ATF6/DERL1/CLGN/UFD1/ERLIN1/UGGT1/USP25/TMEM67/UBAC2/STUB1/RNF121/UBXN8/UBE4A/VCP
GO:0006120	mitochondrial electron transport, NADH to ubiquinone	50	0.563024	2.0564	3.59247e-05	0.000689609	ND1/ND2/NDUFA7/NDUFA3/NDUFA6/ND4/NDUFB3/ND3/NDUFA4/NDUFV2/NDUFB5/ND5/SNCA/NDUFA9/PARK7/NDUFA1/NDUFB9/NDUFS6/NDUFB7/NDUFV3/NDUFS7/NDUFS8/NDUFAF1/NDUFA2
GO:0007018	microtubule-based movement	353	0.334025	1.60538	4.60736e-05	0.000855523	IQCG/NHERF1/ZMYND10/PCM1/KIF20A/SYBU/DLGAP5/ROPN1L/INPP5B/IFT52/IFT80/DNAH9/CFAP47/IFT56/DPCD/SPAG6/KIF18A/FEZ1/KIF15/CFAP52/PIERCE1/KIF22/KIF23/SSX2IP/KIF4A/KIF9/KIF11/CFAP61/AP3M2/DYNLT1/KIFC1/DNAAF11/IFT22/RSPH4A/IGBP1/CCDC65/DYNLL1/SPEF1/CFAP221/CENPE/DNAI3/KIF2C/KIF3B/DNAJA1/DNAH6/LCA5L/ENKUR/DNAAF1/CFAP53/KIF6/AP3B1/KTN1/RPGR/BLOC1S1/CFAP45/KIF20B/TEKT1/IFT122/UBB/SPA17/CYB5D1/UCHL1/DYNC2H1…
GO:0006766	vitamin metabolic process	83	0.498395	1.98627	4.67707e-05	0.000862829	PSAT1/MTHFD2/ALDH1L2/SHMT2/NQO1/ALPL/RDH10/MMAB/FOLR1/SLC5A6/PRMT3/LRP2/LIPA/AKR1A1/RPE65/SLC2A1/SHMT1/LGMN/SLC19A1/SNAI2/SNAI1/PLTP/THTPA
GO:0035082	axoneme assembly	88	0.473732	1.90949	5.33843e-05	0.000959904	IQCG/RSPH1/ZMYND10/CFAP47/IFT56/SPAG6/PIERCE1/FOXJ1/DNAAF11/RSPH4A/CCDC65/SPEF1/DNAI3/DNAAF1/CFAP43/ODAD2/CFAP73/CFAP44/CLUAP1/SPACA9/CFAP46/DNAAF3/SPAG17/CFAP91/ODAD1/SPEF2/CFAP206/DNAH17/CFAP74/DRC7/TTC12/DNAI2/CC2D2A/TPGS1/CFAP157/CCDC40/CEP131/ODAD3/DNAAF4/DNAJB13/DNAI1/DNAH7/DNAAF6/DNAAF8/CFAP65/MEIG1/TTLL1/CCDC39/DNAH2/HOATZ/CFAP69/CCDC103/DNAAF5/MNS1
GO:0034620	cellular response to unfolded protein	83	0.492347	1.96217	6.65174e-05	0.00114444	STC2/DDIT3/HSPA5/HERPUD1/XBP1/ATF4/ATF3/PIK3R1/TBL2/DNAJC10/RHBDD2/HSPD1/CTH/RACK1/EIF2S1/TMBIM6/SELENOS/NFE2L2/CREB3L1/TMED2/ERMP1/CREB3/AMFR/RHBDD1/DDRGK1/NCK1/PTPN2/ATF6/EIF2AK3
GO:0006730	one-carbon metabolic process	31	0.63853	2.09004	7.14182e-05	0.00119002	MTHFD2/ALDH1L2/SHMT2/TYMS/CA12/AHCYL2/CA8/CA14/AHCYL1/ALDH1L1/SHMT1/MAT2A/MTHFD1L/CA2
GO:0032787	monocarboxylic acid metabolic process	470	0.302033	1.49622	8.04745e-05	0.00131774	TRIB3/PHGDH/DDIT4/ALDH1L2/ALDH1A1/PCK2/NUPR1/LPL/SESN2/TYRP1/SCD/XBP1/TWIST1/FMO1/FADS2/ACAT2/INSIG1/SLC1A3/RDH10/LIPG/PTGDS/EPHX1/ACACA/SLC4A4/LDHB/SLC38A1/ILVBL/SLC5A6/ELOVL6/TNFRSF1A/MID1IP1/TREX1/PRMT3/ACADSB/HADHA/LIPA/HK2/PPARG/AASDH/DECR1/SRR/ACSL3/MSMO1/ECI1/ME1/CRYL1/SREBF1/STAT3/AKR1A1/FABP3/GGT5/LPIN1/OSBPL9/FAH/MRS2/TECR/FMO4/ALDH3A2/ENO1/IGF1/DCXR/PGD/ADIPOR2/FABP5/SNCA/ACTN3/OSBP/HS…
GO:0016126	sterol biosynthetic process	52	0.544935	2.01786	9.70604e-05	0.0015362	HMGCS1/HMGCR/DHCR24/SQLE/CYP51A1/SREBF2/INSIG1/DHCR7/APOE/FDFT1/G6PD/MVD/FDPS/LIPA/MSMO1/SREBF1/NSDHL/TM7SF2/MVK/CYB5R1/SOD1/ERG28/INSIG2/EBP/PMVK
GO:0030433	ubiquitin-dependent ERAD pathway	82	0.475093	1.88433	0.000107197	0.00164302	HSPA5/HERPUD1/HSP90B1/CANX/CALR/SEL1L/DNAJC10/MAN1C1/RHBDD2/CCDC47/JKAMP/SYVN1/STT3B/FAF2/TMEM129/SELENOS/NFE2L2/PSMC6/ECPAS/AMFR/FAF1/AUP1/TMUB1/BCAP31/EDEM1/DERL1/CLGN/UFD1/ERLIN1/TMEM67/STUB1/RNF121/UBXN8/UBE4A/VCP
GO:0035967	cellular response to topologically incorrect protein	103	0.451169	1.86616	0.000122739	0.00183527	STC2/DDIT3/HSPA5/HERPUD1/XBP1/ATF4/ATF3/PIK3R1/TBL2/DNAJC10/RHBDD2/HSPD1/CTH/RACK1/EIF2S1/TMBIM6/SELENOS/NFE2L2/CREB3L1/TMED2/ERMP1/CREB3/SDF2L1/AMFR/RHBDD1/AUP1/DDRGK1/TOR1A/NCK1/DNAJB12/PTPN2/ATF6/EIF2AK3
GO:0006694	steroid biosynthetic process	133	0.409187	1.75498	0.000147156	0.00213846	HMGCS1/HMGCR/DHCR24/SQLE/HSD17B2/CYP51A1/SREBF2/INSIG1/DHCR7/APOE/FDFT1/G6PD/BMP5/MVD/FDPS/DHRS11/LIPA/CLCN2/MSMO1/NR3C1/DAB2/SREBF1/NSDHL/OSBPL9/ATP1A1/NR0B1/IL1A/WNT4/TM7SF2/MVK/OSBP/OSBPL6/BAAT/SRD5A3/CYB5R1/SIRT1/SOD1/HSD17B10/SNAI2/SNAI1/ERG28/INSIG2/EBP/PMVK/FDX1/ASAH1/ABCB11/CYP21A2
GO:0006695	cholesterol biosynthetic process	45	0.549422	1.94423	0.000150773	0.0021581	HMGCS1/HMGCR/DHCR24/CYP51A1/SREBF2/INSIG1/DHCR7/APOE/FDFT1/G6PD/MVD/FDPS/LIPA/MSMO1/SREBF1/NSDHL/TM7SF2/MVK
GO:1902653	secondary alcohol biosynthetic process	45	0.549422	1.94423	0.000150773	0.0021581	HMGCS1/HMGCR/DHCR24/CYP51A1/SREBF2/INSIG1/DHCR7/APOE/FDFT1/G6PD/MVD/FDPS/LIPA/MSMO1/SREBF1/NSDHL/TM7SF2/MVK
GO:0001539	cilium or flagellum-dependent cell motility	106	0.430944	1.79083	0.000155714	0.00219546	IQCG/ROPN1L/INPP5B/DNAH9/CFAP47/DPCD/SPAG6/CFAP52/EFHC1/KIF9/DNAAF11/RSPH4A/CCDC65/CFAP221/DNAI3/DNAJA1/DNAH6/ENKUR/CFAP45/TEKT1/DYNC2H1/CFAP43/VDAC3/CFAP44/CFAP46/IFT81/SPEF2/CFAP206/CFAP251/DNAH17/PLTP/CATSPERD/DRC7/ENO4/BBS4/TTC12/TPGS1/MKKS/CFAP157/CCDC40/TTLL9/CEP131/ING2/ODAD3/INTS13/DNAH3/LZTFL1/DNAI1/DNAH7/TEKT4/CHRNA7/DNAAF6/SLIRP/CFAP65/MEIG1/CFAP20/TTLL1/GAS2L2/CCDC39/DNAH2/HOATZ/CFAP6…
GO:0060285	cilium-dependent cell motility	106	0.430944	1.79083	0.000155714	0.00219546	IQCG/ROPN1L/INPP5B/DNAH9/CFAP47/DPCD/SPAG6/CFAP52/EFHC1/KIF9/DNAAF11/RSPH4A/CCDC65/CFAP221/DNAI3/DNAJA1/DNAH6/ENKUR/CFAP45/TEKT1/DYNC2H1/CFAP43/VDAC3/CFAP44/CFAP46/IFT81/SPEF2/CFAP206/CFAP251/DNAH17/PLTP/CATSPERD/DRC7/ENO4/BBS4/TTC12/TPGS1/MKKS/CFAP157/CCDC40/TTLL9/CEP131/ING2/ODAD3/INTS13/DNAH3/LZTFL1/DNAI1/DNAH7/TEKT4/CHRNA7/DNAAF6/SLIRP/CFAP65/MEIG1/CFAP20/TTLL1/GAS2L2/CCDC39/DNAH2/HOATZ/CFAP6…
GO:0006720	isoprenoid metabolic process	96	0.447344	1.82463	0.000156949	0.00220739	ALDH1A1/HMGCS1/HMGCR/DHRS3/DHRS7/RDH10/FDFT1/NPC2/MVD/FDPS/ALG9/PRMT3/LRP2/LIPA/COQ2/DPM3/RPE65/RDH11/ALDH3A2/ALG8/MVK/ALG12/DPM2/ALG14/SRD5A3/DOLK/NUS1/PMVK/MPDU1/DPAGT1/ALG6/ALG3/ADH5/CYP2C8/ALG1/AKR1B1
GO:0008299	isoprenoid biosynthetic process	25	0.655762	2.04815	0.000163848	0.00228182	HMGCS1/HMGCR/RDH10/MVD/FDPS/PRMT3/COQ2/RPE65/MVK/SRD5A3/NUS1/PMVK
GO:0046655	folic acid metabolic process	14	0.772832	2.04629	0.00018855	0.00255689	MTHFD2/ALDH1L2/SHMT2/FOLR1
GO:0060294	cilium movement involved in cell motility	101	0.437209	1.80111	0.000198457	0.00265952	IQCG/ROPN1L/INPP5B/DNAH9/CFAP47/DPCD/SPAG6/CFAP52/KIF9/DNAAF11/RSPH4A/CFAP221/DNAI3/DNAJA1/DNAH6/ENKUR/CFAP45/TEKT1/DYNC2H1/CFAP43/VDAC3/CFAP44/CFAP46/IFT81/SPEF2/CFAP206/CFAP251/DNAH17/PLTP/CATSPERD/DRC7/ENO4/BBS4/TTC12/TPGS1/MKKS/CFAP157/CCDC40/TTLL9/CEP131/ING2/ODAD3/INTS13/DNAH3/LZTFL1/DNAI1/DNAH7/TEKT4/CHRNA7/DNAAF6/SLIRP/CFAP65/MEIG1/CFAP20/TTLL1/GAS2L2/CCDC39/DNAH2/HOATZ/CFAP69/DNAH11/MNS1
GO:0006081	cellular aldehyde metabolic process	57	0.516765	1.95175	0.000228212	0.00298092	ALDH1A1/TKT/ALPL/ALDH9A1/RDH10/ALDH7A1/ALDH3B1/BMP5/CLCN2/DAB2/AKR1A1/RPE65/RDH11/ALDH3A2/WNT4/AKR7A2/ALDH2/PARK7/ESD/KDM3A/HOGA1/ADH5/GLYCTK
GO:0006858	extracellular transport	43	0.55596	1.94936	0.00022953	0.00299126	NHERF1/ROPN1L/DNAH9/DPCD/SPAG6/DNAAF11/RSPH4A/CFAP221/DNAAF1/CFAP53/CFAP45/SPA17/KIF27/CFAP43/SPAG17/SPEF2/NME5
GO:0098754	detoxification	93	0.43875	1.78453	0.000242859	0.003122	H19/ALDH1A1/SESN2/NQO1/HP/FBLN5/APOE/GPX8/TXNRD1/ABCB6/PRDX4/SLC15A2/SLC47A2/BMP7/ABCB1/AKR1A1/OSCP1/RDH11/SELENOS/NFE2L2/GSTK1/PRDX1/GSR/PARK7/PRDX6/CD36/ESD/SOD1
GO:0003351	epithelial cilium movement involved in extracellular fluid movement	40	0.567373	1.96447	0.000249565	0.00319376	NHERF1/ROPN1L/DNAH9/DPCD/SPAG6/DNAAF11/RSPH4A/CFAP221/DNAAF1/CFAP53/CFAP45/SPA17/KIF27/CFAP43/SPAG17/SPEF2/NME5
GO:0015807	L-amino acid transport	74	0.485002	1.89216	0.000255881	0.00324892	SLC1A5/SLC7A11/SLC7A5/SLC6A9/SLC1A4/SLC3A2/ATP1A2/SLC1A3/SLC7A8/SLC38A1/SLC7A3/SLC7A2/ARL6IP1/SLC25A22/RGS2
GO:0006984	ER-nucleus signaling pathway	44	0.547299	1.93497	0.000283693	0.00353496	DDIT3/HSPA5/XBP1/ATF4/SREBF2/INSIG1/CCDC47/EIF2S1/SREBF1/SELENOS/NFE2L2/TMED2/EIF2A/AMFR/NCK1/INSIG2/PTPN2/ATF6/EIF2AK3
GO:1905897	regulation of response to endoplasmic reticulum stress	76	0.465534	1.81188	0.000294951	0.0036672	DDIT3/HSPA5/NUPR1/HERPUD1/CLU/XBP1/PIK3R1/MANF/HYOU1/SYVN1/RACK1/ERP29/TMBIM6/SELENOS/NFE2L2/CREB3L1/CREB3/PARK7/SIRT1/DDRGK1/BCAP31/NCK1/PTPN2/ATF6/EIF2AK3
GO:0043648	dicarboxylic acid metabolic process	82	0.46223	1.83331	0.000313117	0.00385093	MTHFD2/SLC7A11/ALDH1L2/PCK2/SHMT2/PRODH/GOT1/FOLR1/ASS1/MDH1B/GPT2/FH
GO:0006123	mitochondrial electron transport, cytochrome c to oxygen	18	0.713819	2.03586	0.000340639	0.00410937	COX7A2/COX3/COX8A/COX7B/COX1/COX5A/NDUFA4/COX6B1/COX2/AFG1L/COX6A1/COX4I1/COX15/COX5B
GO:0089718	amino acid import across plasma membrane	42	0.562091	1.96223	0.000353277	0.00420822	SLC1A5/SLC7A11/SLC7A5/SLC6A9/SLC1A4/SLC3A2/ATP1A2/SLC1A3/SLC7A8/SLC38A1/SLC7A3/SLC7A2/ARL6IP1/RGS2
GO:0030970	retrograde protein transport, ER to cytosol	29	0.613461	2.00148	0.000467742	0.005201	HERPUD1/HSP90B1/SEL1L/SYVN1/FAF2/HM13/TMEM129/SELENOS/RHBDD1/AUP1/BCAP31/EDEM1/DERL1/UFD1/UBAC2/VCP
GO:1903513	endoplasmic reticulum to cytosol transport	29	0.613461	2.00148	0.000467742	0.005201	HERPUD1/HSP90B1/SEL1L/SYVN1/FAF2/HM13/TMEM129/SELENOS/RHBDD1/AUP1/BCAP31/EDEM1/DERL1/UFD1/UBAC2/VCP
GO:0001578	microtubule bundle formation	116	0.398243	1.67805	0.00051006	0.00560572	IQCG/RSPH1/ZMYND10/KIF20A/CFAP47/IFT56/SPAG6/PIERCE1/FOXJ1/DNAAF11/RSPH4A/CCDC65/SPEF1/DNAI3/PLK1/DNAAF1/CDK5RAP2/CFAP43/ODAD2/CFAP73/CFAP44/CAPN6/CLUAP1/SPACA9/CFAP46/DNAAF3/TPPP3/SPAG17/CFAP91/ODAD1/SPEF2/CHP1/CFAP206/DNAH17/CFAP74/DRC7/TTC12/DNAI2/CC2D2A/TPGS1
GO:0006883	intracellular sodium ion homeostasis	13	0.764351	1.99664	0.000517588	0.00563398	ATP1A2/SLC8A1/SLC1A3/ATP1B3/ATP1A1/ATP1B1/IL1A/ATP1B2
GO:0006891	intra-Golgi vesicle-mediated transport	31	0.595278	1.94847	0.00051972	0.00563559	COPZ1/COPB2/COPE/COPZ2/GOLGA5/COG5/COPB1/COG4/NAPA/COPG2/COG8/COG2/NSF/COG6/COPA/VTI1B/COPG1/GOSR2
GO:1901606	alpha-amino acid catabolic process	74	0.469047	1.82991	0.000559008	0.00601569	SHMT2/CBS/LOC102724560/TDO2/PRODH/GOT1/PIPOX/GPT2/ACADSB/GCAT/BLMH/ARHGAP11B/FAH/GLDC/SHMT1/HIBCH/ACAT1/KYAT3/HPD/HMGCL/HSD17B10
GO:0046165	alcohol biosynthetic process	114	0.409958	1.72856	0.000615636	0.00650194	PCK2/HMGCS1/HMGCR/DHCR24/PTH1R/CYP51A1/SREBF2/INSIG1/DHCR7/GOT1/APOE/FDFT1/G6PD/BMP5/MVD/FDPS/PLCG2/LIPA/CLCN2/MSMO1/DAB2/SREBF1/NSDHL/SPTLC3/WNT4/TM7SF2/MVK/SNCA/PARK7/ISYNA1/SRD5A3/SOD1/HRH1/NUS1/INSIG2/EBP/PMVK/ASAH1
GO:1903825	organic acid transmembrane transport	125	0.392716	1.66644	0.00073559	0.0074891	SLC1A5/SLC7A11/SLC7A5/SLC16A9/SLC6A9/SLC1A4/SLC3A2/ATP1A2/SLC1A3/SLC29A4/SLC6A15/SLC7A8/SLC38A1/SLC5A6/SLC7A3/LRP2/SLC7A2/ARL6IP1/SLC25A22/RGS2/LRRC8C/ABCB1/SLC25A1/GRM1/SLC2A1/LRRC8D/SLC25A18/CD36/ABCC1/SLC19A1/PSEN1/SLC17A8/SLC16A2/CPT2/PER2/SFXN2
GO:0010232	vascular transport	75	0.457112	1.78579	0.000740793	0.00748965	SLC1A5/SLC7A5/SLC6A9/SLC1A4/NHERF1/TFRC/ATP1A2/SLC1A3/APOE/SLC29A4/SLC7A8/SLC4A4/SLC38A1/SLC5A6/SLC7A3/LRP2/SLC15A2/SLC7A2/SLCO3A1/ABCB1/ATP1B2/SLC2A1/FABP5/ABCC2/CD36/ABCC1/SLC19A1/SLC16A2
GO:0150104	transport across blood-brain barrier	75	0.457112	1.78579	0.000740793	0.00748965	SLC1A5/SLC7A5/SLC6A9/SLC1A4/NHERF1/TFRC/ATP1A2/SLC1A3/APOE/SLC29A4/SLC7A8/SLC4A4/SLC38A1/SLC5A6/SLC7A3/LRP2/SLC15A2/SLC7A2/SLCO3A1/ABCB1/ATP1B2/SLC2A1/FABP5/ABCC2/CD36/ABCC1/SLC19A1/SLC16A2
GO:0035720	intraciliary anterograde transport	18	0.693972	1.97926	0.000869535	0.00853316	IFT52/IFT80/IFT56/IFT22/IFT122/IFT25/IFT88/IFT20/CLUAP1/IFT81/IFT46/IFT27/IFT57/IFT172
GO:1903573	negative regulation of response to endoplasmic reticulum stress	41	0.541693	1.88846	0.00100249	0.0094976	HSPA5/HERPUD1/CLU/XBP1/HYOU1/SYVN1/RACK1/TMBIM6/SELENOS/CREB3L1/CREB3/PARK7/DDRGK1/NCK1
GO:0003333	amino acid transmembrane transport	78	0.45538	1.78298	0.000999664	0.0094976	SLC1A5/SLC7A11/SLC7A5/SLC6A9/SLC1A4/SLC3A2/ATP1A2/SLC1A3/SLC6A15/SLC7A8/SLC38A1/SLC7A3/SLC7A2/ARL6IP1/SLC25A22/RGS2/LRRC8C
GO:0042440	pigment metabolic process	67	0.459209	1.76161	0.00101369	0.0095837	SLC7A11/SLC6A9/TYRP1/PMEL/RAB38/TYR/DCT/TBX2/ABCB6/OCA2/RPE65/UROS/BLVRB/DDT/ABCC2/ABCC1/ATP5IF1/PGRMC1/SLC24A5
GO:1905039	carboxylic acid transmembrane transport	124	0.385864	1.63322	0.00103993	0.00969751	SLC1A5/SLC7A11/SLC7A5/SLC16A9/SLC6A9/SLC1A4/SLC3A2/ATP1A2/SLC1A3/SLC6A15/SLC7A8/SLC38A1/SLC5A6/SLC7A3/LRP2/SLC7A2/ARL6IP1/SLC25A22/RGS2/LRRC8C/ABCB1/SLC25A1/GRM1/SLC2A1/LRRC8D/SLC25A18/CD36/ABCC1/SLC19A1/PSEN1/SLC17A8/SLC16A2/CPT2/PER2/SFXN2
GO:0016054	organic acid catabolic process	208	0.344125	1.57521	0.00138275	0.0120502	ALDH1L2/PCK2/SHMT2/CBS/LOC102724560/SESN2/TWIST1/FMO1/ACAT2/TDO2/PRODH/GOT1/PIPOX/GPT2/ILVBL/ACADSB/HADHA/DECR1/ECI1/GCAT/CRYL1/AKR1A1/LPIN1/BLMH/ARHGAP11B/FAH/GLDC/DCXR/PGD/ALDH1L1/SHMT1/HIBCH/HSD17B4/MCEE/HEXA/ACAT1/ECHS1/KYAT3/HPD/HEXB/HMGCL/HSD17B10/ECI2/SLC25A17/CPT2/AIG1/ETFB/ABCB11/PPARD/ABAT/KMO/BCKDHB/QPRT/HOGA1
GO:0046395	carboxylic acid catabolic process	208	0.344125	1.57521	0.00138275	0.0120502	ALDH1L2/PCK2/SHMT2/CBS/LOC102724560/SESN2/TWIST1/FMO1/ACAT2/TDO2/PRODH/GOT1/PIPOX/GPT2/ILVBL/ACADSB/HADHA/DECR1/ECI1/GCAT/CRYL1/AKR1A1/LPIN1/BLMH/ARHGAP11B/FAH/GLDC/DCXR/PGD/ALDH1L1/SHMT1/HIBCH/HSD17B4/MCEE/HEXA/ACAT1/ECHS1/KYAT3/HPD/HEXB/HMGCL/HSD17B10/ECI2/SLC25A17/CPT2/AIG1/ETFB/ABCB11/PPARD/ABAT/KMO/BCKDHB/QPRT/HOGA1
GO:0009063	amino acid catabolic process	90	0.4242	1.71235	0.00141114	0.0122382	SHMT2/CBS/LOC102724560/TDO2/PRODH/GOT1/PIPOX/GPT2/ACADSB/GCAT/BLMH/ARHGAP11B/FAH/GLDC/SHMT1/HIBCH/ACAT1/ECHS1/KYAT3/HPD/HMGCL/HSD17B10/ETFB/ABAT/KMO/BCKDHB/HOGA1
GO:0016114	terpenoid biosynthetic process	13	0.733024	1.91481	0.00148008	0.0126654	HMGCS1/RDH10/FDPS/PRMT3/RPE65
GO:0070778	L-aspartate transmembrane transport	11	0.772704	1.93027	0.00162439	0.0136132	SLC1A5/SLC1A4/SLC1A3/SLC25A22/SLC25A18
GO:0000305	response to oxygen radical	22	0.628813	1.88988	0.00166015	0.0137909	H19/NQO1/FBLN5/BMP7/NFE2L2/PRDX1/CD36/SOD1/FANCC
GO:0032527	protein exit from endoplasmic reticulum	45	0.503407	1.78139	0.00165823	0.0137909	HERPUD1/HSP90B1/INSIG1/SEL1L/SYVN1/FAF2/HM13/TMEM129/SELENOS/RHBDD1/AUP1/BCAP31/SAR1A/EDEM1/DERL1/UFD1/CD81/UBAC2/VCP/RANGRF
GO:0072337	modified amino acid transport	36	0.549929	1.86385	0.00173935	0.0141997	SLC7A11/SLC16A9/SLC1A4/FOLR1/SLC5A6/SLC7A3/LRP2/SLC7A2
GO:1902236	negative regulation of endoplasmic reticulum stress-induced intrinsic apoptotic signaling pathway	18	0.67122	1.91437	0.00184946	0.0148166	HERPUD1/XBP1/HYOU1/SYVN1/TMBIM6/SELENOS/CREB3L1/CREB3/PARK7
GO:0006888	endoplasmic reticulum to Golgi vesicle-mediated transport	121	0.374584	1.58604	0.00244469	0.0184883	INSIG1/HYOU1/YIF1A/ERGIC3/SCFD1/PPP6C/COPB2/COPE/SEC23B/COPB1/TRAPPC2L/TMED2/P4HB/ARCN1/LMAN2/MIA2/USO1/STX17/MIA3/TRAPPC8/COPG2/STX5/BCAP31/SAR1A/LMAN2L/TRAPPC13/YKT6/CNIH4/TMED10/SEC23IP/COPA/TRAPPC12/KDELR2/TBC1D20/VCP/COPG1/RANGRF/KDELR1/SEC24C/KLHL12/STX18/TRAPPC4/TMED3/TRAPPC3/TRAPPC11/YIPF6/SEC31A/ERGIC2/TRAPPC1/CTAGE8/COG3/SCAP/ZW10/GOSR1/TFG/TRAPPC9/GOLGA2/YIPF5/LMAN1/TMED4/TMED9/YIF1B/S…
GO:0060972	left/right pattern formation	107	0.390658	1.62999	0.00259071	0.0193249	DISP1/ENG/IFT52/FOLR1/DPCD/TBX2/CFAP52/PIERCE1/FOXJ1/DNAAF11/ALG5/CIMAP3/MEF2C/TMEM107/STIL/KIF3B/ENKUR/DNAAF1/CFAP53/SOX18/SMO/CFAP45/IFT122/SMAD3/DYNC2H1/TMED2/IFT25/ODAD2/DYNC2LI1/ACVR1/CLUAP1/RTTN/DVL2/DNAAF3/PSEN1/AHI1/SNAI1/IFT140
GO:0071450	cellular response to oxygen radical	18	0.656733	1.87305	0.00262995	0.0194575	H19/NQO1/FBLN5/BMP7/NFE2L2/PRDX1/CD36/SOD1/FANCC
GO:0071451	cellular response to superoxide	18	0.656733	1.87305	0.00262995	0.0194575	H19/NQO1/FBLN5/BMP7/NFE2L2/PRDX1/CD36/SOD1/FANCC
GO:0006534	cysteine metabolic process	11	0.753662	1.8827	0.00264947	0.0195345	SLC7A11/CBS/LOC102724560/CTH
GO:0000303	response to superoxide	21	0.632059	1.86694	0.00265411	0.0195345	H19/NQO1/FBLN5/BMP7/NFE2L2/PRDX1/CD36/SOD1/FANCC
GO:0090660	cerebrospinal fluid circulation	13	0.709429	1.85317	0.00273679	0.0199365	NHERF1/DNAH9/DNAAF11/CFAP221/CFAP45/CFAP43
GO:0098771	inorganic ion homeostasis	400	0.273289	1.32876	0.0029939	0.0212642	STC2/DDIT3/HERPUD1/PLCE1/HSP90B1/SFRP4/KCNA1/ATF4/NHERF1/PTH1R/EDNRA/TFRC/SPX/EPAS1/ATP1A2/ALPL/SLC8A1/CALR/NEO1/AGT/SLC1A3/ATP2B3/CXCL12/APOE/FAM20A/B2M/STIM1/ATP1B3/CCDC47/CA12/ABCB6/CDH23/HTR2B/PLCG2/TRDN/LYN/SLC41A1/PLCH1/KDR/ATOX1/SLC31A1/EIF2AK1/PRKD1/YWHAE/IBTK/GRIA1/SLC39A9/TMEM178A/RAP1GDS1/DMPK/ATP2C1/ATP6AP1/AP3B1/ATP1A1/TMBIM6/SLC39A10/CALM1/ATP1B1/CAPN3/IL1A/AFG3L2/TRPC4/GRM1/SMDT1/A…
GO:1902652	secondary alcohol metabolic process	106	0.389263	1.61762	0.00319786	0.0221859	HMGCS1/LDLR/HMGCR/DHCR24/SQLE/VLDLR/CYP51A1/SREBF2/INSIG1/DHCR7/APOE/FDFT1/NPC2/G6PD/MVD/FDPS/LIPA/APOL1/MSMO1/ACO2/SREBF1/NSDHL
GO:0006631	fatty acid metabolic process	297	0.299449	1.4145	0.0033699	0.0230004	TRIB3/ALDH1L2/PCK2/LPL/SESN2/TYRP1/SCD/XBP1/TWIST1/FMO1/FADS2/ACAT2/INSIG1/LIPG/PTGDS/EPHX1/ACACA/ILVBL/ELOVL6/TNFRSF1A/MID1IP1/TREX1/ACADSB/HADHA/LIPA/PPARG/AASDH/DECR1/ACSL3/MSMO1/ECI1/CRYL1/SREBF1/FABP3/GGT5/LPIN1/TECR/FMO4/ALDH3A2/ADIPOR2/FABP5/SNCA/HSD17B4/MCEE/PRKAB1/ACAT1/ECHS1/CD36/BRCA1/BAAT/DBI/SIRT1/HSD17B10/PLA2G4B/ECI2/SLC25A17/CPT2/AIG1/INSIG2/SIRT2/ALKBH7/ABHD12/PER2/FADS1/ETFB/ASA…
GO:0006890	retrograde vesicle-mediated transport, Golgi to endoplasmic reticulum	50	0.474572	1.73334	0.00343985	0.0233237	PLPP3/COPZ1/ERGIC3/SCFD1/COPB2/COPE/COPZ2/RER1/COG4/ARCN1/LMAN2/NBAS/COPG2/SCYL1/TMED10/BET1L/BNIP1/COPA/KDELR2/KDELR1/PITPNB/STX18/ARF5/GOLPH3/ERGIC2/COG3/ZW10/UVRAG
GO:1905907	negative regulation of amyloid fibril formation	10	0.738905	1.80559	0.00351258	0.0237601	LDLR/CLU/APOE
GO:0060572	morphogenesis of an epithelial bud	11	0.740087	1.84879	0.00381348	0.0253007	WNT2B/RDH10/BMP7/AR/FGFR2/SOSTDC1/SULF1/NOG
GO:0019430	removal of superoxide radicals	16	0.66443	1.82772	0.00386366	0.0254679	H19/NQO1/FBLN5/BMP7/NFE2L2/PRDX1/CD36/SOD1/FANCC
GO:0008203	cholesterol metabolic process	99	0.391639	1.60193	0.00396307	0.025794	HMGCS1/LDLR/HMGCR/DHCR24/SQLE/VLDLR/CYP51A1/SREBF2/INSIG1/DHCR7/APOE/FDFT1/NPC2/G6PD/MVD/FDPS/LIPA/APOL1/MSMO1/SREBF1/NSDHL
GO:0044242	cellular lipid catabolic process	179	0.326646	1.45953	0.00410374	0.026467	ALDH1L2/PCK2/LPL/SESN2/LDLR/TWIST1/ACAT2/ENPP2/LIPG/GPCPD1/ILVBL/PLCG2/HADHA/FUCA1/DECR1/ECI1/LPIN1/SMPD1/GALC/HSD17B4/MCEE/HEXA/ACAT1/PRDX6/ECHS1/SMPD2/HEXB/SRD5A3/GDE1/HSD17B10/PLCB1/PLA2G4B/ECI2/SLC25A17/CPT2/AIG1/SIRT2/CPS1/ABHD12/ETFB/ASAH1/ABCB11/SGPL1/PPARD/NAGA/PLA2G6/HADH/DDHD2/CYP2W1/ABHD2/HACL1/IDH1/ACAD11/ABHD16A/ACADL/DAGLB/PCCA/MCAT/FAAH/ACAA2/LIPE/VPS54/CYP26A1/ASAH2B
GO:0098739	import across plasma membrane	156	0.345038	1.50541	0.00441549	0.0279697	SLC1A5/SLC7A11/SLC7A5/SLC6A9/SLC1A4/SLC3A2/NHERF1/ATP1A2/SLC8A1/SCN5A/SLC1A3/SLC7A8/ATP1B3/SLC38A1/SLC5A6/SLC7A3/LRP2/SLC15A2/SLC7A2/FYN/ARL6IP1/RGS2/LRRC8C/ATP1A1/KCNJ5/SLC39A10/ATP1B1/TRPM1/KCNJ4/GRM1/ATP1B2/PRNP/SLC2A1
GO:0009799	specification of symmetry	110	0.373833	1.56331	0.00468931	0.0291198	DDIT3/DISP1/ENG/IFT52/FOLR1/DPCD/TBX2/CFAP52/PIERCE1/FOXJ1/DNAAF11/ALG5/MEF2C/TMEM107/STIL/KIF3B/ENKUR/DNAAF1/CFAP53/SOX18/SMO/CFAP45/SMAD3/DYNC2H1/TMED2/ODAD2/DYNC2LI1/SOSTDC1/ACVR1/CLUAP1/RTTN/DVL2/DNAAF3/PSEN1/AHI1
GO:0009855	determination of bilateral symmetry	110	0.373833	1.56331	0.00468931	0.0291198	DDIT3/DISP1/ENG/IFT52/FOLR1/DPCD/TBX2/CFAP52/PIERCE1/FOXJ1/DNAAF11/ALG5/MEF2C/TMEM107/STIL/KIF3B/ENKUR/DNAAF1/CFAP53/SOX18/SMO/CFAP45/SMAD3/DYNC2H1/TMED2/ODAD2/DYNC2LI1/SOSTDC1/ACVR1/CLUAP1/RTTN/DVL2/DNAAF3/PSEN1/AHI1
GO:0006721	terpenoid metabolic process	62	0.445695	1.69146	0.00495944	0.0304974	ALDH1A1/HMGCS1/DHRS3/DHRS7/RDH10/FDFT1/FDPS/PRMT3/LRP2/LIPA/RPE65/RDH11/ALDH3A2
GO:0008202	steroid metabolic process	222	0.317119	1.46244	0.00499466	0.0306145	HMGCS1/LDLR/HMGCR/DHCR24/SQLE/VLDLR/HSD17B2/SULT1A1/CYP51A1/SREBF2/INSIG1/DHCR7/APOE/FDFT1/NPC2/G6PD/BMP5/MVD/FDPS/DHRS11/LRP2/LIPA/CLCN2/APOL1/STS/MSMO1/NR3C1/DAB2/SREBF1/NSDHL/OSBPL9/ATP1A1/NR0B1/IL1A/WNT4/TM7SF2/MVK/OSBP/SMPD1/HSD17B4/OSBPL6/LGMN/TIPARP/BAAT/SRD5A3/CYB5R1/KIT/APOL2/SIRT1/SOD1/HSD17B10/SNAI2/SNAI1/ERG28/INSIG2/EBP/PMVK/FDX1/ASAH1/ABCB11/SGPL1/PPARD/HDLBP/CYP21A2
GO:0016125	sterol metabolic process	111	0.377616	1.58386	0.00513057	0.0309797	HMGCS1/LDLR/HMGCR/DHCR24/SQLE/VLDLR/CYP51A1/SREBF2/INSIG1/DHCR7/APOE/FDFT1/NPC2/G6PD/MVD/FDPS/LIPA/APOL1/MSMO1/SREBF1/NSDHL/TM7SF2/MVK/SMPD1/CYB5R1/APOL2/SOD1/ERG28/INSIG2/EBP/PMVK/FDX1/PPARD/HDLBP/CYP21A2
GO:0016042	lipid catabolic process	244	0.309716	1.44327	0.00517158	0.0310952	ALDH1L2/PCK2/LPL/SESN2/LDLR/PLAAT4/PLCE1/TWIST1/ACAT2/BSCL2/ENPP2/APOE/ADRA2A/LIPG/GPCPD1/ILVBL/PLCG2/PLCH1/HADHA/FUCA1/LIPA/DECR1/STS/ECI1/PLCXD3/LPIN1/SMPD1/LDAH/GALC/HSD17B4/MCEE/HEXA/ACAT1/PRDX6/ECHS1/SMPD2/HEXB/PLAAT1/SRD5A3/GDE1/HSD17B10/PLCB1/PLA2G4B/ECI2/SLC25A17/CPT2/AIG1/SIRT2/CPS1/ABHD12/ETFB/ASAH1/ABCB11/SGPL1/PPARD/FITM2/OXCT1/FMC1/NAGA/PLA2G6/HADH/DDHD2/CYP2W1/ABHD2/ABHD15/HACL1/IDH…
GO:0000098	sulfur amino acid catabolic process	10	0.728342	1.77978	0.00521767	0.031306	CBS/LOC102724560/FMO1/BLMH
GO:1905515	non-motile cilium assembly	60	0.435645	1.64061	0.0054506	0.0323281	PCM1/IFT52/IFT80/TMEM107/ATMIN/IFT122/DYNC2H1/CLCN4/CEP350/IFT88/TMEM80/CENPJ/ENKD1/IFT140/TTC8/BBS4/CC2D2A/IFT57/MKKS/RPGRIP1L/IFT172/C2CD3/CEP131
GO:0030902	hindbrain development	143	0.345633	1.49839	0.00544832	0.0323281	ATF5/HSPA5/CBS/LOC102724560/CBLN1/FOXC1/WLS/AARS1/SCN5A/SSTR1/LPAR1/BMP5/GRID2/TRNP1/ND4/HNRNPD/NCOA1/CNTN1/PSMG1/MAFB/COX1/BMP7/COQ8B/GATA2/GDF10/PLXNA2/SMO/GLI1/ATP1B2/ARCN1/UQCRQ/GART/AGTPBP1
GO:0048193	Golgi vesicle transport	279	0.29375	1.38255	0.00545817	0.0323392	PLPP3/PKDCC/INSIG1/HYOU1/COPZ1/PREPL/YIF1A/ERGIC3/SCFD1/PPP6C/COPB2/COPE/SEC23B/COPZ2/RER1/GOLGA5/RACK1/EPS15/ACSL3/SNX1/PRKD1/COG5/ATP2C1/COPB1/TRAPPC2L/SNX2/TMED2/COG4/NAPA/P4HB/ARCN1/LMAN2/MIA2/USO1/STX17/NBAS/SCAMP3/NKD2/MIA3/TRAPPC8/COPG2/STX5/COG8/SPIRE1/MON2/BCAP31/SCYL1/BLZF1/KRT18/SLC10A7/SAR1A/LMAN2L/TRAPPC13/YKT6/CNIH4/TMED10/SCAMP2/BET1L/RAB8A/SEC23IP/COG2/NSF/ANKFY1/BNIP1/EXOC6B/COG6…
GO:0022037	metencephalon development	107	0.372251	1.55319	0.00548286	0.0323956	HSPA5/CBS/LOC102724560/CBLN1/FOXC1/AARS1/SCN5A/SSTR1/LPAR1/GRID2/TRNP1/ND4/HNRNPD/NCOA1/CNTN1/COX1/COQ8B/GDF10/SMO/GLI1/ARCN1/UQCRQ/GART/AGTPBP1
GO:0070286	axonemal dynein complex assembly	37	0.51523	1.75038	0.00555528	0.0326761	ZMYND10/DNAAF11/CCDC65/DNAI3/DNAAF1/ODAD2/CFAP73/DNAAF3/ODAD1/DNAH17/TTC12/DNAI2/CCDC40/ODAD3/DNAAF4/DNAI1/DNAH7/DNAAF6/DNAAF8/CCDC39/DNAH2/CCDC103/DNAAF5
GO:0009308	amine metabolic process	93	0.381517	1.55174	0.00564646	0.0331438	SLC7A11/SNCAIP/EDNRA/SULT1A1/EPAS1/ODC1/TDO2/VCAM1/SLC29A4/ALDH7A1/MAOB/SULT1C2/SMOX/SAT2/GPR37/GATA3/VPS35/ALDH2/NPR1/SNCA/DRD4/PARK7/GDE1/HPRT1/DMGDH/AOC3/ABAT/KMO
GO:0021549	cerebellum development	98	0.383216	1.5612	0.00572745	0.0335153	HSPA5/CBS/LOC102724560/CBLN1/FOXC1/AARS1/SCN5A/SSTR1/LPAR1/GRID2/TRNP1/ND4/HNRNPD/NCOA1/CNTN1/COX1/COQ8B/GDF10/SMO/GLI1/ARCN1/UQCRQ/GART/AGTPBP1
GO:0007286	spermatid development	124	0.352519	1.49208	0.00635176	0.0363085	IQCG/RSPH1/ROPN1L/HMGB2/CFAP47/IFT56/OSBP2/SPAG6/PITHD1/OCA2/CFAP221/RFX2/GLI1/CFAP43/RAN/VDAC3/H3-3B/CFAP73/CFAP44/NECTIN2/KIT/IFT81/SPAG17/SPEF2/CFAP206/KDM3A/CATSPERD/DRC7/NME5/BBS4/RNF8/TTC12/CCNB1IP1/TPGS1/ABHD2/MKKS/CFAP157/PACRG/TBC1D20/SMARCA2/CEP131/FXR1/ING2/EPC1/PRKACA/STRBP/CIB1/PTCH1
GO:0015849	organic acid transport	248	0.302492	1.40862	0.00635176	0.0363085	SLC1A5/SLC7A11/SLC7A5/SLC16A9/SLC6A9/SLC1A4/CRABP1/SLC3A2/NHERF1/SPX/EPRS1/ATP1A2/SLCO2A1/SLC1A3/APOE/SLC29A4/FOLR1/SLC6A15/SLC7A8/SLC38A1/SLC5A6/SLC7A3/LRP2/SLC7A2/PPARG/ARL6IP1/ACSL3/SLC25A22/SLCO3A1/RGS2/LRRC8C/ABCB1/FABP3/SLC25A1/IL1A/TRPC4/GRM1/SLC2A1/LRRC8D/FABP5/SNCA/DRD4/SLC25A18/ABCC2/CD36/FABP7/ABCC1/SLC19A1/PSEN1/RAB3GAP1/SLC17A8/SLC16A2/SLC10A7/SLC25A17/CPT2/MAP2K6/PER2/SFXN2/ABCB11/P…
GO:0048515	spermatid differentiation	131	0.354126	1.51368	0.00653756	0.0370353	IQCG/RSPH1/ROPN1L/HMGB2/CFAP47/IFT56/OSBP2/SPAG6/PITHD1/OCA2/CFAP221/TMEM119/RFX2/GLI1/CFAP43/RAN/VDAC3/H3-3B/CFAP73/CFAP44/NECTIN2/RHBDD1/KIT/IFT81/SPAG17/SPEF2/CFAP206/KDM3A/NPHP1/CATSPERD/DRC7/NME5/BBS4/RNF8/TTC12/CCNB1IP1/TPGS1/ABHD2/MKKS/CFAP157/PACRG/TBC1D20/SMARCA2/CEP131/FXR1/ING2/EPC1/VPS54/PRKACA/STRBP/CIB1/PTCH1
GO:0050801	monoatomic ion homeostasis	464	0.263107	1.30282	0.00667684	0.0374326	STC2/DDIT3/HERPUD1/PLCE1/HSP90B1/KCNA1/ATF4/PTH1R/EDNRA/TFRC/SPX/EPAS1/ATP1A2/ALPL/SLC8A1/CALR/NEO1/AGT/SLC1A3/ATP2B3/RAB38/CXCL12/APOE/FAM20A/B2M/UNC80/STIM1/ATP1B3/CCDC47/CA12/SLC4A4/ABCB6/CDH23/HTR2B/PLCG2/TRDN/LYN/SLC41A1/PLCH1/KDR/ATOX1/SLC31A1/OCA2/EIF2AK1/PRKD1/YWHAE/RAB20/IBTK/GRIA1/SLC39A9/SLC4A5/TMEM178A/RAP1GDS1/ATP6V0E1/DMPK/ATP2C1/ATP6AP1/AP3B1/ATP1A1/TMBIM6/SLC39A10/CALM1/ATP1B1/CAP…
GO:0018958	phenol-containing compound metabolic process	84	0.39343	1.5676	0.00680311	0.0378757	SLC7A11/TYRP1/SNCAIP/EDNRA/SULT1A1/EPAS1/PMEL/RAB38/TYR/MAOB/DCT/GPR37/GATA3/OCA2/FAH/VPS35/ALDH2/NPR1/SNCA/DRD4/PARK7/DDT
GO:0007368	determination of left/right symmetry	101	0.372675	1.53525	0.00692668	0.0384349	DISP1/ENG/IFT52/FOLR1/DPCD/TBX2/CFAP52/PIERCE1/FOXJ1/DNAAF11/ALG5/MEF2C/TMEM107/STIL/KIF3B/ENKUR/DNAAF1/CFAP53/SOX18/SMO/CFAP45/SMAD3/DYNC2H1/TMED2/ODAD2/DYNC2LI1/ACVR1/CLUAP1/RTTN/DVL2/DNAAF3/PSEN1/AHI1
GO:0055080	monoatomic cation homeostasis	456	0.265309	1.31264	0.00702357	0.0387832	STC2/DDIT3/HERPUD1/PLCE1/HSP90B1/KCNA1/ATF4/PTH1R/EDNRA/TFRC/SPX/EPAS1/ATP1A2/ALPL/SLC8A1/CALR/NEO1/AGT/SLC1A3/ATP2B3/RAB38/CXCL12/APOE/FAM20A/B2M/UNC80/STIM1/ATP1B3/CCDC47/SLC4A4/ABCB6/CDH23/HTR2B/PLCG2/TRDN/LYN/SLC41A1/PLCH1/KDR/ATOX1/SLC31A1/OCA2/EIF2AK1/PRKD1/YWHAE/RAB20/IBTK/GRIA1/SLC39A9/SLC4A5/TMEM178A/RAP1GDS1/ATP6V0E1/DMPK/ATP2C1/ATP6AP1/AP3B1/ATP1A1/TMBIM6/SLC39A10/CALM1/ATP1B1/CAPN3/IL…
GO:0046942	carboxylic acid transport	247	0.298016	1.38752	0.00860968	0.0447987	SLC1A5/SLC7A11/SLC7A5/SLC16A9/SLC6A9/SLC1A4/CRABP1/SLC3A2/NHERF1/SPX/EPRS1/ATP1A2/SLCO2A1/SLC1A3/APOE/FOLR1/SLC6A15/SLC7A8/SLC38A1/SLC5A6/SLC7A3/LRP2/SLC7A2/PPARG/ARL6IP1/ACSL3/SLC25A22/SLCO3A1/RGS2/LRRC8C/ABCB1/FABP3/SLC25A1/IL1A/TRPC4/GRM1/SLC2A1/LRRC8D/FABP5/SNCA/DRD4/SLC25A18/ABCC2/CD36/FABP7/ABCC1/SLC19A1/PSEN1/RAB3GAP1/SLC17A8/SLC16A2/SLC10A7/SLC25A17/CPT2/MAP2K6/PER2/SFXN2/ABCB11/PPARD/ABA…

## Sheet: GO BP Protected
ID	Description	setSize	enrichmentScore	NES	pvalue	p.adjust	core_enrichment
GO:0002181	cytoplasmic translation	152	0.626781	2.72911	2.33243e-20	1.32529e-16	SARS1/AARS1/RPS4X/EIF2S2/RPL21/RPL17/RPL10A/RPL23A/EIF3L/RPL3/EIF5/RPS13/RPL35A/RPS6/EIF2S3/RPL7A/RPL32/RPS16/RPS3/RPL13A/EIF3C/RPS27/RPL4/RPL38/RPL23/RPL11/RPS14/HNRNPD/RPS28/RPL28/RPS11/RPS15/EIF3F/EIF2B3/RPL37A/RACK1/RPL24/RPS18/RPL36/RPL22/EIF3M/EIF3H/RPS12/RPL26/RPLP0/RPL6/RPL41/RPS15A/RPS19/RPL18/RPS20/RPS8/RPL14/DRG1/RPL19/RPS5/RPL30/RPS21/RPL27A/RPL29/RPS23/RPL39/RPLP1/RPL9/RPLP2/RPS3A/RP…
GO:0022613	ribonucleoprotein complex biogenesis	462	0.434212	2.15037	1.16088e-16	3.29807e-13	SRSF5/RPS4X/EIF2S2/RPL10A/RPL23A/EIF3L/PSIP1/EIF5/RPS13/RPL35A/RPS6/EIF2S3/RPL7A/RPS16/RPL13A/NOP2/RRP36/EIF3C/RPS27/DDX1/RPL38/RPL11/RPS14/NOP53/RBIS/RPS28/DDX39B/RPS11/SF3A3/RPS15/EIF3F/MRPS7/SNRPB2/EIF5B/HABP4/RSL1D1/RPL24/EIF3M/EIF3H/RPS12/RPL26/RPLP0/RPL6/SRSF6/RPS15A/RPS19/EIF4A3/SNRPD3/CLNS1A/EXOSC8/CINP/ATR/MTREX/RPS8/RPL14/RPS5/TAF9/WDR75/RPS21/GTF2H5/NOP56/RIOK2/DNTTIP2/RSL24D1/RPS23/SN…
GO:0042254	ribosome biogenesis	317	0.453011	2.15299	1.96073e-13	1.59155e-10	RPS4X/RPL10A/RPL23A/EIF5/RPS13/RPL35A/RPS6/RPL7A/RPS16/NOP2/RRP36/RPS27/RPL38/RPL11/RPS14/NOP53/RBIS/RPS28/RPS11/RPS15/MRPS7/EIF5B/HABP4/RSL1D1/RPL24/RPS12/RPL26/RPLP0/RPL6/RPS15A/RPS19/EIF4A3/EXOSC8/CINP/MTREX/RPS8/RPL14/RPS5/WDR75/RPS21/GTF2H5/NOP56/RIOK2/DNTTIP2/RSL24D1/RPS23/EXOSC6/NSA2/RAN/UTP14A/WDR3/ERI3/EIF2A/MALSU1/GTF3A/UTP4/RPS3A/AATF/RPS9/C1QBP/NPM1/DDX49/EXOSC9/RIOX2/ABCE1/ZNF658/RPL…
GO:0007059	chromosome segregation	378	0.412011	1.99276	1.64691e-11	5.84858e-09	TOP2A/CDC6/TTK/TPX2/CENPF/FANCD2/DLGAP5/MYBL2/NCAPG/CENPU/CCNB2/SPC24/PTTG1/PRC1/BUB1B/MAD2L2/MLH1/CHMP4A/KIF18A/BUB1/CCNB1/NEK2/CENPM/KIF22/RPS3/KIF23/NDC80/NTMT1/KIF4A/MKI67/SPAG5/KIF11/BIRC5/UBE2C/CDT1/KIFC1/EML4/CDC20/SKA1/ZWILCH/STIL/NDC1/SMC3/BRD7/NR3C1/SPDL1/CENPE/CDK1/KIF2C/KIF3B/PLK1/CENPW/CDCA8/SMC4/IK/RMI2/SMC2/PSMC3IP/LCMT1/CDCA2/ACTL6A/CENPP/CENPN/CDC16/CDK5RAP2/DRG1/TACC3/TPR/NAA60/…
GO:0042274	ribosomal small subunit biogenesis	103	0.573222	2.371	7.56361e-10	1.13096e-07	RPS4X/RPS13/RPS6/RPS16/RRP36/RPS27/RPL38/RPS14/RPS28/RPS11/RPS15/MRPS7/RPS12/RPS15A/RPS19/RPS8/RPS5/WDR75/RPS21/GTF2H5/NOP56/RIOK2/DNTTIP2/RPS23/WDR3/UTP4/RPS3A/AATF/RPS9/NPM1/SNU13/XRCC5/NOL11/IMP3/RPS17/FBL/RPSA2/KRI1/RCL1/LTV1/RPS24/RPP40/SLX9/UTP6/NAT10/RPS19BP1/NOP58/RIOK1/RPS25/C1orf131/RPSA/PNO1
GO:0098813	nuclear chromosome segregation	274	0.418438	1.96605	1.4884e-09	2.11427e-07	TOP2A/CDC6/TTK/TPX2/CENPF/FANCD2/DLGAP5/MYBL2/NCAPG/CCNB2/SPC24/PTTG1/PRC1/BUB1B/MAD2L2/MLH1/CHMP4A/KIF18A/BUB1/CCNB1/NEK2/KIF22/KIF23/NDC80/KIF4A/SPAG5/KIF11/BIRC5/UBE2C/CDT1/KIFC1/EML4/CDC20/ZWILCH/NDC1/SMC3/BRD7/SPDL1/CENPE/CDK1/KIF2C/KIF3B/PLK1/CDCA8/SMC4/IK/RMI2/SMC2/PSMC3IP/LCMT1/ACTL6A/CDC16/CDK5RAP2/DRG1/TACC3/TPR/NUF2/RIOK2/VPS4A/ANAPC5/RAN/SPICE1/ANAPC15/ASPM/TOP2B/APC/KMT5A/BCCIP/NCAPH…
GO:0000280	nuclear division	363	0.392785	1.89314	3.02998e-09	3.74269e-07	IGF2/RGCC/TOP2A/MSX1/TTK/TPX2/CALR/CENPF/FANCD2/DLGAP5/MYBL2/PDE3A/NCAPG/CCNB2/SPC24/PTTG1/PRC1/BUB1B/MAD2L2/CDC25B/MLH1/CHMP4A/KIF18A/BUB1/CCNB1/NEK2/KIF22/KIF23/NDC80/KIF4A/MKI67/SPAG5/KIF11/BIRC5/UBE2C/CDT1/KIFC1/EML4/CDC20/ZWILCH/NDC1/SMC3/RPL24/BMP7/SPDL1/CENPE/CDK1/KIF2C/KIF3B/PLK1/CDCA8/SMC4/RAD51B/IK/SMC2/PSMC3IP/LCMT1/CDCA2/CDC16/KIF20B/CDK5RAP2/IL1A/EME1/DRG1/WNT4/UBE2S/TPR/UBB/IGF1/NUF…
GO:0006418	tRNA aminoacylation for protein translation	41	0.710272	2.47616	3.85865e-09	4.29899e-07	WARS1/GARS1/IARS1/SARS1/YARS1/MARS1/TARS1/AARS1/EPRS1/CARS1/LARS1/RARS1/FARSB
GO:0022618	protein-RNA complex assembly	198	0.456465	2.07599	4.74053e-09	5.0822e-07	SRSF5/EIF2S2/RPL23A/EIF3L/PSIP1/EIF5/EIF2S3/RPL13A/NOP2/EIF3C/RPS27/DDX1/RPL38/RPL11/RPS14/NOP53/RPS28/DDX39B/SF3A3/RPS15/EIF3F/MRPS7/SNRPB2/RPL24/EIF3M/EIF3H/RPLP0/RPL6/SRSF6/RPS19/SNRPD3/CLNS1A/ATR/RPS5/TAF9/SNRPC/SF3B1/USP39/SNRPA1/PUF60/HSP90AA1/SF3B5/SNRPG/SNU13/DHX9/SNRPD2/EIF3K/RPL5/TXNL4A/XRCC5/SNRPD1/RPL10/SHQ1/NCBP1/ZRSR2/RPSA2/SF3B4/EIF3E/PIH1D2/DHX29/SLU7/SF3B2/POLR2D/LUC7L3/ISY1/PRPF…
GO:0043039	tRNA aminoacylation	44	0.700737	2.47744	5.98602e-09	5.86424e-07	WARS1/GARS1/IARS1/SARS1/YARS1/MARS1/TARS1/AARS1/EPRS1/CARS1/LARS1/RARS1/FARSB
GO:0000819	sister chromatid segregation	218	0.444166	2.04384	5.9237e-09	5.86424e-07	TOP2A/CDC6/TTK/TPX2/CENPF/DLGAP5/MYBL2/NCAPG/SPC24/PRC1/BUB1B/MAD2L2/CHMP4A/KIF18A/BUB1/CCNB1/NEK2/KIF22/KIF23/NDC80/KIF4A/SPAG5/KIF11/BIRC5/UBE2C/CDT1/KIFC1/EML4/CDC20/ZWILCH/SMC3/BRD7/SPDL1/CENPE/CDK1/KIF2C/KIF3B/PLK1/CDCA8/SMC4/IK/RMI2/SMC2/LCMT1/ACTL6A/CDC16/CDK5RAP2/DRG1/TACC3/TPR/NUF2/RIOK2/VPS4A/ANAPC5/RAN/SPICE1/ANAPC15/TOP2B/APC/KMT5A/BCCIP/NCAPH2/NUSAP1/KIF14/NCAPG2/NCAPD2/NCAPD3/KNTC1/…
GO:0071826	protein-RNA complex organization	206	0.450327	2.06107	8.29087e-09	7.47757e-07	SRSF5/EIF2S2/RPL23A/EIF3L/PSIP1/EIF5/EIF2S3/RPL13A/NOP2/EIF3C/RPS27/DDX1/RPL38/RPL11/RPS14/NOP53/RPS28/DDX39B/SF3A3/RPS15/EIF3F/MRPS7/SNRPB2/RPL24/EIF3M/EIF3H/RPLP0/RPL6/SRSF6/RPS19/SNRPD3/CLNS1A/ATR/RPS5/TAF9/SNRPC/SF3B1/USP39/SNRPA1/PUF60/HSP90AA1/SF3B5/SNRPG/SNU13/DHX9/SNRPD2/EIF3K/RPL5/TXNL4A/XRCC5/SNRPD1/ZFAND1/RPL10/SHQ1/NCBP1/ZRSR2/RPSA2/SF3B4/EIF3E/PIH1D2/DHX29/SLU7/SF3B2/POLR2D/LUC7L3/IS…
GO:0000070	mitotic sister chromatid segregation	178	0.465073	2.07688	1.73727e-08	1.30122e-06	TTK/TPX2/CENPF/DLGAP5/MYBL2/NCAPG/SPC24/PRC1/BUB1B/MAD2L2/CHMP4A/KIF18A/BUB1/CCNB1/NEK2/KIF22/KIF23/NDC80/KIF4A/SPAG5/KIF11/BIRC5/UBE2C/CDT1/KIFC1/EML4/CDC20/ZWILCH/SMC3/SPDL1/CENPE/CDK1/KIF2C/KIF3B/PLK1/CDCA8/SMC4/IK/SMC2/LCMT1/CDC16/CDK5RAP2/DRG1/TPR/NUF2/VPS4A/ANAPC5/RAN/SPICE1/ANAPC15/APC/KMT5A/BCCIP/NCAPH2/NUSAP1/KIF14/NCAPG2/NCAPD2/NCAPD3/KNTC1/BOD1/KLHL22
GO:1905818	regulation of chromosome separation	72	0.594072	2.31204	3.50003e-08	2.33967e-06	TTK/CENPF/DLGAP5/NCAPG/SPC24/BUB1B/MAD2L2/BUB1/CCNB1/NDC80/BIRC5/UBE2C/CDC20/ZWILCH/SPDL1/PLK1/CDCA8/SMC4/IK/SMC2/LCMT1/CDC16/CDK5RAP2/TPR/NUF2/ANAPC5/ANAPC15/APC/NCAPH2/NCAPG2/NCAPD2/NCAPD3/KNTC1/KLHL22
GO:0051983	regulation of chromosome segregation	124	0.503155	2.12967	4.78684e-08	2.98888e-06	CDC6/TTK/CENPF/DLGAP5/NCAPG/SPC24/BUB1B/MAD2L2/BUB1/CCNB1/NDC80/MKI67/BIRC5/UBE2C/CDC20/ZWILCH/BRD7/SPDL1/CENPE/CDK1/KIF2C/PLK1/CDCA8/SMC4/IK/RMI2/SMC2/LCMT1/CDCA2/ACTL6A/CDC16/CDK5RAP2/TACC3/TPR/NUF2/RIOK2/ANAPC5/ANAPC15/APC/NCAPH2/NCAPG2/NCAPD2/NCAPD3/KNTC1/KLHL22/SIRT2/DPF3/CSNK2A1/ANAPC7
GO:0140014	mitotic nuclear division	256	0.411854	1.93012	5.34586e-08	3.30165e-06	IGF2/RGCC/TTK/TPX2/CENPF/DLGAP5/MYBL2/NCAPG/SPC24/PRC1/BUB1B/MAD2L2/CHMP4A/KIF18A/BUB1/CCNB1/NEK2/KIF22/KIF23/NDC80/KIF4A/MKI67/SPAG5/KIF11/BIRC5/UBE2C/CDT1/KIFC1/EML4/CDC20/ZWILCH/SMC3/RPL24/BMP7/SPDL1/CENPE/CDK1/KIF2C/KIF3B/PLK1/CDCA8/SMC4/IK/SMC2/LCMT1/CDCA2/CDC16/KIF20B/CDK5RAP2/IL1A/DRG1/UBE2S/TPR/IGF1/NUF2/VPS4A/CHEK1/PKMYT1/ANAPC5/ANLN/RAN/SPICE1/ANAPC15/REEP4/NFIA/APC/NFIB/KMT5A/BCCIP/NCA…
GO:0097193	intrinsic apoptotic signaling pathway	278	0.404701	1.90275	5.55522e-08	3.39406e-06	TRIB3/CHAC1/DDIT4/DDIT3/NUPR1/SFRP2/HERPUD1/CLU/PYCR1/XBP1/ATF4/MSX1/NHERF1/ARHGEF2/IL10/PIK3R1/HYOU1/TMEM117/PRODH/CXCL12/DNAJC10/CD44/MSH6/SHISA5/E2F1/MLH1/MAP2K4/RPS3/TNFRSF1A/USP47/BCLAF1/DDX5/RPL11/HRAS/FYN/TMEM109/VDAC2/SYVN1/MELK/RACK1/SNW1/RPL26/ERP29/TMEM161A/CASP4/DNAJA1/PLEKHF1/TMBIM6/PPIA/MARCHF7/PARP1/SELENOS/NFE2L2/ENO1/CREB3L1/TAF9/HINT1/UBB/AIFM1/PDCD10/NDUFA13/URI1/TP73/P4HB/DDIA…
GO:0042255	ribosome assembly	60	0.610034	2.29735	5.95588e-08	3.52514e-06	RPL23A/EIF5/NOP2/RPS27/RPL38/RPL11/RPS14/NOP53/RPS28/RPS15/MRPS7/EIF5B/RPL24/RPLP0/RPL6/RPS19/RPS5/EIF2A/C1QBP/NPM1/RPL5/XRCC5/MPV17L2/RPL10/RPSA2/MTERF3/DHX29/MRPL20/BRIX1/MRM2/RPSA/NGRN/NLE1/RPF2
GO:0006457	protein folding	189	0.447634	2.02699	8.20074e-08	4.61352e-06	HSPA5/CLU/HSP90B1/ZMYND10/HSPA9/PDIA3/CANX/HYOU1/CALR/B2M/DNAJC10/PPIB/HSPD1/CCDC47/FKBP5/PRDX4/RANBP2/P3H1/WDR83OS/DNAJC1/PPIL1/PDIA6/SDF2/ERP29/HSPE1/DNAJA1/PPIA/PDIA4/TBCA/DNAJB11/MESD/CCT8/TOR2A/DNAJC7/DNAJC3/P4HB/ERO1B/PPIF/ALG12/SDF2L1/AHSA1/HSPB6/TCP1/HSPBP1/PPID/HSP90AA1/TBCB/ARL2/ERP44/ANP32E/SIL1/HSPA14/HSPA4/TOR1A/ENTPD5/LMAN2L/DNAJB12/NFYC/DNAJC4/PDRG1/MPDU1/TTC4/NUDC/ATF6/CCT5/PFDN6/…
GO:0048285	organelle fission	409	0.361053	1.76139	1.0591e-07	5.77112e-06	IGF2/RGCC/TOP2A/MSX1/TTK/TPX2/CALR/CENPF/FANCD2/DLGAP5/MYBL2/PDE3A/NCAPG/CCNB2/SPC24/PTTG1/PRC1/BUB1B/MAD2L2/CDC25B/MLH1/CHMP4A/KIF18A/BUB1/CCNB1/NEK2/KIF22/KIF23/NDC80/KIF4A/MKI67/SPAG5/KIF11/BIRC5/UBE2C/CDT1/KIFC1/KDR/EML4/CDC20/ZWILCH/PPARG/NDC1/SMC3/RPL24/BMP7/SPDL1/CENPE/CDK1/KIF2C/KIF3B/PLK1/CDCA8/SMC4/RAD51B/IK/MFF/SMC2/AP3B1/PSMC3IP/LCMT1/CDCA2/VPS35/CDC16/KIF20B/CDK5RAP2/IL1A/EME1/DRG1/W…
GO:0051304	chromosome separation	78	0.569017	2.22791	1.88702e-07	9.83676e-06	TTK/CENPF/DLGAP5/NCAPG/SPC24/BUB1B/MAD2L2/BUB1/CCNB1/NDC80/BIRC5/UBE2C/CDC20/ZWILCH/SPDL1/PLK1/CDCA8/SMC4/IK/SMC2/LCMT1/CDC16/CDK5RAP2/TPR/NUF2/ANAPC5/ANAPC15/SMARCAD1/APC/NCAPH2/NCAPG2/NCAPD2/NCAPD3/KNTC1/KLHL22
GO:0051306	mitotic sister chromatid separation	61	0.59645	2.25767	2.21552e-07	1.12398e-05	TTK/CENPF/DLGAP5/SPC24/BUB1B/MAD2L2/BUB1/CCNB1/NDC80/BIRC5/UBE2C/CDC20/ZWILCH/SPDL1/PLK1/CDCA8/IK/LCMT1/CDC16/CDK5RAP2/TPR/NUF2/ANAPC5/ANAPC15/APC/NCAPH2/KNTC1/KLHL22
GO:0006260	DNA replication	266	0.397722	1.86863	2.39667e-07	1.19455e-05	ID3/CDC6/NAP1L1/ADRA2A/MCM4/ORC6/NASP/MCM6/SETMAR/POLD2/MAP2K4/RBBP7/TREX1/GINS2/CDT1/TK1/MCM5/RRM1/SMC3/ORC3/SSBP1/DTL/RFC2/POLA1/PTMS/TRAIP/CDK1/SET/MCM3/RECQL4/LPIN1/MCM2/CHAF1A/RMI2/CHTF8/THOC1/RFC4/ACTL6A/CINP/ATR/PARP1/KAT7/EME1/GLI1/GMNN/WDHD1/SUPT16H/CHEK1/RAD51/NUCKS1/POLA2/ORC5/RBBP4/MCM7/MCM8/TICRR/PCNA/NFIA/FEN1/RPA3/BLM/FAM111B/NFIB/MCMBP/DHX9/BRCA1/POLD3/FAF1/RRM2/RFC1/CDC7/CHTF18/S…
GO:0007094	mitotic spindle assembly checkpoint signaling	45	0.639835	2.26417	4.21641e-07	1.91661e-05	TTK/CENPF/SPC24/BUB1B/MAD2L2/BUB1/CCNB1/NDC80/BIRC5/CDC20/ZWILCH/SPDL1/PLK1/CDCA8/IK/LCMT1/CDK5RAP2/TPR/NUF2/ANAPC15/APC/KNTC1/KLHL22
GO:0071173	spindle assembly checkpoint signaling	45	0.639835	2.26417	4.21641e-07	1.91661e-05	TTK/CENPF/SPC24/BUB1B/MAD2L2/BUB1/CCNB1/NDC80/BIRC5/CDC20/ZWILCH/SPDL1/PLK1/CDCA8/IK/LCMT1/CDK5RAP2/TPR/NUF2/ANAPC15/APC/KNTC1/KLHL22
GO:0071174	mitotic spindle checkpoint signaling	45	0.639835	2.26417	4.21641e-07	1.91661e-05	TTK/CENPF/SPC24/BUB1B/MAD2L2/BUB1/CCNB1/NDC80/BIRC5/CDC20/ZWILCH/SPDL1/PLK1/CDCA8/IK/LCMT1/CDK5RAP2/TPR/NUF2/ANAPC15/APC/KNTC1/KLHL22
GO:0034470	ncRNA processing	411	0.352357	1.71822	4.35407e-07	1.9526e-05	H19/SARS1/AARS1/RPL10A/RPL35A/RPS6/RPL7A/RPS16/NOP2/RRP36/INTS7/RPS27/DDX1/TYW1/DDX5/RPL11/RPS14/NOP53/RPS28/ZC3H7A/RPS15/RSL1D1/RPL26/STAT3/RPS19/EIF4A3/EXOSC8/MTREX/ZBTB8OS/RPS8/RPL14/ELP2/INTS12/SMAD3/WDR75/RPS21/RTRAF/GTF2H5/NOP56/RIOK2/TSEN15/SSB/INTS3/EXOSC6/NSA2/UTP14A/PARN/WDR3/ERI3/LAGE3/UTP4/THUMPD3/PUS7/DDX49/EXOSC9/RPL27/TSEN2/BCDIN3D/SNU13/PES1/RPL5/DKC1/HSD17B10/NOL11/TRMT10A/IMP3/A…
GO:2001242	regulation of intrinsic apoptotic signaling pathway	160	0.453322	1.9978	5.02659e-07	2.18023e-05	DDIT3/NUPR1/SFRP2/HERPUD1/CLU/PYCR1/XBP1/ATF4/MSX1/NHERF1/ARHGEF2/IL10/HYOU1/PRODH/CXCL12/CD44/RPS3/USP47/BCLAF1/RPL11/FYN/VDAC2/SYVN1/RACK1/RPL26/ERP29/TMEM161A/DNAJA1/PLEKHF1/TMBIM6/PPIA/MARCHF7/PARP1/SELENOS/NFE2L2/ENO1/CREB3L1/TAF9/UBB/NDUFA13/URI1/P4HB/DDIAS/PPIF/CREB3/PARK7/STYXL1/FBXO7/NACC2/MAPK8IP1/SIRT1/SOD1/PARL/BCAP31/NCK1/SNAI2/SNAI1
GO:0010965	regulation of mitotic sister chromatid separation	58	0.605143	2.2948	6.33316e-07	2.66556e-05	TTK/CENPF/DLGAP5/SPC24/BUB1B/MAD2L2/BUB1/CCNB1/NDC80/BIRC5/UBE2C/CDC20/ZWILCH/SPDL1/PLK1/CDCA8/IK/LCMT1/CDC16/CDK5RAP2/TPR/NUF2/ANAPC5/ANAPC15/APC/KNTC1/KLHL22
GO:0031577	spindle checkpoint signaling	46	0.629444	2.23033	1.17472e-06	4.60329e-05	TTK/CENPF/SPC24/BUB1B/MAD2L2/BUB1/CCNB1/NDC80/BIRC5/CDC20/ZWILCH/SPDL1/PLK1/CDCA8/IK/LCMT1/CDK5RAP2/TPR/NUF2/ANAPC15/APC/KNTC1/KLHL22
GO:0006364	rRNA processing	220	0.40167	1.84807	1.19605e-06	4.62308e-05	RPL10A/RPL35A/RPS6/RPL7A/RPS16/NOP2/RRP36/RPS27/RPL11/RPS14/NOP53/RPS28/RPS15/RSL1D1/RPL26/RPS19/EIF4A3/EXOSC8/MTREX/RPS8/RPL14/WDR75/RPS21/GTF2H5/NOP56/RIOK2/EXOSC6/NSA2/UTP14A/WDR3/ERI3/UTP4/DDX49/EXOSC9/RPL27/SNU13/PES1/RPL5/DKC1/NOL11/IMP3/RPS17/SHQ1/NOL8/NOLC1/ESF1/ERI2/RPL7/FBL/KRI1/PIH1D2/RCL1/RPS24/RPP40/SLX9/UTP6/BUD23/NAT10/PA2G4/RPL35/DDX18/NOP58/RIOK1/RPS25/NPM3/WBP11/BRIX1/METTL16/EX…
GO:0006413	translational initiation	112	0.485862	2.0456	1.22304e-06	4.69547e-05	EIF4EBP1/ATF4/EIF1/EIF2S2/EIF3L/EIF5/EIF2S3/RPS3/RPL13A/EIF3C/DDX1/POLR2G/EIF3F/EIF2B3/EIF5B/HABP4/EIF2S1/EIF3M/EIF2AK1/EIF3H/RPS5/TPR/TMED2/DNAJC3/CTIF/EIF2A/RPS3A/NPM1/EIF4E/EIF4G2/ABCE1/MTIF3/EIF3K/EIF4B/RPS17/NCK1/NCBP1/EIF4E2/EIF3E/EIF2AK3/DHX29
GO:0045787	positive regulation of cell cycle	273	0.375577	1.76436	1.2869e-06	4.90748e-05	IGF2/NUPR1/EIF4EBP1/ASNS/RGCC/SMOC2/DDR2/MSX1/ADAMTS1/IL10/CDC6/CALR/CCPG1/DLGAP5/NCAPG/CDC25B/TBX2/BUB1/CCNB1/CEP295/KIF23/NDC80/PLCG2/PLK4/NR2E1/MEIS2/SPAG5/BIRC5/UBE2C/DDX39B/CDC20/RRM1/STIL/DTL/SLF1/CDK1/KIF3B/RPS15A/CDCA8/SMC4/RAD51B/THOC1/SMC2/CDC16/KIF20B/PLRG1/IL1A/WNT4/GLI1/TPR/CPSF3/IGF1/RAD51AP1/CHEK1/ANAPC5/RDX/FGFR2/CDC25A/FEN1/LGMN/NPM1/EIF4E/CCND3/NCAPH2/NUSAP1/KIF14/CDK4/CDC25C/NC…
GO:0045839	negative regulation of mitotic nuclear division	55	0.590061	2.20991	1.73851e-06	6.33219e-05	TTK/CENPF/SPC24/BUB1B/MAD2L2/BUB1/CCNB1/NDC80/BIRC5/CDC20/ZWILCH/BMP7/SPDL1/PLK1/CDCA8/IK/LCMT1/CDK5RAP2/TPR/NUF2/CHEK1/ANAPC15/APC/KNTC1/KLHL22/TOM1L1/AURKAIP1/FBXO5/MTBP/SPC25/TOM1L2/PRAP1/PSMG2
GO:0033047	regulation of mitotic sister chromatid segregation	53	0.597025	2.22026	1.95725e-06	7.0835e-05	TTK/CENPF/SPC24/BUB1B/MAD2L2/BUB1/CCNB1/NDC80/BIRC5/CDC20/ZWILCH/SPDL1/CDK1/PLK1/CDCA8/IK/LCMT1/CDK5RAP2/TPR/NUF2/ANAPC15/APC/KNTC1/KLHL22
GO:0033046	negative regulation of sister chromatid segregation	47	0.620515	2.22739	2.08551e-06	7.18174e-05	TTK/CENPF/SPC24/BUB1B/MAD2L2/BUB1/CCNB1/NDC80/BIRC5/CDC20/ZWILCH/SPDL1/PLK1/CDCA8/IK/LCMT1/CDK5RAP2/TPR/NUF2/ANAPC15/APC/KNTC1/KLHL22
GO:0033048	negative regulation of mitotic sister chromatid segregation	47	0.620515	2.22739	2.08551e-06	7.18174e-05	TTK/CENPF/SPC24/BUB1B/MAD2L2/BUB1/CCNB1/NDC80/BIRC5/CDC20/ZWILCH/SPDL1/PLK1/CDCA8/IK/LCMT1/CDK5RAP2/TPR/NUF2/ANAPC15/APC/KNTC1/KLHL22
GO:0045841	negative regulation of mitotic metaphase/anaphase transition	47	0.620515	2.22739	2.08551e-06	7.18174e-05	TTK/CENPF/SPC24/BUB1B/MAD2L2/BUB1/CCNB1/NDC80/BIRC5/CDC20/ZWILCH/SPDL1/PLK1/CDCA8/IK/LCMT1/CDK5RAP2/TPR/NUF2/ANAPC15/APC/KNTC1/KLHL22
GO:2000816	negative regulation of mitotic sister chromatid separation	47	0.620515	2.22739	2.08551e-06	7.18174e-05	TTK/CENPF/SPC24/BUB1B/MAD2L2/BUB1/CCNB1/NDC80/BIRC5/CDC20/ZWILCH/SPDL1/PLK1/CDCA8/IK/LCMT1/CDK5RAP2/TPR/NUF2/ANAPC15/APC/KNTC1/KLHL22
GO:0033045	regulation of sister chromatid segregation	102	0.498575	2.05544	2.08467e-06	7.18174e-05	CDC6/TTK/CENPF/DLGAP5/SPC24/BUB1B/MAD2L2/BUB1/CCNB1/NDC80/BIRC5/UBE2C/CDC20/ZWILCH/BRD7/SPDL1/CENPE/CDK1/PLK1/CDCA8/IK/RMI2/LCMT1/ACTL6A/CDC16/CDK5RAP2/TACC3/TPR/NUF2/RIOK2/ANAPC5/ANAPC15
GO:0007091	metaphase/anaphase transition of mitotic cell cycle	93	0.504275	2.05104	2.31966e-06	7.84543e-05	CDC6/TTK/CENPF/DLGAP5/SPC24/BUB1B/MAD2L2/BUB1/CCNB1/NDC80/BIRC5/UBE2C/CDC20/ZWILCH/BRD7/SPDL1/CENPE/PLK1/CDCA8/IK/LCMT1/ACTL6A/CDC16/CDK5RAP2/TACC3/TPR/NUF2/RIOK2/ANAPC5/ANAPC15/APC
GO:2001243	negative regulation of intrinsic apoptotic signaling pathway	99	0.493156	2.01717	3.55375e-06	0.00011218	SFRP2/HERPUD1/CLU/PYCR1/XBP1/ATF4/ARHGEF2/IL10/HYOU1/CXCL12/CD44/USP47/FYN/VDAC2/SYVN1/RACK1/TMEM161A/DNAJA1/TMBIM6/PPIA/MARCHF7/SELENOS/NFE2L2/ENO1/CREB3L1/TAF9/NDUFA13/URI1/DDIAS/PPIF/CREB3/PARK7/FBXO7/MAPK8IP1/SIRT1/PARL/SNAI2/SNAI1
GO:1901989	positive regulation of cell cycle phase transition	100	0.483233	1.98114	5.36932e-06	0.000154865	RGCC/DDR2/ADAMTS1/CDC6/DLGAP5/CDC25B/TBX2/CCNB1/PLCG2/UBE2C/DDX39B/CDC20/RRM1/STIL/DTL/CDK1/RAD51B/THOC1/CDC16/PLRG1/GLI1/CPSF3/ANAPC5/RDX/CDC25A/NPM1/CDK4/CDC25C/RRM2/CDC7/PLCB1/DDRGK1/CCND2/FAM83D/CENPJ/PAF1/RAB11A/CDCA5/ANAPC7/SIN3A/FBXO5/EGFR/MTBP/MEPCE/DBF4B/EZH2/RAD51C/STOX1
GO:1902099	regulation of metaphase/anaphase transition of cell cycle	91	0.501791	2.02771	5.46225e-06	0.00015675	CDC6/TTK/CENPF/DLGAP5/SPC24/BUB1B/MAD2L2/BUB1/CCNB1/NDC80/BIRC5/UBE2C/CDC20/ZWILCH/BRD7/SPDL1/CENPE/PLK1/CDCA8/IK/LCMT1/ACTL6A/CDC16/CDK5RAP2/TPR/NUF2/RIOK2/ANAPC5/ANAPC15/APC
GO:0044784	metaphase/anaphase transition of cell cycle	95	0.499393	2.03524	5.56457e-06	0.000158884	CDC6/TTK/CENPF/DLGAP5/SPC24/BUB1B/MAD2L2/BUB1/CCNB1/NDC80/BIRC5/UBE2C/CDC20/ZWILCH/BRD7/SPDL1/CENPE/PLK1/CDCA8/IK/LCMT1/ACTL6A/CDC16/CDK5RAP2/TACC3/TPR/NUF2/RIOK2/ANAPC5/ANAPC15
GO:0051985	negative regulation of chromosome segregation	48	0.610623	2.20891	5.7807e-06	0.000162604	TTK/CENPF/SPC24/BUB1B/MAD2L2/BUB1/CCNB1/NDC80/BIRC5/CDC20/ZWILCH/SPDL1/PLK1/CDCA8/IK/LCMT1/CDK5RAP2/TPR/NUF2/ANAPC15/APC/KNTC1/KLHL22
GO:1902100	negative regulation of metaphase/anaphase transition of cell cycle	48	0.610623	2.20891	5.7807e-06	0.000162604	TTK/CENPF/SPC24/BUB1B/MAD2L2/BUB1/CCNB1/NDC80/BIRC5/CDC20/ZWILCH/SPDL1/PLK1/CDCA8/IK/LCMT1/CDK5RAP2/TPR/NUF2/ANAPC15/APC/KNTC1/KLHL22
GO:1905819	negative regulation of chromosome separation	48	0.610623	2.20891	5.7807e-06	0.000162604	TTK/CENPF/SPC24/BUB1B/MAD2L2/BUB1/CCNB1/NDC80/BIRC5/CDC20/ZWILCH/SPDL1/PLK1/CDCA8/IK/LCMT1/CDK5RAP2/TPR/NUF2/ANAPC15/APC/KNTC1/KLHL22
GO:0007088	regulation of mitotic nuclear division	108	0.471804	1.96942	8.08386e-06	0.000217689	IGF2/RGCC/TTK/CENPF/DLGAP5/SPC24/BUB1B/MAD2L2/BUB1/CCNB1/NEK2/NDC80/MKI67/BIRC5/UBE2C/CDC20/ZWILCH/BMP7/SPDL1/PLK1/CDCA8/IK/LCMT1/CDCA2/CDC16/KIF20B/CDK5RAP2/IL1A/TPR/IGF1/NUF2/CHEK1/PKMYT1/ANAPC5/ANAPC15/APC/NUSAP1/CDC25C
GO:0030071	regulation of mitotic metaphase/anaphase transition	89	0.506846	2.0453	8.96515e-06	0.00023693	CDC6/TTK/CENPF/DLGAP5/SPC24/BUB1B/MAD2L2/BUB1/CCNB1/NDC80/BIRC5/UBE2C/CDC20/ZWILCH/BRD7/SPDL1/CENPE/PLK1/CDCA8/IK/LCMT1/ACTL6A/CDC16/CDK5RAP2/TPR/NUF2/RIOK2/ANAPC5/ANAPC15/APC
GO:0032543	mitochondrial translation	130	0.448469	1.91655	1.17189e-05	0.000297263	GARS1/SHMT2/NDUFA7/MRPS6/MRPL1/MRPL13/MRPS7/MRPL48/MRPL23/COA3/MRPS5/LRPPRC/MALSU1/IARS2/C1QBP/MRPS33/WARS2/MTIF3/MRPL33/UQCC2/MPV17L2/PTCD3/MRPL52/EARS2/MRPS27/MRPL47/DAP3/MRPS18B/AURKAIP1/MRPL12/MRPS22/MRPL39/MRPS15/MRPL21/MRPS35/MRPL20/MRPL27/MRPL58/PTCD1/NGRN/RMND1/RARS2/MRPS26/MTRF1L/MRPL45/TRMT10C/MRPS12/MRPL53/MRPS9/MRPS25/MRPL55/MRPL50/MRPL35/MRPL54/MRPS21/MRPL34/MRPL40/MRPL41/DARS2/MRPS3…
GO:0006261	DNA-templated DNA replication	156	0.414536	1.80864	1.34966e-05	0.000333426	CDC6/MCM4/ORC6/MCM6/SETMAR/POLD2/GINS2/CDT1/TK1/MCM5/RRM1/ORC3/SSBP1/RFC2/POLA1/TRAIP/MCM3/RECQL4/MCM2/CHTF8/THOC1/RFC4/ATR/PARP1/KAT7/EME1/GMNN/WDHD1/RAD51/NUCKS1/POLA2/ORC5/MCM7/MCM8/TICRR/PCNA/FEN1/BLM/MCMBP/BRCA1/POLD3/RFC1/CDC7/CHTF18/PRIMPOL/POLE/RFC3/GINS3/POLE4/RFC5/MCIDAS/ORC1/CDC45/E2F7/POLQ/FBXO5/ZMPSTE24/DBF4B/POLE2/TONSL/GINS4/LIG3/LIG1/ENDOG/CHRAC1/E2F8/RPA1/INO80/SAMHD1/POLE3/MCM10…
GO:0042273	ribosomal large subunit biogenesis	74	0.527063	2.05625	1.48624e-05	0.000359354	RPL10A/RPL23A/RPL35A/RPL7A/NOP2/RPL38/RPL11/NOP53/RSL1D1/RPL24/RPL26/RPLP0/RPL6/CINP/RPL14/RSL24D1/NSA2/MALSU1/GTF3A/NPM1/SNU13/PES1/RPL5/RPL10/RPL7/RPL35/DDX18/MRPL20/BRIX1/MRM2/SDAD1/NLE1/RPF2/RBM34/DHX30/PAK1IP1/RPL7L1/NIFK/MRTO4/URB1/AIRIM/RPL26L1/MAK16/FTSJ3/NHP2
GO:0090068	positive regulation of cell cycle process	212	0.388005	1.78135	1.52118e-05	0.000361646	IGF2/RGCC/DDR2/MSX1/ADAMTS1/CDC6/DLGAP5/NCAPG/CDC25B/TBX2/BUB1/CCNB1/CEP295/KIF23/NDC80/PLCG2/PLK4/SPAG5/BIRC5/UBE2C/DDX39B/CDC20/RRM1/STIL/DTL/SLF1/CDK1/KIF3B/CDCA8/SMC4/RAD51B/THOC1/SMC2/CDC16/KIF20B/PLRG1/IL1A/WNT4/GLI1/TPR/CPSF3/IGF1/RAD51AP1/ANAPC5/RDX/CDC25A/FEN1/NPM1/NCAPH2/NUSAP1/KIF14/CDK4/CDC25C/NCAPG2/RRM2/UBXN2B/NCAPD2/NCAPD3/CDC7/PLCB1/DDRGK1/CCND2/FAM83D/CENPJ/PAF1/SIRT2/RAB11A/CDCA…
GO:0006270	DNA replication initiation	36	0.644238	2.18349	1.54677e-05	0.000364678	CDC6/MCM4/ORC6/MCM6/CDT1/MCM5/ORC3/POLA1/MCM3/MCM2/KAT7/GMNN/POLA2/ORC5/MCM7/TICRR/GINS3/MCIDAS/ORC1/CDC45
GO:0034975	protein folding in endoplasmic reticulum	11	0.866299	2.16407	1.6643e-05	0.000384413	HSPA5/HSP90B1/PDIA3/CANX/CALR/DNAJC10/DNAJC3/P4HB/ERO1B
GO:0140053	mitochondrial gene expression	163	0.419596	1.84715	1.81027e-05	0.000404959	GARS1/SHMT2/NDUFA7/MRPS6/MRPL1/MRPL13/MRPS7/MRPL48/MRPL23/COA3/MRPS5/LRPPRC/MTERF2/MALSU1/IARS2/C1QBP/MRPS33/WARS2/MTIF3/MRPL33/UQCC2/HSD17B10/MPV17L2/PTCD3/MRPL52/MTRES1/EARS2/MRPS27/MTERF3/MRPL47/DAP3/MRPS18B/AURKAIP1/MRPL12/MRPS22/MRPL39/MRPS15/MRPL21/MRPS35/MRPL20/MRPL27/MRPL58/PTCD1/NGRN/RMND1/TRMT5/MTO1/RARS2/MRPS26/MTRF1L/MRPL45/PNPT1/TRMT10C/SLC25A33/MRPS12/MTERF4/MRPL53/MRPS9/MRPS25/MRPL…
GO:0007346	regulation of mitotic cell cycle	456	0.316587	1.56633	1.87646e-05	0.000416485	IGF2/EIF4EBP1/ASNS/RGCC/SMOC2/DDR2/FOXC1/NHERF1/ADAMTS1/CKS1B/IL10/CDC6/TTK/CENPF/FANCD2/DLGAP5/SPC24/BUB1B/E2F1/MAD2L2/CDC25B/SETMAR/BUB1/CDKN2C/CCNB1/NEK2/NDC80/ID2/MKI67/USP47/MEIS2/TREX1/BIRC5/UBE2C/CDC26/NOP53/FAM107A/SDCBP/CDC20/GPNMB/BRINP1/RRM1/ZWILCH/STIL/NAE1/DTL/BRD7/YWHAE/BMP7/SPDL1/RPL26/CENPE/CDK1/PLK1/CDCA8/CDK2AP2/RAD51B/IK/PSME2/LCMT1/CDCA2/ACTL6A/CDC16/KIF20B/PLRG1/CDK5RAP2/IL1A…
GO:0006767	water-soluble vitamin metabolic process	52	0.567668	2.10203	1.99592e-05	0.000435382	PSAT1/MTHFD2/ALDH1L2/SHMT2/ALPL/MMAB/FOLR1/SLC5A6/AKR1A1/SLC2A1/SHMT1
GO:1901987	regulation of cell cycle phase transition	399	0.325254	1.58356	2.09485e-05	0.000452584	ATF5/RGCC/DDR2/ADAMTS1/CDC6/TTK/CENPF/FANCD2/DLGAP5/SPC24/BUB1B/E2F1/MAD2L2/CDC25B/TBX2/SETMAR/BUB1/CDKN2C/CCNB1/SUSD2/NDC80/PLCG2/ID2/USP47/INTS7/TREX1/BIRC5/UBE2C/CDT1/NOP53/DDX39B/FAM107A/CDC20/GPNMB/RRM1/ZWILCH/STIL/NAE1/DTL/BRD7/SPDL1/RPL26/CENPE/CDK1/PLK1/CDCA8/CDK2AP2/RAD51B/IK/THOC1/PSME2/LCMT1/ACTL6A/H2AX/ATR/CDC16/PLRG1/CDK5RAP2/EME1/GLI1/TPR/CPSF3/NUF2/RIOK2/VPS4A/CEP63/INTS3/CHEK1/WDR…
GO:0090329	regulation of DNA-templated DNA replication	45	0.583473	2.06472	2.38382e-05	0.000505406	MCM4/MCM6/CDT1/MCM5/SSBP1/RFC2/MCM3/MCM2/CHTF8/RFC4/KAT7/GMNN/MCM7/TICRR/PCNA/BLM/CDC7/CHTF18/RFC3/RFC5/MCIDAS/E2F7/FBXO5/ZMPSTE24/DBF4B/LIG3/ENDOG/E2F8
GO:0051783	regulation of nuclear division	124	0.437129	1.85021	2.76489e-05	0.000561075	IGF2/RGCC/MSX1/TTK/CALR/CENPF/DLGAP5/PDE3A/SPC24/BUB1B/MAD2L2/BUB1/CCNB1/NEK2/NDC80/MKI67/BIRC5/UBE2C/CDC20/ZWILCH/BMP7/SPDL1/PLK1/CDCA8/IK/LCMT1/CDCA2/CDC16/KIF20B/CDK5RAP2/IL1A/WNT4/TPR/IGF1/NUF2/RAD51AP1/CHEK1/PKMYT1/ANAPC5/ANAPC15/APC/NUSAP1/CDC25C/PLCB1/KNTC1/KLHL22
GO:0006399	tRNA metabolic process	195	0.388635	1.7671	3.39502e-05	0.000660633	WARS1/GARS1/IARS1/SARS1/YARS1/MARS1/TARS1/AARS1/EPRS1/CARS1/LARS1/RARS1/DDX1/FARSB/TYW1/POLR2L/GTF3C6/EXOSC8/ZBTB8OS/ELP2/RTRAF/TSEN15/SSB/LAGE3/THUMPD3/IARS2/PUS7/EXOSC9/WARS2/TSEN2/BCDIN3D/HSD17B10/TRMT10A/NARS1/ANKRD16/KARS1/EARS2/TARS3/ADAT2/GRSF1/RPP40/ELP4/NAT10/ELP3/ELAC1/PUSL1/POLR2F/THADA/DALRD3/PTCD1/EXOSC7/ZCCHC7/DTD1
GO:0032392	DNA geometric change	82	0.492901	1.95496	4.18475e-05	0.000790461	TOP2A/HMGB3/HMGB2/MCM4/MCM6/DDX1/TREX1/GINS2/MCM5/XRCC6/SSBP1/RFC2/MCM3/RECQL4/ASCC1/MCM2/CHTF8/RFC4/RAD51/MCM7/MCM8/BLM/DHX9/HFM1/XRCC5/CHTF18/ASCC2/RFC3/GINS3/RAD54B/RFC5/CHD1L/POT1/CDC45/POLQ/SETX/HNRNPA2B1/GINS4/DTD1
GO:0032508	DNA duplex unwinding	76	0.494782	1.92571	4.18741e-05	0.000790461	TOP2A/MCM4/MCM6/DDX1/TREX1/GINS2/MCM5/XRCC6/SSBP1/RFC2/MCM3/RECQL4/ASCC1/MCM2/CHTF8/RFC4/RAD51/MCM7/MCM8/BLM/DHX9/HFM1/XRCC5/CHTF18/ASCC2/RFC3/GINS3/RAD54B/RFC5/CHD1L/POT1/CDC45/POLQ
GO:0000375	RNA splicing, via transesterification reactions	287	0.346451	1.63585	4.6255e-05	0.000856094	BUD31/SRSF5/HNRNPA1/PSIP1/DDX1/DDX5/DDX39B/PPWD1/SF3A3/UBL5/SNRPB2/SNW1/PPIL1/SNRPN/LSM3/SRSF6/IK/EIF4A3/SNRPD3/CLNS1A/MTREX/PLRG1/MAGOHB/SNRNP40/SNRPA/RBM20/SNRPC/SNRNP25/SF3B1/RBM23/CIRBP/HNRNPH3/USP39/SNRPA1/PUF60/C1QBP/NPM1/PRPF38A/PRDX6/SF3B5/RBM10/SNRPG/SNU13/HNRNPL/DHX9/SNRPD2/TXNL4A/SNRPD1/DDX41/NCL/HNRNPA1L3/NCBP1/MFAP1/ZRSR2/SF3B4/RBM3/RBM6/HNRNPA3/NSRP1/SLU7/SF3B2/GPATCH1/LUC7L3/LARP7/…
GO:0033044	regulation of chromosome organization	241	0.363262	1.69024	5.45512e-05	0.000974717	TOP2A/CDC6/TTK/CENPF/DLGAP5/HNRNPA1/NCAPG/SPC24/BUB1B/MAD2L2/SETMAR/BUB1/CCNB1/NEK2/NDC80/BIRC5/UBE2C/HNRNPD/NSMCE1/CDC20/ZWILCH/BRD7/SPDL1/CENPE/SLF1/CDK1/PLK1/CDCA8/SMC4/IK/RMI2/SMC2/LCMT1/ACTL6A/ATR/CDC16/PARP1/CDK5RAP2/TACC3/TPR/NUF2/RIOK2/CCT8/ANAPC5/PARN/ANAPC15/GNL3/H3-3B/FEN1/TCP1/APC/TINF2/NCAPH2/NCAPG2/XRCC5/NCAPD2/DKC1/NCAPD3/ATF7IP2/KNTC1/KLHL22/NSMCE4A/DPF3/CCT5/ERCC1/ANAPC7/SMARCA5/…
GO:0071103	DNA conformation change	88	0.472875	1.90604	5.55357e-05	0.000983033	TOP2A/HMGB3/HMGB2/MCM4/MCM6/DDX1/TREX1/GINS2/MCM5/XRCC6/SSBP1/RFC2/MCM3/RECQL4/ASCC1/MCM2/CHTF8/RFC4/RAD51/MCM7/MCM8/TOP2B/BLM/DHX9/HFM1/XRCC5/CHTF18/ASCC2/RFC3/GINS3/RAD54B/RFC5/CHD1L/POT1/CDC45/POLQ/SETX/HNRNPA2B1/GINS4/DTD1/SUB1/DHX30/TOP3A/ZRANB3/RUVBL2/TOP1/ASCC3/SUPV3L1
GO:0000377	RNA splicing, via transesterification reactions with bulged adenosine as nucleophile	283	0.34756	1.6372	5.54701e-05	0.000983033	BUD31/SRSF5/HNRNPA1/PSIP1/DDX1/DDX5/DDX39B/PPWD1/SF3A3/UBL5/SNRPB2/SNW1/PPIL1/SNRPN/LSM3/SRSF6/IK/EIF4A3/SNRPD3/CLNS1A/MTREX/PLRG1/MAGOHB/SNRNP40/SNRPA/RBM20/SNRPC/SNRNP25/SF3B1/RBM23/CIRBP/HNRNPH3/USP39/SNRPA1/PUF60/C1QBP/NPM1/PRPF38A/PRDX6/SF3B5/RBM10/SNRPG/SNU13/HNRNPL/DHX9/SNRPD2/TXNL4A/SNRPD1/DDX41/NCL/HNRNPA1L3/NCBP1/MFAP1/ZRSR2/SF3B4/RBM3/RBM6/HNRNPA3/NSRP1/SLU7/SF3B2/GPATCH1/LUC7L3/LARP7/…
GO:0000398	mRNA splicing, via spliceosome	283	0.34756	1.6372	5.54701e-05	0.000983033	BUD31/SRSF5/HNRNPA1/PSIP1/DDX1/DDX5/DDX39B/PPWD1/SF3A3/UBL5/SNRPB2/SNW1/PPIL1/SNRPN/LSM3/SRSF6/IK/EIF4A3/SNRPD3/CLNS1A/MTREX/PLRG1/MAGOHB/SNRNP40/SNRPA/RBM20/SNRPC/SNRNP25/SF3B1/RBM23/CIRBP/HNRNPH3/USP39/SNRPA1/PUF60/C1QBP/NPM1/PRPF38A/PRDX6/SF3B5/RBM10/SNRPG/SNU13/HNRNPL/DHX9/SNRPD2/TXNL4A/SNRPD1/DDX41/NCL/HNRNPA1L3/NCBP1/MFAP1/ZRSR2/SF3B4/RBM3/RBM6/HNRNPA3/NSRP1/SLU7/SF3B2/GPATCH1/LUC7L3/LARP7/…
GO:0030174	regulation of DNA-templated DNA replication initiation	15	0.780407	2.1098	5.63934e-05	0.000995117	MCM4/MCM6/CDT1/MCM5/MCM3/MCM2/KAT7/GMNN/MCM7/TICRR
GO:0051321	meiotic cell cycle	199	0.377157	1.71691	5.78942e-05	0.0010138	TOP2A/RSPH1/MSX1/EDNRA/TTK/CALR/FANCD2/PDE3A/CCNB2/PTTG1/MSH6/CDC25B/MLH1/KIF18A/NEK2/NDC80/CDC26/CDC20/NDC1/SMC3/PLK1/SMC4/RAD51B/SMC2/PSMC3IP/H2AX/CDC16/EME1/WNT4/UBB/EXO1/NUF2/TUBGCP5/RAD51AP1/PKMYT1/RAD51/ANAPC5/XRCC2/RAD54L/ANAPC15/CDC25A/ASPM/TOP2B/SPATA17/ANAPC13/NCAPH2/SGO2/CDC25C/HFM1/NCAPD2/NCAPD3/PLCB1/SPIRE1/TUBGCP2
GO:0016072	rRNA metabolic process	257	0.353531	1.65767	6.56479e-05	0.00113377	MARS1/RPL10A/RPL35A/RPS6/RPL7A/RPS16/NOP2/RRP36/RPS27/RPL11/RPS14/NOP53/RPS28/RPS15/RSL1D1/RPL26/GTF3C6/RPS19/EIF4A3/EXOSC8/MTREX/RPS8/RPL14/POLR1E/WDR75/RPS21/GTF2H5/NOP56/RIOK2/EXOSC6/NSA2/UTP14A/WDR3/ERI3/GTF3A/UTP4/DDX49/EXOSC9/RPL27/SNU13/PES1/RPL5/DKC1/NOL11/NCL/IMP3/RPS17/SHQ1/NOL8/NOLC1/ESF1/ERI2/RPL7/FBL/KRI1/PIH1D2/RCL1/RPS24/TRIR/RPP40/SLX9/UTP6/BUD23/NAT10/PA2G4/RPL35/DDX18/NOP58/RIOK…
GO:2001251	negative regulation of chromosome organization	92	0.471894	1.91972	6.70598e-05	0.00114737	TOP2A/TTK/CENPF/HNRNPA1/SPC24/BUB1B/MAD2L2/SETMAR/BUB1/CCNB1/NDC80/BIRC5/CDC20/ZWILCH/SPDL1/PLK1/CDCA8/IK/LCMT1/PARP1/CDK5RAP2/TPR/NUF2/ANAPC15/H3-3B/APC/TINF2/KNTC1/KLHL22/ERCC1/SMARCA5/POT1/NAT10/FBXO5/ACD/SPC25/PRAP1/BAZ1B/PSMG2/SUB1
GO:0044772	mitotic cell cycle phase transition	418	0.308454	1.50959	6.75991e-05	0.00114999	EIF4EBP1/RGCC/DDR2/ADAMTS1/CKS1B/CDC6/TTK/RHOU/CENPF/DLGAP5/CCNO/CCNB2/SPC24/BUB1B/RPS6/E2F1/MAD2L2/CDC25B/BUB1/CDKN2C/CCNB1/PPP6C/NDC80/ID2/USP47/TREX1/BIRC5/UBE2C/NOP53/FAM107A/CDC20/GPNMB/MELK/RRM1/ZWILCH/STIL/NAE1/DTL/RPL24/TPD52L1/FOXM1/BRD7/ABCB1/SPDL1/RPL26/CENPE/CDK1/FBXL7/PLK1/CDCA8/CDK2AP2/RAD51B/IK/PSME2/LCMT1/ACTL6A/CALM1/CDC16/PLRG1/CDK5RAP2/TACC3/UBE2S/TPR/CPSF3/NUF2/IQGAP3/RIOK2/VP…
GO:0097237	cellular response to toxic substance	86	0.467928	1.87899	7.06387e-05	0.0011805	H19/ALDH1A1/SESN2/NQO1/HP/PTPN13/FBLN5/APOE/GPX8/TXNRD1/ABCB6/PRDX4/BMP7/AKR1A1/RDH11/SELENOS/NFE2L2/GSTK1/PRDX1/GSR/PARK7/PRDX6/CD36/ESD/SOD1
GO:0018208	peptidyl-proline modification	32	0.631144	2.09066	7.36218e-05	0.00122315	P4HA1/P4HA2/PPIB/P3H2/FKBP5/NTMT1/PPWD1/PPIL1/PPIA/OGFOD1/P4HB/PPIF/PPID/FKBP7/P4HTM/PPIL3/FKBP10/PIN1/PPIL6/PPIE
GO:0006302	double-strand break repair	285	0.339163	1.60088	8.56252e-05	0.00139006	TWIST1/FANCD2/HMGB2/MCM4/MAD2L2/MCM6/MLH1/SETMAR/HMCES/DDX1/DCLRE1A/GINS2/MCM5/NSMCE1/XRCC6/FOXM1/BRD7/POLA1/SLF1/MCM3/RECQL4/MCM2/RAD51B/RMI2/SHLD2/ACTL6A/H2AX/ATR/MORF4L1/PARP1/EME1/RAD51AP1/INTS3/CHEK1/RAD51/NUCKS1/XRCC2/RAD54L/MCM7/MCM8/SMARCAD1/FEN1/TOP2B/RPA3/BLM/RADX/FUS/KMT5A/BRCA1/ZSWIM7/MORF4L2/XRCC5/SIRT1/CDC7/HPF1/SPIRE1/OTUB1/RMI1/MSH2/ERCC5/NSMCE4A/CDCA5/DPF3/ERCC1/PARP9/RAD54B/RNF8…
GO:1901988	negative regulation of cell cycle phase transition	243	0.352955	1.64626	9.01129e-05	0.00145461	ATF5/RGCC/CDC6/TTK/CENPF/FANCD2/SPC24/BUB1B/E2F1/MAD2L2/SETMAR/BUB1/CCNB1/SUSD2/NDC80/USP47/INTS7/TREX1/BIRC5/CDT1/NOP53/DDX39B/FAM107A/CDC20/GPNMB/ZWILCH/NAE1/DTL/BRD7/SPDL1/RPL26/CDK1/PLK1/CDCA8/CDK2AP2/IK/THOC1/LCMT1/H2AX/ATR/CDK5RAP2/EME1/TPR/NUF2/VPS4A/CEP63/INTS3/CHEK1/WDR76/PKMYT1/RAD51/ANAPC15/TICRR/MIIP/BLM/FBXO7/APC/ACVR1/NACC2/ZFP36L2/PRMT2/BRCA1
GO:0000075	cell cycle checkpoint signaling	186	0.374916	1.68361	0.000107203	0.00164302	CDC6/TTK/CENPF/FANCD2/SPC24/BUB1B/E2F1/MAD2L2/SETMAR/BUB1/CCNB1/NDC80/INTS7/TREX1/BIRC5/CDT1/NOP53/DDX39B/CDC20/ZWILCH/NAE1/DTL/SPDL1/RPL26/CDK1/PLK1/CDCA8/IK/THOC1/LCMT1/H2AX/ATR/CDK5RAP2/EME1/TPR/NUF2/VPS4A/CEP63/INTS3/CHEK1/WDR76/RAD51/ANAPC15/TICRR/BLM/APC
GO:0034248	regulation of amide metabolic process	437	0.296359	1.45215	0.000149119	0.00215597	SLC7A11/NIBAN1/EIF4EBP1/SHMT2/SESN2/CLU/SARS1/ATF4/AARS1/EIF1/EPRS1/RPS4X/EPHA4/CALR/IFNGR1/APOE/MKNK2/IGFBP5/EIF5/APLP1/TYMS/MLH1/RPS3/RPL13A/EIF3C/DDX1/RPL38/POLR2G/RPS14/HNRNPD/DNAJC1/CNOT2/RTN3/MRPL13/EIF5B/HABP4/RACK1/EIF2S1/RGS2/EIF2AK1/TENT5B/EIF3H/RPL26/CNOT1/DDX6/EIF4A3/EXOSC8/NFE2L2/ELP2/COA3/TPR/IGF1/OGFOD1/TMED2/DAP/PRNP/SSB/MOV10/PAN2/SHMT1/DNAJC3/LRPPRC/SNCA/CTIF/PARN/CIRBP/EIF2A/MA…
GO:1902808	positive regulation of cell cycle G1/S phase transition	47	0.556988	1.99935	0.000154267	0.00219136	RGCC/DDR2/ADAMTS1/CDC6/TBX2/PLCG2/RRM1/STIL/PLRG1/GLI1/CPSF3/RDX/RRM2/PLCB1/DDRGK1/CCND2/FAM83D/CENPJ/PAF1/EGFR/MTBP/MEPCE/EZH2/STOX1
GO:0045931	positive regulation of mitotic cell cycle	109	0.428996	1.78856	0.000154267	0.00219136	EIF4EBP1/ASNS/RGCC/SMOC2/DDR2/ADAMTS1/CDC6/DLGAP5/CDC25B/CCNB1/MEIS2/UBE2C/CDC20/RRM1/STIL/DTL/CDK1/RAD51B/CDC16/PLRG1/CPSF3/ANAPC5/RDX/CDC25A/LGMN/EIF4E/CDK4/CDC25C/RRM2/CDC7/PLCB1/CCND2/CENPJ/RAB11A/CDCA5/ANAPC7/SIN3A/FBXO5/EGFR/MTBP/MEPCE/DBF4B/USP2/RAD51C/STOX1
GO:1990748	cellular detoxification	78	0.487473	1.90863	0.000160838	0.00225094	H19/ALDH1A1/SESN2/NQO1/HP/FBLN5/APOE/GPX8/TXNRD1/ABCB6/PRDX4/BMP7/AKR1A1/RDH11/SELENOS/NFE2L2/GSTK1/PRDX1/GSR/PARK7/PRDX6/CD36/ESD/SOD1
GO:0061982	meiosis I cell cycle process	88	0.456339	1.83939	0.000170137	0.00235786	TOP2A/FANCD2/CCNB2/PTTG1/MSH6/CDC25B/MLH1/NDC80/CDC20/NDC1/PLK1/RAD51B/PSMC3IP/EME1/UBB/RAD51AP1/PKMYT1/RAD51/RAD54L/CDC25A/TOP2B/CDC25C/HFM1/RMI1/RAD54B/CCNA1/CCNB1IP1
GO:0044771	meiotic cell cycle phase transition	10	0.823789	2.01301	0.000173642	0.00239474	TTK/CCNB2/CDC25B/NDC80/CDC20/PKMYT1/CDC25A/CDC25C
GO:0000028	ribosomal small subunit assembly	18	0.732646	2.08956	0.000194437	0.00261227	RPS27/RPL38/RPS14/RPS28/RPS15/MRPS7/RPS19/RPS5/XRCC5/RPSA2
GO:0006417	regulation of translation	382	0.307083	1.48545	0.000204844	0.00273864	NIBAN1/EIF4EBP1/SHMT2/SESN2/SARS1/ATF4/AARS1/EIF1/EPRS1/RPS4X/EPHA4/CALR/MKNK2/IGFBP5/EIF5/APLP1/TYMS/MLH1/RPS3/RPL13A/EIF3C/DDX1/RPL38/POLR2G/RPS14/HNRNPD/DNAJC1/CNOT2/MRPL13/EIF5B/HABP4/RACK1/EIF2S1/RGS2/EIF2AK1/TENT5B/EIF3H/RPL26/CNOT1/DDX6/EIF4A3/EXOSC8/ELP2/COA3/TPR/OGFOD1/TMED2/DAP/SSB/MOV10/PAN2/SHMT1/DNAJC3/LRPPRC/CTIF/PARN/CIRBP/EIF2A/MALSU1/GAPDH/PUS7/RPS9/CAPRIN2/C1QBP/NPM1/EXOSC9/EIF4…
GO:0031667	response to nutrient levels	396	0.310069	1.50576	0.000205586	0.00274211	STC2/SLC7A5/PCK2/DDIT3/HSPA5/SFRP2/A2M/PENK/LPL/CBS/LOC102724560/SESN2/ASNS/LDLR/NTRK1/YARS1/NQO1/XBP1/ATF4/TFRC/SPX/F5/ATF3/WNT2B/C2/ALPL/SREBF2/VCAM1/TNFRSF11B/APOE/TBL2/HNRNPA1/TYR/LIPG/SSTR1/FOLR1/MAP1LC3B/G6PD/TYMS/ASS1/LARS1/GPT2/PSPH/LIPA/FAM107A/PPARG/NCOA1/SNW1/EIF2S1/NENF/EIF2AK1/PRKD1/BMP7/SREBF1/IGFBP2/GDF15/FOXO1/NFE2L2/IL1A/LAMTOR1/WNT4/AIFM1/GABARAP/DAP/SLC2A1
GO:1901992	positive regulation of mitotic cell cycle phase transition	81	0.46452	1.84132	0.000206799	0.00275184	RGCC/DDR2/ADAMTS1/CDC6/DLGAP5/CDC25B/CCNB1/UBE2C/CDC20/RRM1/STIL/DTL/CDK1/RAD51B/CDC16/PLRG1/CPSF3/ANAPC5/RDX/CDC25A/CDK4/CDC25C/RRM2/CDC7/PLCB1/CCND2/CENPJ/RAB11A/CDCA5/ANAPC7/SIN3A/FBXO5/EGFR/MTBP/MEPCE/DBF4B/RAD51C/STOX1/PRAP1/SASS6/SMARCD3
GO:1903046	meiotic cell cycle process	147	0.394528	1.71225	0.000214688	0.00282374	TOP2A/MSX1/EDNRA/TTK/CALR/FANCD2/PDE3A/CCNB2/PTTG1/MSH6/CDC25B/MLH1/KIF18A/NDC80/CDC20/NDC1/PLK1/SMC4/RAD51B/SMC2/PSMC3IP/EME1/WNT4/UBB/NUF2/RAD51AP1/PKMYT1/RAD51/RAD54L/CDC25A/ASPM/TOP2B/SPATA17/NCAPH2/CDC25C/HFM1/NCAPD2/NCAPD3/PLCB1/SPIRE1
GO:0006760	folic acid-containing compound metabolic process	23	0.679322	2.07047	0.000238572	0.00308786	MTHFD2/ALDH1L2/SHMT2/FOLR1/TYMS/SHMT1/GART/MTHFD1L/SLC19A1
GO:0015820	leucine transport	10	0.812607	1.98569	0.00024033	0.00310353	SLC7A5/SLC3A2/SLC6A15/SLC7A8
GO:0009636	response to toxic substance	175	0.376533	1.68107	0.00025149	0.00321116	H19/SLC7A11/ALDH1A1/NUPR1/PENK/SESN2/NQO1/HP/ATF4/PTPN13/FBLN5/APOE/GPX8/MAOB/TXNRD1/EPHX1/TYMS/ASS1/ABCB6/SCFD1/PRDX4/LYN/SLC15A2/SLC47A2/BMP7/ABCB1/GRIA1/AKR1A1/OSCP1/CDK1/BLMH/RDH11/SELENOS/NFE2L2/AIFM1/GSTK1/PRDX1/GSR
GO:0072524	pyridine-containing compound metabolic process	74	0.483003	1.88436	0.000278131	0.00348092	PSAT1/ALDH1L2/NQO1/FMO1/TKT/ALPL/G6PD/MDH1B/LDHB/ME1/NMRK2/DCXR/PGD/ALDH1L1/NAMPT/NMRK1/KMO/GPD1L/PARP9/PGLS/QPRT
GO:0006446	regulation of translational initiation	75	0.472044	1.84412	0.000332836	0.00404097	EIF4EBP1/ATF4/EIF1/EIF5/RPL13A/DDX1/POLR2G/EIF5B/HABP4/EIF2S1/EIF2AK1/EIF3H/TPR/TMED2/DNAJC3/CTIF/NPM1/EIF4G2/EIF3K/EIF4B/NCK1/NCBP1/EIF4E2/EIF3E/EIF2AK3/DHX29
GO:1905820	positive regulation of chromosome separation	29	0.618668	2.01847	0.000397477	0.0046375	DLGAP5/NCAPG/BIRC5/UBE2C/CDC20/CDCA8/SMC4/SMC2/CDC16/ANAPC5/NCAPH2/NCAPG2/NCAPD2/NCAPD3
GO:0019184	nonribosomal peptide biosynthetic process	16	0.724811	1.99382	0.000415939	0.00479923	SLC7A11/CHAC1/AASDH/GGT5/NFE2L2
GO:0140694	non-membrane-bounded organelle assembly	364	0.304748	1.46725	0.000415107	0.00479923	SQLE/CDC20B/TPX2/CETN2/BSCL2/CENPF/DLGAP5/MYBL2/KLHL41/RPL23A/CCNB2/EIF5/PRC1/MLH1/CHMP4A/C9orf72/NEK2/RPS3/CEP295/KIF23/NDC80/PLK4/NOP2/KIF4A/KIF9/RPS27/SPAG5/RPL38/KIF11/BIRC5/RPL11/RPS14/NOP53/KIFC1/RPS28/CNOT2/CDC20/RPS15/MRPS7/STIL/EIF5B/SMC3/RPL24/EIF2S1/ALMS1/WDR62/PRKD1/LSM3/RPLP0/CENPE/RPL6/KIF3B/CNOT1/PLK1/CENPW/CCDC78/ACTC1/CDCA8/DDX6/RPS19/MYLK3/CAPN3/CDK5RAP2/DRG1/RPS5/TPR/OGFOD1/HAU…
GO:0051310	metaphase chromosome alignment	91	0.442522	1.78821	0.000442995	0.00502415	CENPF/SPC24/MLH1/CHMP4A/KIF18A/CCNB1/NEK2/KIF22/NDC80/SPAG5/BIRC5/CDT1/KIFC1/EML4/ZWILCH/SPDL1/CENPE/KIF2C/CDCA8/NUF2/VPS4A/SPICE1/APC/KIF14/KNTC1/BOD1/FAM83D/SIRT2/NUDC/RAB11A/CDCA5
GO:0030490	maturation of SSU-rRNA	53	0.506204	1.8825	0.000446145	0.0050498	RPS16/RRP36/RPS14/RPS28/RPS19/RPS8/RPS21/GTF2H5/RIOK2/WDR3/UTP4/SNU13/NOL11/IMP3/KRI1/RCL1/RPP40/SLX9/UTP6/NAT10/RIOK1
GO:0016064	immunoglobulin mediated immune response	87	0.443248	1.78734	0.000461426	0.00517125	CFI/C4B/C4A/C7/CLU/C6/IL13RA2/TFRC/IL10/C2/MSH6/C1S/MAD2L2/HSPD1/MLH1/HMCES/FOXJ1/TREX1/SVEP1
GO:0002183	cytoplasmic translational initiation	39	0.573844	1.97972	0.000484447	0.00534966	EIF2S2/EIF3L/EIF5/EIF2S3/RPL13A/EIF3C/EIF3F/EIF2B3/EIF3M/EIF3H/EIF3K/NCK1/NCBP1/EIF3E/DHX29
GO:0000725	recombinational repair	166	0.367629	1.61958	0.000488147	0.0053753	MCM4/MAD2L2/MCM6/GINS2/MCM5/NSMCE1/XRCC6/SLF1/MCM3/RECQL4/MCM2/RAD51B/RMI2/SHLD2/ACTL6A/H2AX/MORF4L1/PARP1/RAD51AP1/INTS3/CHEK1/RAD51/NUCKS1/XRCC2/RAD54L/MCM7/MCM8/FEN1/RPA3/BLM/RADX/FUS/KMT5A/BRCA1/ZSWIM7/MORF4L2/XRCC5/CDC7/RMI1/ERCC5/NSMCE4A/RAD54B/UBQLN4/SHLD3/CDC45/POLQ/AUNIP/EPC2/RAD51C/WDR48/TONSL/GINS4/SWI5/LIG3/PARPBP/TP53BP1/EPC1/RPA1/INO80/SAMHD1/TOP3A/RNF169/MBTD1/RUVBL2/KAT5/RPA2/REV3…
GO:0007584	response to nutrient	121	0.400381	1.69527	0.000522844	0.00565867	STC2/SFRP2/A2M/PENK/LPL/CBS/LOC102724560/NQO1/XBP1/TFRC/F5/C2/ALPL/VCAM1/TNFRSF11B/TYR/LIPG/FOLR1/TYMS/ASS1/LIPA/PPARG/NCOA1/SNW1/BMP7
GO:0000027	ribosomal large subunit assembly	24	0.63962	1.96738	0.000529535	0.00572018	RPL23A/NOP2/RPL38/RPL11/NOP53/RPL24/RPLP0/RPL6/RPL5/RPL10/MRPL20/BRIX1/MRM2/NLE1/RPF2/DHX30
GO:0007080	mitotic metaphase chromosome alignment	56	0.494036	1.85786	0.000558637	0.00601569	CHMP4A/KIF18A/CCNB1/KIF22/NDC80/BIRC5/CDT1/KIFC1/EML4/SPDL1/CENPE/KIF2C/CDCA8/NUF2/VPS4A/KIF14/BOD1/NUDC/RAB11A/CDCA5
GO:1903241	U2-type prespliceosome assembly	24	0.636556	1.95795	0.000587908	0.00626734	SF3A3/SNRPB2/SNRPD3/SF3B1/SNRPA1/SF3B5/SNRPG/SNRPD2/SNRPD1/SF3B4/SF3B2/HTATSF1/SF3B3/DDX46/PHF5A/SNRPE/BUD13
GO:0031023	microtubule organizing center organization	146	0.382486	1.65937	0.000598026	0.00636326	ATF5/CDC20B/PCM1/CETN2/NEK2/ODF2/CEP295/NDC80/PLK4/SSX2IP/FOXJ1/KIF11/STIL/ALMS1/WDR62/CDK1/KIF3B/PLK1/CCDC78/CDK5RAP2/HAUS1/CEP63/CHEK1/XRCC2/SPICE1/NPM1/RTTN/ARL2/BRCA1/UBXN2B/SIRT1/MDM1/CENPJ/CNTLN/HAUS7/CKAP5/BBS4/MCIDAS/NAT10/CHMP4C/TMEM67/CENATAC/CCDC102B/C2CD3/CEP131/SAC3D1/RBM14
GO:0006275	regulation of DNA replication	116	0.393397	1.65763	0.000626168	0.00658868	ID3/CDC6/MCM4/MCM6/MAP2K4/CDT1/MCM5/SMC3/ORC3/SSBP1/RFC2/CDK1/MCM3/LPIN1/MCM2/CHTF8/RFC4/ACTL6A/ATR/KAT7/GLI1/GMNN/NUCKS1/ORC5/MCM7/TICRR/PCNA/BLM/DHX9/FAF1/CDC7/CHTF18/RFC3/RFC5/MCIDAS/SMARCA5/E2F7/FBXO5/EGFR/CCNA2/ZMPSTE24/DBF4B/PDS5A
GO:0043161	proteasome-mediated ubiquitin-dependent protein catabolic process	441	0.287124	1.41065	0.000645184	0.00675126	TRIB3/DDIT3/HSPA5/HERPUD1/CLU/HSP90B1/RNF187/CANX/CDC20B/CALR/SEL1L/DNAJC10/MAN1C1/RHBDD2/CCDC47/UBE2C/RPL11/CDC26/NOP53/RBCK1/JKAMP/SPSB4/PSMC1/SKP1/CDC20/SYVN1/STT3B/FAF2/RACK1/RNF10/DTL/DAB2/EIF3H/RBX1/PSMA1/ARAF/FBXL7/PLK1/PSMA6/CDC16/TMEM129/SELENOS/NFE2L2/PSMA5/UBE2S/TAF9/UCHL1/RMND5A/GABARAP/ANAPC5/PSMC3/PSMC6/RNF34/ANAPC15/ECPAS/PARK7/FOXF2/AMFR/HSPBP1/FBXO7/APC/ANAPC13/DTX4/KIF14/NKD2/FA…
GO:0051303	establishment of chromosome localization	97	0.421033	1.71199	0.000652259	0.00678879	CENPF/SPC24/MLH1/CHMP4A/KIF18A/CCNB1/NEK2/KIF22/NDC80/SPAG5/BIRC5/CDT1/KIFC1/EML4/ZWILCH/SPDL1/CENPE/KIF2C/CDCA8/NUF2/VPS4A/SPICE1/APC/KIF14/KNTC1/BOD1/FAM83D/SIRT2/NUDC/RAB11A/CDCA5
GO:0050000	chromosome localization	105	0.408882	1.69978	0.000658316	0.00682582	CENPF/DLGAP5/SPC24/MLH1/CHMP4A/KIF18A/CCNB1/NEK2/KIF22/NDC80/SPAG5/BIRC5/CDT1/KIFC1/EML4/ZWILCH/SPDL1/CENPE/KIF2C/CDCA8/NUF2/VPS4A/SPICE1/APC/KIF14/KNTC1/BOD1/FAM83D/SIRT2/NUDC/RAB11A/CDCA5
GO:0010948	negative regulation of cell cycle process	281	0.311271	1.46667	0.000667636	0.0069	ATF5/RGCC/CDC6/TTK/CENPF/FANCD2/SPC24/BUB1B/E2F1/MAD2L2/SETMAR/BUB1/CCNB1/NEK2/SUSD2/NDC80/USP47/INTS7/TREX1/BIRC5/CDT1/NOP53/DDX39B/FAM107A/CDC20/GPNMB/ZWILCH/NAE1/DTL/BRD7/BMP7/SPDL1/RPL26/CDK1/PLK1/CDCA8/CDK2AP2/IK/THOC1/LCMT1/H2AX/ATR/CDK5RAP2/EME1/TPR/NUF2/VPS4A/CEP63/INTS3/CHEK1/WDR76/PKMYT1/RAD51/ANAPC15/TICRR/MIIP/BLM/NPM1/FBXO7/APC/ACVR1/NACC2/ZFP36L2/PRMT2/BRCA1
GO:0006582	melanin metabolic process	25	0.624465	1.9504	0.000704037	0.00724699	SLC7A11/TYRP1/PMEL/RAB38/TYR/DCT/OCA2
GO:0009991	response to extracellular stimulus	421	0.296143	1.45017	0.000730327	0.00745012	STC2/SLC7A5/PCK2/DDIT3/HSPA5/SFRP2/A2M/PENK/LPL/CBS/LOC102724560/SESN2/ASNS/LDLR/NTRK1/YARS1/NQO1/XBP1/ATF4/TFRC/SPX/F5/ATF3/WNT2B/C2/ALPL/SREBF2/VCAM1/TNFRSF11B/APOE/TBL2/HNRNPA1/TYR/LIPG/SSTR1/FOLR1/MAP1LC3B/G6PD/TYMS/ASS1/LARS1/GPT2/LYN/PSPH/LIPA/FAM107A/PPARG/NCOA1/SNW1/EIF2S1/NENF/EIF2AK1/PRKD1/BMP7/SREBF1/RPS19/IGFBP2/GDF15/FOXO1/NFE2L2/IL1A/LAMTOR1/WNT4/AIFM1/GABARAP/DAP/SLC2A1
GO:0044550	secondary metabolite biosynthetic process	24	0.628379	1.9328	0.000913457	0.00893333	SLC7A11/TYRP1/PMEL/RAB38/TYR/DCT/OCA2
GO:0000724	double-strand break repair via homologous recombination	162	0.363258	1.60414	0.00104109	0.00969751	MCM4/MAD2L2/MCM6/GINS2/MCM5/NSMCE1/SLF1/MCM3/RECQL4/MCM2/RAD51B/RMI2/SHLD2/ACTL6A/H2AX/MORF4L1/PARP1/RAD51AP1/INTS3/CHEK1/RAD51/NUCKS1/XRCC2/RAD54L/MCM7/MCM8/FEN1/RPA3/BLM/RADX/FUS/KMT5A/BRCA1/ZSWIM7/MORF4L2/CDC7/RMI1/ERCC5/NSMCE4A/RAD54B/UBQLN4/SHLD3/CDC45/POLQ/AUNIP/EPC2/RAD51C/WDR48/TONSL/GINS4/SWI5/LIG3/PARPBP/TP53BP1/EPC1/RPA1/INO80/SAMHD1/TOP3A/RNF169/MBTD1/RUVBL2/KAT5/RPA2/REV3L/HDGFL2
GO:0090151	establishment of protein localization to mitochondrial membrane	37	0.55094	1.87169	0.00106384	0.00987704	TIMM22/MTCH2/TIMM8B/AP3B1/TIMM13/NDUFA13/TIMM10B/NMT1/TOMM22/TOMM6/HSP90AA1/HSPA4/TOMM40/TOMM7/OXA1L/MTX2/TIMM9/ROMO1
GO:0007098	centrosome cycle	131	0.388983	1.66267	0.00107618	0.00995903	ATF5/PCM1/CETN2/NEK2/ODF2/CEP295/NDC80/PLK4/SSX2IP/KIF11/STIL/ALMS1/WDR62/CDK1/KIF3B/PLK1/CDK5RAP2/HAUS1/CEP63/CHEK1/XRCC2/SPICE1/NPM1/RTTN/ARL2/BRCA1/UBXN2B/SIRT1/MDM1/CENPJ/CNTLN/HAUS7/CKAP5/BBS4/NAT10/CHMP4C/TMEM67/CENATAC/CCDC102B/C2CD3/CEP131/SAC3D1/RBM14/SASS6
GO:0050821	protein stabilization	190	0.341987	1.54449	0.00108098	0.00997103	PLPP3/CLU/MSX1/PIK3R1/EPHA4/CALR/SEL1L/PPIB/ATP1B3/HSPD1/RPL23/TREX1/P3H1/RPL11/NOP53/SYVN1/IFI30/MARCHF7/SMO/ATP1B1/SMAD3/TAF9/IGF1/PDCD10/URI1/CEP63/ATP1B2/CCT8/PFN2/MCM8/GAPDH/PARK7/TCP1/FLOT1/NPM1/HSP90AA1/ZSWIM7/RPL5/IFT46/NCLN/CHP1/PDRG1/PIH1D2/CCT5/ANK2/PFDN6/CSNK2A1/USP9X/TBL1X/PIN1/MUL1/STUB1/HIP1/USP2/CCT4/CCNH/PPARGC1A/COA8/TAF1/HSP90AB1/TRIM44/USP7/LAMP1/PEX19/USP36/NAA15/WFS1
GO:0042558	pteridine-containing compound metabolic process	29	0.595849	1.94402	0.00110649	0.0101733	MTHFD2/ALDH1L2/SHMT2/FOLR1/TYMS/SHMT1/GART/MTHFD1L/SLC19A1
GO:0006271	DNA strand elongation involved in DNA replication	15	0.710791	1.92159	0.00112666	0.0103086	MCM4/POLD2/POLA1/MCM3/RFC4/MCM7/PCNA/POLD3/POLE/RFC3/LIG3/LIG1/POLE3
GO:0051784	negative regulation of nuclear division	59	0.483427	1.82975	0.00113733	0.0103334	TTK/CENPF/SPC24/BUB1B/MAD2L2/BUB1/CCNB1/NDC80/BIRC5/CDC20/ZWILCH/BMP7/SPDL1/PLK1/CDCA8/IK/LCMT1/CDK5RAP2/TPR/NUF2/CHEK1/ANAPC15/APC/KNTC1/KLHL22/TOM1L1/AURKAIP1/FBXO5/MTBP/SPC25/TOM1L2/PRAP1/PSMG2
GO:0019724	B cell mediated immunity	89	0.431251	1.74025	0.00122299	0.0109434	CFI/C4B/C4A/C7/CLU/C6/IL13RA2/TFRC/IL10/C2/MSH6/C1S/MAD2L2/HSPD1/MLH1/HMCES/FOXJ1/TREX1/SVEP1
GO:0140013	meiotic nuclear division	130	0.384637	1.64376	0.00127334	0.0112521	TOP2A/MSX1/TTK/CALR/FANCD2/PDE3A/CCNB2/PTTG1/CDC25B/MLH1/KIF18A/NDC80/CDC20/NDC1/PLK1/SMC4/RAD51B/SMC2/PSMC3IP/EME1/WNT4/UBB/NUF2/RAD51AP1/RAD51/RAD54L/ASPM/TOP2B/NCAPH2/HFM1/PLCB1/SPIRE1/RMI1/SIRT2
GO:0045786	negative regulation of cell cycle	350	0.299223	1.44051	0.00129421	0.0114188	ATF5/NUPR1/RGCC/FOXC1/NHERF1/IL10/CDC6/TTK/CENPF/FANCD2/SPC24/BUB1B/E2F1/MAD2L2/SETMAR/BUB1/CCNB1/NEK2/SUSD2/NDC80/USP47/INTS7/TREX1/BIRC5/CDT1/NOP53/DDX39B/FAM107A/CDC20/TP53I13/GATA3/GPNMB/BRINP1/IPO5/ZWILCH/NAE1/DTL/BRD7/BMP7/TENT5B/SPDL1/RPL26/CDK1/PLK1/CDCA8/CDK2AP2/IK/THOC1/LCMT1/H2AX/ATR/CDK5RAP2/EME1/TPR/GMNN/NUF2/VPS4A/CEP63/INTS3/CHEK1/WDR76/PKMYT1/RAD51/RNF167/ANAPC15/TICRR/MIIP/BLM/PT…
GO:0098869	cellular oxidant detoxification	64	0.473566	1.81381	0.00129836	0.0114377	H19/SESN2/NQO1/HP/FBLN5/APOE/GPX8/TXNRD1/PRDX4/BMP7/SELENOS/NFE2L2/GSTK1/PRDX1/GSR/PARK7/PRDX6/CD36/SOD1/FANCC/PRDX5
GO:0051443	positive regulation of ubiquitin-protein transferase activity	19	0.648249	1.87705	0.00135981	0.0119051	TRIB3/ARRDC3/UBE2C/SKP1/CDC20/PLK1/UBE2S
GO:0006405	RNA export from nucleus	83	0.43531	1.73486	0.00142634	0.0122795	XPOT/HNRNPA1/DDX39B/RAE1/NUP107/THOC7/THOC1/EIF4A3/SMG7/MAGOHB/TPR/SSB/RAN/ENY2/NPM1/THOC2/DHX9/ALKBH5/PABPN1/NCBP1/C12orf50/NUP133/SARNP/NXT1/NXF1/FYTTD1/HNRNPA2B1/XPO5/NUP85/MAGOH/NUP98/IWS1/FMR1/DDX19B/CHTOP/XPO1/POLDIP3/NOL6/NUP153/NUP155
GO:0070585	protein localization to mitochondrion	125	0.380502	1.61461	0.00151148	0.0128953	DDIT3/RHOU/SREBF2/HSPD1/SAE1/TIMM22/HK2/UBL5/HAX1/MTCH2/TIMM8B/SREBF1/DNAJA1/MFF/AP3B1/TIMM13/AIFM1/NDUFA13/TIMM10B/NMT1/TOMM22/TOMM6/FBXO7/HSP90AA1/TIMM21/TIMM44/ATP5IF1/ARIH2/HSPA4/PARL/BCAP31/TOMM40/TOMM7/OXA1L/TOMM34/MTX2/TIMM9/SIAH3/ROMO1/TIMM23/ATG13/IMMP2L/DNM1L/TOMM20/RNF31/GRPEL1/PITRM1/USP36/FIS1/ISG15/DNLZ/PMPCB/UBE2L3/MTERF4/TIMM17B
GO:0006750	glutathione biosynthetic process	14	0.716776	1.89786	0.00156506	0.0132529	SLC7A11/CHAC1/GGT5/NFE2L2
GO:0072655	establishment of protein localization to mitochondrion	119	0.382111	1.61136	0.00164191	0.0137196	DDIT3/RHOU/SREBF2/HSPD1/SAE1/TIMM22/HK2/UBL5/HAX1/MTCH2/TIMM8B/SREBF1/DNAJA1/MFF/AP3B1/TIMM13/AIFM1/NDUFA13/TIMM10B/NMT1/TOMM22/TOMM6/FBXO7/HSP90AA1/TIMM21/TIMM44/ATP5IF1/ARIH2/HSPA4/PARL/BCAP31/TOMM40/TOMM7/OXA1L/TOMM34/MTX2/TIMM9/SIAH3/ROMO1/TIMM23/ATG13/IMMP2L/TOMM20/RNF31/GRPEL1/PITRM1/USP36/FIS1/DNLZ/PMPCB/UBE2L3/MTERF4/TIMM17B
GO:0009071	serine family amino acid catabolic process	13	0.72664	1.89813	0.00168306	0.0139404	SHMT2/CBS/LOC102724560/GLDC/SHMT1
GO:0051255	spindle midzone assembly	12	0.746685	1.91641	0.00168657	0.0139492	PRC1/MLH1/KIF23/KIF4A/BIRC5/CDCA8
GO:0034599	cellular response to oxidative stress	219	0.329617	1.51786	0.00171372	0.0140635	H19/SLC7A11/PENK/SESN2/PYCR1/DDR2/NQO1/ATF4/EDNRA/FBLN5/EPAS1/GAS5/LONP1/FANCD2/GPX8/ALDH3B1/G6PD/MAP2K4/GPR37/RPS3/TREX1/FYN/RACK1/EIF2S1/PRKD1/BMP7/CDK1/TMEM161A/HM13/MET/PPIA/PARP1/SELENOS/FOXO1/NFE2L2/AIFM1/PDCD10/ERMP1/PYCR2/SNCA/PRDX1/PPIF/GSR/MAPKAP1/PCNA/TOP2B/PARK7/PTPRK/NUDT2/CD36/SIRT1/ABCC1/SOD1/MPV17L2/SLC25A14/CHCHD2/SIRT2/FANCC/ZNF580/PRDX5
GO:0034508	centromere complex assembly	30	0.576529	1.88552	0.00174766	0.0142288	CENPF/DLGAP5/NASP/CENPE/CENPW/CENPP/CENPN/ITGB3BP/OIP5/H3-3B/KNTC1/CENPO/CENPI/CENPA
GO:0051984	positive regulation of chromosome segregation	27	0.598817	1.91473	0.00177832	0.0144143	CDC6/NCAPG/CCNB1/BIRC5/CDK1/CDCA8/SMC4/SMC2/NCAPH2/NCAPG2/NCAPD2/NCAPD3/SIRT2
GO:0007093	mitotic cell cycle checkpoint signaling	138	0.376371	1.6206	0.00177627	0.0144143	CDC6/TTK/CENPF/FANCD2/SPC24/BUB1B/MAD2L2/SETMAR/BUB1/CCNB1/NDC80/TREX1/BIRC5/NOP53/CDC20/ZWILCH/NAE1/DTL/SPDL1/RPL26/CDK1/PLK1/CDCA8/IK/LCMT1/CDK5RAP2/EME1/TPR/NUF2/VPS4A/INTS3/CHEK1/ANAPC15/TICRR/BLM/APC
GO:0036003	positive regulation of transcription from RNA polymerase II promoter in response to stress	17	0.679186	1.88727	0.00179815	0.0145336	DDIT3/HSPA5/ATF4/ATF3/VEGFA/NFE2L2/CREB3L1
GO:0015824	proline transport	10	0.757301	1.85054	0.00181553	0.0146116	SLC7A5/SLC1A4/SLC3A2/SLC6A15
GO:0098534	centriole assembly	46	0.510844	1.81009	0.0018742	0.0149778	CDC20B/CETN2/CEP295/PLK4/STIL/ALMS1/WDR62/CCDC78/CDK5RAP2/CEP63/SPICE1/NPM1/RTTN/BRCA1/MDM1/CENPJ
GO:0042438	melanin biosynthetic process	23	0.632387	1.92742	0.00200437	0.0157959	SLC7A11/TYRP1/PMEL/RAB38/TYR/DCT/OCA2
GO:1902235	regulation of endoplasmic reticulum stress-induced intrinsic apoptotic signaling pathway	29	0.577258	1.88336	0.0020567	0.0161092	DDIT3/HERPUD1/XBP1/HYOU1/SYVN1/ERP29/TMBIM6/SELENOS/CREB3L1/CREB3/PARK7/SIRT1/NCK1/PTPN2/EIF2AK3
GO:0008608	attachment of spindle microtubules to kinetochore	47	0.50217	1.80258	0.0021064	0.0163505	SPC24/CCNB1/NEK2/NDC80/SPAG5/BIRC5/CDT1/EML4/ZWILCH/CENPE/KIF2C/CDCA8/NUF2/APC/KNTC1/BOD1/SIRT2
GO:1990440	positive regulation of transcription from RNA polymerase II promoter in response to endoplasmic reticulum stress	10	0.752599	1.83905	0.00212093	0.0164409	DDIT3/HSPA5/ATF4/ATF3
GO:0015803	branched-chain amino acid transport	13	0.716597	1.8719	0.00222684	0.0171776	SLC7A5/SLC3A2/SLC6A15/SLC7A8
GO:1901990	regulation of mitotic cell cycle phase transition	310	0.304227	1.44386	0.00230333	0.017662	RGCC/DDR2/ADAMTS1/CDC6/TTK/CENPF/DLGAP5/SPC24/BUB1B/E2F1/MAD2L2/CDC25B/BUB1/CDKN2C/CCNB1/NDC80/ID2/USP47/TREX1/BIRC5/UBE2C/NOP53/FAM107A/CDC20/GPNMB/RRM1/ZWILCH/STIL/NAE1/DTL/BRD7/SPDL1/RPL26/CENPE/CDK1/PLK1/CDCA8/CDK2AP2/RAD51B/IK/PSME2/LCMT1/ACTL6A/CDC16/PLRG1/CDK5RAP2/TPR/CPSF3/NUF2/RIOK2/VPS4A/INTS3/CHEK1/ANAPC5/RDX/ANLN/ANAPC15/TICRR/CDC25A/MIIP/BLM/FBXO7/APC/ACVR1/NACC2/ZFP36L2/PRMT2/BRCA1/…
GO:1902175	regulation of oxidative stress-induced intrinsic apoptotic signaling pathway	34	0.550156	1.86389	0.00235414	0.0180272	PYCR1/ATF4/IL10/PRODH/FYN/RACK1/PPIA/PARP1/NFE2L2/P4HB/PARK7/FBXO7/SIRT1/SOD1
GO:1900087	positive regulation of G1/S transition of mitotic cell cycle	36	0.540307	1.83124	0.0023593	0.0180297	RGCC/DDR2/ADAMTS1/CDC6/RRM1/STIL/PLRG1/CPSF3/RDX/RRM2/PLCB1/CCND2/CENPJ/EGFR/MTBP/MEPCE/STOX1
GO:0046605	regulation of centrosome cycle	52	0.480665	1.77987	0.00254334	0.019065	ATF5/CEP295/PLK4/STIL/ALMS1/WDR62/CDK5RAP2/SPICE1/NPM1/BRCA1/SIRT1/MDM1/CENPJ/NAT10/CHMP4C/TMEM67/CENATAC/CEP131/RBM14/SASS6
GO:0007127	meiosis I	82	0.41423	1.64293	0.00261435	0.0194179	TOP2A/FANCD2/CCNB2/PTTG1/CDC25B/MLH1/NDC80/NDC1/PLK1/RAD51B/PSMC3IP/EME1/UBB/RAD51AP1/RAD51/RAD54L/TOP2B/HFM1/RMI1/RAD54B/CCNA1/CCNB1IP1/FBXO5/RAD51C/ZCWPW1/ING2
GO:0009066	aspartate family amino acid metabolic process	41	0.517485	1.80406	0.00270372	0.0197906	PHGDH/ASNS/ATF4/GOT1/ASS1/PIPOX/GCAT
GO:0000727	double-strand break repair via break-induced replication	11	0.751017	1.87609	0.00271784	0.0198238	MCM4/MCM6/GINS2/MCM5/MCM3/MCM2/MCM7/CDC7/CDC45/GINS4
GO:0006620	post-translational protein targeting to endoplasmic reticulum membrane	15	0.684046	1.84929	0.00274843	0.0199446	HSPA5/SEC63/SEC61A1/CHMP4A/SEC61G
GO:0045132	meiotic chromosome segregation	60	0.452793	1.70519	0.00274783	0.0199446	TTK/FANCD2/CCNB2/PTTG1/MLH1/NDC80/NDC1/PLK1/SMC4/SMC2/PSMC3IP/NUF2/ASPM/NCAPH2
GO:0065004	protein-DNA complex assembly	170	0.343867	1.5257	0.00289987	0.0207781	H2BC21/CENPF/DLGAP5/NAP1L1/HMGB2/ASF1B/NASP/DNAJC9/CDT1/H3C10/ANP32B/CENPE/SET/MED8/CENPW/MCM2/CHAF1A/H2AX/CENPP/CENPN/POLR1E/TAF9/GMNN/NAA60/GTF2H5/SUPT16H/RAD51/H4C11/RBBP4/ITGB3BP/CAND1/PSMC6/OIP5/H3-3B/HAT1/NPM1/TAF7/UBTF/H2BC4/HIRA/KNTC1/SSRP1/H2BC11/MED27/CENPO/NAP1L4/H4C14/MED6/MED16/MED7/SMARCA5/CDC45/CENPI/CENPA/SHPRH/MED31/CABIN1/RAD51C/TRAPPC12/GTF2B
GO:0007052	mitotic spindle organization	127	0.368686	1.57404	0.00291374	0.0208512	TTK/TPX2/DLGAP5/MYBL2/PRC1/CHMP4A/CCNB1/NEK2/EFHC1/KIF23/NDC80/KIF4A/KIF11/BIRC5/KIFC1/RAE1/CDC20/STIL/SMC3/CLTC/WDR62/CENPE/KIF3B/PLK1/CDCA8/EML1/DRG1/TACC3/TPR/NUF2/RAN/SPICE1
GO:0062012	regulation of small molecule metabolic process	261	0.307275	1.44118	0.0029939	0.0212642	TRIB3/H19/SLC7A11/IGF2/DDIT4/NUPR1/SESN2/LDLR/TWIST1/PTH1R/FMO1/SREBF2/INSIG1/RDH10/APOE/BMP5/SLC4A4/GPT2/MID1IP1/RANBP2/TREX1/PRMT3/CLCN2/PPARG/WDR5/NR3C1/DAB2/ME1/SREBF1/STAT3/FABP3/C1QTNF3/LCMT1/FMO4/PARP1/SELENOS/FOXO1/ENO1/WNT4/IGF1/FABP5/SNCA/ACTN3/PARK7/HDAC4/ARL2/BRCA1/KIT/SIRT1/ATP5IF1/SOD1/HRH1/GUCA1B/PSEN1/SNAI2/SNAI1/SLC35B4/INSIG2/SIRT2/OGT/ABCB11/PTPN2/PPARD/TMSB4X
GO:0035825	homologous recombination	49	0.490323	1.77822	0.00304787	0.0215775	TOP2A/FANCD2/MLH1/RAD51B/PSMC3IP/EME1/RAD51AP1/RAD51/NUCKS1/RAD54L/TOP2B/BRCA1/HFM1/RMI1/RAD54B/CCNB1IP1
GO:0046189	phenol-containing compound biosynthetic process	38	0.520417	1.7888	0.00307689	0.0216372	SLC7A11/TYRP1/PMEL/RAB38/TYR/DCT/GPR37/GATA3/OCA2/VPS35/ALDH2/SNCA/PARK7/DDT
GO:0070972	protein localization to endoplasmic reticulum	72	0.430111	1.67392	0.00312466	0.0217908	HSPA5/HERPUD1/INSIG1/SEC63/SRPRB/SEC61A1/CHMP4A/RER1/SEC61G/SPCS2/GPAA1/SPCS1/MIA3/SRP68/RAB3GAP1/DDRGK1/BCAP31/INSIG2/EDEM1/ANK2/UBAC2/SEC62/KDELR2/KDELR1/VPS54/SRP54/SGTA/ZFAND2A/BTF3/OS9
GO:0006544	glycine metabolic process	12	0.726793	1.86535	0.00328549	0.0226281	PHGDH/SHMT2/GLDC/SHMT1/GART/BAAT
GO:0006959	humoral immune response	100	0.37794	1.54947	0.0032917	0.0226434	CFI/C4B/C4A/C7/A2M/HMGN2/CLU/RGCC/C6/C2/H2BC21/CXCL13/CFH/CFB/C1S/FOXJ1/SVEP1/CXCL14/MEF2C/GATA3
GO:0019348	dolichol metabolic process	22	0.610687	1.8354	0.0033367	0.0228975	ALG9/DPM3/ALG8/ALG12/DPM2/ALG14/SRD5A3/DOLK/NUS1/MPDU1/DPAGT1/ALG6/ALG3/ALG1/ALG2/ALG13/RFT1
GO:0007076	mitotic chromosome condensation	18	0.649746	1.85312	0.00337651	0.0230004	NCAPG/PLK1/SMC4/SMC2/KMT5A/NCAPH2/NUSAP1/NCAPD2/NCAPD3/CDCA5/SMARCA5
GO:0006403	RNA localization	182	0.330958	1.47899	0.00337651	0.0230004	XPOT/CETN2/HNRNPA1/RANBP2/DDX39B/RAE1/NUP107/NDC1/THOC7/THOC1/EIF4A3/SMG7/NUP35/ATR/MAGOHB/TPR/RTRAF/RFTN1/CCT8/SSB/LRPPRC/RAN/PARN/ENY2/TCP1/FLOT1/NPM1/THOC2/DHX9/DKC1/ALKBH5/PABPN1/SHQ1/NCBP1/C12orf50/FBL/NUP133/AHCTF1/CCT5/CKAP5/SARNP/NXT1/NXF1/UPF3B/NOP58/FYTTD1/CCT4/HNRNPA2B1/IGF2BP3/STAU2/XPO5/SNUPN/RANBP17/NUP50/NUP85/TOMM20/MAGOH/NUP98/IWS1/SRSF1/PNPT1/KPNB1/PUM2/FMR1/NUP37/NOP10/DDX19B/R…
GO:0106074	aminoacyl-tRNA metabolism involved in translational fidelity	12	0.724978	1.8607	0.00345933	0.0234278	IARS1/AARS1/LARS1/IARS2
GO:0045930	negative regulation of mitotic cell cycle	215	0.32356	1.48992	0.00360254	0.0242531	RGCC/FOXC1/NHERF1/IL10/CDC6/TTK/CENPF/FANCD2/SPC24/BUB1B/MAD2L2/SETMAR/BUB1/CCNB1/NDC80/USP47/TREX1/BIRC5/NOP53/FAM107A/CDC20/GPNMB/BRINP1/ZWILCH/NAE1/DTL/BRD7/BMP7/SPDL1/RPL26/CDK1/PLK1/CDCA8/CDK2AP2/IK/LCMT1/CDK5RAP2/EME1/TPR/NUF2/VPS4A/INTS3/CHEK1/ANAPC15/TICRR/MIIP/BLM/FBXO7/APC/ACVR1/NACC2/ZFP36L2/PRMT2/BRCA1
GO:0006450	regulation of translational fidelity	17	0.658112	1.82871	0.00361406	0.0243019	IARS1/AARS1/LARS1/RPS5/IARS2
GO:0051225	spindle assembly	123	0.365819	1.55017	0.00366322	0.0245852	TPX2/MYBL2/CCNB2/PRC1/MLH1/CHMP4A/NEK2/RPS3/KIF23/NDC80/KIF4A/SPAG5/KIF11/BIRC5/KIFC1/CDC20/STIL/SMC3/KIF3B/PLK1/CDCA8/DRG1/TPR/HAUS1/CEP63/TUBGCP5/SPICE1/ASPM/BCCIP/HDAC3/TUBGCP2/CENPJ/HAUS7/RAB11A/CHMP4C/GPSM2/MAPRE3/FBXO5/RACGAP1/STAG1/GTF2B/CHMP6/SAC3D1/SMC1A/SASS6/KIF2A/WASHC5/INO80/KPNB1
GO:0031145	anaphase-promoting complex-dependent catabolic process	24	0.592307	1.82185	0.00369	0.0246957	CDC20B/UBE2C/CDC26/CDC20/PLK1/CDC16/UBE2S/ANAPC5/ANAPC15/ANAPC13
GO:0006626	protein targeting to mitochondrion	102	0.385204	1.58805	0.00380836	0.0253007	RHOU/SREBF2/HSPD1/SAE1/TIMM22/UBL5/HAX1/MTCH2/TIMM8B/SREBF1/MFF/TIMM13/AIFM1/NDUFA13/TIMM10B/TOMM22/TOMM6/FBXO7/HSP90AA1/TIMM21/TIMM44/ATP5IF1/ARIH2/HSPA4/PARL/BCAP31/TOMM40/TOMM7/TOMM34/MTX2/TIMM9/SIAH3/ROMO1/TIMM23/ATG13/IMMP2L/TOMM20/RNF31/GRPEL1/PITRM1/USP36/FIS1/DNLZ/PMPCB/UBE2L3/MTERF4/TIMM17B
GO:0051383	kinetochore organization	21	0.619623	1.83021	0.00390741	0.0256669	CENPF/DLGAP5/NDC80/CENPE/CENPW/SMC4/SMC2/NUF2/KNTC1/CENPA/TRAPPC12
GO:0072599	establishment of protein localization to endoplasmic reticulum	45	0.478021	1.69156	0.00396307	0.025794	HSPA5/HERPUD1/SEC63/SRPRB/SEC61A1/CHMP4A/SEC61G/SPCS2/SPCS1/SRP68/RAB3GAP1/EDEM1
GO:0051289	protein homotetramerization	45	0.476777	1.68716	0.00396307	0.025794	SHMT2/ALDH9A1/TDO2/B2M/ACACA/TK1/CTH/SSBP1/ME1/CBY1/SHMT1/ALDOA/HSD17B10/HPRT1/APIP
GO:0002449	lymphocyte mediated immunity	176	0.334006	1.48981	0.00393922	0.025794	CFI/C4B/C4A/C7/CLU/CEBPG/C6/IL13RA2/TFRC/IL10/C2/ULBP1/B2M/IL7R/MSH6/IL1R1/C1S/MAD2L2/HSPD1/MLH1/HMCES/FOXJ1/TREX1/SVEP1/GATA3/EMP2/PVR/THOC1/SHLD2/TAP2/EXO1/RFTN1/EXOSC6/PRDX1/EBAG9/C1QBP/NECTIN2/IL21R/TUBB4B/BTN3A3/PAXIP1/IRF7/HPRT1/MSH2/AGER/ERCC1/MICA/LGALS9/CTSC/RNF8/SHLD3/SERPING1
GO:0062197	cellular response to chemical stress	275	0.2967	1.39379	0.00394639	0.025794	H19/SLC7A11/DDIT3/PENK/SESN2/PYCR1/DDR2/NQO1/ATF4/ARHGEF2/EDNRA/FBLN5/EPAS1/GAS5/LONP1/FANCD2/GPX8/ALDH3B1/G6PD/MAP2K4/GPR37/RPS3/TREX1/FYN/XRCC6/RACK1/EIF2S1/CASP1/LRRC8C/PRKD1/BMP7/RBX1/CDK1/TMEM161A/DNAJA1/HM13/MET/PPIA/PARP1/SELENOS/FOXO1/CAPN3/NFE2L2/AIFM1/PDCD10/SLC2A1/LRRC8D/ERMP1/PYCR2/SNCA/PRDX1/PPIF/GSR/MAPKAP1/PCNA/TOP2B/PARK7/PTPRK/NUDT2/CD36/MICU1/XRCC5/SIRT1/ABCC1/SOD1/MPV17L2
GO:0051204	protein insertion into mitochondrial membrane	34	0.534622	1.81126	0.00398267	0.0258919	TIMM22/MTCH2/TIMM8B/TIMM13/NDUFA13/TIMM10B/NMT1/TOMM22/TOMM6/HSP90AA1/HSPA4/TOMM40/TOMM7/MTX2/TIMM9/ROMO1
GO:0001732	formation of cytoplasmic translation initiation complex	16	0.663187	1.8243	0.0040725	0.0263971	EIF2S2/EIF3L/EIF5/EIF3C/EIF3F/EIF3M/EIF3H/EIF3K/EIF3E
GO:0019748	secondary metabolic process	43	0.491824	1.72448	0.0040956	0.026467	SLC7A11/TYRP1/FMO1/PMEL/RAB38/TYR/DCT/OCA2/AKR1A1/NFE2L2/AKR7A2/DDT
GO:0043455	regulation of secondary metabolic process	15	0.669459	1.80985	0.00413434	0.0265739	SLC7A11/TYRP1/PMEL/RAB38
GO:0048021	regulation of melanin biosynthetic process	15	0.669459	1.80985	0.00413434	0.0265739	SLC7A11/TYRP1/PMEL/RAB38
GO:1900376	regulation of secondary metabolite biosynthetic process	15	0.669459	1.80985	0.00413434	0.0265739	SLC7A11/TYRP1/PMEL/RAB38
GO:0000387	spliceosomal snRNP assembly	39	0.521677	1.79975	0.00414211	0.0265938	SNRPD3/CLNS1A/SNRPC/SNRPG/SNRPD2/SNRPD1/PRPF19/GEMIN5/TSSC4/GEMIN8/SART3/PRPF3/SART1/PRMT5/SNRPE/GEMIN2/PRMT7/GEMIN7/GEMIN6/PRPF31/TGS1/LSM4/SNRPF/PRPF8/COIL/PRPF6/LSM2/SRSF12
GO:0030282	bone mineralization	102	0.383218	1.57986	0.00415775	0.026664	DDR2/ATF4/TWIST1/PTH1R/MGP/FGFR3/PKDCC/ALPL/FBN2/SLC8A1/GPC3/IFT80/OSR1/S1PR1/PTN/MEF2C/ROR2/BMP7/MMP13/BMPR1A/TMEM119/WNT4/SMAD3/IGF1/NELL1/ACTN3/FGFR2
GO:0007131	reciprocal meiotic recombination	41	0.504633	1.75926	0.00425733	0.0271806	TOP2A/FANCD2/MLH1/RAD51B/PSMC3IP/EME1/RAD51AP1/RAD51/RAD54L/TOP2B/HFM1/RMI1/RAD54B/CCNB1IP1
GO:0140527	reciprocal homologous recombination	41	0.504633	1.75926	0.00425733	0.0271806	TOP2A/FANCD2/MLH1/RAD51B/PSMC3IP/EME1/RAD51AP1/RAD51/RAD54L/TOP2B/HFM1/RMI1/RAD54B/CCNB1IP1
GO:1903715	regulation of aerobic respiration	29	0.560353	1.82821	0.00433535	0.0275965	NUPR1/SHMT2/COX7A2/NOP53/AK4/SNCA/PPIF/ACTN3/PARK7/UQCC2/ARL2
GO:0051236	establishment of RNA localization	147	0.350548	1.52138	0.00437083	0.0277336	XPOT/CETN2/HNRNPA1/RANBP2/DDX39B/RAE1/NUP107/NDC1/THOC7/THOC1/EIF4A3/SMG7/NUP35/ATR/MAGOHB/TPR/RTRAF/RFTN1/SSB/LRPPRC/RAN/ENY2/FLOT1/NPM1/THOC2/DHX9/ALKBH5/PABPN1/NCBP1/C12orf50/NUP133/AHCTF1/CKAP5/SARNP/NXT1/NXF1/UPF3B/FYTTD1/HNRNPA2B1/IGF2BP3/XPO5/SNUPN/RANBP17/NUP50/NUP85/TOMM20/MAGOH/NUP98/IWS1/SRSF1/PNPT1/KPNB1/FMR1/NUP37/DDX19B/CHTOP/XPO1/POLDIP3/NOL6/NUP153/NUP155/NUTF2/NUP205/SRSF7/NUP54/…
GO:0051354	negative regulation of oxidoreductase activity	13	0.693124	1.81058	0.004544	0.0285735	H19/HP/SNCA/GZMA/OXA1L/AOC3
GO:0006310	DNA recombination	284	0.295669	1.39414	0.00462941	0.0290014	TOP2A/TFRC/IL10/HMGB3/FANCD2/HMGB2/IL7R/MSH6/MCM4/MAD2L2/HSPD1/MCM6/MLH1/HMCES/TREX1/GINS2/MCM5/NSMCE1/XRCC6/SLF1/MCM3/RECQL4/MCM2/RAD51B/RMI2/THOC1/SHLD2/PSMC3IP/ACTL6A/H2AX/MORF4L1/PARP1/EME1/EXO1/RAD51AP1/INTS3/CHEK1/EXOSC6/RAD51/NUCKS1/XRCC2/RAD54L/MCM7/MCM8/SMARCAD1/FEN1/TOP2B/RPA3/BLM/RADX/FUS/KMT5A/BRCA1/ZSWIM7/HFM1/MORF4L2/XRCC5/KPNA2/CDC7/KPNA1/RMI1/PAXIP1/MSH2/ERCC5/NSMCE4A/ERCC1/RAD54B…
GO:0046148	pigment biosynthetic process	53	0.459427	1.70855	0.00463787	0.0290225	SLC7A11/SLC6A9/TYRP1/PMEL/RAB38/TYR/DCT/OCA2/RPE65/UROS/DDT/ATP5IF1/PGRMC1/SLC24A5/COX15/ABCB7/COX10
GO:0006575	cellular modified amino acid metabolic process	98	0.388205	1.58152	0.00467333	0.0291198	MTHFD2/ALDH1L2/SHMT2/CBS/LOC102724560/ALDH9A1/PRODH/ALDH7A1/FOLR1/BBOX1/TYMS/ASS1/GATA3/PTDSS1/SHMT1/GART/PARK7/MTHFD1L/SLC19A1/SLC16A2/PCYOX1L/CPT2/PTDSS2/ABHD12/DMGDH/MBOAT1/HOGA1
GO:1904424	regulation of GTP binding	11	0.733981	1.83354	0.00470671	0.029196	EPHA4/CCPG1/ARHGAP28/MET
GO:0051054	positive regulation of DNA metabolic process	276	0.291746	1.37308	0.00472149	0.0292239	RGCC/SMOC2/CEBPG/TFRC/HNRNPA1/MAD2L2/MLH1/WT1/SETMAR/MAP2K4/NEK2/HMCES/RPS3/CDT1/HNRNPD/MARCHF6-DT/SSBP1/FOXM1/BRD7/EYA4/RFC2/SLF1/CDK1/TMEM161A/LPIN1/CHTF8/SHLD2/RFC4/ACTL6A/H2AX/ATR/MORF4L1/PARP1/KAT7/GLI1/PARM1/CCT8/RAD51AP1/EXOSC6/RAD51/PARN/GNL3/PCNA/TOP2B/TCP1/TINF2/HSP90AA1/FUS/DHX9/BRCA1/FAF1/MORF4L2/XRCC5/DKC1/SIRT1/CDC7/SPIRE1/CHTF18/PAXIP1/MSH2/RFC3/DPF3/CCT5/ERCC1/RFC5/USP9X/RNF8/SMAR…
GO:0046653	tetrahydrofolate metabolic process	15	0.663478	1.79368	0.00496814	0.0305178	MTHFD2/SHMT2/TYMS/SHMT1/GART/MTHFD1L
GO:0008630	intrinsic apoptotic signaling pathway in response to DNA damage	96	0.38817	1.58327	0.00500943	0.030672	DDIT4/NUPR1/SFRP2/CLU/PIK3R1/CXCL12/CD44/MSH6/SHISA5/E2F1/MLH1/RPS3/TNFRSF1A/USP47/TMEM109/SNW1/RPL26/TMEM161A/MARCHF7/TAF9/TP73/DDIAS/NACC2/BRCA1/SIRT1/IFI16/SNAI2/SNAI1/MSH2
GO:0036499	PERK-mediated unfolded protein response	17	0.647882	1.80029	0.00505965	0.030787	DDIT3/HSPA5/ATF4/EIF2S1/NFE2L2/TMED2/NCK1/PTPN2/EIF2AK3
GO:1902229	regulation of intrinsic apoptotic signaling pathway in response to DNA damage	38	0.508558	1.74804	0.00506614	0.030787	SFRP2/CLU/CXCL12/CD44/RPS3/USP47/RPL26/TMEM161A/MARCHF7/TAF9/DDIAS/NACC2/SIRT1/SNAI2/SNAI1
GO:0010608	post-transcriptional regulation of gene expression	490	0.266129	1.32516	0.00508906	0.0308932	NIBAN1/EIF4EBP1/SHMT2/SESN2/SARS1/ATF4/AARS1/EIF1/EPRS1/RPS4X/EPHA4/GAS5/CALR/MKNK2/IGFBP5/EIF5/E2F1/APLP1/TYMS/MLH1/RPS3/RPL13A/EIF3C/DDX1/RPL38/POLR2G/RPS14/HNRNPD/ZC3H7A/DNAJC1/CNOT2/MRPL13/EIF5B/HABP4/RACK1/EIF2S1/RGS2/EIF2AK1/TENT5B/EIF3H/RPL26/STAT3/CNOT1/FOCAD/DDX6/EIF4A3/EXOSC8/ELP2/COA3/TPR/OGFOD1/TMED2/DAP/SSB/MOV10/PAN2/SHMT1/DNAJC3/LRPPRC/RAN/CTIF/PARN/CIRBP/EIF2A/MALSU1/GAPDH/PUS7/RP…
GO:1900407	regulation of cellular response to oxidative stress	22	0.599036	1.80039	0.00510485	0.030923	H19/SLC7A11/FBLN5/BMP7/NFE2L2/MAPKAP1/CD36/SLC25A14
GO:0045047	protein targeting to ER	41	0.500668	1.74544	0.00522646	0.0313257	HSPA5/HERPUD1/SEC63/SRPRB/SEC61A1/CHMP4A/SEC61G/SPCS2/SPCS1
GO:0061077	chaperone-mediated protein folding	68	0.432791	1.66158	0.00528554	0.0316464	HSPA5/CLU/HSPA9/PPIB/FKBP5/P3H1/SDF2/HSPE1/PDIA4/CCT8/TOR2A/DNAJC7/SDF2L1/HSPB6/TCP1/PPID/HSPA14/TOR1A/DNAJB12/CCT5/PFDN6/CSNK2A1/FKBP2/PFDN5/TRAP1/CCT4/HSPA8
GO:0060612	adipose tissue development	50	0.461525	1.68568	0.00531556	0.0317926	LPL/XBP1/CSF1/ARRDC3/HRAS/SPART/LIPA/PPARG/NCOA1/PARP1/UBB/SOX8/ACAT1/SIRT1/PAXIP1/PPARD/BBS4/FTO/ABHD15/PGRMC2/PPARGC1A
GO:0031055	chromatin remodeling at centromere	10	0.72706	1.77665	0.00549048	0.0323956	NASP/CENPW/CENPP/CENPN/ITGB3BP/OIP5/CENPI/CENPA
GO:0034080	CENP-A containing chromatin assembly	10	0.72706	1.77665	0.00549048	0.0323956	NASP/CENPW/CENPP/CENPN/ITGB3BP/OIP5/CENPI/CENPA
GO:0006397	mRNA processing	449	0.267993	1.32112	0.0055291	0.0325558	BUD31/SRSF5/HNRNPA1/PSIP1/APLP1/DDX1/DDX5/DDX39B/PPWD1/SF3A3/UBL5/SNRPB2/HABP4/SNW1/THOC7/PPIL1/SNRPN/LSM3/SRSF6/IK/THOC1/EIF4A3/SNRPD3/CLNS1A/MTREX/PLRG1/MAGOHB/LEO1/CPSF3/SNRNP40/TSEN15/SNRPA/AHCYL1/RBM20/SNRPC/SNRNP25/SF3B1/PAN2/RBM23/CIRBP/HNRNPH3/USP39/PUS7/SNRPA1/PUF60/C1QBP/NPM1/PRPF38A/PAN3/PRDX6/SF3B5/RBM10/TSEN2/SNRPG/THOC2/SNU13/HNRNPL/DHX9/ECD/SNRPD2/TXNL4A/SNRPD1/SYMPK/DDX41/ALKBH5/N…
GO:0009112	nucleobase metabolic process	31	0.532096	1.74166	0.00575405	0.0335673	SHMT2/TYMS/GMPS/RRM1/TTR/PAICS/SHMT1/GART/PRPS1/HPRT1/CPS1
GO:0050657	nucleic acid transport	144	0.350134	1.51636	0.00582462	0.0338746	XPOT/CETN2/HNRNPA1/RANBP2/DDX39B/RAE1/NUP107/NDC1/THOC7/THOC1/EIF4A3/SMG7/NUP35/MAGOHB/TPR/RTRAF/RFTN1/SSB/LRPPRC/RAN/ENY2/FLOT1/NPM1/THOC2/DHX9/ALKBH5/PABPN1/NCBP1/C12orf50/NUP133/AHCTF1/CKAP5/SARNP/NXT1/NXF1/UPF3B/FYTTD1/HNRNPA2B1/IGF2BP3/XPO5/SNUPN/RANBP17/NUP50/NUP85/TOMM20/MAGOH/NUP98/IWS1/SRSF1/PNPT1/KPNB1/FMR1/NUP37/DDX19B/CHTOP/XPO1/POLDIP3/NOL6/NUP153/NUP155/NUTF2/NUP205/SRSF7/NUP54/SLBP…
GO:0050658	RNA transport	144	0.350134	1.51636	0.00582462	0.0338746	XPOT/CETN2/HNRNPA1/RANBP2/DDX39B/RAE1/NUP107/NDC1/THOC7/THOC1/EIF4A3/SMG7/NUP35/MAGOHB/TPR/RTRAF/RFTN1/SSB/LRPPRC/RAN/ENY2/FLOT1/NPM1/THOC2/DHX9/ALKBH5/PABPN1/NCBP1/C12orf50/NUP133/AHCTF1/CKAP5/SARNP/NXT1/NXF1/UPF3B/FYTTD1/HNRNPA2B1/IGF2BP3/XPO5/SNUPN/RANBP17/NUP50/NUP85/TOMM20/MAGOH/NUP98/IWS1/SRSF1/PNPT1/KPNB1/FMR1/NUP37/DDX19B/CHTOP/XPO1/POLDIP3/NOL6/NUP153/NUP155/NUTF2/NUP205/SRSF7/NUP54/SLBP…
GO:0046599	regulation of centriole replication	22	0.593467	1.78365	0.0059056	0.0342703	CEP295/PLK4/STIL/ALMS1/CDK5RAP2/SPICE1/NPM1/BRCA1/MDM1/CENPJ
GO:1902882	regulation of response to oxidative stress	31	0.530512	1.73648	0.00603303	0.0348371	H19/SLC7A11/SESN2/FBLN5/BMP7/NFE2L2/MAPKAP1/CD36/SLC25A14
GO:0008631	intrinsic apoptotic signaling pathway in response to oxidative stress	51	0.475314	1.74462	0.00609221	0.0351075	PYCR1/ATF4/IL10/PRODH/MAP2K4/FYN/MELK/RACK1/PPIA/PARP1/NFE2L2/PDCD10/P4HB/PARK7/FBXO7/SIRT1/SOD1
GO:0007051	spindle organization	191	0.325394	1.47129	0.00620571	0.0356891	TTK/TPX2/DLGAP5/MYBL2/CCNB2/PRC1/MLH1/CHMP4A/CCNB1/NEK2/EFHC1/RPS3/KIF23/NDC80/NTMT1/KIF4A/SPAG5/KIF11/BIRC5/KIFC1/RAE1/CDC20/STIL/SMC3/CLTC/WDR62/CENPE/KIF3B/PLK1/CDCA8/EML1/KIZ/DRG1/TACC3/TPR/NUF2/HAUS1/CEP63/TUBGCP5/RAN/SPICE1/ASPM/SPATA17/BCCIP/HDAC3/TUBGCP2/CENPJ/HAUS7/NUDC/RAB11A/CKAP5/CHMP4C/GPSM2/MAPRE3/FBXO5/RACGAP1/STAG1/AUNIP/PTPA/GTF2B/SPC25/VCP/DLG1/CHMP6/SAC3D1/SMC1A/KNSTRN/SASS6/KI…
GO:1902902	negative regulation of autophagosome assembly	13	0.681005	1.77892	0.00625224	0.0358479	NUPR1/FEZ1/SCFD1/TMEM39A
GO:0044786	cell cycle DNA replication	42	0.497766	1.73768	0.00646368	0.0366899	MCM4/MCM6/CDT1/TK1/POLA1/MCM3/MCM2/GMNN/RAD51/PCNA/FEN1/BLM/CDC7/GINS3/CDC45/E2F7/FBXO5/ZMPSTE24/DBF4B/LIG1/E2F8/INO80/TERF2/DONSON
GO:1901991	negative regulation of mitotic cell cycle phase transition	171	0.334317	1.48337	0.00658476	0.0371923	RGCC/CDC6/TTK/CENPF/SPC24/BUB1B/MAD2L2/BUB1/CCNB1/NDC80/USP47/TREX1/BIRC5/NOP53/FAM107A/CDC20/GPNMB/ZWILCH/NAE1/DTL/BRD7/SPDL1/RPL26/CDK1/PLK1/CDCA8/CDK2AP2/IK/LCMT1/CDK5RAP2/TPR/NUF2/VPS4A/INTS3/CHEK1/ANAPC15/TICRR/MIIP/BLM/FBXO7/APC/ACVR1/NACC2/ZFP36L2/PRMT2/BRCA1
GO:0009064	glutamine family amino acid metabolic process	64	0.43303	1.65855	0.00660067	0.0372124	PHGDH/SLC7A11/ASNS/PYCR1/PRODH/GOT1/ASS1/SLC38A1/GMPS/ARHGAP11B/FAH
GO:0007099	centriole replication	41	0.493913	1.72189	0.00668016	0.0374326	CETN2/CEP295/PLK4/STIL/ALMS1/WDR62/CDK5RAP2/CEP63/SPICE1/NPM1/RTTN/BRCA1/MDM1/CENPJ
GO:1900221	regulation of amyloid-beta clearance	12	0.703434	1.8054	0.00674318	0.0376373	CLU/HMGCR/CYP51A1/IFNGR1/APOE
GO:0055057	neuroblast division	14	0.663201	1.75601	0.00680589	0.0378757	ARHGEF2/DCT/AKNA/DOCK7/FGFR2/ASPM
GO:0008380	RNA splicing	423	0.268106	1.31159	0.00691967	0.0384336	BUD31/SRSF5/PRX/PIK3R1/HNRNPA1/PSIP1/RPS13/WT1/DDX1/DDX5/DDX39B/PPWD1/SF3A3/UBL5/SNRPB2/HABP4/SNW1/THOC7/PPIL1/SNRPN/LSM3/SRSF6/IK/THOC1/EIF4A3/SNRPD3/TMBIM6/CLNS1A/MTREX/ZBTB8OS/PLRG1/MAGOHB/TAF9/RTRAF/SNRNP40/TSEN15/SNRPA/RBM20/SNRPC/SNRNP25/SF3B1/RBM23/CIRBP/HNRNPH3/USP39/ENY2/PUS7/SNRPA1/PUF60/C1QBP/NPM1/PRPF38A/PRDX6/FUS/SF3B5/RBM10/TADA3/TSEN2/SNRPG/THOC2/SNU13/HNRNPL/DHX9/ECD/SNRPD2/TXNL4A…
GO:0019362	pyridine nucleotide metabolic process	68	0.425722	1.63444	0.00696231	0.0385198	ALDH1L2/NQO1/FMO1/TKT/G6PD/MDH1B/LDHB/ME1/NMRK2/DCXR/PGD/ALDH1L1/NAMPT/NMRK1/KMO/GPD1L/PARP9/PGLS/QPRT
GO:0046496	nicotinamide nucleotide metabolic process	68	0.425722	1.63444	0.00696231	0.0385198	ALDH1L2/NQO1/FMO1/TKT/G6PD/MDH1B/LDHB/ME1/NMRK2/DCXR/PGD/ALDH1L1/NAMPT/NMRK1/KMO/GPD1L/PARP9/PGLS/QPRT
GO:2001233	regulation of apoptotic signaling pathway	337	0.278398	1.33657	0.00695734	0.0385198	DDIT3/NUPR1/SFRP2/HERPUD1/CLU/PYCR1/XBP1/ATF4/MSX1/NHERF1/ARHGEF2/PDIA3/ATF3/IL10/UNC5B/COL2A1/HYOU1/AGT/HMGB2/PRODH/CXCL12/CD44/BMP5/MAGED1/RPS3/USP47/SLC35F6/BCLAF1/STRADB/RPL11/RBCK1/FYN/VDAC2/SYVN1/CTH/RACK1/TPD52L1/EYA4/RPL26/ERP29/TMEM161A/DNAJA1/PLEKHF1/TMBIM6/PPIA/MARCHF7/PARP1/SELENOS/NFE2L2/ENO1/IL1A/WNT4/CREB3L1/TAF9/UBB/IGF1/NDUFA13/URI1/BCL2L12/P4HB/AR/DDIAS/PPIF/RNF34/CREB3/ITM2C/AA…
GO:0090231	regulation of spindle checkpoint	21	0.603811	1.7835	0.00717052	0.0393651	CCNB1/NDC80/BIRC5/CDCA8/LCMT1/CDK5RAP2/TPR/ANAPC15
GO:0090266	regulation of mitotic cell cycle spindle assembly checkpoint	21	0.603811	1.7835	0.00717052	0.0393651	CCNB1/NDC80/BIRC5/CDCA8/LCMT1/CDK5RAP2/TPR/ANAPC15
GO:1903504	regulation of mitotic spindle checkpoint	21	0.603811	1.7835	0.00717052	0.0393651	CCNB1/NDC80/BIRC5/CDCA8/LCMT1/CDK5RAP2/TPR/ANAPC15
GO:0000245	spliceosomal complex assembly	74	0.415135	1.61958	0.00715286	0.0393651	SRSF5/PSIP1/DDX1/DDX39B/SF3A3/SNRPB2/SRSF6/SNRPD3/SNRPC/SF3B1/USP39/SNRPA1/PUF60/SF3B5/SNRPG/SNRPD2/TXNL4A/SNRPD1/NCBP1/ZRSR2/SF3B4/SLU7/SF3B2/LUC7L3/ISY1/PRPF19/HTATSF1/SETX/SF3B3/DDX46
GO:1901970	positive regulation of mitotic sister chromatid separation	18	0.61808	1.76281	0.00733401	0.0399442	DLGAP5/BIRC5/UBE2C/CDC20/CDCA8/CDC16/ANAPC5
GO:0042026	protein refolding	23	0.594874	1.81309	0.00741645	0.0402871	HSPA5/HSPA9/B2M/HSPD1/DNAJA1/HSPB6/HSP90AA1/HSPA14
GO:1902850	microtubule cytoskeleton organization involved in mitosis	157	0.343379	1.50207	0.00747109	0.0405451	TTK/TPX2/DLGAP5/MYBL2/PRC1/CHMP4A/CCNB1/NEK2/EFHC1/KIF23/NDC80/KIF4A/KIF11/BIRC5/DYNLT1/KIFC1/RAE1/CDC20/STIL/SMC3/CLTC/WDR62/SAPCD2/SPDL1/CENPE/CDK1/KIF3B/PLK1/CDCA8/EML1/CDK5RAP2/DRG1/TACC3/TPR/NUF2/RAN/SPICE1/BCCIP/NUSAP1/HDAC3/UBXN2B/CENPJ/ENKD1/NUDC/RAB11A/SPRY1/CKAP5/CHMP4C/GPSM2/CENPA
GO:0098761	cellular response to interleukin-7	10	0.712007	1.73986	0.00760817	0.0409766	PDIA3/IL7R/HSPD1/P4HB/ATP5F1B
GO:0015801	aromatic amino acid transport	10	0.71062	1.73647	0.00760817	0.0409766	SLC7A5/SLC3A2/SLC7A8
GO:1903376	regulation of oxidative stress-induced neuron intrinsic apoptotic signaling pathway	16	0.636541	1.751	0.00776548	0.0416652	PYCR1/ATF4/IL10/PRODH/PARP1/PARK7/FBXO7
GO:0034502	protein localization to chromosome	102	0.37153	1.53168	0.00779478	0.0417043	TTK/BUB1B/ZWILCH/SPDL1/SLF1/CDK1/PLK1/IK/ATR/PARP1/CCT8/H4C11/VRK1/GNL3/MCM8/TCP1/TINF2/XRCC5/DKC1/SGF29/KNTC1/BOD1/H2BC11/MSH2/H4C14/CCT5/PPHLN1/POT1/CENPA/MTBP/EZH2/CCT4/ACD/TRAPPC12/TONSL/VCP/FAM47E
GO:1902230	negative regulation of intrinsic apoptotic signaling pathway in response to DNA damage	30	0.536082	1.75324	0.00788233	0.0420539	SFRP2/CLU/CXCL12/CD44/USP47/TMEM161A/MARCHF7/TAF9/DDIAS/SIRT1/SNAI2/SNAI1
GO:0000712	resolution of meiotic recombination intermediates	14	0.654037	1.73174	0.00798527	0.0424437	TOP2A/MLH1/EME1/TOP2B/HFM1/RMI1
GO:0051231	spindle elongation	12	0.692969	1.77854	0.00807567	0.0427642	PRC1/KIF23/KIF4A/KIF11/BIRC5/CDCA8
GO:0007062	sister chromatid cohesion	53	0.443839	1.65058	0.00809684	0.0428364	BUB1B/BUB1/KIF22/CDC20/SMC3/SLF1/PLK1/CHTF8/FEN1/MCMBP/SGO2/PDS5B/BOD1/CDCA5/HORMAD2/PDS5A/STAG1/RAD51C/GTF2B/SMC1A/CTCF/HDAC8/AXIN2/NAA10/ESCO2
GO:0006144	purine nucleobase metabolic process	18	0.614158	1.75162	0.00815649	0.0430317	SHMT2/GMPS/TTR/PAICS/SHMT1/GART/PRPS1/HPRT1
GO:0036490	regulation of translation in response to endoplasmic reticulum stress	12	0.691434	1.7746	0.00821611	0.0432659	SESN2/EIF2S1/TMED2/DNAJC3/NCK1/EIF2AK3
GO:0006122	mitochondrial electron transport, ubiquinol to cytochrome c	12	0.691297	1.77425	0.00821611	0.0432659	CYTB/UQCR11/UQCRQ/UQCRFS1/UQCR10/UQCRH/UQCRC2/UQCRB/UQCC3
GO:0051052	regulation of DNA metabolic process	478	0.264483	1.31418	0.00827796	0.043511	RGCC/SMOC2/CEBPG/ID3/TWIST1/TFRC/IL10/CDC6/HNRNPA1/IL7R/MSH6/MCM4/MAD2L2/MCM6/MLH1/WT1/SETMAR/MAP2K4/NEK2/HMCES/RPS3/CDT1/HNRNPD/MCM5/NSMCE1/MARCHF6-DT/GATA3/SMC3/ORC3/SSBP1/FOXM1/BRD7/EYA4/RFC2/SLF1/CDK1/KCNK2/MCM3/TMEM161A/RLF/LPIN1/MCM2/RMI2/CHTF8/THOC1/SHLD2/RFC4/ACTL6A/H2AX/ATR/MORF4L1/PARP1/KAT7/GLI1/TAF9/GMNN/PARM1/AIFM1/CCT8/RAD51AP1/CHEK1/EXOSC6/RAD51/NUCKS1/ORC5/PARN/GNL3/MCM7/TICRR/PCN…
GO:0033260	nuclear DNA replication	38	0.489335	1.68196	0.00863744	0.044902	MCM4/MCM6/CDT1/TK1/POLA1/MCM3/MCM2/GMNN/RAD51/PCNA/FEN1/BLM/CDC7/GINS3/CDC45/ZMPSTE24/DBF4B
GO:0072525	pyridine-containing compound biosynthetic process	25	0.544296	1.70001	0.00873699	0.045254	PSAT1/NMRK2/NAMPT/NMRK1/KMO/PARP9/QPRT
GO:0051315	attachment of mitotic spindle microtubules to kinetochore	21	0.596761	1.76268	0.00880945	0.0455462	NDC80/BIRC5/CDT1/CENPE/KIF2C/CDCA8/NUF2/BOD1
GO:0036480	neuron intrinsic apoptotic signaling pathway in response to oxidative stress	18	0.611117	1.74295	0.00897897	0.0463384	PYCR1/ATF4/IL10/PRODH/PARP1/PARK7/FBXO7
GO:0032781	positive regulation of ATP-dependent activity	36	0.498153	1.68837	0.00897411	0.0463384	MYL3/DNAJC10/MSH6/ATP1B3/SETMAR/DNAJC9/SSBP1/ATP1B1/DNAJB11/ATP1B2/MYL4/PFN2/AHSA1/DHX9/ATP2A1/MSH2
GO:1990253	cellular response to leucine starvation	13	0.670405	1.75123	0.00913287	0.0470471	SESN2/ATF4/LARS1/RNF167/RRAGB
GO:0007007	inner mitochondrial membrane organization	40	0.492673	1.70583	0.00916463	0.0471627	HSPA9/MICOS10/TIMM22/APOO/TIMM8B/TIMM13/AFG3L2/NDUFA13/TIMM10B/IMMT/MICOS13/MTX2/ADCK1/CHCHD3/TIMM9/ROMO1/UQCC3/LETM1/DNAJC11/CHCHD6
GO:0009113	purine nucleobase biosynthetic process	10	0.7047	1.72201	0.00925314	0.0474515	SHMT2/GMPS/PAICS/SHMT1/GART/PRPS1/HPRT1
GO:0016093	polyprenol metabolic process	23	0.583362	1.778	0.00932155	0.0476884	ALG9/DPM3/ALG8/ALG12/DPM2/ALG14/SRD5A3/DOLK/NUS1/MPDU1/DPAGT1/ALG6/ALG3/ALG1/ALG2/ALG13/RFT1
GO:0062014	negative regulation of small molecule metabolic process	84	0.385614	1.53646	0.00943251	0.0481109	TRIB3/H19/DDIT4/NUPR1/FMO1/INSIG1/APOE/BMP5/PRMT3/STAT3/C1QTNF3/FMO4/PARP1/WNT4/ACTN3/HDAC4/BRCA1/SIRT1/SOD1/SNAI2/SNAI1/INSIG2
GO:0018126	protein hydroxylation	23	0.582493	1.77535	0.00945763	0.0481525	P4HA1/P4HA2/P3H2/P3H1/OGFOD1/P4HB/VIPAS39/P4HTM
GO:0045667	regulation of osteoblast differentiation	112	0.360364	1.51722	0.00947249	0.048185	SFRP2/IFITM1/GDPD2/NPNT/DDR2/ID3/ATF4/TWIST1/FBN2/SMAD6/IGFBP5/FERMT2/IL6R/SMOC1/DDX5/MEF2C/PPARG/PRKD1/BMP7/BMPR1A/DNAI3/TMEM119/GDF10/WNT4/GLI1/SMAD3/IGF1/CHRD/NELL1/FGFR2/SUCO
GO:0002082	regulation of oxidative phosphorylation	20	0.608982	1.78123	0.00966976	0.048871	NUPR1/SHMT2/COX7A2/AK4/SNCA/PPIF/ACTN3/UQCC2

## Sheet: Hallmark Protected
ID	Description	setSize	enrichmentScore	NES	pvalue	p.adjust	qvalue	rank	leading_edge	core_enrichment
E2F_TARGETS	E2F_TARGETS	200	0.596563	2.70061	6.68675e-21	1.11446e-19	3.51934e-20	2802	tags=48%, list=18%, signal=41%	MTHFD2/TOP2A/TFRC/CKS1B/HMGB3/DLGAP5/MYBL2/NAP1L1/HMGB2/CCNB2/SPC24/ATAD2/PTTG1/PSIP1/BUB1B/MCM4/CDC25B/ASF1B/ORC6/NASP/MCM6/MLH1/CDKN2C/POLD2/CENPM/HMMR/UBE2T/KIF22/PLK4/PRDX4/KIF4A/MKI67/SPAG5/RBBP7/BIRC5/LMNB1/TK1/HNRNPD/MCM5/CDCA3/CDC20/XRCC6/NUP107/MELK/SMC3/CBX5/EIF2S1/PAICS/RFC2/UBR7/CENPE/CDK1/MCM3/KIF2C/PLK1/MCM2/CDCA8/SMC4/PSMC3IP/H2AX/EXOSC8/TACC3/UBE2S/NOP56/RAD51AP1/CHEK1/PAN2/SHMT1/…
MYC_TARGETS_V1	MYC_TARGETS_V1	199	0.579912	2.62089	2.3524e-19	2.3524e-18	7.42863e-19	4607	tags=62%, list=29%, signal=45%	IARS1/XPOT/EPRS1/CANX/EIF2S2/ODC1/NAP1L1/IFRD1/HNRNPA1/RPS6/MCM4/HSPD1/TYMS/MCM6/POLD2/RPS3/PRDX4/HNRNPD/EEF1B2/MCM5/CDC20/XRCC6/RRM1/SNRPB2/AIMP2/RACK1/RSL1D1/SSBP1/RPL22/EIF2S1/YWHAE/COX5A/RPLP0/SET/RPL6/PSMA1/HSPE1/MCM2/SLC25A3/SNRPD3/RFC4/PPIA/PSMA6/CLNS1A/RPL18/STARD7/UBA2/HDDC2/RPL14/MRPL23/RPS5/NOP56/SNRPA/IMPDH2/SSB/RAN/PSMC6/GNL3/MCM7/PCNA/VDAC3/SNRPA1/TCP1/C1QBP/NPM1/EIF4E/EIF4G2/ABCE1/…
G2M_CHECKPOINT	G2M_CHECKPOINT	198	0.520527	2.35291	2.51987e-13	1.79991e-12	5.68393e-13	2583	tags=44%, list=16%, signal=37%	ATF5/SLC7A5/HMGN2/TOP2A/SQLE/CKS1B/CDC6/HMGB3/TTK/ODC1/TPX2/CENPF/EFNA5/MYBL2/CCNB2/PTTG1/PRC1/E2F1/CDC25B/ORC6/NASP/MCM6/BUB1/CDKN2C/SLC38A1/NEK2/KIF15/CBX1/ODF2/HMMR/KIF22/KIF23/NDC80/PLK4/KIF4A/MKI67/MEIS2/KIF11/BIRC5/UBE2C/GINS2/LMNB1/HNRNPD/MCM5/CDC20/STIL/MEIS1/CENPE/TRAIP/CDK1/MCM3/KIF2C/PLK1/MCM2/SMC4/CHAF1A/SMC2/H2AX/KIF20B/SMAD3/TACC3/UBE2S/EXO1/CHEK1/POLA2/ORC5/RAD54L/CDC25A/DTYMK/TROA…
MYC_TARGETS_V2	MYC_TARGETS_V2	57	0.540524	2.01765	4.79538e-05	0.000141041	4.45392e-05	3291	tags=40%, list=21%, signal=32%	TMEM97/MCM4/HSPD1/PLK4/NOP2/PRMT3/MCM5/HK2/AIMP2/PLK1/HSPE1/NOP56/GNL3/NPM1/CDK4/PES1/SLC19A1/NOLC1/RCL1/IPO4/PA2G4/DDX18/DCTPP1
ADIPOGENESIS	ADIPOGENESIS	188	0.369957	1.66964	6.96107e-05	0.000181597	5.73464e-05	2432	tags=32%, list=15%, signal=27%	SLC1A5/LPL/SPARCL1/SULT1A1/TKT/ITIH5/ENPP2/IFNGR1/ITSN1/DHRS7/DHCR7/APOE/ATP1B3/ANGPT1/CDKN2C/SLC5A6/ELOVL6/JAGN1/POR/RTN3/COX8A/COX7B/PPARG/GPHN/DECR1/UQCR11/MTCH2/ME1/ACO2/ARAF/FAH/SDHC/SLC25A1/SUCLG1/ARL4A/AIFM1/ADIPOR2/ALDH2/UQCRQ/HIBCH/ATP5PO/NMT1/ALDOA/AK2/DDT/PGM1/ECHS1/IMMT/APLP2/CD36/UQCR10/SLC19A1/SOD1/COX6A1/ATL2/NDUFB7/PTCD3/GPD2/CMBL/REEP6
INTERFERON_ALPHA_RESPONSE	INTERFERON_ALPHA_RESPONSE	87	0.455075	1.80917	0.000123167	0.000279925	8.83975e-05	1776	tags=26%, list=11%, signal=24%	WARS1/IFITM1/IFITM3/LAMP3/IFITM2/IFIT2/CSF1/CD47/LGALS3BP/B2M/IFI44L/C1S/UBE2L6/EPSTI1/CASP1/IFI30/PSME2/LAP3/SAMD9L/IFIT3/MOV10/BST2/IRF1
DNA_REPAIR	DNA_REPAIR	148	0.376598	1.63714	0.000889077	0.00177815	0.000561522	4754	tags=43%, list=30%, signal=30%	CETN2/BCAM/CCNO/SEC61A1/TYMS/POLR2G/RAE1/SF3A3/SDCBP/ARL6IP1/RFC2/RBX1/POLA1/SRSF6/GTF2H1/RFC4/TAF9/GTF2H5/TMED2/IMPDH2/DGUOK/RAD51/POLA2/EDF1/PCNA/POLR1D/POLR2K/FEN1/RPA3/SNAPC5/POLD3/SSRP1/BCAP31/HPRT1/RFC3/ERCC5/POLR2I/ERCC1/NME1/POLE4/POLR2D/RFC5/CSTF3/SURF1/UPF3B/POLR2F/GTF2B/POLR1C/LIG1/SAC3D1/POLR3C/NUDT9/EIF1B/TAF12/NELFE/BOLA2/PRIM1/XPC/GTF2F1/NFX1/RPA2/REV3L/GUK1
PI3K_AKT_MTOR_SIGNALING	PI3K_AKT_MTOR_SIGNALING	95	0.390285	1.58062	0.00424836	0.00732475	0.00231308	3521	tags=28%, list=22%, signal=22%	TRIB3/DDIT3/HSP90B1/ADCY2/CALR/MKNK2/E2F1/ACACA/TNFRSF1A/HRAS/PIK3R3/CLTC/CDK1/SLC2A1/MAPKAP1/EIF4E/CDK4/PLCB1/NCK1/MAP2K6/MAPK10/PAK4/PIN1/TIAM1/EGFR/IRAK4/PRKCB
GLYCOLYSIS	GLYCOLYSIS	184	0.304969	1.36815	0.0138283	0.0203357	0.0064218	3094	tags=32%, list=19%, signal=26%	STC2/DDIT4/HSPA5/P4HA1/GPC4/VLDLR/ALDH9A1/VEGFA/KIF20A/P4HA2/GPC3/GOT1/ALDH7A1/CD44/UGP2/G6PD/NASP/RARS1/ABCB6/HMMR/COPB2/RBCK1/HK2/CTH/HAX1/ME1/NSDHL/AKR1A1/CDK1/SDHC/IL13RA1/MET/PPIA/AK4/ENO1/DPYSL4/SLC37A4/FAM162A/ALDOA/PRPS1/CHST2/ECD/SRD5A3/TPST1/SOD1/GMPPA/NDUFV3/B3GAT3/PAXIP1/PSMC4/HDLBP/PGLS/COG2/PHKA2/PMM2/SDC2/ALG1/CENPA/CLN6

## Sheet: Hallmark Non Protected
ID	Description	setSize	enrichmentScore	NES	pvalue	p.adjust	core_enrichment
MTORC1_SIGNALING	MTORC1_SIGNALING	195	0.655391	2.9649	9.54441e-30	2.3861e-28	PSAT1/TRIB3/PHGDH/MTHFD2/SLC1A5/SLC7A11/WARS1/DDIT4/NIBAN1/SLC7A5/DDIT3/HSPA5/NUPR1/HMGCS1/SHMT2/ASNS/LDLR/SLC1A4/HMGCR/P4HA1/SCD/DHCR24/TMEM97/SQLE/XBP1/HSP90B1/VLDLR/HSPA9/TFRC/EPRS1/CANX/FADS2/EIF2S2/CYP51A1/INSIG1/CALR/DHCR7/GOT1/IFRD1/IGFBP5/TCEA1/G6PD/TXNRD1/MCM4/HSPD1/ACACA/SERPINH1/BUB1/NFIL3/ELOVL6/PSPH/GMPS/HK2/PIK3R3/CTH/ACSL3/PSMG1/ME1/IFI30/PLK1/HSPE1/GTF2H1/MCM2/RDH11/SYTL2/PPIA/AK4…
UNFOLDED_PROTEIN_RESPONSE	UNFOLDED_PROTEIN_RESPONSE	111	0.657947	2.75157	3.38292e-17	2.8191e-16	PSAT1/MTHFD2/STC2/CHAC1/DDIT4/SLC7A5/HSPA5/IARS1/EIF4EBP1/XPOT/ASNS/HERPUD1/SLC1A4/CEBPG/XBP1/HSP90B1/ATF4/TARS1/HSPA9/CKS1B/ATF3/VEGFA/HYOU1/CALR/SRPRB/YIF1A/RPS14/CNOT2/EIF2S1/PDIA6/EIF4A3/H2AX/MTREX/NOP56/DNAJC3/SPCS1/PARN/SEC11A/NPM1/EXOSC9/EIF4E/FUS/DKC1/IMP3/BANF1/SSR1/NOLC1/EDEM1/YWHAZ/ATF6/EIF2AK3
CHOLESTEROL_HOMEOSTASIS	CHOLESTEROL_HOMEOSTASIS	71	0.670065	2.5949	3.81652e-12	2.38533e-11	TRIB3/ATF5/NIBAN1/HMGCS1/LPL/CBS/LDLR/CLU/HMGCR/SCD/TMEM97/SQLE/ATF3/FADS2/ACAT2/CYP51A1/SREBF2/DHCR7/FDFT1/GPX8/MVD/FDPS/NFIL3/PCYT2/SEMA3B/CHKA/PPARG/NSDHL/GLDC/TM7SF2/MVK/FABP5
OXIDATIVE_PHOSPHORYLATION	OXIDATIVE_PHOSPHORYLATION	200	0.470574	2.13026	1.11681e-09	6.20447e-09	HSPA9/MAOB/NDUFA7/LDHB/COX7A2/NDUFA3/FH/NDUFA6/CASP7/ACADSB/HADHA/POR/ATP5PF/VDAC2/NDUFB3/COX8A/COX7B/DECR1/NQO2/UQCR11/ECI1/ATP5MF/COX5A/TIMM8B/ACO2/ATP6V0E1/NDUFA4/SDHC/ATP6AP1/SLC25A3/ATP5MG/SUCLG1/COX6B1/TIMM13/ATP1B1/NDUFV2/NDUFB5/AFG3L2/AIFM1/ATP5F1A/LRPPRC/UQCRQ/NDUFA9/ATP5PO/VDAC3/ATP5MC1/ATP5PB/NDUFA1/UQCRFS1/TOMM22/ACAT1/ECHS1/IMMT/NDUFS6/UQCR10/ATP5MC2/UQCRH/HSD17B10/ATP5ME/COX6A1/NDUF…
FATTY_ACID_METABOLISM	FATTY_ACID_METABOLISM	136	0.4375	1.88035	1.46724e-05	4.89079e-05	ALDH1A1/HMGCS1/DHCR24/FMO1/ALDH9A1/ACAT2/ODC1/TDO2/EPHX1/FH/UBE2L6/DECR1/ECI1/ME1/ACO2/NSDHL/RAP1GDS1/ERP29/SDHC/RDH11/SUCLG1/ALDH3A2/ADIPOR2/UROS/HIBCH/HSD17B4/ALDOA/MCEE/PRDX6/HSP90AA1/KMT5A/ECHS1/NCAPH2/CD36/HMGCL/CA2/HSD17B10/SUCLA2/GPD2/REEP6/ECI2/CPT2/AOC3/BCKDHB/MIX23/ELOVL5/SLC22A5
XENOBIOTIC_METABOLISM	XENOBIOTIC_METABOLISM	158	0.35486	1.54911	0.00213998	0.00411534	SLC1A5/SHMT2/ATOH8/PYCR1/TMEM97/NQO1/HSD17B2/FMO1/ALDH9A1/LONP1/TDO2/PROS1/DHRS7/APOE/CFB/TYR/PTGDS/IL1R1/EPHX1/SMOX/TNFRSF1A/ID2/POR/RAP1GAP/ACO2/FAH/TMBIM6/CNDP2/IGF1/DCXR/PGD/BCAT1/ALDH2/GART/GSR/NMT1/SLC35B1/BLVRB/DDT/ABCC2/CD36/CA2/TPST1/TMEM176B/ENTPD5/KARS1/PGRMC1/HPRT1
ESTROGEN_RESPONSE_LATE	ESTROGEN_RESPONSE_LATE	171	0.329791	1.46001	0.00639101	0.0103081	SLC7A5/SLC1A4/TOP2A/XBP1/FOXC1/FGFR3/CDC6/PCP4/KIF20A/DHCR7/SCUBE2/CXCL12/FDFT1/MEST/CD44/ALDH3B1/ASS1/CA12/LSR/FKBP5/PLK4/ID2/GINS2/NMU/CXCL14/ST6GALNAC2/DNAJC1/SEMA3B/CDC20/STIL/TPD52L1/EMP2

## Sheet: Kegg Protected
ID	Description	setSize	enrichmentScore	NES	pvalue	p.adjust	core_enrichment
Coronavirus disease - COVID-19	Coronavirus disease - COVID-19	175	0.500742	2.23176	6.65285e-11	9.84622e-09	C4B/C4A/C7/STING1/C6/C2/RPS4X/PIK3R1/RPL21/RPL17/RPL10A/C5AR1/CFB/RPL23A/RPL3/RPS13/RPL35A/RPS6/C1S/RPL7A/IL6R/RPL32/RPS16/RPS3/RPL13A/TNFRSF1A/PLCG2/RPS27/RPL4/RPL38/RPL23/RPL11/RPS14/RPS28/RPL28/RPS11/RPS15/PIK3R3/TAB2/RPL37A/C3AR1/RPL24/RPS18/RPL36/RPL22/CASP1/RPS12/RPL26/RPLP0/STAT3/RPL6/RPL41/RPS15A/RPS19/RPL18/RPS20/RPS8/RPL14/RPL19/RPS5/RPL30/RPS21/RPL27A/RPL29/RSL24D1/RPS23/RPL39/RPLP1/RP…
Parkinson disease	Parkinson disease	176	0.421156	1.87678	2.19973e-06	3.83012e-05	DDIT3/HSPA5/SNCAIP/ND1/XBP1/ATF4/ND2/MAOB/NDUFA7/NDUFA3/GPR37/NDUFA6/UBE2L6/ND4/CALML4/PSMC1/VDAC2/NDUFB3/EIF2S1/NDUFA12/NDUFA4L2/PSMA1/ND3/NDUFA4/PSMA6/CALM1/NDUFV2/NDUFB11/NFE2L2/PSMA5/NDUFB5/UBB/NDUFA13/ND5/PSMD9/SNCA/PSMC3/NDUFA9/PSMC6/PPIF/VDAC3/NDUFA11/PARK7/NDUFA1/TUBA1B/NDUFB9/CALM3/NDUFS6/TUBB4B/RPS27A/NDUFB7/UBA52/NDUFV3/GNAL/PSMB5/PSMA2/PSMC4/ATF6/NDUFS7/VDAC1/EIF2AK3/PSMB7/NDUFS8/PSMC…
Cysteine and methionine metabolism	Cysteine and methionine metabolism	42	0.579595	2.0371	0.00010181	0.00107628	PSAT1/PHGDH/CBS/LOC102724560/GOT1/LDHB/AHCYL2/CTH/BCAT1/AHCYL1/MAT2A
One carbon pool by folate	One carbon pool by folate	19	0.708422	2.04764	0.000429544	0.00343635	MTHFD2/ALDH1L2/SHMT2/TYMS/ALDH1L1/SHMT1/GART/MTHFD1L
Fanconi anemia pathway	Fanconi anemia pathway	39	0.534948	1.84237	0.00122183	0.00738084	FANCD2/MLH1/UBE2T/FANCI/RMI2/CENPS-CORT/ATR/RAD51/RPA3/BLM/BRCA1/RMI1/FANCC/RAD51C/FANCA/WDR48/RPA1/TOP3A
Arginine and proline metabolism	Arginine and proline metabolism	41	0.514576	1.79866	0.00137261	0.00812588	PYCR1/P4HA1/ALDH9A1/ODC1/P4HA2/PRODH/GOT1/ALDH7A1/MAOB/SMOX/SAT2/ALDH3A2/LAP3/CNDP2/ALDH2/PYCR2
Complement and coagulation cascades	Complement and coagulation cascades	42	0.517245	1.81796	0.00197554	0.0104421	CFI/C4B/C4A/C7/A2M/C6/F5/C2/PROS1/CFH/C5AR1/CFB/C1S
Alzheimer disease	Alzheimer disease	253	0.304253	1.4261	0.00330691	0.0165906	DDIT3/LPL/ND1/XBP1/ATF4/ND2/WNT2B/PIK3R1/CSF1/APOE/NDUFA7/NDUFA3/TNFRSF1A/NDUFA6/CASP7/ND4/CALML4/HRAS/PSMC1/RTN3/PIK3R3/VDAC2/NDUFB3/NAE1/EIF2S1/NDUFA12/NDUFA4L2/PSMA1/ARAF/ND3/NDUFA4/PSMA6/CALM1/NDUFV2/NDUFB11/IL1A/PSMA5/WNT4/NDUFB5/NDUFA13/ND5/PSMD9/PSMC3/NDUFA9/PSMC6/PPIF/VDAC3/GAPDH/NDUFA11/NDUFA1/PPID/TUBA1B/NDUFB9/CALM3/NDUFS6/DVL2/TUBB4B/CHRM3/PLCB1/PSEN1/NDUFB7/NDUFV3/PSMB5/PSMA2/PSMC4/A…
Oxidative phosphorylation	Oxidative phosphorylation	42	0.500502	1.75911	0.00344405	0.0169907	ATP6/ATP5PF/ATP5MF/ATP6V0E1/ATP6AP1/ATP8/ATP5MG/ATP5F1A/ATP5PO/ATP5MC1/ATP5PB/ATP5MC2/ATP5ME/ATP5F1B/ATP6V0B/ATP6V0E2/ATP5PD/ATP5F1C/ATP6V0D1/ATP6V1E1/ATP6V1A/ATP5MC3/ATP5F1E
Cell cycle	Cell cycle	108	0.376158	1.56594	0.00380274	0.018155	CDC6/TTK/CCNB2/PTTG1/BUB1B/E2F1/MAD2L2/CDC25B/BUB1/CDKN2C/CCNB1/CDC26/SKP1/CDC20/SMC3/YWHAE/RBX1/CDK1/PLK1/ATR/CDC16/SMAD3/CHEK1/PKMYT1/ANAPC5/ANAPC15/PCNA/CDC25A/ANAPC13/CCND3/E2F2/CDK4/CDC25C
Biosynthesis of cofactors	Biosynthesis of cofactors	109	0.375955	1.57197	0.00446407	0.0200207	MTHFD2/SHMT2/NQO1/ALPL/DHRS3/TDO2/UGP2/GPHN/COQ2/AKR1A1/RDH11/AK4/UROS/SHMT1/AK2/AK8/MTHFD1L/GMPPA/KMO/NME1/QPRT/PMM2/COX15/COX10/COQ5/NME7/DHFR/CTPS1/AK6/LIAS/CTPS2/MTHFD1/GMPPB/FECH/ADSL/DLD/AK9/NME6
Protein processing in endoplasmic reticulum	Protein processing in endoplasmic reticulum	51	0.460978	1.67052	0.00617252	0.0257333	DDIT3/XBP1/ATF4/SEC23B/EIF2S1/PDIA6/ERP29/PDIA4/NFE2L2/P4HB/ERO1B/SAR1A/ATF6/EIF2AK3/MAPK10/UFD1
Central carbon metabolism in cancer	Central carbon metabolism in cancer	57	0.438538	1.64454	0.0061162	0.0257333	SLC1A5/SLC7A5/NTRK1/FGFR3/PIK3R1/NTRK3/G6PD/LDHB/HRAS/HK2/PIK3R3/MET/SLC2A1/FGFR2
Selenocompound metabolism	Selenocompound metabolism	14	0.65647	1.75041	0.0092697	0.0356342	MARS1/TXNRD1/CTH/SEPHS2/KYAT3

## Sheet: Kegg non Protected
ID	Description	setSize	enrichmentScore	NES	pvalue	p.adjust	core_enrichment
Glycine, serine and threonine metabolism	Glycine, serine and threonine metabolism	28	0.77148	2.44074	3.50287e-08	1.50508e-06	PSAT1/PHGDH/SHMT2/CBS/LOC102724560/ALDH7A1/PIPOX/PSPH/CTH/SRR/GCAT/GLDC/SHMT1
Biosynthesis of amino acids	Biosynthesis of amino acids	57	0.605132	2.26928	2.36778e-07	7.43464e-06	PSAT1/PHGDH/SHMT2/CBS/LOC102724560/ASNS/TKT/GOT1/ASS1/GPT2/PSPH/CTH/ACO2/ENO1/SHMT1/MAT2A/GAPDH/ALDOA/PRPS1
Amyotrophic lateral sclerosis	Amyotrophic lateral sclerosis	218	0.418076	1.9211	4.95984e-07	1.22343e-05	DDIT3/HSPA5/ND1/XBP1/ATF4/ND2/DNAH9/MAP1LC3B/NDUFA7/C9orf72/NEFM/COX7A2/NDUFA3/TNFRSF1A/NDUFA6/COX3/ND4/PSMC1/NDUFB3/COX8A/COX7B/EIF2S1/CASP1/COX1/COX5A/NDUFA12/DNALI1/NDUFA4L2/PSMA1/ND3/DNAH6/NDUFA4/SDHC/PSMA6/COX6B1/NDUFV2/NDUFB11/PSMA5/NDUFB5/COX2/NDUFA13/ND5/PSMD9/PSMC3/NDUFA9/PSMC6/NDUFA11/NDUFA1/ACTR10/NDUFB9/DNAL4/NDUFS6/SOD1/COX6A1/NDUFB7/TOMM40/COX4I1/NDUFV3/DNAH17/WDR41/MAP2K6/PSMB5/PSM…
Staphylococcus aureus infection	Staphylococcus aureus infection	20	0.777804	2.25989	2.56131e-06	4.21193e-05	CFI/C4B/C4A/IL10/C2/CFH/C5AR1/CFB/C1S/C3AR1
Carbon metabolism	Carbon metabolism	87	0.485897	1.95577	4.52404e-05	0.000543999	PSAT1/PHGDH/SHMT2/TKT/ACAT2/GOT1/G6PD/GPT2/FH/PSPH/HK2/ME1/ACO2/SDHC/SUCLG1/ENO1/PGD/SHMT1/HIBCH/GAPDH/ALDOA/MCEE/ACAT1/PRPS1/ECHS1
Steroid biosynthesis	Steroid biosynthesis	18	0.71572	2.04673	0.00029538	0.00249807	DHCR24/SQLE/CYP51A1/DHCR7/FDFT1/LIPA/MSMO1/NSDHL/TM7SF2
Pathways of neurodegeneration - multiple diseases	Pathways of neurodegeneration - multiple diseases	342	0.307162	1.48248	0.000598026	0.00465831	DDIT3/HSPA5/ND1/XBP1/ATF4/ND2/WNT2B/CSF1/DNAH9/MAP1LC3B/NDUFA7/C9orf72/NEFM/NDUFA3/TNFRSF1A/NDUFA6/CYTB/UBE2L6/ND4/CALML4/HRAS/PSMC1/VDAC2/NDUFB3/UQCR11/EIF2S1/NDUFA12/GRIN2C/DNALI1/NDUFA4L2/PSMA1/ARAF/ND3/DNAH6/NDUFA4/SDHC/PSMA6/CALM1/NDUFV2/NDUFB11/IL1A/PSMA5/WNT4/NDUFB5/UBB/GRM1/NDUFA13/PRNP/ND5/PSMD9/SNCA/PSMC3/UQCRQ/NDUFA9/PSMC6/PPIF/VDAC3/NDUFA11/PARK7/NDUFA1/UQCRFS1/ATXN2L/PPID/TUBA1B/NDUF…
Terpenoid backbone biosynthesis	Terpenoid backbone biosynthesis	21	0.656045	1.92865	0.000832103	0.0056969	HMGCS1/HMGCR/ACAT2/MVD/FDPS/MVK/ACAT1/NUS1/PMVK/ZMPSTE24/IDI1/FNTB/CHURC1-FNTB
Valine, leucine and isoleucine degradation	Valine, leucine and isoleucine degradation	46	0.460901	1.64833	0.0119405	0.042583	HMGCS1/ALDH9A1/ACAT2/ALDH7A1/ACADSB/HADHA/ALDH3A2/BCAT1/ALDH2/HIBCH/MCEE/ACAT1/ECHS1/HMGCL/HSD17B10/ABAT/BCKDHB/OXCT1/HADH

## Sheet: S1 ASYN vs CTRL
ID	Description	setSize	enrichmentScore	NES	pvalue	p.adjust	core_enrichment
GO:0002181	cytoplasmic translation	152	0.626781	2.72911	2.33243e-20	1.32529e-16	SARS1/AARS1/RPS4X/EIF2S2/RPL21/RPL17/RPL10A/RPL23A/EIF3L/RPL3/EIF5/RPS13/RPL35A/RPS6/EIF2S3/RPL7A/RPL32/RPS16/RPS3/RPL13A/EIF3C/RPS27/RPL4/RPL38/RPL23/RPL11/RPS14/HNRNPD/RPS28/RPL28/RPS11/RPS15/EIF3F/EIF2B3/RPL37A/RACK1/RPL24/RPS18/RPL36/RPL22/EIF3M/EIF3H/RPS12/RPL26/RPLP0/RPL6/RPL41/RPS15A/RPS19/RPL18/RPS20/RPS8/RPL14/DRG1/RPL19/RPS5/RPL30/RPS21/RPL27A/RPL29/RPS23/RPL39/RPLP1/RPL9/RPLP2/RPS3A/RP…
GO:0022613	ribonucleoprotein complex biogenesis	462	0.434212	2.15037	1.16088e-16	3.29807e-13	SRSF5/RPS4X/EIF2S2/RPL10A/RPL23A/EIF3L/PSIP1/EIF5/RPS13/RPL35A/RPS6/EIF2S3/RPL7A/RPS16/RPL13A/NOP2/RRP36/EIF3C/RPS27/DDX1/RPL38/RPL11/RPS14/NOP53/RBIS/RPS28/DDX39B/RPS11/SF3A3/RPS15/EIF3F/MRPS7/SNRPB2/EIF5B/HABP4/RSL1D1/RPL24/EIF3M/EIF3H/RPS12/RPL26/RPLP0/RPL6/SRSF6/RPS15A/RPS19/EIF4A3/SNRPD3/CLNS1A/EXOSC8/CINP/ATR/MTREX/RPS8/RPL14/RPS5/TAF9/WDR75/RPS21/GTF2H5/NOP56/RIOK2/DNTTIP2/RSL24D1/RPS23/SN…
GO:0006520	amino acid metabolic process	243	0.514525	2.39986	8.16003e-16	1.54551e-12	PSAT1/PHGDH/SLC7A11/WARS1/ALDH1A1/GARS1/IARS1/SHMT2/CBS/LOC102724560/ASNS/SARS1/PYCR1/YARS1/MARS1/ATF4/TARS1/AARS1/EPRS1/CARS1/ODC1/TDO2/SLC1A3/PRODH/GOT1/TYR/DCT/ASS1/LARS1/PIPOX/RARS1/SLC38A1/GPT2/ILVBL/FARSB/ACADSB/PSPH/GMPS/OCA2/CTH/AASDH/SRR/GCAT/GGT5/BLMH/ARHGAP11B/FAH/SEPHS2/GLDC/BCAT1/SHMT1/PYCR2/GART/HIBCH/IARS2/PARK7/ACAT1/WARS2/ASNSD1/ECHS1/KYAT3/HPD/BAAT/HMGCL/HSD17B10/NARS1/SLC16A2/K…
GO:0006119	oxidative phosphorylation	135	0.587747	2.52316	3.02767e-14	4.30081e-11	NUPR1/SHMT2/ND1/ND2/ATP6/NDUFA7/CCNB1/COX7A2/NDUFA3/NDUFA6/COX3/CYTB/ND4/ATP5PF/NDUFB3/COX8A/COX7B/UQCR11/COX1/ATP5MF/COX5A/NDUFA12/CDK1/ND3/NDUFA4/SDHC/AK4/ATP8/ATP5MG/COX6B1/SDHAF2/NDUFV2/NDUFB11/NDUFB5/COX2/NDUFA13/ND5/STOML2/DGUOK/ATP5F1A/SNCA/UQCRQ/NDUFA9/PPIF/ACTN3/ATP5PO/NDUFA11/PARK7/ATP5PB/NDUFA1/UQCRFS1/AFG1L/NDUFB9/UQCC2/NDUFS6/UQCR10/UQCRH/ATP5ME/COX6A1/NDUFB7/ATP5F1B/COX4I1/UQCRC2/ND…
GO:0001525	angiogenesis	433	-0.418961	-2.09426	5.18038e-14	5.88699e-11	SRF/MECP2/VASH2/VPS4B/PDGFA/FOXC2/PLCG1/HOXB3/CDH5/RBM15/CD40/SASH1/HMOX1/AKT3/PARVA/NGFR/ANPEP/CARD10/PPP3R1/FGF2/JAK1/ETS1/ISL1/IL18/RECK/ADGRB1/ROCK1/PPP1R16B/HSPB1/EFNA1/ABL1/HDAC5/PKM/MCAM/EGR3/SPRED1/CDH13/MAP3K3/ADTRP/ABCC8/JAG1/PML/FGF1/IL1B/TNFSF12/PDGFRA/BTG1/KLF2/C1GALT1/SPRY2/TIE1/NRP2/ADAM12/EDN1/RNF213/FLNA/COL15A1/B4GALT1/CCN1/HIPK2/SLC12A6/FLT1/ADM/FMNL3/VASH1/GATA6/VAV2/NIBAN2/SA…
GO:0009060	aerobic respiration	182	0.533345	2.38341	9.77342e-14	9.25543e-11	NUPR1/SHMT2/ND1/ND2/ATP6/NDUFA7/MDH1B/CCNB1/COX7A2/NDUFA3/FH/NDUFA6/COX3/CYTB/ND4/NOP53/ATP5PF/NDUFB3/COX8A/COX7B/UQCR11/COX1/ATP5MF/COX5A/NDUFA12/ACO2/CDK1/ND3/NDUFA4/SDHC/BLOC1S1/AK4/ATP8/ATP5MG/SUCLG1/COX6B1/SDHAF2/NDUFV2/NDUFB11/NDUFB5/COX2/NDUFA13/ND5/STOML2/DGUOK/ATP5F1A/SNCA/UQCRQ/NDUFA9/PPIF/ACTN3/ATP5PO/NDUFA11/PARK7/ATP5PB/NDUFA1/UQCRFS1/AFG1L/NDUFB9/UQCC2/ARL2/NDUFS6/UQCR10/UQCRH/ATP5M…
GO:0042254	ribosome biogenesis	317	0.453011	2.15299	1.96073e-13	1.59155e-10	RPS4X/RPL10A/RPL23A/EIF5/RPS13/RPL35A/RPS6/RPL7A/RPS16/NOP2/RRP36/RPS27/RPL38/RPL11/RPS14/NOP53/RBIS/RPS28/RPS11/RPS15/MRPS7/EIF5B/HABP4/RSL1D1/RPL24/RPS12/RPL26/RPLP0/RPL6/RPS15A/RPS19/EIF4A3/EXOSC8/CINP/MTREX/RPS8/RPL14/RPS5/WDR75/RPS21/GTF2H5/NOP56/RIOK2/DNTTIP2/RSL24D1/RPS23/EXOSC6/NSA2/RAN/UTP14A/WDR3/ERI3/EIF2A/MALSU1/GTF3A/UTP4/RPS3A/AATF/RPS9/C1QBP/NPM1/DDX49/EXOSC9/RIOX2/ABCE1/ZNF658/RPL…
GO:2000147	positive regulation of cell motility	451	-0.404331	-2.03156	2.92808e-13	2.07967e-10	PDGFA/FOXC2/PLCG1/CDH5/SPOCK2/F10/CLASP2/NTN1/CD40/SEMA4C/P2RY6/SASH1/HMOX1/RRAS2/AKT3/CMKLR1/SRC/PPM1F/MYADM/ARF6/SSH1/KITLG/FGF2/ETS1/FOXP1/HSPB1/ABL1/WNT5B/SEMA6C/TMSB15B/TMSB15C/MGAT5/MCAM/DMTN/MDM2/RHOD/CDH13/MAP3K3/PYCARD/CAMK1D/FUT4/SEMA4D/ZNF609/DOCK5/DAPK3/FGF1/IL1B/POSTN/PDGFRA/FERMT1/CSF1R/SUN2/CD274/SPRY2/ACTA2/NRP2/EDN1/GLIPR2/RET/CLDN1/FLNA/CCN1/SEMA3F/ACTN4/ONECUT2/FLT1/NEDD9/PROX1…
GO:0040017	positive regulation of locomotion	462	-0.400342	-2.01302	5.96855e-13	3.76815e-10	ITGA4/HMGB1/RIPOR1/JAM2/SRGAP2C/RRAS/AZU1/ZNF703/MAP4K4/PDGFA/FOXC2/PLCG1/CDH5/SPOCK2/F10/CLASP2/NTN1/CD40/SEMA4C/P2RY6/SASH1/HMOX1/RRAS2/AKT3/CMKLR1/SRC/PPM1F/MYADM/ARF6/SSH1/KITLG/FGF2/ETS1/FOXP1/HSPB1/ABL1/WNT5B/SEMA6C/TMSB15B/TMSB15C/MGAT5/MCAM/DMTN/IL16/MDM2/RHOD/CDH13/MAP3K3/PYCARD/CAMK1D/FUT4/SEMA4D/ZNF609/DOCK5/DSCAM/DAPK3/FGF1/IL1B/POSTN/PDGFRA/FERMT1/CSF1R/SUN2/CD274/SPRY2/ACTA2/NRP2/ED…
GO:0030198	extracellular matrix organization	265	-0.471521	-2.23729	1.0628e-12	5.31395e-10	NFKB2/RECK/ELF3/COL11A1/SCX/ABL1/AEBP1/ADAMTS6/COL5A3/ADAMTS14/ADTRP/PRICKLE1/COLGALT1/SMPD3/MMP25/DDR1/ADAMTSL5/LOXL1/POSTN/PDGFRA/FERMT1/ADAMTS4/TIE1/LCP1/CFLAR/CTSV/FSCN1/ADAMTS7/COL15A1/COL16A1/CRISPLD2/MMP24/B4GALT1/SLC2A10/CCN1/LRP1/MYO1E/MMP11/SH3PXD2B/PHLDB1/COL24A1/LOX/ITGA8/ANTXR1/TGFBI/CTSK/COL9A2/COL1A2/BMP1/CTSS/TLL1/CAV2/SOX9/COL4A1/LUM/MMP9/PTX3/COL5A2/TGFB2/FAP/COL22A1/PXDN/COL8A2…
GO:0043062	extracellular structure organization	265	-0.471521	-2.23729	1.0628e-12	5.31395e-10	NFKB2/RECK/ELF3/COL11A1/SCX/ABL1/AEBP1/ADAMTS6/COL5A3/ADAMTS14/ADTRP/PRICKLE1/COLGALT1/SMPD3/MMP25/DDR1/ADAMTSL5/LOXL1/POSTN/PDGFRA/FERMT1/ADAMTS4/TIE1/LCP1/CFLAR/CTSV/FSCN1/ADAMTS7/COL15A1/COL16A1/CRISPLD2/MMP24/B4GALT1/SLC2A10/CCN1/LRP1/MYO1E/MMP11/SH3PXD2B/PHLDB1/COL24A1/LOX/ITGA8/ANTXR1/TGFBI/CTSK/COL9A2/COL1A2/BMP1/CTSS/TLL1/CAV2/SOX9/COL4A1/LUM/MMP9/PTX3/COL5A2/TGFB2/FAP/COL22A1/PXDN/COL8A2…
GO:0045229	external encapsulating structure organization	266	-0.470559	-2.23224	1.12227e-12	5.31395e-10	NFKB2/RECK/ELF3/COL11A1/SCX/ABL1/AEBP1/ADAMTS6/COL5A3/ADAMTS14/ADTRP/PRICKLE1/COLGALT1/SMPD3/MMP25/DDR1/ADAMTSL5/LOXL1/POSTN/PDGFRA/FERMT1/ADAMTS4/TIE1/LCP1/CFLAR/CTSV/FSCN1/ADAMTS7/COL15A1/COL16A1/CRISPLD2/MMP24/B4GALT1/SLC2A10/CCN1/LRP1/MYO1E/MMP11/SH3PXD2B/PHLDB1/COL24A1/LOX/ITGA8/ANTXR1/TGFBI/CTSK/COL9A2/COL1A2/BMP1/CTSS/TLL1/CAV2/SOX9/COL4A1/LUM/MMP9/PTX3/COL5A2/TGFB2/FAP/COL22A1/PXDN/COL8A2…
GO:0042060	wound healing	316	-0.445216	-2.15519	1.85448e-12	8.10552e-10	SERPINA1/YAP1/RAB3A/SYT11/CHMP2B/MYOF/SRF/FBLN1/F2RL2/VPS4B/PDGFA/FOXC2/STXBP1/SYTL4/ARHGEF19/F10/CLASP2/CD40/ACTB/ARL8B/HMOX1/DGKD/SRC/AHNAK/FGF2/VCL/HSPB1/RAP2B/EPPK1/MCAM/DMTN/ERBB3/ADTRP/DGKH/DST/DDR1/CD59/FGF1/SDC4/PDGFRA/FERMT1/MACF1/FZD6/CFLAR/EDN1/CLDN1/FLNA/SH2B3/B4GALT1/CCN1/FZD7/THBD/F11R/VAV2/NOTCH2/THBS1/CLDN4/PLAT/NPR2/HBEGF/PDGFB/PROCR/MYL9/PTK7/TNFRSF12A/TSKU/ITGB6/DGKI/TGFB2/FAP/…
GO:0045333	cellular respiration	224	0.48632	2.24717	2.30967e-12	9.37398e-10	NUPR1/SHMT2/ND1/ND2/ATP6/NDUFA7/MDH1B/CCNB1/COX7A2/NDUFA3/FH/NDUFA6/COX3/CYTB/ND4/TREX1/NOP53/ATP5PF/NDUFB3/COX8A/COX7B/UQCR11/SLC25A22/COX1/ATP5MF/COX5A/NDUFA12/ACO2/CDK1/ND3/NDUFA4/SDHC/BLOC1S1/AK4/ATP8/ATP5MG/SUCLG1/COX6B1/SDHAF2/NDUFV2/NDUFB11/NDUFB5/COX2/CHCHD5/NDUFA13/ND5/STOML2/DGUOK/ATP5F1A/SNCA/UQCRQ/PRDM16/NDUFA9/PPIF/ACTN3/SLC25A18/ATP5PO/NDUFA11/PARK7/CISD1/ATP5PB/NDUFA1/UQCRFS1/AFG1L…
GO:0030335	positive regulation of cell migration	440	-0.404358	-2.03098	3.74403e-12	1.41824e-09	PDGFA/FOXC2/PLCG1/CDH5/F10/CLASP2/CD40/SEMA4C/P2RY6/SASH1/HMOX1/RRAS2/AKT3/CMKLR1/SRC/PPM1F/MYADM/ARF6/SSH1/KITLG/FGF2/ETS1/FOXP1/HSPB1/ABL1/WNT5B/SEMA6C/TMSB15B/TMSB15C/MGAT5/MCAM/DMTN/MDM2/RHOD/CDH13/MAP3K3/PYCARD/CAMK1D/FUT4/SEMA4D/ZNF609/DOCK5/DAPK3/FGF1/IL1B/POSTN/PDGFRA/FERMT1/CSF1R/SUN2/CD274/SPRY2/ACTA2/NRP2/EDN1/GLIPR2/RET/CLDN1/FLNA/CCN1/SEMA3F/ACTN4/ONECUT2/FLT1/NEDD9/PROX1/TMEM102/FAD…
GO:0007059	chromosome segregation	378	0.412011	1.99276	1.64691e-11	5.84858e-09	TOP2A/CDC6/TTK/TPX2/CENPF/FANCD2/DLGAP5/MYBL2/NCAPG/CENPU/CCNB2/SPC24/PTTG1/PRC1/BUB1B/MAD2L2/MLH1/CHMP4A/KIF18A/BUB1/CCNB1/NEK2/CENPM/KIF22/RPS3/KIF23/NDC80/NTMT1/KIF4A/MKI67/SPAG5/KIF11/BIRC5/UBE2C/CDT1/KIFC1/EML4/CDC20/SKA1/ZWILCH/STIL/NDC1/SMC3/BRD7/NR3C1/SPDL1/CENPE/CDK1/KIF2C/KIF3B/PLK1/CENPW/CDCA8/SMC4/IK/RMI2/SMC2/PSMC3IP/LCMT1/CDCA2/ACTL6A/CENPP/CENPN/CDC16/CDK5RAP2/DRG1/TACC3/TPR/NAA60/…
GO:0071219	cellular response to molecule of bacterial origin	148	-0.537831	-2.3663	2.48163e-11	8.29447e-09	SBNO2/CD6/CDC73/GBP2/CD40/SASH1/RIPK2/TLR6/SRC/BCL10/MYD88/CXCL2/ABL1/HDAC5/NR1H3/MAP2K7/PYCARD/TRIB1/UPF1/AHR/VIM/IL1B/CD274/TNIP3/NFKBIA/ARID5A/SIRPA/MALT1/TLR2/TICAM2/TICAM1/IRAK2/CAPN2/CD68/CCL2/MMP9/NFKBIZ/NOS2/SPON2/AXL/TNIP1/TNFSF4/IRAK1/CXCL5/TNFAIP3/CXCL1/ZC3H12A/EPHB2/CXCL8/ANKRD1/ABCA1/CXCL6/SERPINE1
GO:0022900	electron transport chain	156	0.516617	2.25402	4.98093e-11	1.57231e-08	PHGDH/ND1/ND2/DHRS3/P4HA2/MAOB/NDUFA7/CCNB1/COX7A2/NDUFA3/NDUFA6/COX3/CYTB/ND4/POR/NDUFB3/COX8A/COX7B/NQO2/UQCR11/SLC25A22/COX1/ME1/COX5A/NDUFA12/CDK1/ND3/NDUFA4/SDHC/GLDC/COX6B1/SDHAF2/NDUFV2/NDUFB5/COX2/AKR7A2/ND5/ALDH2/DGUOK/SNCA/UQCRQ/NDUFA9/GSR/SLC25A18/PARK7/NDUFA1/UQCRFS1/AFG1L/NDUFB9/NDUFS6/UQCR10/UQCRH/COX6A1/WDR93/NDUFB7/COX4I1/UQCRC2/GPD2/NDUFV3/CHCHD2/DMGDH/FDX1/ETFB/NDUFS7/NDUFS8/NDU…
GO:0006091	generation of precursor metabolites and energy	439	0.389938	1.91357	6.13529e-11	1.83477e-08	PHGDH/IGF2/DDIT4/ALDH1L2/NUPR1/SHMT2/TYRP1/PYGM/ND1/TKT/ND2/DHRS3/ATP6/P4HA2/MAOB/STK40/UGP2/G6PD/NDUFA7/GYG2/MDH1B/SLC4A4/CCNB1/COX7A2/NDUFA3/FH/NDUFA6/COX3/CYTB/ND4/TREX1/NOP53/POR/LIPA/ATP5PF/HK2/NDUFB3/COX8A/COX7B/NQO2/UQCR11/SLC25A22/COX1/ME1/ATP5MF/COX5A/NDUFA12/ACO2/STAT3/CDK1/ND3/NDUFA4/SDHC/GLDC/BLOC1S1/AK4/ATP8/ATP5MG/SUCLG1/COX6B1/SDHAF2/NDUFV2/SELENOS/NDUFB11/ENO1/NDUFB5/COX2/PPP1R3C/…
GO:0071559	response to transforming growth factor beta	241	-0.461353	-2.14497	7.91268e-11	2.24799e-08	SAP30/TRIM33/BCL9L/PPM1A/SRC/SPRED2/HSPA1A/ROCK1/SCX/SMURF1/ABL1/SINHCAF/SPRED1/ZFP36L1/ITGB5/CDKN1C/PML/POSTN/FERMT1/JUN/PDE2A/SPRY2/LTBP4/ACTA2/ZMIZ1/HYAL2/CFLAR/EDN1/SOX11/CLDN1/SMAD7/LDLRAD4/SLC2A10/FBN1/HIPK2/ONECUT2/KMT2A/ZBTB7A/LRRC32/GDF5/ZFHX3/LIMS1/LOX/ITGA8/CITED2/SPRED3/CTSK/THBS1/ZEB2/COL1A2/TGFB1I1/ZYX/CAV2/SOX9/SKIL/NFKBIZ/CDKN2B/ITGB6/TGFBR2/TGFB2/WNT10A/IGF1R/SMURF2/MXRA5/FURIN/L…
GO:0042773	ATP synthesis coupled electron transport	92	0.599834	2.44019	1.03638e-10	2.56032e-08	ND1/ND2/NDUFA7/CCNB1/COX7A2/NDUFA3/NDUFA6/COX3/CYTB/ND4/NDUFB3/COX8A/COX7B/UQCR11/COX1/COX5A/NDUFA12/CDK1/ND3/NDUFA4/SDHC/COX6B1/SDHAF2/NDUFV2/NDUFB5/COX2/ND5/DGUOK/SNCA/UQCRQ/NDUFA9/PARK7/NDUFA1/UQCRFS1/AFG1L/NDUFB9/NDUFS6/UQCR10/UQCRH/COX6A1/NDUFB7/COX4I1/UQCRC2/NDUFV3/CHCHD2/NDUFS7/NDUFS8/NDUFAF1/UQCRB/NDUFA2/COX15/COX5B/COQ9/NDUFA10/UQCC3
GO:0042775	mitochondrial ATP synthesis coupled electron transport	92	0.599834	2.44019	1.03638e-10	2.56032e-08	ND1/ND2/NDUFA7/CCNB1/COX7A2/NDUFA3/NDUFA6/COX3/CYTB/ND4/NDUFB3/COX8A/COX7B/UQCR11/COX1/COX5A/NDUFA12/CDK1/ND3/NDUFA4/SDHC/COX6B1/SDHAF2/NDUFV2/NDUFB5/COX2/ND5/DGUOK/SNCA/UQCRQ/NDUFA9/PARK7/NDUFA1/UQCRFS1/AFG1L/NDUFB9/NDUFS6/UQCR10/UQCRH/COX6A1/NDUFB7/COX4I1/UQCRC2/NDUFV3/CHCHD2/NDUFS7/NDUFS8/NDUFAF1/UQCRB/NDUFA2/COX15/COX5B/COQ9/NDUFA10/UQCC3
GO:0009611	response to wounding	426	-0.392589	-1.95764	1.02771e-10	2.56032e-08	SERPINA1/YAP1/RIPOR1/RAB3A/SYT11/CHMP2B/MYOF/SRF/FBLN1/F2RL2/VPS4B/PDGFA/GRIN2A/FOXC2/STXBP1/SYTL4/ARHGEF19/F10/CLASP2/CD40/ACTB/ARL8B/HMOX1/NEFL/DGKD/SRC/AHNAK/FGF2/MAP1B/VCL/HSPB1/RAP2B/EPPK1/MCAM/MAP2K7/DMTN/ERBB3/ADTRP/TNC/ZFP36L1/DGKH/DST/DDR1/CD59/GIPR/FGF1/SDC4/PDGFRA/FERMT1/MACF1/FZD6/CFLAR/EDN1/CLDN1/FLNA/SH2B3/B4GALT1/CCN1/FZD7/THBD/F11R/VASH1/VAV2/NOTCH2/THBS1/CLDN4/PLAT/NPR2/HBEGF/PDG…
GO:0044283	small molecule biosynthetic process	463	0.380088	1.88254	1.18311e-10	2.80101e-08	PSAT1/TRIB3/PHGDH/ALDH1A1/PCK2/HMGCS1/SHMT2/LPL/CBS/LOC102724560/SESN2/ASNS/HMGCR/PYCR1/SCD/DHCR24/XBP1/ATF4/PTH1R/FMO1/ATF3/FADS2/CYP51A1/SREBF2/INSIG1/SLC1A3/DHCR7/RDH10/GOT1/APOE/FDFT1/LIPG/PTGDS/G6PD/BMP5/MVD/ASS1/ACACA/FDPS/SLC38A1/GPT2/ILVBL/ELOVL6/PLCG2/MID1IP1/RANBP2/PRMT3/TK1/PSPH/LIPA/CLCN2/CTH/SRR/MSMO1/COQ2/WDR5/NR3C1/CASP1/DAB2/SREBF1/NSDHL/AKR1A1/COQ8B/C1QTNF3/GGT5/OSBPL9/SEPHS2/SLC…
GO:0071222	cellular response to lipopolysaccharide	143	-0.537933	-2.3452	2.29845e-10	5.22393e-08	SBNO2/CD6/CDC73/GBP2/CD40/SASH1/RIPK2/SRC/BCL10/MYD88/CXCL2/ABL1/HDAC5/NR1H3/MAP2K7/PYCARD/TRIB1/UPF1/VIM/IL1B/CD274/TNIP3/NFKBIA/ARID5A/SIRPA/MALT1/TLR2/TICAM2/TICAM1/IRAK2/CAPN2/CD68/CCL2/MMP9/NFKBIZ/NOS2/SPON2/AXL/TNIP1/TNFSF4/IRAK1/CXCL5/TNFAIP3/CXCL1/ZC3H12A/EPHB2/CXCL8/ANKRD1/ABCA1/CXCL6/SERPINE1
GO:0009206	purine ribonucleoside triphosphate biosynthetic process	105	0.56937	2.36695	2.68451e-10	5.86668e-08	H19/ND1/ND2/ATP6/NDUFA7/ATP5MJ/NDUFA3/NDUFA6/ND4/ATP5MK/LIPA/ATP5PF/NDUFB3/ATP5MF/NDUFA12/ND3/SDHC/ATP8/ATP5MG/PARP1/NDUFV2/NDUFB11/ENO1/NDUFB5/NDUFA13/IMPDH2/ND5/STOML2/ATP5F1A/NDUFA9/ATP5PO/NDUFA11/ATP5MC1/ATP5PB/ALDOA/NDUFA1/NUDT2/NDUFB9/NDUFS6/ATP5MC2/ATP5ME/NDUFB7/ATP5F1B/NDUFV3/NDUFS7/TMSB4X/NDUFS8/NME1/NME5/NME9/NDUFA2/NDUFA10/UQCC3/PPARGC1A/VCP/NME7/ATP5PD/NDUFA8/ATP5F1C
GO:0032496	response to lipopolysaccharide	224	-0.459408	-2.1276	2.87288e-10	6.04582e-08	SBNO2/CD6/CDC73/GBP2/CD40/SASH1/RIPK2/RPS6KA3/SRC/PTGER2/PELI1/BCL10/MYD88/CXCL2/NFKB2/FOXP1/ABL1/HDAC5/PTGER4/NR1H3/MAP2K7/PCK1/PYCARD/ABCC8/TRIB1/UPF1/VIM/LOXL1/IL1B/CD274/GCH1/TNIP3/EDN1/TRIM6/CLDN1/CEBPB/NFKBIA/THBD/ARID5A/ADM/SIRPA/MALT1/TLR2/TICAM2/TICAM1/IRAK2/CAPN2/CD68/CCL2/TH/MMP9/NFKBIZ/DIO2/NOS2/SPON2/AXL/DUSP10/F2R/CASP3/TNIP1/TNFSF4/IRAK1/CXCL5/PCSK1/TNFAIP3/CXCL1/ZC3H12A/EPHB2/CXCL…
GO:0071347	cellular response to interleukin-1	72	-0.646998	-2.5221	3.57155e-10	6.99778e-08	GBP2/CD40/MYD88/YY1/MAP2K7/PCK1/PYCARD/UPF1/IKBKB/IL1B/KLF2/HYAL2/EDN1/ADAMTS7/NFKBIA/SIRPA/RC3H1/IRAK2/CCL20/CCL2/SOX9/INHBB/SFRP1/MAPK13/IRAK1/ADAMTS12/ZC3H12A/MMP2/CXCL8/ANKRD1
GO:0070555	response to interleukin-1	94	-0.597459	-2.44344	3.55283e-10	6.99778e-08	GBP2/CD40/RIPK2/SRC/MYD88/YY1/MAP2K7/PCK1/PYCARD/UPF1/IKBKB/IL1B/KLF2/HYAL2/EDN1/ADAMTS7/TLE5/NFKBIA/SIRPA/RC3H1/IRAK2/CCL20/CCL2/SOX9/INHBB/SFRP1/MAPK13/IRAK1/PCSK1/ADAMTS12/ZC3H12A/MMP2/CXCL8/ANKRD1/CHI3L1
GO:0009142	nucleoside triphosphate biosynthetic process	119	0.550418	2.32111	3.76288e-10	7.12689e-08	H19/ND1/ND2/ATP6/NDUFA7/TYMS/ATP5MJ/NDUFA3/NDUFA6/ND4/ATP5MK/LIPA/ATP5PF/NDUFB3/ATP5MF/NDUFA12/ND3/SDHC/AK4/ATP8/ATP5MG/PARP1/NDUFV2/NDUFB11/ENO1/NDUFB5/NDUFA13/IMPDH2/ND5/STOML2/ATP5F1A/NDUFA9/ATP5PO/NDUFA11/ATP5MC1/ATP5PB/ALDOA/NDUFA1/DTYMK/NUDT2/NDUFB9/NDUFS6/ATP5MC2/ATP5ME/NDUFB7/ATP5F1B/NDUFV3/NDUFS7/TMSB4X/NDUFS8/NME1/NME5/NME9/NDUFA2/NDUFA10/UQCC3/PPARGC1A/VCP/NME7/ATP5PD/NDUFA8/ATP5F1C/CT…
GO:0019646	aerobic electron transport chain	84	0.606487	2.41652	4.29832e-10	7.44969e-08	ND1/ND2/NDUFA7/COX7A2/NDUFA3/NDUFA6/COX3/CYTB/ND4/NDUFB3/COX8A/COX7B/UQCR11/COX1/COX5A/ND3/NDUFA4/SDHC/COX6B1/SDHAF2/NDUFV2/NDUFB5/COX2/ND5/SNCA/UQCRQ/NDUFA9/PARK7/NDUFA1/UQCRFS1/AFG1L/NDUFB9/NDUFS6/UQCR10/UQCRH/COX6A1/NDUFB7/COX4I1/UQCRC2/NDUFV3/NDUFS7/NDUFS8/NDUFAF1/UQCRB/NDUFA2/COX15/COX5B/COQ9/NDUFA10/UQCC3
GO:0009145	purine nucleoside triphosphate biosynthetic process	106	0.566874	2.3557	4.32664e-10	7.44969e-08	H19/ND1/ND2/ATP6/NDUFA7/ATP5MJ/NDUFA3/NDUFA6/ND4/ATP5MK/LIPA/ATP5PF/NDUFB3/ATP5MF/NDUFA12/ND3/SDHC/ATP8/ATP5MG/PARP1/NDUFV2/NDUFB11/ENO1/NDUFB5/NDUFA13/IMPDH2/ND5/STOML2/ATP5F1A/NDUFA9/ATP5PO/NDUFA11/ATP5MC1/ATP5PB/ALDOA/NDUFA1/NUDT2/NDUFB9/NDUFS6/ATP5MC2/ATP5ME/NDUFB7/ATP5F1B/NDUFV3/NDUFS7/TMSB4X/NDUFS8/NME1/NME5/NME9/NDUFA2/NDUFA10/UQCC3/PPARGC1A/VCP/NME7/ATP5PD/NDUFA8/ATP5F1C
GO:0023061	signal release	382	-0.394571	-1.94467	4.26851e-10	7.44969e-08	GRM2/OPRM1/BRSK2/CNR1/PPFIA3/SLC32A1/PINK1/STX3/GNA11/SYT5/BLOC1S6/NMB/GABBR1/WNK4/BRAF/TMEM132A/TBX3/CAMK2A/TSPO/NR1D1/CYB5R4/VSNL1/HFE/RAB3A/SYT15/SLC8B1/SYT11/MYOF/CPE/RAB11FIP3/SYNJ1/F2RL2/GPR158/SLC30A1/CHRNA4/SLC18A2/STXBP1/PNKD/SYTL4/PPP3CB/SYT3/CREB1/OXTR/PRKCG/SYT4/PPFIA2/SNPH/FBXO45/STXBP2/TCIRG1/KCNJ11/GDNF/ISL1/CHD7/RPH3AL/TMF1/SV2A/CHRNB2/GAL/UNC13A/TPRG1L/STX1A/PIP5K1C/ABCC8/SMPD3/S…
GO:0035987	endodermal cell differentiation	43	-0.72695	-2.56327	4.45878e-10	7.45141e-08	ITGB5/ITGA7/GATA6/MMP9/COL5A2/MMP14/COL5A1/HMGA2/COL6A1/COL4A2/ITGA5/MMP2/COL7A1/ITGAV/INHBA/FN1
GO:0031589	cell-substrate adhesion	304	-0.420064	-2.02709	4.71145e-10	7.64871e-08	ITGB8/EPHB1/BRAF/ACER2/FUT1/HOXD3/GCNT2/SPRY4/ITGA4/SORBS1/EFEMP2/RRAS/MAP4K4/ARPC2/CDKN2A/SRF/FBLN1/SPOCK2/CLASP2/PARVA/SRC/PPFIA2/PPM1F/MYADM/ROCK1/VCL/EFNA1/ABL1/AP1AR/CDK6/COL5A3/NF2/DMTN/CORO1C/RHOD/CDH13/JAG1/DISC1/DOCK5/ITGB5/DDR1/DAPK3/ATXN3/SDC4/POSTN/ITGA7/FERMT1/MACF1/LIMS2/BCL2L11/BCL6/FLNA/COL16A1/CCN1/ACTN4/FZD7/ONECUT2/SRCIN1/NEDD9/PKD1/LIMS1/ITGA8/ANTXR1/DLC1/JUP/THBS1/EDIL3/PPFIA…
GO:0071560	cellular response to transforming growth factor beta stimulus	236	-0.453448	-2.10141	5.63784e-10	8.89838e-08	SAP30/TRIM33/BCL9L/PPM1A/SRC/SPRED2/HSPA1A/SCX/SMURF1/ABL1/SINHCAF/SPRED1/ZFP36L1/ITGB5/CDKN1C/PML/POSTN/FERMT1/JUN/PDE2A/SPRY2/LTBP4/ACTA2/ZMIZ1/HYAL2/CFLAR/EDN1/SOX11/CLDN1/SMAD7/LDLRAD4/SLC2A10/FBN1/HIPK2/ONECUT2/KMT2A/ZBTB7A/LRRC32/GDF5/LIMS1/LOX/ITGA8/CITED2/SPRED3/CTSK/THBS1/ZEB2/COL1A2/TGFB1I1/ZYX/CAV2/SOX9/SKIL/NFKBIZ/CDKN2B/ITGB6/TGFBR2/TGFB2/WNT10A/IGF1R/SMURF2/FURIN/LTBP2/TGFBR1/SFRP1/…
GO:0009201	ribonucleoside triphosphate biosynthetic process	111	0.557325	2.33763	6.90758e-10	1.06078e-07	H19/ND1/ND2/ATP6/NDUFA7/ATP5MJ/NDUFA3/NDUFA6/ND4/ATP5MK/LIPA/ATP5PF/NDUFB3/ATP5MF/NDUFA12/ND3/SDHC/ATP8/ATP5MG/PARP1/NDUFV2/NDUFB11/ENO1/NDUFB5/NDUFA13/IMPDH2/ND5/STOML2/ATP5F1A/NDUFA9/ATP5PO/NDUFA11/ATP5MC1/ATP5PB/ALDOA/NDUFA1/NUDT2/NDUFB9/NDUFS6/ATP5MC2/ATP5ME/NDUFB7/ATP5F1B/NDUFV3/NDUFS7/TMSB4X/NDUFS8/NME1/NME5/NME9/NDUFA2/NDUFA10/UQCC3/PPARGC1A/VCP/NME7/ATP5PD/NDUFA8/ATP5F1C/CTPS1/NDUFB2/CTPS…
GO:0042274	ribosomal small subunit biogenesis	103	0.573222	2.371	7.56361e-10	1.13096e-07	RPS4X/RPS13/RPS6/RPS16/RRP36/RPS27/RPL38/RPS14/RPS28/RPS11/RPS15/MRPS7/RPS12/RPS15A/RPS19/RPS8/RPS5/WDR75/RPS21/GTF2H5/NOP56/RIOK2/DNTTIP2/RPS23/WDR3/UTP4/RPS3A/AATF/RPS9/NPM1/SNU13/XRCC5/NOL11/IMP3/RPS17/FBL/RPSA2/KRI1/RCL1/LTV1/RPS24/RPP40/SLX9/UTP6/NAT10/RPS19BP1/NOP58/RIOK1/RPS25/C1orf131/RPSA/PNO1
GO:0007162	negative regulation of cell adhesion	219	-0.451928	-2.09553	1.13063e-09	1.64724e-07	CD9/DUSP1/ACER2/GCNT2/SPRY4/RC3H2/HFE/HMGB1/ZBTB7B/ZNF703/MAP4K4/CDKN2A/FBLN1/CBLB/SPINT2/CLASP2/BTN2A2/DLG5/SRC/PELI1/PPM1F/MYADM/CBFB/ABL1/AP1AR/SIPA1/NF2/DMTN/CORO1C/CDH13/ERBB3/ADTRP/TNC/JAG1/SEMA4D/SOCS6/DSCAM/EPCAM/ARHGDIG/SDC4/POSTN/CD274/MBP/PLXNA1/BCL6/SMAD7/SH2B3/GLI3/ACTN4/FZD7/CEBPB/LRRC32/RC3H1/FXYD5/DLC1/TGFBI/THBS1/HLX/CD74/WNK1/TACSTD2/PLXNC1/PAWR/PODXL/C1QTNF1/CASP3/MMP14/RUNX1/H…
GO:0098813	nuclear chromosome segregation	274	0.418438	1.96605	1.4884e-09	2.11427e-07	TOP2A/CDC6/TTK/TPX2/CENPF/FANCD2/DLGAP5/MYBL2/NCAPG/CCNB2/SPC24/PTTG1/PRC1/BUB1B/MAD2L2/MLH1/CHMP4A/KIF18A/BUB1/CCNB1/NEK2/KIF22/KIF23/NDC80/KIF4A/SPAG5/KIF11/BIRC5/UBE2C/CDT1/KIFC1/EML4/CDC20/ZWILCH/NDC1/SMC3/BRD7/SPDL1/CENPE/CDK1/KIF2C/KIF3B/PLK1/CDCA8/SMC4/IK/RMI2/SMC2/PSMC3IP/LCMT1/ACTL6A/CDC16/CDK5RAP2/DRG1/TACC3/TPR/NUF2/RIOK2/VPS4A/ANAPC5/RAN/SPICE1/ANAPC15/ASPM/TOP2B/APC/KMT5A/BCCIP/NCAPH…
GO:0001706	endoderm formation	51	-0.696324	-2.54087	1.80179e-09	2.49701e-07	GATA6/MMP9/COL5A2/MMP14/COL5A1/HMGA2/COL6A1/COL4A2/DUSP4/ITGA5/MMP2/COL7A1/ITGAV/INHBA/FN1
GO:0043038	amino acid activation	45	0.694638	2.4581	2.75959e-09	3.48445e-07	WARS1/GARS1/IARS1/SARS1/YARS1/MARS1/TARS1/AARS1/EPRS1/CARS1/LARS1/RARS1/FARSB/AASDH
GO:0022904	respiratory electron transport chain	113	0.547305	2.30553	2.74506e-09	3.48445e-07	ND1/ND2/NDUFA7/CCNB1/COX7A2/NDUFA3/NDUFA6/COX3/CYTB/ND4/NDUFB3/COX8A/COX7B/UQCR11/SLC25A22/COX1/COX5A/NDUFA12/CDK1/ND3/NDUFA4/SDHC/COX6B1/SDHAF2/NDUFV2/NDUFB5/COX2/ND5/DGUOK/SNCA/UQCRQ/NDUFA9/SLC25A18/PARK7/NDUFA1/UQCRFS1/AFG1L/NDUFB9/NDUFS6/UQCR10/UQCRH/COX6A1/NDUFB7/COX4I1/UQCRC2/GPD2/NDUFV3/CHCHD2/ETFB/NDUFS7/NDUFS8/NDUFAF1/UQCRB/NDUFA2/COX15/COX5B/COQ9/NDUFA10/UQCC3/PPARGC1A/IMMP2L
GO:0045785	positive regulation of cell adhesion	362	-0.38812	-1.90537	2.72937e-09	3.48445e-07	CCDC88B/ITGA4/HMGB1/KLHL25/EFEMP2/ZBTB7B/RRAS/AZU1/MAP4K4/ARPC2/FOXC2/TNFSF9/CD6/SPOCK2/CD24/ACTB/BTN2A2/RIPK2/SRC/PPM1F/MYADM/ANK3/CBFB/BCL10/KITLG/JAK1/ETS1/IL18/ROCK1/ABL1/CDK6/EGR3/PCK1/RHOD/CDH13/PYCARD/NFAT5/FUT4/GLI2/DISC1/DOCK5/ARID1B/MEGF10/SDC4/IL1B/FERMT1/CD274/RASGRP1/MAP3K8/ZMIZ1/ADA/LIMS2/RET/BCL6/SMAD7/FLNA/GLI3/COL16A1/CCN1/FRMD5/FSTL3/SOX4/F11R/NEDD9/SIRPA/MALT1/ZFHX3/TMEM102/LIM…
GO:0071396	cellular response to lipid	456	-0.370051	-1.85875	2.58083e-09	3.48445e-07	GBP2/CREB1/KLF9/SSTR2/CD40/P2RY6/SASH1/RIPK2/SRC/AKR1C2/PTGER2/BCL10/MYD88/MSN/HSPA1A/ATP1A3/ISL1/CXCL2/NPC1/ADCY1/FOXP1/ABL1/TMF1/WNT5B/HDAC5/PTGER4/FES/PPP1R9B/NR1H3/MAP2K7/PCK1/PYCARD/ADTRP/TNC/TRIB1/ZFP36L1/WNT11/UPF1/AHR/VIM/MN1/PIM1/IL1B/PAQR7/CYP24A1/KMT2D/CD274/REST/CALCOCO1/TNIP3/ZMIZ1/CFLAR/EDN1/LCOR/BCL2L11/CPT1A/RET/CLDN1/FZD7/CYP7B1/FBXO32/NFKBIA/PADI2/NCOR2/ARID5A/PDK4/ZBTB7A/SIRPA/…
GO:0000280	nuclear division	363	0.392785	1.89314	3.02998e-09	3.74269e-07	IGF2/RGCC/TOP2A/MSX1/TTK/TPX2/CALR/CENPF/FANCD2/DLGAP5/MYBL2/PDE3A/NCAPG/CCNB2/SPC24/PTTG1/PRC1/BUB1B/MAD2L2/CDC25B/MLH1/CHMP4A/KIF18A/BUB1/CCNB1/NEK2/KIF22/KIF23/NDC80/KIF4A/MKI67/SPAG5/KIF11/BIRC5/UBE2C/CDT1/KIFC1/EML4/CDC20/ZWILCH/NDC1/SMC3/RPL24/BMP7/SPDL1/CENPE/CDK1/KIF2C/KIF3B/PLK1/CDCA8/SMC4/RAD51B/IK/SMC2/PSMC3IP/LCMT1/CDCA2/CDC16/KIF20B/CDK5RAP2/IL1A/EME1/DRG1/WNT4/UBE2S/TPR/UBB/IGF1/NUF…
GO:0006754	ATP biosynthetic process	95	0.57339	2.33682	3.41841e-09	4.04654e-07	H19/ND1/ND2/ATP6/NDUFA7/ATP5MJ/NDUFA3/NDUFA6/ND4/ATP5MK/LIPA/ATP5PF/NDUFB3/ATP5MF/NDUFA12/ND3/SDHC/ATP8/ATP5MG/PARP1/NDUFV2/NDUFB11/ENO1/NDUFB5/NDUFA13/ND5/STOML2/ATP5F1A/NDUFA9/ATP5PO/NDUFA11/ATP5MC1/ATP5PB/ALDOA/NDUFA1/NUDT2/NDUFB9/NDUFS6/ATP5MC2/ATP5ME/NDUFB7/ATP5F1B/NDUFV3/NDUFS7/TMSB4X/NDUFS8
GO:0034976	response to endoplasmic reticulum stress	243	0.434454	2.02639	3.35546e-09	4.04654e-07	TRIB3/STC2/CHAC1/NIBAN1/DDIT3/HSPA5/NUPR1/SESN2/HERPUD1/CLU/XBP1/HSP90B1/ATF4/PDIA3/ATF3/CANX/PIK3R1/MANF/HYOU1/CALR/TMEM117/TBL2/SEL1L/DNAJC10/MAN1C1/RHBDD2/CCDC47/JKAMP/SYVN1/STT3B/CTH/FAF2/RACK1/EIF2S1/PDIA6/ERP29/CASP4/HM13/TMBIM6/PDIA4/TMEM129/SELENOS/NFE2L2/CREB3L1/AIFM1/UFC1/TMED2/ERMP1/DNAJC3/P4HB/PSMC6/CREB3/SDF2L1/ECPAS/PARK7/AMFR/FLOT1/ERP44/RHBDD1/FAF1/AUP1/SIRT1/DDRGK1/TMUB1/TOR1A/BC…
GO:0071216	cellular response to biotic stimulus	170	-0.484335	-2.15857	3.76753e-09	4.28142e-07	SBNO2/CD6/CDC73/GBP2/CD40/SASH1/RIPK2/TLR6/SRC/BCL10/MYD88/CXCL2/ABL1/HDAC5/NR1H3/MAP2K7/PYCARD/TRIB1/UPF1/AHR/VIM/IL1B/CD274/TNIP3/TIGAR/NFKBIA/ARID5A/SIRPA/MALT1/TLR2/TICAM2/NOTCH2/TICAM1/TXNIP/IRAK2/CAPN2/CD68/CCL2/MMP9/NFKBIZ/NOS2/SPON2/AXL/TNIP1/TNFSF4/IRAK1/CXCL5/TNFAIP3/CXCL1/ZC3H12A/EPHB2/CXCL8/ANKRD1/ABCA1/CXCL6/SERPINE1
GO:0002237	response to molecule of bacterial origin	236	-0.440699	-2.04232	3.71241e-09	4.28142e-07	SBNO2/CD6/CDC73/CD24/GBP2/CD40/SASH1/RIPK2/TLR6/RPS6KA3/SRC/PTGER2/PELI1/BCL10/MYD88/CXCL2/NFKB2/FOXP1/ABL1/HDAC5/PTGER4/NR1H3/MAP2K7/PCK1/PYCARD/ABCC8/TRIB1/UPF1/AHR/VIM/LOXL1/IL1B/CD274/SSC5D/GCH1/TNIP3/EDN1/TRIM6/CLDN1/CEBPB/NFKBIA/THBD/ARID5A/ADM/SIRPA/MALT1/TLR2/TICAM2/TICAM1/IRAK2/CAPN2/CD68/CCL2/TH/MMP9/NFKBIZ/DIO2/NOS2/SPON2/AXL/DUSP10/F2R/CASP3/TNIP1/TNFSF4/IRAK1/CXCL5/PCSK1/TNFAIP3/CXCL…
GO:0006418	tRNA aminoacylation for protein translation	41	0.710272	2.47616	3.85865e-09	4.29899e-07	WARS1/GARS1/IARS1/SARS1/YARS1/MARS1/TARS1/AARS1/EPRS1/CARS1/LARS1/RARS1/FARSB
GO:0015980	energy derivation by oxidation of organic compounds	294	0.413488	1.94657	4.31638e-09	4.71647e-07	IGF2/NUPR1/SHMT2/PYGM/ND1/ND2/ATP6/STK40/UGP2/NDUFA7/GYG2/MDH1B/CCNB1/COX7A2/NDUFA3/FH/NDUFA6/COX3/CYTB/ND4/TREX1/NOP53/ATP5PF/NDUFB3/COX8A/COX7B/UQCR11/SLC25A22/COX1/ATP5MF/COX5A/NDUFA12/ACO2/CDK1/ND3/NDUFA4/SDHC/BLOC1S1/AK4/ATP8/ATP5MG/SUCLG1/COX6B1/SDHAF2/NDUFV2/SELENOS/NDUFB11/NDUFB5/COX2/PPP1R3C/IGF1/CHCHD5/NDUFA13/ND5/PHKB/PPP1CC/STOML2/DGUOK/ATP5F1A/ADGRF5/SNCA/UQCRQ/PRDM16/NDUFA9/PPIF/ACT…
GO:0022618	protein-RNA complex assembly	198	0.456465	2.07599	4.74053e-09	5.0822e-07	SRSF5/EIF2S2/RPL23A/EIF3L/PSIP1/EIF5/EIF2S3/RPL13A/NOP2/EIF3C/RPS27/DDX1/RPL38/RPL11/RPS14/NOP53/RPS28/DDX39B/SF3A3/RPS15/EIF3F/MRPS7/SNRPB2/RPL24/EIF3M/EIF3H/RPLP0/RPL6/SRSF6/RPS19/SNRPD3/CLNS1A/ATR/RPS5/TAF9/SNRPC/SF3B1/USP39/SNRPA1/PUF60/HSP90AA1/SF3B5/SNRPG/SNU13/DHX9/SNRPD2/EIF3K/RPL5/TXNL4A/XRCC5/SNRPD1/RPL10/SHQ1/NCBP1/ZRSR2/RPSA2/SF3B4/EIF3E/PIH1D2/DHX29/SLU7/SF3B2/POLR2D/LUC7L3/ISY1/PRPF…
GO:1901605	alpha-amino acid metabolic process	168	0.477869	2.11159	4.95741e-09	5.2163e-07	PSAT1/PHGDH/SLC7A11/SHMT2/CBS/LOC102724560/ASNS/PYCR1/ATF4/ODC1/TDO2/PRODH/GOT1/TYR/DCT/ASS1/PIPOX/SLC38A1/GPT2/ILVBL/ACADSB/PSPH/GMPS/OCA2/CTH/SRR/GCAT/BLMH/ARHGAP11B/FAH/SEPHS2/GLDC/BCAT1/SHMT1/PYCR2/GART/HIBCH/PARK7/ACAT1/ASNSD1/KYAT3/HPD/BAAT/HMGCL/HSD17B10
GO:0043039	tRNA aminoacylation	44	0.700737	2.47744	5.98602e-09	5.86424e-07	WARS1/GARS1/IARS1/SARS1/YARS1/MARS1/TARS1/AARS1/EPRS1/CARS1/LARS1/RARS1/FARSB
GO:0015986	proton motive force-driven ATP synthesis	74	0.612953	2.39134	5.93047e-09	5.86424e-07	ND1/ND2/ATP6/NDUFA7/ATP5MJ/NDUFA3/NDUFA6/ND4/ATP5MK/ATP5PF/NDUFB3/ATP5MF/NDUFA12/ND3/SDHC/ATP8/ATP5MG/NDUFV2/NDUFB11/NDUFB5/NDUFA13/ND5/STOML2/ATP5F1A/NDUFA9/ATP5PO/NDUFA11/ATP5MC1/ATP5PB/NDUFA1/NDUFB9/NDUFS6/ATP5MC2/ATP5ME/NDUFB7/ATP5F1B/NDUFV3/NDUFS7/NDUFS8
GO:0000819	sister chromatid segregation	218	0.444166	2.04384	5.9237e-09	5.86424e-07	TOP2A/CDC6/TTK/TPX2/CENPF/DLGAP5/MYBL2/NCAPG/SPC24/PRC1/BUB1B/MAD2L2/CHMP4A/KIF18A/BUB1/CCNB1/NEK2/KIF22/KIF23/NDC80/KIF4A/SPAG5/KIF11/BIRC5/UBE2C/CDT1/KIFC1/EML4/CDC20/ZWILCH/SMC3/BRD7/SPDL1/CENPE/CDK1/KIF2C/KIF3B/PLK1/CDCA8/SMC4/IK/RMI2/SMC2/LCMT1/ACTL6A/CDC16/CDK5RAP2/DRG1/TACC3/TPR/NUF2/RIOK2/VPS4A/ANAPC5/RAN/SPICE1/ANAPC15/TOP2B/APC/KMT5A/BCCIP/NCAPH2/NUSAP1/KIF14/NCAPG2/NCAPD2/NCAPD3/KNTC1/…
GO:0050878	regulation of body fluid levels	253	-0.424566	-2.00249	5.98337e-09	5.86424e-07	DGKG/GNAI2/JMJD1C/ENTPD1/STAT5B/PABPC4/PLEK/GNA13/TLR4/TLN1/PEAR1/ENPP4/BLOC1S6/DGKA/CD9/WNK4/ANXA8/SERPINA1/VDR/ZBTB7B/SRF/FBLN1/F2RL2/PDGFA/STXBP1/XDH/F10/CREB1/AQP5/CD40/ACTB/OXTR/DGKD/SRC/P2RY2/VCL/HSPB1/RAP2B/NR1H3/DMTN/SOCS2/ADTRP/PRICKLE1/DGKH/DDR1/CD59/CYBA/PDGFRA/FZD6/HYAL2/EDN1/ADA/FLNA/SH2B3/OPRL1/CELSR2/THBD/NCOR2/F11R/FLI1/ADM/VAV2/SLC29A1/THBS1/PLAT/PDGFB/STAT5A/PROCR/WNK1/MYL9/DGKI…
GO:1901615	organic hydroxy compound metabolic process	419	0.375625	1.84063	6.45565e-09	6.1135e-07	PSAT1/SLC7A11/ALDH1A1/PCK2/PLPP3/HMGCS1/LDLR/TYRP1/HMGCR/SNCAIP/DHCR24/NQO1/SQLE/VLDLR/PTH1R/EDNRA/SULT1A1/EPAS1/ALPL/CYP51A1/DHRS3/SREBF2/INSIG1/PMEL/DHRS7/RAB38/INPP5B/DHCR7/RDH10/GOT1/APOE/FDFT1/TYR/MAOB/DCT/NPC2/ALDH3B1/G6PD/BMP5/MVD/FDPS/LDHB/GPR37/PLCG2/ALG9/LRP2/LIPA/GATA3/CLCN2/OCA2/APOL1/MSMO1/COQ2/DAB2/ACO2/SREBF1/NSDHL/AKR1A1/DPM3/RPE65/OSBPL9/FAH/RDH11/MRS2/VPS35/SPTLC3/ALDH3A2/WNT4/A…
GO:0006753	nucleoside phosphate metabolic process	468	0.357105	1.76735	6.40971e-09	6.1135e-07	H19/ALDH1L2/GARS1/HMGCS1/HMGCR/ND1/NQO1/FMO1/SULT1A1/TKT/ATP1A2/ND2/ADCY2/TDO2/ATP6/G6PD/MVD/NDUFA7/TYMS/PIPOX/ACACA/ATP5MJ/MDH1B/LDHB/NDUFA3/ELOVL6/NDUFA6/MPP1/ND4/ATP5MK/TK1/DCAKD/PDE8A/LIPA/ATP5PF/GMPS/NDUFB3/RRM1/ACSL3/GUCY1B1/PAICS/ME1/ATP5MF/NDUFA12/ND3/SDHC/TJP2/SLC25A1/AK4/ATP8/TECR/MBD4/ATP5MG/SUCLG1/ATP1B1/PARP1/NMRK2/NDUFV2/NDUFB11/ENO1/NDUFB5/HINT1/DCXR/PGD/NDUFA13/MVK/IMPDH2/ND5/ALDH…
GO:0002009	morphogenesis of an epithelium	437	-0.359612	-1.80532	6.67668e-09	6.21917e-07	FZD3/SRF/PDGFA/FOXC2/SPINT2/ARHGEF19/CLASP2/RBM15/NTN1/SEMA4C/ACTB/DLG5/ASB2/SRC/NGFR/BCL10/MSN/LHX1/PPP3R1/FGF2/SOS1/GDNF/RNF207/ST14/VCL/SMURF1/FOXP1/ABL1/WNT5B/RIPK4/PRICKLE1/TNC/JAG1/GLI2/WNT11/DDR1/PML/FGF1/SDC4/LIN7C/FERMT1/CSF1R/SPRY2/TIE1/FZD6/FOXD1/EDN1/SOX11/PLXNA1/RET/TFAP2A/FLNA/GLI3/PCDH8/CELSR3/CCN1/MTSS1/FZD7/CYP7B1/CELSR2/CELSR1/WDR1/PKD1/ADM/MIB1/PROX1/HS3ST3A1/CSMD1/NOTCH2/CITED…
GO:0072521	purine-containing compound metabolic process	425	0.369216	1.80897	7.53752e-09	6.90777e-07	H19/ALDH1L2/SLC16A9/HMGCS1/SHMT2/HMGCR/ND1/NQO1/FMO1/SULT1A1/TKT/ATP1A2/ND2/ADCY2/TDO2/ATP6/G6PD/MVD/NDUFA7/PIPOX/ACACA/ATP5MJ/MDH1B/LDHB/NDUFA3/ELOVL6/NDUFA6/MPP1/ND4/ATP5MK/DCAKD/PDE8A/LIPA/ATP5PF/GMPS/NDUFB3/TTR/ACSL3/GUCY1B1/PAICS/ME1/ATP5MF/NDUFA12/ND3/SDHC/TJP2/SLC25A1/AK4/ATP8/TECR/ATP5MG/SUCLG1/ATP1B1/OARD1/PARP1/NMRK2/NDUFV2/NDUFB11/ENO1/NDUFB5/HINT1/DCXR/PGD/NDUFA13/MVK/IMPDH2/ND5/ALDH1…
GO:0071826	protein-RNA complex organization	206	0.450327	2.06107	8.29087e-09	7.47757e-07	SRSF5/EIF2S2/RPL23A/EIF3L/PSIP1/EIF5/EIF2S3/RPL13A/NOP2/EIF3C/RPS27/DDX1/RPL38/RPL11/RPS14/NOP53/RPS28/DDX39B/SF3A3/RPS15/EIF3F/MRPS7/SNRPB2/RPL24/EIF3M/EIF3H/RPLP0/RPL6/SRSF6/RPS19/SNRPD3/CLNS1A/ATR/RPS5/TAF9/SNRPC/SF3B1/USP39/SNRPA1/PUF60/HSP90AA1/SF3B5/SNRPG/SNU13/DHX9/SNRPD2/EIF3K/RPL5/TXNL4A/XRCC5/SNRPD1/ZFAND1/RPL10/SHQ1/NCBP1/ZRSR2/RPSA2/SF3B4/EIF3E/PIH1D2/DHX29/SLU7/SF3B2/POLR2D/LUC7L3/IS…
GO:0043408	regulation of MAPK cascade	495	-0.353267	-1.78886	8.46421e-09	7.51463e-07	HMGB1/MAP4K2/EZR/GAREM1/MDFIC/RRAS/MAP4K4/FBLN1/STYX/PDGFA/PELI2/CD24/XDH/CD40/SEMA4C/P2RY6/SASH1/BTN2A2/EIF2AK2/RIPK2/TLR6/MTURN/SRC/SPRED2/GRIK2/GSDME/PAK5/MYD88/PAQR3/FGF2/ROCK1/ARL6IP5/EFNA1/ABL1/DENND2B/PAK6/PTPRR/BCAR3/ARHGEF5/DOK4/WWC1/MAP2K7/NDST1/NF2/XIAP/SPRED1/MAP3K3/PYCARD/FGF1/IL1B/TENM1/PDGFRA/IQGAP1/AKAP13/CSF1R/SPRY2/RASGRP1/ACTA2/NDRG2/DUSP7/HYAL2/CFLAR/EDN1/ALKAL2/GLIPR2/RET/CAR…
GO:0009117	nucleotide metabolic process	461	0.361181	1.78733	8.61124e-09	7.52755e-07	H19/ALDH1L2/GARS1/HMGCS1/HMGCR/ND1/NQO1/FMO1/SULT1A1/TKT/ATP1A2/ND2/ADCY2/TDO2/ATP6/G6PD/MVD/NDUFA7/TYMS/PIPOX/ACACA/ATP5MJ/MDH1B/LDHB/NDUFA3/ELOVL6/NDUFA6/MPP1/ND4/ATP5MK/DCAKD/PDE8A/LIPA/ATP5PF/GMPS/NDUFB3/RRM1/ACSL3/GUCY1B1/PAICS/ME1/ATP5MF/NDUFA12/ND3/SDHC/TJP2/SLC25A1/AK4/ATP8/TECR/MBD4/ATP5MG/SUCLG1/ATP1B1/PARP1/NMRK2/NDUFV2/NDUFB11/ENO1/NDUFB5/HINT1/DCXR/PGD/NDUFA13/MVK/IMPDH2/ND5/ALDH1L1/…
GO:0007015	actin filament organization	398	-0.379118	-1.86952	8.99128e-09	7.74068e-07	CLASP1/AIF1L/TACR1/ELMO1/BAG4/DBN1/MICALL2/GMFB/RFLNA/ZNF664-RFLNA/CORO6/PDLIM1/PLEC/PRKN/SSH2/KPTN/PFN1/PLEK/MYO1C/RND1/MICAL3/FLII/SSH3/TMOD1/PSTPIP2/COTL1/BAIAP2L1/CD2AP/BRAF/CNN2/RFLNB/SORBS1/EZR/KCTD13/MYO15A/GAS7/ARPC2/SRF/RND2/HIP1R/CLASP2/ARPC5/CCDC88A/SHROOM4/MYO1D/TMOD2/SRC/RND3/ARHGEF10L/PPM1F/WIPF3/MYADM/ARPC1B/ARF6/SSH1/PLS1/FMN2/MICAL1/ROCK1/ABL1/AP1AR/PTGER4/TMSB15B/TMSB15C/JMY/MYO…
GO:0046034	ATP metabolic process	125	0.517309	2.19514	9.3304e-09	7.91273e-07	H19/ND1/ATP1A2/ND2/ATP6/NDUFA7/ATP5MJ/NDUFA3/NDUFA6/ND4/ATP5MK/LIPA/ATP5PF/NDUFB3/ATP5MF/NDUFA12/ND3/SDHC/AK4/ATP8/ATP5MG/ATP1B1/PARP1/NDUFV2/NDUFB11/ENO1/NDUFB5/NDUFA13/ND5/STOML2/ATP5F1A/NDUFA9/ATP5PO/NDUFA11/ATP5MC1/ATP5PB/ALDOA/NDUFA1/AK2/NUDT2/NDUFB9/NDUFS6/ATP5MC2/ATP5IF1/ATP5ME/NDUFB7/ATP5F1B/NDUFV3/NDUFS7/TMSB4X/NDUFS8/BAD/NDUFA2/MYH3/HSPA8/NDUFA10/UQCC3/PPARGC1A/VCP/ATP5PD/NDUFA8/ATP5F1C…
GO:0009205	purine ribonucleoside triphosphate metabolic process	147	0.495703	2.15135	1.01417e-08	8.47431e-07	H19/ND1/ATP1A2/ND2/ATP6/NDUFA7/ATP5MJ/NDUFA3/NDUFA6/ND4/ATP5MK/LIPA/ATP5PF/NDUFB3/ATP5MF/NDUFA12/ND3/SDHC/AK4/ATP8/ATP5MG/ATP1B1/PARP1/NDUFV2/NDUFB11/ENO1/NDUFB5/NDUFA13/IMPDH2/ND5/STOML2/ATP5F1A/RAN/NDUFA9/ATP5PO/NDUFA11/ATP5MC1/ATP5PB/ALDOA/NDUFA1/AK2/NUDT2/NDUFB9/NDUFS6/ATP5MC2/ATP5IF1/ATP5ME/NDUFB7/ATP5F1B/NDUFV3/NDUFS7/TMSB4X/NDUFS8/NME1/NME5/BAD/NME9/NDUFA2/MYH3/HSPA8/NDUFA10/UQCC3/PPARGC1A…
GO:0042776	proton motive force-driven mitochondrial ATP synthesis	66	0.614163	2.36057	1.14649e-08	9.30624e-07	ND1/ND2/ATP6/NDUFA7/NDUFA3/NDUFA6/ND4/ATP5PF/NDUFB3/ATP5MF/NDUFA12/ND3/SDHC/ATP8/ATP5MG/NDUFV2/NDUFB11/NDUFB5/NDUFA13/ND5/STOML2/ATP5F1A/NDUFA9/ATP5PO/NDUFA11/ATP5PB/NDUFA1/NDUFB9/NDUFS6/ATP5ME/NDUFB7/ATP5F1B/NDUFV3/NDUFS7/NDUFS8/NDUFA2
GO:0009617	response to bacterium	407	-0.371646	-1.8414	1.13989e-08	9.30624e-07	SBNO2/SLC30A1/CD6/CDC73/CD24/GBP2/MIAT/CD40/SASH1/RIPK2/TLR6/RPS6KA3/SRC/PTGER2/PELI1/BCL10/MYD88/CXCL2/NFKB2/IL18/CHD7/ADGRB1/OAS3/FOXP1/ABL1/TMF1/HDAC5/PTGER4/OPTN/NR1H3/MAP2K7/GSDMB/XIAP/PCK1/PYCARD/ABCC8/TRIB1/WASL/UPF1/LYST/AHR/VIM/OCIAD2/CYBA/LOXL1/IL1B/CHGA/CD274/SSC5D/GCH1/TNIP3/EDN1/RNF213/TRIM6/CLDN1/CA3/TRAC/IL27RA/WFDC2/CEBPB/TREM1/NFKBIA/THBD/SCN7A/LCN2/ARID5A/ADM/SIRPA/CCDC186/MALT1…
GO:0008652	amino acid biosynthetic process	64	0.6262	2.39841	1.3826e-08	1.10647e-06	PSAT1/PHGDH/ALDH1A1/SHMT2/CBS/LOC102724560/ASNS/PYCR1/SLC1A3/GOT1/ASS1/SLC38A1/ILVBL/PSPH/CTH/SRR/SEPHS2/BCAT1/SHMT1/PYCR2/PARK7/ASNSD1
GO:0009199	ribonucleoside triphosphate metabolic process	154	0.487054	2.12723	1.50091e-08	1.18447e-06	H19/ND1/ATP1A2/ND2/ATP6/NDUFA7/ATP5MJ/NDUFA3/NDUFA6/ND4/ATP5MK/LIPA/ATP5PF/NDUFB3/ATP5MF/NDUFA12/ND3/SDHC/AK4/ATP8/ATP5MG/ATP1B1/PARP1/NDUFV2/NDUFB11/ENO1/NDUFB5/NDUFA13/IMPDH2/ND5/STOML2/ATP5F1A/RAN/NDUFA9/ATP5PO/NDUFA11/ATP5MC1/ATP5PB/ALDOA/NDUFA1/AK2/NUDT2/NDUFB9/NDUFS6/ATP5MC2/ATP5IF1/ATP5ME/NDUFB7/ATP5F1B/NDUFV3/NDUFS7/TMSB4X/NDUFS8/NME1/NME5/BAD/NME9/NDUFA2/MYH3/HSPA8/NDUFA10/UQCC3/PPARGC1A…
GO:0007160	cell-matrix adhesion	199	-0.452114	-2.06668	1.5579e-08	1.2126e-06	ROCK1/VCL/ABL1/CDK6/COL5A3/NF2/DMTN/CORO1C/RHOD/CDH13/JAG1/DISC1/ITGB5/DDR1/DAPK3/SDC4/POSTN/ITGA7/FERMT1/MACF1/BCL2L11/BCL6/COL16A1/ONECUT2/PKD1/LIMS1/ITGA8/DLC1/JUP/THBS1/PPFIA1/ZYX/PTPRJ/ITGB6/THY1/ITGA2/BST1/MMP14/PLAU/L1CAM/CCN2/SFRP1/ITGA3/GREM1/ACTN1/PHLDB2/ITGB3/ITGB1/ITGA5/ADAMTS12/ITGAV/ITGA11/FN1/SERPINE1
GO:0070371	ERK1 and ERK2 cascade	232	-0.434531	-2.01383	1.6053e-08	1.23261e-06	HMGB1/EZR/GAREM1/RRAS/FBLN1/STYX/PDGFA/P2RY6/OXTR/BTN2A2/RIPK2/MTURN/SRC/SPRED2/FGF2/ABL1/DENND2B/PTGER4/PTPRR/MAP2K7/SPRED1/PYCARD/ZFP36L1/FGF1/IL1B/PDGFRA/CSF1R/SPRY2/RASGRP1/ACTA2/NDRG2/DUSP7/CFLAR/EDN1/ALKAL2/GLIPR2/TIMP3/CCN1/HTR2C/SIRPA/ADCYAP1/NOTCH2/SPRED3/C1QL4/CCL20/CCL2/CD74/SOX9/PDGFB/ARRB1/DUSP6/NOX4/NDRG4/DUSP26/DUSP10/F2R/CCN2/TNIP1/PDGFC/F2RL1/TGFB1/ITGB3/DUSP4/GAS6/EPHB2/CHI3L1/I…
GO:0009144	purine nucleoside triphosphate metabolic process	153	0.484751	2.11536	1.74045e-08	1.30122e-06	H19/ND1/ATP1A2/ND2/ATP6/NDUFA7/ATP5MJ/NDUFA3/NDUFA6/ND4/ATP5MK/LIPA/ATP5PF/NDUFB3/ATP5MF/NDUFA12/ND3/SDHC/AK4/ATP8/ATP5MG/ATP1B1/PARP1/NDUFV2/NDUFB11/ENO1/NDUFB5/NDUFA13/IMPDH2/ND5/STOML2/DGUOK/ATP5F1A/RAN/NDUFA9/ATP5PO/NDUFA11/ATP5MC1/ATP5PB/ALDOA/NDUFA1/AK2/NUDT2/NDUFB9/NDUFS6/ATP5MC2/ATP5IF1/ATP5ME/NDUFB7/ATP5F1B/NDUFV3/NDUFS7/TMSB4X/NDUFS8/NME1/NME5/BAD/NME9/NDUFA2/MYH3/HSPA8/NDUFA10/UQCC3/PP…
GO:0000070	mitotic sister chromatid segregation	178	0.465073	2.07688	1.73727e-08	1.30122e-06	TTK/TPX2/CENPF/DLGAP5/MYBL2/NCAPG/SPC24/PRC1/BUB1B/MAD2L2/CHMP4A/KIF18A/BUB1/CCNB1/NEK2/KIF22/KIF23/NDC80/KIF4A/SPAG5/KIF11/BIRC5/UBE2C/CDT1/KIFC1/EML4/CDC20/ZWILCH/SMC3/SPDL1/CENPE/CDK1/KIF2C/KIF3B/PLK1/CDCA8/SMC4/IK/SMC2/LCMT1/CDC16/CDK5RAP2/DRG1/TPR/NUF2/VPS4A/ANAPC5/RAN/SPICE1/ANAPC15/APC/KMT5A/BCCIP/NCAPH2/NUSAP1/KIF14/NCAPG2/NCAPD2/NCAPD3/KNTC1/BOD1/KLHL22
GO:0002521	leukocyte differentiation	440	-0.362754	-1.82201	1.77091e-08	1.3068e-06	ITGA4/HMGB1/OSTM1/KLHL25/ZBTB7B/RRAS/STAT6/SNX10/SRF/SBNO2/TNFSF9/PRDM1/PPP3CB/CREB1/ACTB/BTN2A2/RIPK2/RELB/RUNX2/SRC/CBFB/CAMK4/MYD88/TCIRG1/KLF6/KITLG/JAK1/SOS1/IL18/CHD7/TOB2/FOXP1/ABL1/HDAC5/YY1/IRF2BP2/LRRK1/PTGER4/TNFRSF9/FES/CDK6/EGR3/SIGLEC15/PCK1/TRIB1/ZFP36L1/GLI2/ARID1B/IL1B/CSF1R/RASGRP1/FNIP1/JUNB/ZMIZ1/ADA/CARTPT/BCL6/SMAD7/GLI3/FBN1/FZD7/CEBPB/FSTL3/SOX4/NEDD9/KMT2A/ZBTB7A/TSPAN2/R…
GO:0007492	endoderm development	69	-0.614617	-2.3795	2.00853e-08	1.44584e-06	ZFP36L1/ITGB5/ITGA7/GATA6/MMP9/COL5A2/MMP14/COL5A1/HMGA2/COL6A1/COL4A2/DUSP4/ITGA5/MMP2/COL7A1/ITGAV/INHBA/FN1
GO:0050865	regulation of cell activation	443	-0.359098	-1.80543	2.01023e-08	1.44584e-06	GPAM/CD9/BRAF/CYGB/NR1D1/RC3H2/CCDC88B/HFE/HMGB1/KLHL25/SYT11/ZBTB7B/LMO1/STAT6/CBLB/PDGFA/TNFSF9/CD6/PRDM1/STXBP1/LAT/CD24/CD40/ACTB/BTN2A2/DLG5/RIPK2/TLR6/SRC/PELI1/CBFB/CAMK4/STXBP2/BCL10/MYD88/KITLG/SOS1/IL18/ABL1/SLC15A4/CHRNB2/GAL/TNFRSF9/FES/NR1H3/EGR3/PCK1/PYCARD/ZFP36L1/GLI2/SOCS6/AHR/ARID1B/SDC4/IL1B/THEMIS2/PDGFRA/CD274/RASGRP1/MAP3K8/ACTA2/JUNB/ZMIZ1/SOX11/ADA/BCL6/SMAD7/FLNA/SH2B3/GL…
GO:0006956	complement activation	28	0.762038	2.46897	2.28366e-08	1.62197e-06	CFI/C4B/C4A/C7/A2M/CLU/RGCC/C6/C2/CFH/CFB/C1S/SVEP1
GO:0034612	response to tumor necrosis factor	190	-0.448359	-2.03749	2.31719e-08	1.62547e-06	GBP2/ULK1/CD58/CD40/TRAF1/GSDME/HSPA1A/TRAF5/FOXP1/CCDC3/MAP2K7/XIAP/PCK1/PYCARD/ZFP36L1/SMPD3/IKBKB/POSTN/KLF2/GCH1/HYAL2/EDN1/CLDN1/ADAMTS7/ACTN4/NFKBIA/BIRC3/LIMS1/CYLD/CTSK/THBS1/CCL20/CCL2/UBD/CD70/CASP3/SFRP1/F2RL1/SPHK1/BIRC7/TNFAIP3/GAS6/ADAMTS12/ZC3H12A/CXCL8/ANKRD1/CHI3L1/COL1A1
GO:0010720	positive regulation of cell development	363	-0.379938	-1.86703	2.80882e-08	1.9463e-06	TSPO/TENM4/SPEN/SLITRK1/HMGB1/KLHL25/ZBTB7B/SHOX2/RAB21/FZD3/SRF/MECP2/RND2/TNFSF9/CDH5/CREB1/NTN1/ACTB/NEFL/BTN2A2/RIPK2/RNF112/CBFB/KITLG/FGF2/MAP1B/IL18/SMURF1/CAMK2B/FES/PLAG1/EGR3/PCK1/TRIB1/MME/ZFP36L1/HAPLN4/SEMA4D/GLI2/DISC1/NCAN/BNC1/TRPV2/DSCAM/ARID1B/IL1B/EGR2/RASGRP1/ZNF365/MACF1/ZMIZ1/SOX11/ADA/PLXNA1/RET/BCL6/SMAD7/GLI3/FAIM/HAPLN1/SOX4/F11R/MAPT/NEDD9/MALT1/TLR2/TTBK1/NIBAN2/FADD/C…
GO:0050818	regulation of coagulation	52	-0.652118	-2.37745	3.16972e-08	2.16992e-06	DMTN/ADTRP/PDGFRA/EDN1/SH2B3/THBD/THBS1/PLAT/PDGFB/PROCR/FAP/F2R/C1QTNF1/PLAU/PLAUR/F2RL1/CAV1/EPHB2/SERPINE1
GO:0070372	regulation of ERK1 and ERK2 cascade	210	-0.437582	-2.01551	3.26957e-08	2.21163e-06	HMGB1/EZR/GAREM1/RRAS/FBLN1/STYX/PDGFA/P2RY6/BTN2A2/RIPK2/MTURN/SRC/SPRED2/FGF2/ABL1/DENND2B/PTPRR/MAP2K7/SPRED1/PYCARD/FGF1/IL1B/PDGFRA/CSF1R/SPRY2/RASGRP1/ACTA2/NDRG2/CFLAR/ALKAL2/GLIPR2/TIMP3/CCN1/HTR2C/SIRPA/ADCYAP1/NOTCH2/SPRED3/C1QL4/CCL20/CCL2/CD74/PDGFB/ARRB1/DUSP6/NOX4/NDRG4/DUSP26/DUSP10/F2R/CCN2/TNIP1/PDGFC/F2RL1/TGFB1/ITGB3/DUSP4/GAS6/EPHB2/CHI3L1/SEMA7A/INHBA/LIF/FN1
GO:1905818	regulation of chromosome separation	72	0.594072	2.31204	3.50003e-08	2.33967e-06	TTK/CENPF/DLGAP5/NCAPG/SPC24/BUB1B/MAD2L2/BUB1/CCNB1/NDC80/BIRC5/UBE2C/CDC20/ZWILCH/SPDL1/PLK1/CDCA8/SMC4/IK/SMC2/LCMT1/CDC16/CDK5RAP2/TPR/NUF2/ANAPC5/ANAPC15/APC/NCAPH2/NCAPG2/NCAPD2/NCAPD3/KNTC1/KLHL22
GO:0007596	blood coagulation	157	-0.473501	-2.10114	3.87806e-08	2.56223e-06	DGKG/JMJD1C/ENTPD1/PABPC4/PLEK/GNA13/TLR4/TLN1/PEAR1/ENPP4/BLOC1S6/DGKA/CD9/ANXA8/SERPINA1/SRF/FBLN1/F2RL2/PDGFA/STXBP1/F10/CD40/ACTB/DGKD/SRC/VCL/HSPB1/RAP2B/DMTN/ADTRP/DGKH/CD59/PDGFRA/FZD6/EDN1/FLNA/SH2B3/THBD/F11R/VAV2/THBS1/PLAT/PDGFB/PROCR/MYL9/DGKI/FAP/ITGA2/AXL/F2R/C1QTNF1/PLAU/CSRP1/PLAUR/F2RL1/CAV1/TFPI2/ITGB3/MYH9/GAS6/EPHB2/SERPINE1
GO:0009141	nucleoside triphosphate metabolic process	169	0.459523	2.03219	4.02497e-08	2.62872e-06	H19/ND1/ATP1A2/ND2/ATP6/NDUFA7/TYMS/ATP5MJ/NDUFA3/NDUFA6/ND4/ATP5MK/LIPA/ATP5PF/NDUFB3/ATP5MF/NDUFA12/ND3/SDHC/AK4/ATP8/ATP5MG/ATP1B1/PARP1/NDUFV2/NDUFB11/ENO1/NDUFB5/NDUFA13/IMPDH2/ND5/STOML2/DGUOK/ATP5F1A/RAN/NDUFA9/ATP5PO/NDUFA11/ATP5MC1/ATP5PB/ALDOA/NDUFA1/AK2/DTYMK/NUDT2/NDUFB9/NDUFS6/ATP5MC2/ATP5IF1/ATP5ME/NDUFB7/ATP5F1B/NDUFV3/NDUFS7/TMSB4X/NDUFS8/NME1/NME5/BAD/NME9/NDUFA2/DCTPP1/MYH3/HSPA…
GO:0010810	regulation of cell-substrate adhesion	190	-0.443512	-2.01546	4.18265e-08	2.70066e-06	BRAF/ACER2/FUT1/GCNT2/SPRY4/EFEMP2/RRAS/MAP4K4/ARPC2/CDKN2A/FBLN1/SPOCK2/CLASP2/SRC/PPM1F/MYADM/ROCK1/VCL/ABL1/AP1AR/CDK6/NF2/DMTN/CORO1C/CDH13/JAG1/DISC1/DOCK5/DDR1/DAPK3/ATXN3/SDC4/POSTN/FERMT1/MACF1/LIMS2/BCL6/FLNA/COL16A1/CCN1/ACTN4/FZD7/ONECUT2/NEDD9/LIMS1/DLC1/JUP/THBS1/EDIL3/PDGFB/TACSTD2/PTPRJ/THY1/BST1/MMP14/PLAU/SFRP1/ITGA3/GREM1/PHLDB2/ITGB3/ITGA5/COL1A1/FN1/SERPINE1
GO:0006163	purine nucleotide metabolic process	407	0.364005	1.77593	4.57888e-08	2.92328e-06	H19/ALDH1L2/HMGCS1/HMGCR/ND1/NQO1/FMO1/SULT1A1/TKT/ATP1A2/ND2/ADCY2/TDO2/ATP6/G6PD/MVD/NDUFA7/PIPOX/ACACA/ATP5MJ/MDH1B/LDHB/NDUFA3/ELOVL6/NDUFA6/MPP1/ND4/ATP5MK/DCAKD/PDE8A/LIPA/ATP5PF/GMPS/NDUFB3/ACSL3/GUCY1B1/PAICS/ME1/ATP5MF/NDUFA12/ND3/SDHC/TJP2/SLC25A1/AK4/ATP8/TECR/ATP5MG/SUCLG1/ATP1B1/PARP1/NMRK2/NDUFV2/NDUFB11/ENO1/NDUFB5/HINT1/DCXR/PGD/NDUFA13/MVK/IMPDH2/ND5/ALDH1L1/STOML2/DGUOK/ATP5F1A/…
GO:0051983	regulation of chromosome segregation	124	0.503155	2.12967	4.78684e-08	2.98888e-06	CDC6/TTK/CENPF/DLGAP5/NCAPG/SPC24/BUB1B/MAD2L2/BUB1/CCNB1/NDC80/MKI67/BIRC5/UBE2C/CDC20/ZWILCH/BRD7/SPDL1/CENPE/CDK1/KIF2C/PLK1/CDCA8/SMC4/IK/RMI2/SMC2/LCMT1/CDCA2/ACTL6A/CDC16/CDK5RAP2/TACC3/TPR/NUF2/RIOK2/ANAPC5/ANAPC15/APC/NCAPH2/NCAPG2/NCAPD2/NCAPD3/KNTC1/KLHL22/SIRT2/DPF3/CSNK2A1/ANAPC7
GO:0007599	hemostasis	162	-0.470957	-2.08304	4.76007e-08	2.98888e-06	DGKG/JMJD1C/ENTPD1/PABPC4/PLEK/GNA13/TLR4/TLN1/PEAR1/ENPP4/BLOC1S6/DGKA/CD9/ANXA8/SERPINA1/SRF/FBLN1/F2RL2/PDGFA/STXBP1/F10/CD40/ACTB/DGKD/SRC/VCL/HSPB1/RAP2B/DMTN/ADTRP/DGKH/CD59/PDGFRA/FZD6/EDN1/FLNA/SH2B3/THBD/F11R/FLI1/VAV2/THBS1/PLAT/PDGFB/PROCR/MYL9/DGKI/FAP/ITGA2/AXL/F2R/C1QTNF1/PLAU/CSRP1/PLAUR/F2RL1/CAV1/TFPI2/ITGB3/MYH9/GAS6/EPHB2/SERPINE1
GO:0140014	mitotic nuclear division	256	0.411854	1.93012	5.34586e-08	3.30165e-06	IGF2/RGCC/TTK/TPX2/CENPF/DLGAP5/MYBL2/NCAPG/SPC24/PRC1/BUB1B/MAD2L2/CHMP4A/KIF18A/BUB1/CCNB1/NEK2/KIF22/KIF23/NDC80/KIF4A/MKI67/SPAG5/KIF11/BIRC5/UBE2C/CDT1/KIFC1/EML4/CDC20/ZWILCH/SMC3/RPL24/BMP7/SPDL1/CENPE/CDK1/KIF2C/KIF3B/PLK1/CDCA8/SMC4/IK/SMC2/LCMT1/CDCA2/CDC16/KIF20B/CDK5RAP2/IL1A/DRG1/UBE2S/TPR/IGF1/NUF2/VPS4A/CHEK1/PKMYT1/ANAPC5/ANLN/RAN/SPICE1/ANAPC15/REEP4/NFIA/APC/NFIB/KMT5A/BCCIP/NCA…
GO:0097193	intrinsic apoptotic signaling pathway	278	0.404701	1.90275	5.55522e-08	3.39406e-06	TRIB3/CHAC1/DDIT4/DDIT3/NUPR1/SFRP2/HERPUD1/CLU/PYCR1/XBP1/ATF4/MSX1/NHERF1/ARHGEF2/IL10/PIK3R1/HYOU1/TMEM117/PRODH/CXCL12/DNAJC10/CD44/MSH6/SHISA5/E2F1/MLH1/MAP2K4/RPS3/TNFRSF1A/USP47/BCLAF1/DDX5/RPL11/HRAS/FYN/TMEM109/VDAC2/SYVN1/MELK/RACK1/SNW1/RPL26/ERP29/TMEM161A/CASP4/DNAJA1/PLEKHF1/TMBIM6/PPIA/MARCHF7/PARP1/SELENOS/NFE2L2/ENO1/CREB3L1/TAF9/HINT1/UBB/AIFM1/PDCD10/NDUFA13/URI1/TP73/P4HB/DDIA…
GO:0042255	ribosome assembly	60	0.610034	2.29735	5.95588e-08	3.52514e-06	RPL23A/EIF5/NOP2/RPS27/RPL38/RPL11/RPS14/NOP53/RPS28/RPS15/MRPS7/EIF5B/RPL24/RPLP0/RPL6/RPS19/RPS5/EIF2A/C1QBP/NPM1/RPL5/XRCC5/MPV17L2/RPL10/RPSA2/MTERF3/DHX29/MRPL20/BRIX1/MRM2/RPSA/NGRN/NLE1/RPF2
GO:0002694	regulation of leukocyte activation	407	-0.362557	-1.79637	5.83652e-08	3.52514e-06	CCDC88B/HFE/HMGB1/KLHL25/SYT11/ZBTB7B/LMO1/STAT6/CBLB/TNFSF9/CD6/PRDM1/STXBP1/LAT/CD24/CD40/ACTB/BTN2A2/DLG5/RIPK2/TLR6/SRC/PELI1/CBFB/CAMK4/STXBP2/BCL10/MYD88/KITLG/SOS1/IL18/ABL1/SLC15A4/CHRNB2/GAL/TNFRSF9/FES/NR1H3/EGR3/PCK1/PYCARD/ZFP36L1/GLI2/SOCS6/AHR/ARID1B/SDC4/IL1B/THEMIS2/CD274/RASGRP1/MAP3K8/JUNB/ZMIZ1/SOX11/ADA/BCL6/SMAD7/GLI3/IL27RA/CEBPB/SOX4/NEDD9/SIRPA/LRRC32/RC3H1/MALT1/TTBK1/TIC…
GO:0001501	skeletal system development	438	-0.347782	-1.74649	5.9377e-08	3.52514e-06	PITX2/CMKLR1/RPS6KA3/RUNX2/SRC/COL11A2/CTC1/ARID5B/SATB2/LHX1/FGF2/RAB23/CSRNP1/PRRX1/CHD7/COL11A1/SCX/FOXP1/RGN/WNT5B/LRRK1/PTGER4/NDST1/SIGLEC15/HAPLN4/SEMA4D/GLI2/SMPD3/WNT11/NCAN/CDKN1C/KIAA1217/PDGFRA/AKAP13/ADAMTS4/HYAL2/EDN1/SOX11/TFAP2A/FOXN3/ADAMTS7/SMAD7/GLI3/CYTL1/SLC2A10/CCN1/RANBP3L/FBN1/XYLT1/TLE5/EVC/HAPLN1/NAB1/ARID5A/PKD1/SH3PXD2B/GDF5/GDF6/LOX/NOTCH2/CITED2/ZNF219/TGFBI/CTSK/COL…
GO:0009069	serine family amino acid metabolic process	34	0.724985	2.4562	6.09652e-08	3.57118e-06	PSAT1/PHGDH/SLC7A11/SHMT2/CBS/LOC102724560/PSPH/CTH/SRR/SEPHS2/GLDC/SHMT1/GART
GO:0051046	regulation of secretion	478	-0.353443	-1.78263	6.84667e-08	3.96967e-06	PDCD6IP/GRM2/OPRM1/BRSK2/TLR4/CNR1/PDPK1/PINK1/GNA11/SYT5/NMB/GABBR1/ATP13A2/WNK4/CD2AP/BRAF/RHBDF1/TMEM132A/CAMK2A/TSPO/NR1D1/IER3IP1/VSNL1/HFE/RAB3A/SYT15/SLC8B1/SYT11/NTSR1/MYOF/RAB3C/RAB21/RAB11FIP3/F2RL2/GPR158/SLC30A1/VPS4B/SEPTIN4/CHRNA4/HIP1R/STXBP1/PNKD/SYTL4/PPP3CB/CLASP2/SYT3/CREB1/OXTR/PRKCG/SYT4/SMCR8/PPFIA2/FBXO45/STXBP2/ARF6/TCIRG1/P2RY2/KCNJ11/GDNF/ISL1/CHD7/MICAL1/RPH3AL/TMF1/SV2…
GO:0050817	coagulation	159	-0.469392	-2.07493	7.31901e-08	4.20067e-06	DGKG/JMJD1C/ENTPD1/PABPC4/PLEK/GNA13/TLR4/TLN1/PEAR1/ENPP4/BLOC1S6/DGKA/CD9/ANXA8/SERPINA1/SRF/FBLN1/F2RL2/PDGFA/STXBP1/F10/CD40/ACTB/DGKD/SRC/VCL/HSPB1/RAP2B/DMTN/ADTRP/DGKH/CD59/PDGFRA/FZD6/EDN1/FLNA/SH2B3/THBD/F11R/VAV2/THBS1/PLAT/PDGFB/PROCR/MYL9/DGKI/FAP/ITGA2/AXL/F2R/C1QTNF1/PLAU/CSRP1/PLAUR/F2RL1/CAV1/TFPI2/ITGB3/MYH9/GAS6/EPHB2/SERPINE1
GO:1901607	alpha-amino acid biosynthetic process	58	0.623788	2.3655	7.50963e-08	4.26697e-06	PSAT1/PHGDH/SHMT2/CBS/LOC102724560/ASNS/PYCR1/GOT1/ASS1/ILVBL/PSPH/CTH/SRR/SEPHS2/BCAT1/SHMT1/PYCR2/PARK7/ASNSD1
GO:0006457	protein folding	189	0.447634	2.02699	8.20074e-08	4.61352e-06	HSPA5/CLU/HSP90B1/ZMYND10/HSPA9/PDIA3/CANX/HYOU1/CALR/B2M/DNAJC10/PPIB/HSPD1/CCDC47/FKBP5/PRDX4/RANBP2/P3H1/WDR83OS/DNAJC1/PPIL1/PDIA6/SDF2/ERP29/HSPE1/DNAJA1/PPIA/PDIA4/TBCA/DNAJB11/MESD/CCT8/TOR2A/DNAJC7/DNAJC3/P4HB/ERO1B/PPIF/ALG12/SDF2L1/AHSA1/HSPB6/TCP1/HSPBP1/PPID/HSP90AA1/TBCB/ARL2/ERP44/ANP32E/SIL1/HSPA14/HSPA4/TOR1A/ENTPD5/LMAN2L/DNAJB12/NFYC/DNAJC4/PDRG1/MPDU1/TTC4/NUDC/ATF6/CCT5/PFDN6/…
GO:0050900	leukocyte migration	257	-0.40325	-1.89861	9.22699e-08	5.13997e-06	CMKLR1/ASB2/SRC/MYD88/MSN/KITLG/SOS1/CXCL2/ROCK1/ABL1/PTGER4/ARHGEF5/HSD3B7/IL16/PYCARD/PIP5K1C/ADTRP/CAMK1D/FUT4/WASL/SMPD3/LYST/IL1B/ITGA7/CHGA/CSF1R/EDN1/ADA/RET/B4GALT1/CXADR/CYP7B1/IL27RA/TREM1/FLT1/PADI2/F11R/NEDD9/WDR1/SIRPA/TMEM102/FADD/THBS1/CCL20/CCL2/CD74/PDGFB/WNK1/THY1/TGFB2/ITGA2/ABL2/BST1/MMP14/ITGA3/F2RL1/GREM1/CXCL5/ITGB3/ITGB1/MYH9/CXCL1/GAS6/MMP2/CXCL8/PIK3CD/CXCL6/SERPINE1
GO:0071356	cellular response to tumor necrosis factor	173	-0.458087	-2.0532	9.61792e-08	5.30573e-06	GBP2/ULK1/CD58/CD40/TRAF1/GSDME/HSPA1A/TRAF5/FOXP1/CCDC3/XIAP/PCK1/PYCARD/ZFP36L1/SMPD3/IKBKB/POSTN/KLF2/HYAL2/EDN1/CLDN1/ADAMTS7/ACTN4/NFKBIA/BIRC3/LIMS1/CYLD/CTSK/THBS1/CCL20/CCL2/CD70/SFRP1/F2RL1/SPHK1/BIRC7/TNFAIP3/GAS6/ADAMTS12/ZC3H12A/CXCL8/ANKRD1/CHI3L1/COL1A1
GO:0043410	positive regulation of MAPK cascade	339	-0.377747	-1.83613	1.06647e-07	5.77112e-06	PDGFA/PELI2/CD24/XDH/CD40/SEMA4C/P2RY6/SASH1/EIF2AK2/RIPK2/TLR6/MTURN/SRC/GSDME/MYD88/FGF2/ROCK1/ARL6IP5/EFNA1/ABL1/DENND2B/BCAR3/ARHGEF5/DOK4/WWC1/MAP2K7/NDST1/XIAP/MAP3K3/PYCARD/FGF1/IL1B/TENM1/PDGFRA/IQGAP1/AKAP13/CSF1R/SPRY2/RASGRP1/ACTA2/CFLAR/EDN1/ALKAL2/GLIPR2/RET/CARTPT/HIPK2/FZD7/FLT1/HTR2C/GDF6/ADCYAP1/NOTCH2/THBS1/CCL20/CCL2/CAV2/CD74/PDGFB/ARRB1/PTPRJ/SH3RF2/NOX4/TGFB2/NDRG4/IGF1R/F2R…
GO:0048285	organelle fission	409	0.361053	1.76139	1.0591e-07	5.77112e-06	IGF2/RGCC/TOP2A/MSX1/TTK/TPX2/CALR/CENPF/FANCD2/DLGAP5/MYBL2/PDE3A/NCAPG/CCNB2/SPC24/PTTG1/PRC1/BUB1B/MAD2L2/CDC25B/MLH1/CHMP4A/KIF18A/BUB1/CCNB1/NEK2/KIF22/KIF23/NDC80/KIF4A/MKI67/SPAG5/KIF11/BIRC5/UBE2C/CDT1/KIFC1/KDR/EML4/CDC20/ZWILCH/PPARG/NDC1/SMC3/RPL24/BMP7/SPDL1/CENPE/CDK1/KIF2C/KIF3B/PLK1/CDCA8/SMC4/RAD51B/IK/MFF/SMC2/AP3B1/PSMC3IP/LCMT1/CDCA2/VPS35/CDC16/KIF20B/CDK5RAP2/IL1A/EME1/DRG1/W…
GO:0006935	chemotaxis	317	-0.380168	-1.84266	1.15746e-07	6.14642e-06	FGF2/GDNF/CXCL2/HSPB1/SEMA6C/ARHGEF5/HSD3B7/FES/EGR3/IL16/CDH13/PIP5K1C/CAMK1D/SEMA4D/YTHDF1/LYST/DSCAM/FGF1/IL1B/PDGFRA/CHGA/CSF1R/NRP2/EDN1/TBR1/CCN1/CXADR/SEMA3F/CYP7B1/TREM1/FLT1/PADI2/NEDD9/TMEM102/LOX/DOCK2/S100A4/THBS1/CCL20/CCL2/HBEGF/NOVA2/CD74/BMPR2/PDGFB/WNK1/TUBB2B/FOSL1/PTPRJ/TGFB2/ITGA2/SEMA3C/BST1/PLAU/PLAUR/L1CAM/CMTM3/F2RL1/GREM1/TGFB1/CXCL5/ITGB3/CXCL1/GAS6/MMP2/CXCL8/PIK3CD/ITG…
GO:0042330	taxis	317	-0.380168	-1.84266	1.15746e-07	6.14642e-06	FGF2/GDNF/CXCL2/HSPB1/SEMA6C/ARHGEF5/HSD3B7/FES/EGR3/IL16/CDH13/PIP5K1C/CAMK1D/SEMA4D/YTHDF1/LYST/DSCAM/FGF1/IL1B/PDGFRA/CHGA/CSF1R/NRP2/EDN1/TBR1/CCN1/CXADR/SEMA3F/CYP7B1/TREM1/FLT1/PADI2/NEDD9/TMEM102/LOX/DOCK2/S100A4/THBS1/CCL20/CCL2/HBEGF/NOVA2/CD74/BMPR2/PDGFB/WNK1/TUBB2B/FOSL1/PTPRJ/TGFB2/ITGA2/SEMA3C/BST1/PLAU/PLAUR/L1CAM/CMTM3/F2RL1/GREM1/TGFB1/CXCL5/ITGB3/CXCL1/GAS6/MMP2/CXCL8/PIK3CD/ITG…
GO:0051917	regulation of fibrinolysis	10	-0.935387	-2.29658	1.20067e-07	6.31688e-06	THBD/THBS1/PLAT/FAP/PLAU/PLAUR/SERPINE1
GO:0051304	chromosome separation	78	0.569017	2.22791	1.88702e-07	9.83676e-06	TTK/CENPF/DLGAP5/NCAPG/SPC24/BUB1B/MAD2L2/BUB1/CCNB1/NDC80/BIRC5/UBE2C/CDC20/ZWILCH/SPDL1/PLK1/CDCA8/SMC4/IK/SMC2/LCMT1/CDC16/CDK5RAP2/TPR/NUF2/ANAPC5/ANAPC15/SMARCAD1/APC/NCAPH2/NCAPG2/NCAPD2/NCAPD3/KNTC1/KLHL22
GO:1900046	regulation of hemostasis	49	-0.656515	-2.38844	2.14161e-07	1.10624e-05	DMTN/ADTRP/PDGFRA/EDN1/SH2B3/THBD/THBS1/PLAT/PDGFB/FAP/F2R/C1QTNF1/PLAU/PLAUR/F2RL1/CAV1/EPHB2/SERPINE1
GO:0001704	formation of primary germ layer	105	-0.520853	-2.16949	2.17845e-07	1.11513e-05	LHX1/COL11A1/SCX/NF2/EYA2/WNT11/ITGB5/ITGA7/FZD7/GATA6/ITGA8/BMPR2/MMP9/COL5A2/ITGA2/MMP14/COL5A1/HMGA2/ITGA3/COL6A1/ITGB3/COL4A2/ITGB1/DUSP4/ITGA5/MMP2/COL7A1/ITGAV/INHBA/FN1
GO:0051306	mitotic sister chromatid separation	61	0.59645	2.25767	2.21552e-07	1.12398e-05	TTK/CENPF/DLGAP5/SPC24/BUB1B/MAD2L2/BUB1/CCNB1/NDC80/BIRC5/UBE2C/CDC20/ZWILCH/SPDL1/PLK1/CDCA8/IK/LCMT1/CDC16/CDK5RAP2/TPR/NUF2/ANAPC5/ANAPC15/APC/NCAPH2/KNTC1/KLHL22
GO:0001818	negative regulation of cytokine production	193	-0.435075	-1.97975	2.37695e-07	1.19455e-05	RABGEF1/GBA1/NFKB1/NPTN/TLR4/ATG12/NMB/CD2AP/TSPO/HFE/HMGB1/EZR/SYT11/SIGIRR/OTUD7B/CD24/BTN2A2/CMKLR1/TLR6/RELB/OAS3/CDH3/YY1/PTGER4/TIA1/PYCARD/WNT11/ABCD1/PML/NLRX1/CD274/SSC5D/KLF2/NDRG2/RNF128/BCL6/SMAD7/ANXA4/SLC2A10/IL27RA/SIRPA/LRRC32/GATA6/CYLD/ADCY7/HDAC9/THBS1/ARRB1/INPP5D/TSKU/INHBB/TGFB2/AXL/FURIN/CASP3/F2RL1/TGFB1/TNFSF4/TNFAIP3/GAS6/ZC3H12A/EPHB2/INHBA/FN1
GO:0006260	DNA replication	266	0.397722	1.86863	2.39667e-07	1.19455e-05	ID3/CDC6/NAP1L1/ADRA2A/MCM4/ORC6/NASP/MCM6/SETMAR/POLD2/MAP2K4/RBBP7/TREX1/GINS2/CDT1/TK1/MCM5/RRM1/SMC3/ORC3/SSBP1/DTL/RFC2/POLA1/PTMS/TRAIP/CDK1/SET/MCM3/RECQL4/LPIN1/MCM2/CHAF1A/RMI2/CHTF8/THOC1/RFC4/ACTL6A/CINP/ATR/PARP1/KAT7/EME1/GLI1/GMNN/WDHD1/SUPT16H/CHEK1/RAD51/NUCKS1/POLA2/ORC5/RBBP4/MCM7/MCM8/TICRR/PCNA/NFIA/FEN1/RPA3/BLM/FAM111B/NFIB/MCMBP/DHX9/BRCA1/POLD3/FAF1/RRM2/RFC1/CDC7/CHTF18/S…
GO:0061564	axon development	455	-0.344614	-1.7311	2.56403e-07	1.26685e-05	CCK/UNC5A/ULK2/PICALM/PTK2/BRSK2/CNR1/KIF5C/RAB10/PLXNA3/WDR47/EPHA10/EPHB1/BRAF/TSPO/FSTL4/PLEKHG4/SLITRK1/NDN/ITGA4/ETV1/RAB3A/SHOX2/NTNG2/RAB21/FZD3/SRF/VASH2/RND2/STXBP1/NEXN/PPP3CB/VAX1/CREB1/ULK1/CRPPA/NTN1/SEMA4C/ACTB/ATP8A2/NEFL/DCC/NECTIN1/EPHA6/ANOS1/NGFR/FBXO45/TRIM46/ANK3/NPTX1/SLC25A46/NEFH/LHX1/SOS1/MAP1B/GDNF/ISL1/ADCY1/ADGRB1/VCL/SMURF1/EFNA1/ABL1/CHRNB2/SEMA6C/NCAM1/ARHGEF25/PRIC…
GO:0051249	regulation of lymphocyte activation	349	-0.367866	-1.7984	2.83654e-07	1.38942e-05	CCDC88B/HFE/HMGB1/KLHL25/ZBTB7B/LMO1/STAT6/CBLB/TNFSF9/CD6/PRDM1/LAT/CD24/CD40/ACTB/BTN2A2/DLG5/RIPK2/SRC/PELI1/CBFB/CAMK4/BCL10/MYD88/KITLG/SOS1/IL18/ABL1/SLC15A4/CHRNB2/GAL/TNFRSF9/EGR3/PCK1/PYCARD/ZFP36L1/GLI2/SOCS6/AHR/ARID1B/SDC4/IL1B/THEMIS2/CD274/RASGRP1/MAP3K8/JUNB/ZMIZ1/SOX11/ADA/BCL6/SMAD7/GLI3/IL27RA/CEBPB/SOX4/NEDD9/SIRPA/LRRC32/RC3H1/MALT1/TICAM2/FADD/CLCF1/TICAM1/HLX/CCL2/ZP4/LGALS1…
GO:0061041	regulation of wound healing	95	-0.534467	-2.19052	3.01084e-07	1.46219e-05	EPPK1/DMTN/ADTRP/PDGFRA/FERMT1/EDN1/CLDN1/SH2B3/THBD/THBS1/CLDN4/PLAT/HBEGF/PDGFB/TNFRSF12A/FAP/F2R/C1QTNF1/PLAU/PLAUR/F2RL1/CAV1/MYLK/PHLDB2/CCN4/TNFAIP3/ITGB1/CD109/EPHB2/SERPINE1
GO:1901293	nucleoside phosphate biosynthetic process	265	0.396662	1.86115	3.09819e-07	1.49186e-05	H19/GARS1/ND1/ND2/ADCY2/ATP6/NDUFA7/TYMS/ACACA/ATP5MJ/NDUFA3/ELOVL6/NDUFA6/ND4/ATP5MK/TK1/DCAKD/LIPA/ATP5PF/GMPS/NDUFB3/RRM1/ACSL3/GUCY1B1/PAICS/ME1/ATP5MF/NDUFA12/ND3/SDHC/SLC25A1/AK4/ATP8/TECR/ATP5MG/PARP1/NMRK2/NDUFV2/NDUFB11/ENO1/NDUFB5/NDUFA13/IMPDH2/ND5/STOML2/DGUOK/SHMT1/ATP5F1A/NPR1/SNCA/NDUFA9/GART/NAMPT/ATP5PO/NDUFA11/ATP5MC1/ATP5PB/ALDOA/NDUFA1/AK2/DTYMK/ACAT1/PRPS1/NUDT2/NDUFB9/NMRK1/…
GO:1903530	regulation of secretion by cell	443	-0.344326	-1.73116	3.28036e-07	1.56631e-05	PDCD6IP/GRM2/OPRM1/BRSK2/TLR4/CNR1/PDPK1/PINK1/GNA11/SYT5/NMB/GABBR1/ATP13A2/CD2AP/BRAF/RHBDF1/TMEM132A/CAMK2A/TSPO/NR1D1/IER3IP1/VSNL1/HFE/RAB3A/SYT15/SLC8B1/SYT11/NTSR1/MYOF/RAB3C/RAB21/RAB11FIP3/F2RL2/GPR158/SLC30A1/VPS4B/SEPTIN4/CHRNA4/STXBP1/PNKD/SYTL4/PPP3CB/CLASP2/SYT3/CREB1/OXTR/PRKCG/SYT4/SMCR8/PPFIA2/FBXO45/STXBP2/ARF6/TCIRG1/KCNJ11/GDNF/ISL1/CHD7/MICAL1/RPH3AL/TMF1/CHRNB2/GAL/FES/NR1H3…
GO:0030193	regulation of blood coagulation	48	-0.656768	-2.37195	3.44041e-07	1.62903e-05	DMTN/ADTRP/PDGFRA/EDN1/SH2B3/THBD/THBS1/PLAT/PDGFB/FAP/F2R/C1QTNF1/PLAU/PLAUR/F2RL1/CAV1/EPHB2/SERPINE1
GO:0007159	leukocyte cell-cell adhesion	276	-0.380083	-1.81227	4.01757e-07	1.8866e-05	CCDC88B/PODXL2/ITGA4/HFE/HMGB1/EZR/KLHL25/JAM2/ZDHHC21/ZBTB7B/CBLB/TNFSF9/CD6/CD24/ACTB/BTN2A2/DLG5/RIPK2/SRC/PELI1/CBFB/BCL10/MSN/KITLG/ETS1/IL18/ROCK1/ABL1/EGR3/PCK1/PYCARD/NFAT5/ADTRP/FUT4/SEMA4D/GLI2/SOCS6/ARID1B/SDC4/IL1B/CD274/RASGRP1/MAP3K8/ZMIZ1/ADA/BCL6/SMAD7/GLI3/CEBPB/NT5E/SOX4/F11R/SIRPA/LRRC32/RC3H1/MALT1/FADD/HLX/CCL2/ZP4/LGALS1/CD74/WNK1/NFKBIZ/CERCAM/TGFBR2/THY1/CD70/PAWR/DUSP10/A…
GO:0007094	mitotic spindle assembly checkpoint signaling	45	0.639835	2.26417	4.21641e-07	1.91661e-05	TTK/CENPF/SPC24/BUB1B/MAD2L2/BUB1/CCNB1/NDC80/BIRC5/CDC20/ZWILCH/SPDL1/PLK1/CDCA8/IK/LCMT1/CDK5RAP2/TPR/NUF2/ANAPC15/APC/KNTC1/KLHL22
GO:0071173	spindle assembly checkpoint signaling	45	0.639835	2.26417	4.21641e-07	1.91661e-05	TTK/CENPF/SPC24/BUB1B/MAD2L2/BUB1/CCNB1/NDC80/BIRC5/CDC20/ZWILCH/SPDL1/PLK1/CDCA8/IK/LCMT1/CDK5RAP2/TPR/NUF2/ANAPC15/APC/KNTC1/KLHL22
GO:0071174	mitotic spindle checkpoint signaling	45	0.639835	2.26417	4.21641e-07	1.91661e-05	TTK/CENPF/SPC24/BUB1B/MAD2L2/BUB1/CCNB1/NDC80/BIRC5/CDC20/ZWILCH/SPDL1/PLK1/CDCA8/IK/LCMT1/CDK5RAP2/TPR/NUF2/ANAPC15/APC/KNTC1/KLHL22
GO:1901617	organic hydroxy compound biosynthetic process	192	0.438692	1.98882	4.17283e-07	1.91661e-05	PSAT1/SLC7A11/PCK2/HMGCS1/TYRP1/HMGCR/DHCR24/SQLE/PTH1R/CYP51A1/SREBF2/INSIG1/PMEL/RAB38/DHCR7/GOT1/APOE/FDFT1/TYR/DCT/G6PD/BMP5/MVD/FDPS/GPR37/PLCG2/LIPA/GATA3/CLCN2/OCA2/MSMO1/DAB2/SREBF1/NSDHL/OSBPL9/VPS35/SPTLC3/WNT4/TM7SF2/MVK/ALDH2/SNCA/OSBP/OSBPL6/PARK7/DDT/ISYNA1/BAAT/SRD5A3/CYB5R1/SIRT1/SOD1/HSD17B10/HRH1/SNAI2/NUS1/SNAI1/ERG28/INSIG2/EBP/PMVK/PLTP/PER2/ASAH1/ABCB11/SLC24A5
GO:0060627	regulation of vesicle-mediated transport	439	-0.342961	-1.72274	4.36432e-07	1.9526e-05	SCRN1/VSNL1/HFE/HMGB1/EZR/RAB3A/SYT15/SYT11/AZU1/RAB3C/RAB21/RAB11FIP3/VPS4B/SEPTIN4/HIP1R/STXBP1/WDR44/SYTL4/PPP3CB/CLASP2/ARHGAP1/SYT3/ACTB/PRKCG/SYT4/DGKD/PGAP1/SRC/SMCR8/PPFIA2/FBXO45/STXBP2/ARF6/UBQLN2/MSN/PRKAR1B/PPP3R1/MICAL1/ROCK1/RPH3AL/BMP2K/ABL1/DLG4/LRRTM2/FES/NR1H3/CNST/CALY/ANKRD13A/NF2/STX1A/CDH13/PYCARD/CAMK1D/WASL/SMPD3/SEPTIN5/LYPLA1/SNX33/SDC4/CYBA/IL1B/ATP9A/SV2C/REST/CACNB4/S…
GO:0034470	ncRNA processing	411	0.352357	1.71822	4.35407e-07	1.9526e-05	H19/SARS1/AARS1/RPL10A/RPL35A/RPS6/RPL7A/RPS16/NOP2/RRP36/INTS7/RPS27/DDX1/TYW1/DDX5/RPL11/RPS14/NOP53/RPS28/ZC3H7A/RPS15/RSL1D1/RPL26/STAT3/RPS19/EIF4A3/EXOSC8/MTREX/ZBTB8OS/RPS8/RPL14/ELP2/INTS12/SMAD3/WDR75/RPS21/RTRAF/GTF2H5/NOP56/RIOK2/TSEN15/SSB/INTS3/EXOSC6/NSA2/UTP14A/PARN/WDR3/ERI3/LAGE3/UTP4/THUMPD3/PUS7/DDX49/EXOSC9/RPL27/TSEN2/BCDIN3D/SNU13/PES1/RPL5/DKC1/HSD17B10/NOL11/TRMT10A/IMP3/A…
GO:0007229	integrin-mediated signaling pathway	90	-0.547038	-2.22182	4.47068e-07	1.96918e-05	ITGB5/DST/ITGA7/FERMT1/LIMS2/FLNA/COL16A1/SLC2A10/NEDD9/LIMS1/ITGA8/ZYX/ITGB6/THY1/ITGA2/BST1/LAMA1/CCN2/ITGA3/ITGB3/ITGB1/MYH9/ITGA5/ITGAV/SEMA7A/ITGA11/FN1
GO:0009165	nucleotide biosynthetic process	264	0.393493	1.8469	4.4697e-07	1.96918e-05	H19/GARS1/ND1/ND2/ADCY2/ATP6/NDUFA7/TYMS/ACACA/ATP5MJ/NDUFA3/ELOVL6/NDUFA6/ND4/ATP5MK/DCAKD/LIPA/ATP5PF/GMPS/NDUFB3/RRM1/ACSL3/GUCY1B1/PAICS/ME1/ATP5MF/NDUFA12/ND3/SDHC/SLC25A1/AK4/ATP8/TECR/ATP5MG/PARP1/NMRK2/NDUFV2/NDUFB11/ENO1/NDUFB5/NDUFA13/IMPDH2/ND5/STOML2/DGUOK/SHMT1/ATP5F1A/NPR1/SNCA/NDUFA9/GART/NAMPT/ATP5PO/NDUFA11/ATP5MC1/ATP5PB/ALDOA/NDUFA1/AK2/DTYMK/ACAT1/PRPS1/NUDT2/NDUFB9/NMRK1/NDUF…
GO:0043588	skin development	201	-0.42127	-1.92191	4.84492e-07	2.1176e-05	YAP1/VDR/ZDHHC21/FZD3/SRF/PDGFA/KRT80/ATP8A2/NGFR/MYD88/SOS1/MYSM1/IL18/ROCK1/ST14/CDH3/GAL/COL5A3/IRF6/ZFP36L1/JAG1/GLI2/FERMT1/FZD6/CFLAR/UGCG/CLDN1/SLC2A10/LRP4/PKD1/GATA6/TFAP2B/JUP/TXNIP/COL1A2/CLDN4/SOX9/ETV4/NFKBIZ/ITGB6/COL5A2/TGFB2/ITGA2/WNT10A/CASP3/PALLD/COL5A1/ITGA3/TRIM16/CD109/DSP/KRT17/KRT7/INHBA/COL1A1
GO:2001242	regulation of intrinsic apoptotic signaling pathway	160	0.453322	1.9978	5.02659e-07	2.18023e-05	DDIT3/NUPR1/SFRP2/HERPUD1/CLU/PYCR1/XBP1/ATF4/MSX1/NHERF1/ARHGEF2/IL10/HYOU1/PRODH/CXCL12/CD44/RPS3/USP47/BCLAF1/RPL11/FYN/VDAC2/SYVN1/RACK1/RPL26/ERP29/TMEM161A/DNAJA1/PLEKHF1/TMBIM6/PPIA/MARCHF7/PARP1/SELENOS/NFE2L2/ENO1/CREB3L1/TAF9/UBB/NDUFA13/URI1/P4HB/DDIAS/PPIF/CREB3/PARK7/STYXL1/FBXO7/NACC2/MAPK8IP1/SIRT1/SOD1/PARL/BCAP31/NCK1/SNAI2/SNAI1
GO:0032970	regulation of actin filament-based process	326	-0.371207	-1.80164	5.56506e-07	2.39551e-05	PDGFA/HIP1R/ARHGEF19/CLASP2/ARPC5/CCDC88A/TMOD2/ARHGEF10L/PPM1F/MYADM/ARF6/SSH1/ROCK1/DIXDC1/ABL1/AP1AR/PTGER4/TMSB15B/TMSB15C/ARHGEF5/NF2/DMTN/SIGLEC15/PYCARD/WNT11/FCHSD1/DAPK3/SDC4/TENM1/PDGFRA/AKAP13/CSF1R/SPTB/ACTA2/CARMIL3/EDN1/FSCN1/FLNA/MTSS1/CDC42EP3/LRP1/CDK5R1/F11R/CELSR1/NEDD9/WDR1/CGNL1/PROX1/LMOD1/DSG2/DSC2/SHANK1/DLC1/SVIL/JUP/SYNPO/LIMK1/ZEB2/PPFIA1/SPTBN2/TACSTD2/VASP/SH3BP1/ABL2…
GO:0006909	phagocytosis	167	-0.438138	-1.95438	5.70109e-07	2.43561e-05	P2RY6/ARL8B/PRKCG/SRC/MYD88/ADGRB1/ABL1/NR1H3/GULP1/CORO1C/PYCARD/PIP5K1C/CAMK1D/XKR7/LYST/MEGF10/CYBA/IL1B/XKR4/LRP1/SIRPA/TLR2/VAV2/PLPP4/TICAM2/DOCK2/NCF2/THBS1/LIMK1/C3/CCL2/PTX3/PTPRJ/MFGE8/ITGA2/SPON2/AXL/SH3BP1/TGM2/DYSF/F2RL1/SPHK1/GSN/ITGB3/ITGB1/MYH9/GAS6/ITGAV/ABCA1
GO:0033108	mitochondrial respiratory chain complex assembly	101	0.504001	2.07626	6.09766e-07	2.58559e-05	ND1/ND2/NDUFA3/NDUFA6/CHCHD7/ND4/NDUFB3/NDUFA12/TTC19/SDHAF2/NDUFB11/COA3/NDUFB5/AIFM1/NDUFA13/ND5/NDUFA9/NDUFA11/NDUFA1/UQCRFS1/TIMM21/NDUFB9/UQCC2/COX16/COX14/NDUFB7/COX19/OXA1L/TMEM223/NDUFS7/NDUFS8/TMEM186/ACAD9/NDUFAF1/NDUFA2/NDUFAF5/SURF1/PET100/NDUFA10/UQCC3/COA4/IMMP2L/SMIM20/COA8/NDUFA8/UQCC5/NDUFB2/STMP1/SLC25A33/NDUFS1/NDUFAF3/SCO1/NDUFB10/DMAC1/NUBPL/UQCC1/NDUFS5/TMEM126A/OMA1/NDUFB8/…
GO:0010965	regulation of mitotic sister chromatid separation	58	0.605143	2.2948	6.33316e-07	2.66556e-05	TTK/CENPF/DLGAP5/SPC24/BUB1B/MAD2L2/BUB1/CCNB1/NDC80/BIRC5/UBE2C/CDC20/ZWILCH/SPDL1/PLK1/CDCA8/IK/LCMT1/CDC16/CDK5RAP2/TPR/NUF2/ANAPC5/ANAPC15/APC/KNTC1/KLHL22
GO:0016053	organic acid biosynthetic process	241	0.400272	1.86245	6.50306e-07	2.71694e-05	PSAT1/TRIB3/PHGDH/ALDH1A1/SHMT2/LPL/CBS/LOC102724560/ASNS/PYCR1/SCD/XBP1/FMO1/FADS2/INSIG1/SLC1A3/RDH10/GOT1/LIPG/PTGDS/ASS1/ACACA/SLC38A1/ILVBL/ELOVL6/MID1IP1/PRMT3/PSPH/CTH/SRR/CASP1/AKR1A1/GGT5/OSBPL9/SEPHS2/TECR/BCAT1/UROS/FABP5/SHMT1/PYCR2/OSBP/OSBPL6/PARK7/PRKAB1/ASNSD1/BRCA1/BAAT/SIRT1/MTHFD1L/HSD17B10/LTA4H/SUCLA2/INSIG2/SIRT2/CPS1/PER2/FADS1/ABCB11/UST/APIP/ABAT/KMO
GO:0035966	response to topologically incorrect protein	148	0.457013	1.98407	7.30981e-07	3.0317e-05	STC2/CHAC1/DDIT3/HSPA5/HERPUD1/CLU/XBP1/ATF4/ATF3/PIK3R1/MANF/TBL2/DNAJC10/RHBDD2/HSPD1/SERPINH1/JKAMP/STT3B/CTH/FAF2/RACK1/EIF2S1/HSPE1/DNAJA1/TMBIM6/TMEM129/SELENOS/NFE2L2/CREB3L1/TMED2/ERMP1/DNAJC3/CREB3/SDF2L1/AMFR/HSP90AA1/ERP44/RHBDD1/AUP1/DDRGK1/HSPA4/TOR1A/NCK1/DNAJB12/DNAJC4/EDEM1/PTPN2/ATF6/EIF2AK3
GO:0061035	regulation of cartilage development	64	-0.593264	-2.25655	7.5942e-07	3.12683e-05	WNT9A/LTBP3/RARB/RFLNB/SHOX2/MAF/PRKG2/RUNX2/SCX/SMPD3/WNT11/ADAMTS7/SMAD7/GLI3/CCN1/GDF5/GDF6/ZNF219/CTSK/BMP1/SOX9/BMPR2/TGFBR1/CCN2/GREM1/CCN4/LOXL2/ADAMTS12
GO:0046879	hormone secretion	232	-0.40238	-1.86483	8.11095e-07	3.31557e-05	BRSK2/CNR1/GNA11/NMB/GABBR1/WNK4/TBX3/TSPO/NR1D1/CYB5R4/VSNL1/HFE/RAB3A/SLC8B1/CPE/RAB11FIP3/F2RL2/SLC18A2/SYTL4/PPP3CB/CREB1/TCIRG1/KCNJ11/ISL1/CHD7/RPH3AL/TMF1/GAL/STX1A/ABCC8/SMPD3/GIPR/RAB11FIP5/IL1B/PTPRN/CHGA/REST/LTBP4/NNAT/FOXD1/EDN1/SOX11/PTPRN2/CPT1A/CRH/CARTPT/RAB8B/ZBED6/SOX4/HTR2C/DOC2B/CCDC186/NIBAN2/ADCYAP1/TFAP2B/VGF/IRS1/SNAP25/SPP1/NOS2/INHBB/ACSL4/IRS2/LRRC8A/ANO1/C1QTNF1/SCG5/…
GO:0050808	synapse organization	435	-0.33874	-1.69602	8.73878e-07	3.5467e-05	EZR/RAB3A/NGEF/CHMP2B/SRGAP2C/PCDHB3/NTNG2/MECP2/GPR158/HIP1R/LRFN3/SPOCK2/LRRC4B/NTN1/ACTB/OXTR/LHFPL4/NEFL/NEGR1/NECTIN1/DLG5/PCDHGC5/SHANK2/PPFIA2/FBXO45/ANK3/ARF6/NPTX1/SSH1/SLC25A46/NEFH/MAP1B/PRRT1/GDNF/DOK7/SNCB/ADGRB1/ROCK1/CACNG2/SLC8A2/TANC1/CAMK2B/LRFN4/EFNA1/ABL1/DLG4/CHRNB2/LRRTM2/UNC13A/C1QL3/ASAP1/CHRNB1/TNC/HAPLN4/SEMA4D/WASL/PPFIA4/DISC1/DSCAM/DNM3/SLITRK4/AMIGO2/DLGAP3/SEZ6/SPTB…
GO:0007409	axonogenesis	408	-0.347461	-1.72225	9.04567e-07	3.64521e-05	PLEKHG4/SLITRK1/NDN/ITGA4/ETV1/RAB3A/SHOX2/NTNG2/RAB21/FZD3/SRF/RND2/STXBP1/NEXN/PPP3CB/VAX1/CREB1/ULK1/CRPPA/NTN1/SEMA4C/ACTB/ATP8A2/NEFL/DCC/NECTIN1/EPHA6/ANOS1/NGFR/FBXO45/TRIM46/ANK3/NPTX1/SLC25A46/NEFH/LHX1/SOS1/MAP1B/GDNF/ISL1/ADCY1/ADGRB1/VCL/SMURF1/EFNA1/ABL1/CHRNB2/SEMA6C/NCAM1/ARHGEF25/PRICKLE1/SEMA4D/YTHDF1/GLI2/DISC1/TRPV2/BARHL2/DSCAM/EGR2/SLITRK4/CSF1R/MACF1/NRP2/FOXD1/B3GNT2/B4GALT…
GO:0002573	myeloid leukocyte differentiation	177	-0.433778	-1.95484	9.31402e-07	3.70374e-05	RELB/SRC/CAMK4/MYD88/TCIRG1/KITLG/TOB2/FOXP1/LRRK1/FES/CDK6/SIGLEC15/TRIB1/ZFP36L1/CSF1R/JUNB/CARTPT/FBN1/CEBPB/FSTL3/NEDD9/TSPAN2/TLR2/FADD/NOTCH2/CITED2/POU4F1/CD74/STAT5A/MMP9/INPP5D/UBD/ITGB6/TGFBR2/RUNX1/SFRP1/F2RL1/TGFB1/CCN4/MYH9/CD109/SH3PXD2A/PIK3CD/INHBA/LIF
GO:0043068	positive regulation of programmed cell death	451	-0.330181	-1.659	9.32127e-07	3.70374e-05	SEPTIN4/GRIN2A/HIP1R/PLCG1/GBP2/MIAT/CD40/HMOX1/RIPK2/TLR6/STK17A/SRC/TNFRSF10B/GRIK2/NGFR/GSDME/DCUN1D3/MCL1/PNMA3/PHLDA1/BCL10/TNFSF10/ARL6IP5/FOXP1/ABL1/GAL/JMY/TIA1/PYCARD/CALHM2/CAMK1D/MLLT11/WNT11/DAPK3/PML/TNFSF12/BTG1/PHLDA3/JUN/CD274/REST/FNIP1/HYAL2/CFLAR/CTSV/TNFRSF10C/BCL2L11/RET/TFAP2A/BCL6/TIMP3/TP53INP1/TIGAR/B4GALT1/CCN1/TLE5/CLIP3/STK17B/SOX4/PLA2R1/CDK5R1/KCNMA1/ADM/PHLDA2/BOK/G…
GO:0033627	cell adhesion mediated by integrin	74	-0.559271	-2.19441	1.04803e-06	4.13536e-05	ITGB5/ITGA7/FERMT1/ADA/RET/COL16A1/FBN1/ITGA8/PIEZO1/WNK1/ITGB6/TGFB2/ITGA2/PODXL/PLAU/ITGA3/ITGB3/ITGB1/ITGA5/ITGAV/ITGA11/LIF/SERPINE1
GO:0031577	spindle checkpoint signaling	46	0.629444	2.23033	1.17472e-06	4.60329e-05	TTK/CENPF/SPC24/BUB1B/MAD2L2/BUB1/CCNB1/NDC80/BIRC5/CDC20/ZWILCH/SPDL1/PLK1/CDCA8/IK/LCMT1/CDK5RAP2/TPR/NUF2/ANAPC15/APC/KNTC1/KLHL22
GO:0003341	cilium movement	142	0.454634	1.96549	1.18329e-06	4.60512e-05	IQCG/NHERF1/ZMYND10/ROPN1L/INPP5B/DNAH9/CFAP47/DPCD/SPAG6/CFAP52/PIERCE1/KIF9/CFAP61/DNAAF11/RSPH4A/CCDC65/SPEF1/CFAP221/DNAI3/DNAJA1/DNAH6/ENKUR/DNAAF1/CFAP53/CFAP45/TEKT1/SPA17/CYB5D1/DYNC2H1/KIF27/CFAP43/CFAP70/ODAD2/VDAC3/CFAP73/CFAP44/CFAP46/IFT81/SPAG17/CFAP91/ODAD1/SPEF2/CFAP206/CFAP251/DNAH17/PLTP/CATSPERD/DRC7/ENO4/NME5/BBS4/TTC12/DNAI2/TPGS1/MKKS/CFAP157/CCDC40/TTLL9/CEP131/ING2/ODAD3/I…
GO:0006364	rRNA processing	220	0.40167	1.84807	1.19605e-06	4.62308e-05	RPL10A/RPL35A/RPS6/RPL7A/RPS16/NOP2/RRP36/RPS27/RPL11/RPS14/NOP53/RPS28/RPS15/RSL1D1/RPL26/RPS19/EIF4A3/EXOSC8/MTREX/RPS8/RPL14/WDR75/RPS21/GTF2H5/NOP56/RIOK2/EXOSC6/NSA2/UTP14A/WDR3/ERI3/UTP4/DDX49/EXOSC9/RPL27/SNU13/PES1/RPL5/DKC1/NOL11/IMP3/RPS17/SHQ1/NOL8/NOLC1/ESF1/ERI2/RPL7/FBL/KRI1/PIH1D2/RCL1/RPS24/RPP40/SLX9/UTP6/BUD23/NAT10/PA2G4/RPL35/DDX18/NOP58/RIOK1/RPS25/NPM3/WBP11/BRIX1/METTL16/EX…
GO:0006413	translational initiation	112	0.485862	2.0456	1.22304e-06	4.69547e-05	EIF4EBP1/ATF4/EIF1/EIF2S2/EIF3L/EIF5/EIF2S3/RPS3/RPL13A/EIF3C/DDX1/POLR2G/EIF3F/EIF2B3/EIF5B/HABP4/EIF2S1/EIF3M/EIF2AK1/EIF3H/RPS5/TPR/TMED2/DNAJC3/CTIF/EIF2A/RPS3A/NPM1/EIF4E/EIF4G2/ABCE1/MTIF3/EIF3K/EIF4B/RPS17/NCK1/NCBP1/EIF4E2/EIF3E/EIF2AK3/DHX29
GO:0045787	positive regulation of cell cycle	273	0.375577	1.76436	1.2869e-06	4.90748e-05	IGF2/NUPR1/EIF4EBP1/ASNS/RGCC/SMOC2/DDR2/MSX1/ADAMTS1/IL10/CDC6/CALR/CCPG1/DLGAP5/NCAPG/CDC25B/TBX2/BUB1/CCNB1/CEP295/KIF23/NDC80/PLCG2/PLK4/NR2E1/MEIS2/SPAG5/BIRC5/UBE2C/DDX39B/CDC20/RRM1/STIL/DTL/SLF1/CDK1/KIF3B/RPS15A/CDCA8/SMC4/RAD51B/THOC1/SMC2/CDC16/KIF20B/PLRG1/IL1A/WNT4/GLI1/TPR/CPSF3/IGF1/RAD51AP1/CHEK1/ANAPC5/RDX/FGFR2/CDC25A/FEN1/LGMN/NPM1/EIF4E/CCND3/NCAPH2/NUSAP1/KIF14/CDK4/CDC25C/NC…
GO:0046394	carboxylic acid biosynthetic process	239	0.396348	1.84018	1.35099e-06	5.11754e-05	PSAT1/TRIB3/PHGDH/ALDH1A1/SHMT2/LPL/CBS/LOC102724560/ASNS/PYCR1/SCD/XBP1/FADS2/INSIG1/SLC1A3/RDH10/GOT1/LIPG/PTGDS/ASS1/ACACA/SLC38A1/ILVBL/ELOVL6/MID1IP1/PRMT3/PSPH/CTH/SRR/CASP1/AKR1A1/GGT5/OSBPL9/SEPHS2/TECR/BCAT1/UROS/FABP5/SHMT1/PYCR2/OSBP/OSBPL6/PARK7/PRKAB1/ASNSD1/BRCA1/BAAT/SIRT1/MTHFD1L/HSD17B10/LTA4H/SUCLA2/INSIG2/SIRT2/CPS1/PER2/FADS1/ABCB11/UST/APIP/ABAT/KMO
GO:0007369	gastrulation	158	-0.444794	-1.9718	1.36102e-06	5.12141e-05	MYADM/LHX1/COL11A1/SCX/WNT5B/NF2/EYA2/PRICKLE1/WNT11/ITGB5/ITGA7/MBP/FZD7/GATA6/PHLDB1/ITGA8/BMPR2/MMP9/WNK1/TGFBR2/COL5A2/ITGA2/MMP14/COL5A1/SFRP1/HMGA2/ITGA3/COL6A1/PHLDB2/ITGB3/COL4A2/ITGB1/DUSP4/ITGA5/MMP2/COL7A1/ITGAV/INHBA/FN1
GO:0006986	response to unfolded protein	126	0.474872	2.01823	1.39755e-06	5.22428e-05	STC2/CHAC1/DDIT3/HSPA5/HERPUD1/XBP1/ATF4/ATF3/PIK3R1/MANF/TBL2/DNAJC10/RHBDD2/HSPD1/SERPINH1/JKAMP/STT3B/CTH/FAF2/RACK1/EIF2S1/HSPE1/DNAJA1/TMBIM6/TMEM129/SELENOS/NFE2L2/CREB3L1/TMED2/ERMP1/DNAJC3/CREB3/AMFR/HSP90AA1/ERP44/RHBDD1/DDRGK1/HSPA4/NCK1/DNAJC4/EDEM1/PTPN2/ATF6/EIF2AK3
GO:0001667	ameboidal-type cell migration	379	-0.349854	-1.72434	1.52261e-06	5.65457e-05	MAP4K4/SRF/MECP2/FOXC2/PLCG1/CDH5/CLASP2/CD40/SEMA4C/SASH1/HMOX1/AKT3/PITX2/SRC/CARD10/PPM1F/ARF6/ARID5B/KITLG/FGF2/ETS1/GDNF/ISL1/ADGRB1/ROCK1/FOXP1/HSPB1/EFNA1/ABL1/HDAC5/SEMA6C/PTPRR/EPPK1/DMTN/EGR3/SPRED1/CORO1C/CDH13/MAP3K3/ADTRP/SEMA4D/DOCK5/WNT11/PML/FGF1/SDC4/ARHGDIB/TNFSF12/FERMT1/IQGAP1/MACF1/ACTA2/NRP2/HYAL2/EDN1/GLIPR2/RET/PHOX2B/SEMA3F/PRR5L/PROX1/VASH1/JUP/HDAC9/THBS1/ZEB2/HBEGF/SOX…
GO:1903131	mononuclear cell differentiation	336	-0.356121	-1.73038	1.66505e-06	6.14338e-05	RIPK2/RELB/RUNX2/CBFB/CAMK4/TCIRG1/KLF6/JAK1/SOS1/IL18/CHD7/FOXP1/ABL1/HDAC5/YY1/IRF2BP2/PTGER4/TNFRSF9/FES/CDK6/EGR3/PCK1/ZFP36L1/GLI2/ARID1B/IL1B/CSF1R/RASGRP1/FNIP1/JUNB/ZMIZ1/ADA/BCL6/SMAD7/GLI3/FZD7/CEBPB/SOX4/KMT2A/ZBTB7A/RC3H1/MALT1/FADD/CLCF1/NOTCH2/DOCK2/CTSK/HDAC9/HLX/LGALS1/CD74/INPP5D/UBD/NFKBIZ/PTPRJ/ITGB6/TGFBR2/LRRC8A/AXL/DUSP10/MMP14/RUNX1/SFRP1/F2RL1/LFNG/TGFB1/TNFSF4/ITGB1/CARD1…
GO:0022407	regulation of cell-cell adhesion	340	-0.353306	-1.71963	1.7177e-06	6.29675e-05	GPAM/CD9/GCNT2/TENM3/RC3H2/CCDC88B/ITGA4/HFE/HMGB1/KLHL25/ZDHHC21/ZBTB7B/ZNF703/CBLB/TNFSF9/CD6/LRFN3/SPINT2/CD24/ACTB/BTN2A2/DLG5/RIPK2/SRC/PELI1/PPM1F/MYADM/ANK3/CBFB/BCL10/KITLG/JAK1/ETS1/IL18/ABL1/NF2/EGR3/PCK1/PYCARD/NFAT5/ADTRP/JAG1/FUT4/GLI2/SOCS6/EPCAM/ARID1B/MEGF10/SDC4/IL1B/CD274/RASGRP1/MAP3K8/ZMIZ1/MBP/ADA/BCL6/SMAD7/SH2B3/GLI3/PCDH8/ZDHHC2/CELSR2/CEBPB/FSTL3/SOX4/F11R/SIRPA/LRRC32/RC…
GO:0045839	negative regulation of mitotic nuclear division	55	0.590061	2.20991	1.73851e-06	6.33219e-05	TTK/CENPF/SPC24/BUB1B/MAD2L2/BUB1/CCNB1/NDC80/BIRC5/CDC20/ZWILCH/BMP7/SPDL1/PLK1/CDCA8/IK/LCMT1/CDK5RAP2/TPR/NUF2/CHEK1/ANAPC15/APC/KNTC1/KLHL22/TOM1L1/AURKAIP1/FBXO5/MTBP/SPC25/TOM1L2/PRAP1/PSMG2
GO:0033047	regulation of mitotic sister chromatid segregation	53	0.597025	2.22026	1.95725e-06	7.0835e-05	TTK/CENPF/SPC24/BUB1B/MAD2L2/BUB1/CCNB1/NDC80/BIRC5/CDC20/ZWILCH/SPDL1/CDK1/PLK1/CDCA8/IK/LCMT1/CDK5RAP2/TPR/NUF2/ANAPC15/APC/KNTC1/KLHL22
GO:1903034	regulation of response to wounding	130	-0.470757	-2.03153	1.98692e-06	7.10042e-05	EPPK1/DMTN/ADTRP/PDGFRA/FERMT1/EDN1/CLDN1/FLNA/SH2B3/THBD/THBS1/CLDN4/PLAT/HBEGF/PDGFB/PTPRF/SPP1/TNFRSF12A/FAP/IGF1R/F2R/C1QTNF1/PLAU/PLAUR/F2RL1/CAV1/MYLK/PHLDB2/CCN4/TNFAIP3/ITGB1/CD109/EPHB2/SERPINE1
GO:1902105	regulation of leukocyte differentiation	227	-0.390887	-1.81281	1.97801e-06	7.10042e-05	TNFSF9/PRDM1/CREB1/ACTB/BTN2A2/RIPK2/CBFB/CAMK4/KITLG/SOS1/IL18/TOB2/FOXP1/ABL1/FES/CDK6/EGR3/PCK1/TRIB1/ZFP36L1/GLI2/ARID1B/RASGRP1/JUNB/ZMIZ1/ADA/CARTPT/BCL6/SMAD7/GLI3/FBN1/CEBPB/FSTL3/SOX4/NEDD9/RC3H1/MALT1/FADD/NOTCH2/POU4F1/HLX/CD74/INPP5D/NFKBIZ/TGFBR2/AXL/DUSP10/MMP14/RUNX1/SFRP1/TGFB1/TNFSF4/CARD11/GAS6/ZC3H12A/INHBA/LIF
GO:0033046	negative regulation of sister chromatid segregation	47	0.620515	2.22739	2.08551e-06	7.18174e-05	TTK/CENPF/SPC24/BUB1B/MAD2L2/BUB1/CCNB1/NDC80/BIRC5/CDC20/ZWILCH/SPDL1/PLK1/CDCA8/IK/LCMT1/CDK5RAP2/TPR/NUF2/ANAPC15/APC/KNTC1/KLHL22
GO:0033048	negative regulation of mitotic sister chromatid segregation	47	0.620515	2.22739	2.08551e-06	7.18174e-05	TTK/CENPF/SPC24/BUB1B/MAD2L2/BUB1/CCNB1/NDC80/BIRC5/CDC20/ZWILCH/SPDL1/PLK1/CDCA8/IK/LCMT1/CDK5RAP2/TPR/NUF2/ANAPC15/APC/KNTC1/KLHL22
GO:0045841	negative regulation of mitotic metaphase/anaphase transition	47	0.620515	2.22739	2.08551e-06	7.18174e-05	TTK/CENPF/SPC24/BUB1B/MAD2L2/BUB1/CCNB1/NDC80/BIRC5/CDC20/ZWILCH/SPDL1/PLK1/CDCA8/IK/LCMT1/CDK5RAP2/TPR/NUF2/ANAPC15/APC/KNTC1/KLHL22
GO:2000816	negative regulation of mitotic sister chromatid separation	47	0.620515	2.22739	2.08551e-06	7.18174e-05	TTK/CENPF/SPC24/BUB1B/MAD2L2/BUB1/CCNB1/NDC80/BIRC5/CDC20/ZWILCH/SPDL1/PLK1/CDCA8/IK/LCMT1/CDK5RAP2/TPR/NUF2/ANAPC15/APC/KNTC1/KLHL22
GO:0033045	regulation of sister chromatid segregation	102	0.498575	2.05544	2.08467e-06	7.18174e-05	CDC6/TTK/CENPF/DLGAP5/SPC24/BUB1B/MAD2L2/BUB1/CCNB1/NDC80/BIRC5/UBE2C/CDC20/ZWILCH/BRD7/SPDL1/CENPE/CDK1/PLK1/CDCA8/IK/RMI2/LCMT1/ACTL6A/CDC16/CDK5RAP2/TACC3/TPR/NUF2/RIOK2/ANAPC5/ANAPC15
GO:0030098	lymphocyte differentiation	296	-0.363463	-1.74541	2.04109e-06	7.18174e-05	RC3H2/EGR1/ITGA4/HMGB1/KLHL25/ZBTB7B/STAT6/SRF/TNFSF9/PRDM1/PPP3CB/ACTB/BTN2A2/RIPK2/RELB/RUNX2/CBFB/CAMK4/TCIRG1/KLF6/JAK1/SOS1/IL18/CHD7/FOXP1/ABL1/HDAC5/YY1/IRF2BP2/PTGER4/TNFRSF9/CDK6/EGR3/PCK1/ZFP36L1/GLI2/ARID1B/IL1B/RASGRP1/FNIP1/JUNB/ZMIZ1/ADA/BCL6/SMAD7/GLI3/FZD7/SOX4/KMT2A/ZBTB7A/RC3H1/MALT1/FADD/CLCF1/NOTCH2/DOCK2/HDAC9/HLX/LGALS1/CD74/INPP5D/NFKBIZ/PTPRJ/TGFBR2/LRRC8A/AXL/DUSP10/MMP14…
GO:0009152	purine ribonucleotide biosynthetic process	196	0.411475	1.86801	2.15652e-06	7.38154e-05	H19/ND1/ND2/ADCY2/ATP6/NDUFA7/ACACA/ATP5MJ/NDUFA3/ELOVL6/NDUFA6/ND4/ATP5MK/DCAKD/LIPA/ATP5PF/GMPS/NDUFB3/ACSL3/GUCY1B1/PAICS/ATP5MF/NDUFA12/ND3/SDHC/SLC25A1/AK4/ATP8/TECR/ATP5MG/PARP1/NDUFV2/NDUFB11/ENO1/NDUFB5/NDUFA13/IMPDH2/ND5/STOML2/ATP5F1A/NPR1/SNCA/NDUFA9/GART/ATP5PO/NDUFA11/ATP5MC1/ATP5PB/ALDOA/NDUFA1/AK2/ACAT1/NUDT2/NDUFB9/NDUFS6/ADCY9/ATP5MC2/ATP5ME/NDUFB7/ATP5F1B/NDUFV3/HPRT1/NDUFS7/TMS…
GO:0006911	phagocytosis, engulfment	36	-0.673186	-2.26077	2.25586e-06	7.67533e-05	ADGRB1/GULP1/XKR7/MEGF10/XKR4/THBS1/C3/ITGA2/SH3BP1/F2RL1/GSN/MYH9/ABCA1
GO:0007091	metaphase/anaphase transition of mitotic cell cycle	93	0.504275	2.05104	2.31966e-06	7.84543e-05	CDC6/TTK/CENPF/DLGAP5/SPC24/BUB1B/MAD2L2/BUB1/CCNB1/NDC80/BIRC5/UBE2C/CDC20/ZWILCH/BRD7/SPDL1/CENPE/PLK1/CDCA8/IK/LCMT1/ACTL6A/CDC16/CDK5RAP2/TACC3/TPR/NUF2/RIOK2/ANAPC5/ANAPC15/APC
GO:0006164	purine nucleotide biosynthetic process	231	0.393626	1.82815	2.49745e-06	8.39677e-05	H19/ND1/ND2/ADCY2/ATP6/NDUFA7/ACACA/ATP5MJ/NDUFA3/ELOVL6/NDUFA6/ND4/ATP5MK/DCAKD/LIPA/ATP5PF/GMPS/NDUFB3/ACSL3/GUCY1B1/PAICS/ATP5MF/NDUFA12/ND3/SDHC/SLC25A1/AK4/ATP8/TECR/ATP5MG/PARP1/NMRK2/NDUFV2/NDUFB11/ENO1/NDUFB5/NDUFA13/IMPDH2/ND5/STOML2/DGUOK/ATP5F1A/NPR1/SNCA/NDUFA9/GART/NAMPT/ATP5PO/NDUFA11/ATP5MC1/ATP5PB/ALDOA/NDUFA1/AK2/ACAT1/PRPS1/NUDT2/NDUFB9/NMRK1/NDUFS6/ADCY9/ATP5MC2/ATP5ME/GUCA1B/N…
GO:0010324	membrane invagination	52	-0.598312	-2.18129	2.69183e-06	8.99704e-05	ADGRB1/SMURF1/GULP1/FCHO2/SNX33/XKR7/MEGF10/XKR4/THBS1/C3/ITGA2/SH3BP1/F2RL1/GSN/MYH9/ABCA1
GO:0030574	collagen catabolic process	33	-0.702219	-2.2949	2.749e-06	9.13439e-05	MRC2/MMP23B/RETREG1/ADAMTS14/MMP25/MMP24/MMP11/CTSK/CTSS/MMP9/FAP/CTSB/FURIN/MMP14/ITGB1/MMP2
GO:0007178	transmembrane receptor protein serine/threonine kinase signaling pathway	321	-0.360491	-1.74784	2.76712e-06	9.14116e-05	SAP30/TRIM33/BCL9L/PPM1A/RUNX2/SRC/SPRED2/RBPMS/HSPA1A/SCX/UBE2D3/SMURF1/CRIM1/ABL1/HIVEP1/SINHCAF/WWTR1/XIAP/SPRED1/SMPD3/ITGB5/CDKN1C/PML/VIM/FERMT1/JUN/SPRY2/LTBP4/FOXD1/ZMIZ1/FSTL5/SOX11/SMAD7/LDLRAD4/SLC2A10/CCN1/FBN1/HIPK2/LRP1/ONECUT2/FSTL3/ZBTB7A/LRRC32/GDF5/GATA6/GDF6/LOX/ITGA8/NOTCH2/CITED2/TFAP2B/SPRED3/THBS1/ZEB2/COL1A2/TGFB1I1/ZYX/CAV2/BMPR2/SKIL/FAM83G/CDKN2B/ITGB6/TGFBR2/INHBB/TGFB…
GO:0009150	purine ribonucleotide metabolic process	325	0.35914	1.70946	2.90793e-06	9.55078e-05	H19/HMGCS1/HMGCR/ND1/SULT1A1/ATP1A2/ND2/ADCY2/TDO2/ATP6/MVD/NDUFA7/PIPOX/ACACA/ATP5MJ/NDUFA3/ELOVL6/NDUFA6/MPP1/ND4/ATP5MK/DCAKD/PDE8A/LIPA/ATP5PF/GMPS/NDUFB3/ACSL3/GUCY1B1/PAICS/ATP5MF/NDUFA12/ND3/SDHC/TJP2/SLC25A1/AK4/ATP8/TECR/ATP5MG/SUCLG1/ATP1B1/PARP1/NDUFV2/NDUFB11/ENO1/NDUFB5/HINT1/NDUFA13/MVK/IMPDH2/ND5/STOML2/ATP5F1A/NPR1/PDE5A/DLG2/SNCA/RAN/NDUFA9/GART/ATP5PO/HSD17B4/NDUFA11/ATP5MC1/ATP…
GO:0006563	L-serine metabolic process	12	0.869673	2.23206	2.95731e-06	9.60857e-05	PSAT1/PHGDH/SHMT2/CBS/LOC102724560/PSPH/SRR
GO:0072522	purine-containing compound biosynthetic process	240	0.387751	1.79976	2.95935e-06	9.60857e-05	H19/SHMT2/ND1/ND2/ADCY2/ATP6/NDUFA7/ACACA/ATP5MJ/NDUFA3/ELOVL6/NDUFA6/ND4/ATP5MK/DCAKD/LIPA/ATP5PF/GMPS/NDUFB3/ACSL3/GUCY1B1/PAICS/ATP5MF/NDUFA12/ND3/SDHC/SLC25A1/AK4/ATP8/TECR/ATP5MG/PARP1/NMRK2/NDUFV2/NDUFB11/ENO1/NDUFB5/NDUFA13/IMPDH2/ND5/STOML2/DGUOK/SHMT1/ATP5F1A/NPR1/SNCA/NDUFA9/GART/NAMPT/ATP5PO/NDUFA11/ATP5MC1/ATP5PB/ALDOA/NDUFA1/AK2/ACAT1/PRPS1/NUDT2/NDUFB9/NMRK1/NDUFS6/ADCY9/ATP5MC2/ATP…
GO:0009070	serine family amino acid biosynthetic process	17	0.801948	2.22839	3.10437e-06	0.000100151	PSAT1/PHGDH/SHMT2/CBS/LOC102724560/PSPH/CTH/SRR/SEPHS2/SHMT1
GO:0034329	cell junction assembly	386	-0.338988	-1.67039	3.11979e-06	0.000100151	SORBS1/GJB1/SRGAP2C/PCDHB3/NTNG2/ZNF703/MAP4K4/SRF/MECP2/LRFN3/CDH5/SPOCK2/LRRC4B/CLASP2/NTN1/ACTB/OXTR/LHFPL4/NEGR1/NECTIN1/DLG5/VMP1/SHANK2/SRC/FBXO45/CLDN10/PPM1F/ARF6/NPTX1/SLC25A46/MAP1B/HOPX/ADGRB1/ROCK1/VCL/LRFN4/ABL1/CDH3/CHRNB2/LRRTM2/DMTN/C1QL3/CORO1C/RHOD/CDH13/PIP5K1C/HAPLN4/SEMA4D/WNT11/DST/DSCAM/DAPK3/IKBKB/DNM3/SDC4/IL1B/SLITRK4/AMIGO2/MACF1/NRXN2/FSCN1/CLDN1/SMAD7/COL16A1/NRXN1/ZD…
GO:2000514	regulation of CD4-positive, alpha-beta T cell activation	47	-0.62278	-2.23011	3.30412e-06	0.000105472	RC3H2/HMGB1/KLHL25/ZBTB7B/CBLB/RIPK2/CBFB/IL18/CD274/JUNB/BCL6/SMAD7/RC3H1/MALT1/HLX/NFKBIZ/TGFBR2/RUNX1/TNFSF4/CARD11/ZC3H12A
GO:0002429	immune response-activating cell surface receptor signaling pathway	190	-0.409375	-1.86033	3.42204e-06	0.000108626	RABGEF1/KLRD1/ZNRF1/NFKB1/PTK2/TLR4/BRAF/NR1D1/RC3H2/BTN3A1/EZR/CBLB/CREBBP/PLCG1/LAT/WDFY1/BTN2A2/CMKLR1/RIPK2/TLR6/SRC/PELI1/BCL10/MYD88/SOS1/FOXP1/ABL1/NR1H3/IKBKB/TLR5/CYBA/THEMIS2/CACNB4/TNIP3/ADA/MICB/TRAC/CACNB3/NFKBIA/RC3H1/MALT1/TLR2/VAV2/PLPP4/TICAM2/LIMK1/IRAK2/PLEKHA1/WNK1/INPP5D/NFKBIZ/PTPRJ/THY1/PAWR/PAK3/CMTM3/F2RL1/IRAK1/TNFAIP3/CARD11/ZC3H12A/PIK3CD
GO:2001243	negative regulation of intrinsic apoptotic signaling pathway	99	0.493156	2.01717	3.55375e-06	0.00011218	SFRP2/HERPUD1/CLU/PYCR1/XBP1/ATF4/ARHGEF2/IL10/HYOU1/CXCL12/CD44/USP47/FYN/VDAC2/SYVN1/RACK1/TMEM161A/DNAJA1/TMBIM6/PPIA/MARCHF7/SELENOS/NFE2L2/ENO1/CREB3L1/TAF9/NDUFA13/URI1/DDIAS/PPIF/CREB3/PARK7/FBXO7/MAPK8IP1/SIRT1/PARL/SNAI2/SNAI1
GO:0050819	negative regulation of coagulation	34	-0.684336	-2.25635	3.64662e-06	0.00011362	ADTRP/PDGFRA/EDN1/SH2B3/THBD/THBS1/PLAT/PDGFB/PROCR/FAP/C1QTNF1/PLAU/PLAUR/SERPINE1
GO:0099024	plasma membrane invagination	45	-0.62647	-2.21948	3.63194e-06	0.00011362	ADGRB1/GULP1/SNX33/XKR7/MEGF10/XKR4/THBS1/C3/ITGA2/SH3BP1/F2RL1/GSN/MYH9/ABCA1
GO:0007186	G protein-coupled receptor signaling pathway	479	-0.319046	-1.61123	3.65936e-06	0.00011362	DGKG/ADCY8/OXER1/GNAI2/AGRN/GNG10/GRK5/CXCR4/PLEK/MGLL/HOMER1/GRM2/OPRM1/GNA13/CNR1/GPR135/GPRASP1/GNA11/GPRC5B/NMB/DGKA/GABBR1/CAMK2A/RGS10/HTR1E/GNB4/GNAI1/EZR/ZDHHC21/NTSR1/ADCYAP1R1/HTR1D/AZU1/CPE/FZD3/HRH2/F2RL2/GPR158/GNG3/KCTD16/RASD1/SSTR2/P2RY6/GRK4/OXTR/GPR143/PDCL/TMOD2/CMKLR1/DGKD/SRC/AKR1C2/PTGER2/RGS17/UBQLN2/USP20/GPRC5C/P2RY2/GPR3/GPR156/ADCY1/ADGRB1/ROCK1/RPH3AL/GPR176/LMBRD2/RGS…
GO:0019693	ribose phosphate metabolic process	348	0.351997	1.69262	3.69558e-06	0.000114121	H19/HMGCS1/HMGCR/ND1/SULT1A1/ATP1A2/ND2/ADCY2/TDO2/ATP6/G6PD/MVD/NDUFA7/PIPOX/ACACA/ATP5MJ/NDUFA3/ELOVL6/NDUFA6/MPP1/ND4/ATP5MK/DCAKD/PDE8A/LIPA/ATP5PF/GMPS/NDUFB3/ACSL3/GUCY1B1/PAICS/ATP5MF/NDUFA12/ND3/SDHC/TJP2/SLC25A1/AK4/ATP8/TECR/ATP5MG/SUCLG1/ATP1B1/PARP1/NDUFV2/NDUFB11/ENO1/NDUFB5/HINT1/NDUFA13/MVK/IMPDH2/ND5/STOML2/ATP5F1A/NPR1/PDE5A/DLG2/SNCA/RAN/NDUFA9/GART/ATP5PO/HSD17B4/NDUFA11/ATP5MC…
GO:0044782	cilium organization	376	0.345536	1.67203	3.87713e-06	0.00011908	IQCG/RSPH1/NHERF1/ZMYND10/PCM1/CFAP126/CCNO/RFX4/IFT52/IFT80/CFAP47/LPAR1/IFT56/TMEM231/SPAG6/ODF2/PIERCE1/PLK4/SSX2IP/FOXJ1/TCTN1/CFAP61/DNAAF11/CIMAP3/IFT22/TMEM107/RSPH4A/CEP70/ATXN10/CCDC65/GDI2/DYNLL1/SPEF1/CFAP221/POC1A/DNAI3/CIBAR2/KIF3B/LCA5L/RFX2/DNAAF1/RPGR/TCTN3/TEKT1/ATMIN/IFT122/TTC17/DYNC2H1/DYNC2I2/CLCN4/CBY1/KIF27/IFT25/CFAP43/B9D1/CFAP70/ODAD2/CEP350/CEP162/DYNC2LI1/VDAC3/CFAP73/…
GO:0010755	regulation of plasminogen activation	15	-0.83022	-2.25433	4.07422e-06	0.000123795	THBS1/PLAT/RUNX1/PLAU/PLAUR/CTSZ/SERPINE1
GO:0050866	negative regulation of cell activation	139	-0.44336	-1.92522	4.05275e-06	0.000123795	CD9/CYGB/NR1D1/RC3H2/HFE/HMGB1/SYT11/ZBTB7B/CBLB/PDGFA/BTN2A2/DLG5/PELI1/CBFB/GAL/NR1H3/SOCS6/SDC4/PDGFRA/CD274/SOX11/BCL6/SMAD7/SH2B3/GLI3/CEBPB/THBD/LRRC32/RC3H1/HLX/CD74/PDGFB/INPP5D/AXL/PAWR/C1QTNF1/CASP3/RUNX1/SFRP1/TNFSF4/TNFAIP3/ZC3H12A/INHBA/FN1
GO:0043065	positive regulation of apoptotic process	435	-0.329307	-1.64879	4.38116e-06	0.000132414	RIPK2/TLR6/STK17A/SRC/TNFRSF10B/GRIK2/NGFR/GSDME/DCUN1D3/MCL1/PNMA3/PHLDA1/BCL10/TNFSF10/ARL6IP5/ABL1/GAL/JMY/TIA1/PYCARD/CALHM2/CAMK1D/MLLT11/WNT11/DAPK3/PML/TNFSF12/BTG1/PHLDA3/JUN/CD274/REST/FNIP1/HYAL2/CFLAR/CTSV/TNFRSF10C/BCL2L11/RET/TFAP2A/BCL6/TIMP3/TP53INP1/TIGAR/B4GALT1/CCN1/TLE5/CLIP3/STK17B/SOX4/PLA2R1/CDK5R1/KCNMA1/ADM/PHLDA2/BOK/GATA6/EEF1A2/SIK1/TNFRSF10A/FADD/NOTCH2/TFAP2B/DLC1/CYL…
GO:0002455	humoral immune response mediated by circulating immunoglobulin	27	0.711318	2.27446	4.90483e-06	0.000144534	CFI/C4B/C4A/C7/CLU/C6/C2/C1S/FOXJ1/SVEP1
GO:1902107	positive regulation of leukocyte differentiation	137	-0.445232	-1.93553	4.91297e-06	0.000144534	HMGB1/KLHL25/ZBTB7B/TNFSF9/CREB1/ACTB/BTN2A2/RIPK2/CBFB/KITLG/IL18/FES/EGR3/PCK1/TRIB1/ZFP36L1/GLI2/ARID1B/RASGRP1/ZMIZ1/ADA/BCL6/GLI3/SOX4/NEDD9/MALT1/FADD/NOTCH2/POU4F1/HLX/CD74/INPP5D/NFKBIZ/TGFBR2/AXL/DUSP10/MMP14/RUNX1/TGFB1/TNFSF4/GAS6/LIF
GO:1903708	positive regulation of hemopoiesis	137	-0.445232	-1.93553	4.91297e-06	0.000144534	HMGB1/KLHL25/ZBTB7B/TNFSF9/CREB1/ACTB/BTN2A2/RIPK2/CBFB/KITLG/IL18/FES/EGR3/PCK1/TRIB1/ZFP36L1/GLI2/ARID1B/RASGRP1/ZMIZ1/ADA/BCL6/GLI3/SOX4/NEDD9/MALT1/FADD/NOTCH2/POU4F1/HLX/CD74/INPP5D/NFKBIZ/TGFBR2/AXL/DUSP10/MMP14/RUNX1/TGFB1/TNFSF4/GAS6/LIF
GO:0042113	B cell activation	195	-0.405808	-1.84961	4.9128e-06	0.000144534	PELI1/TCIRG1/KLF6/ABL1/HDAC5/SLC15A4/CHRNB2/YY1/IRF2BP2/ZFP36L1/AHR/THEMIS2/RASGRP1/FNIP1/ADA/BCL6/IL27RA/ZBTB7A/RC3H1/MALT1/CLCF1/NOTCH2/TICAM1/HDAC9/LGALS1/CD74/INPP5D/NFKBIZ/PTPRJ/CD70/IRS2/LRRC8A/PAWR/BST1/CASP3/MMP14/SFRP1/LFNG/TGFB1/TNFSF4/TNFAIP3/ITGB1/CARD11/EPHB2/PIK3CD/IL11/INHBA
GO:0051047	positive regulation of secretion	239	-0.381672	-1.77619	4.9348e-06	0.000144534	PINK1/GNA11/NMB/GABBR1/ATP13A2/CD2AP/TMEM132A/IER3IP1/VSNL1/HFE/RAB3A/NTSR1/F2RL2/GPR158/VPS4B/STXBP1/SYTL4/PPP3CB/CLASP2/CREB1/OXTR/SYT4/ARF6/P2RY2/GDNF/ISL1/RPH3AL/TMF1/CHRNB2/GAL/STX1A/ABCC8/SMPD3/GIPR/SDC4/CYBA/IL1B/PTGES/NNAT/EDN1/SOX11/SLC6A1/CDK5R2/CRH/CARTPT/RAB8B/FRMD4A/SOX4/PLA2R1/DOC2B/TLR2/STX1B/ADCYAP1/ACHE/RAB27B/SNAP25/SPP1/INHBB/TGFB2/ACSL4/IRS2/LRRC8A/ANO1/ABCG1/C1QTNF1/TRH/F2RL1…
GO:0090130	tissue migration	273	-0.367733	-1.75153	4.86912e-06	0.000144534	MAP4K4/SRF/MECP2/FOXC2/PLCG1/CDH5/CLASP2/CD40/SASH1/HMOX1/AKT3/SRC/CARD10/PPM1F/ARF6/KITLG/FGF2/ETS1/ADGRB1/ROCK1/FOXP1/HSPB1/EFNA1/ABL1/HDAC5/PTPRR/EPPK1/EGR3/SPRED1/CORO1C/CDH13/MAP3K3/ADTRP/DOCK5/FGF1/TNFSF12/FERMT1/MACF1/ACTA2/NRP2/EDN1/GLIPR2/PROX1/VASH1/JUP/HDAC9/THBS1/ZEB2/HBEGF/SOX9/BMPR2/PDGFB/STAT5A/MMP9/TACSTD2/TGFBR2/TGFB2/FAP/ITGA2/IRS2/DUSP10/SH3BP1/TGFBR1/ITGA3/GREM1/PLXND1/TGFB1/J…
GO:0006958	complement activation, classical pathway	19	0.77032	2.23052	5.04227e-06	0.000146924	CFI/C4B/C4A/C7/CLU/C6/C2/C1S/SVEP1
GO:0046390	ribose phosphate biosynthetic process	215	0.398963	1.83714	5.10171e-06	0.000147898	H19/ND1/ND2/ADCY2/ATP6/G6PD/NDUFA7/ACACA/ATP5MJ/NDUFA3/ELOVL6/NDUFA6/ND4/ATP5MK/DCAKD/LIPA/ATP5PF/GMPS/NDUFB3/ACSL3/GUCY1B1/PAICS/ATP5MF/NDUFA12/ND3/SDHC/SLC25A1/AK4/ATP8/TECR/ATP5MG/PARP1/NDUFV2/NDUFB11/ENO1/NDUFB5/NDUFA13/IMPDH2/ND5/STOML2/ATP5F1A/NPR1/SNCA/NDUFA9/GART/ATP5PO/NDUFA11/ATP5MC1/ATP5PB/ALDOA/NDUFA1/AK2/ACAT1/PRPS1/NUDT2/NDUFB9/NDUFS6/ADCY9/ATP5MC2/ATP5ME/NDUFB7/ATP5F1B/NDUFV3/PRPSA…
GO:1901989	positive regulation of cell cycle phase transition	100	0.483233	1.98114	5.36932e-06	0.000154865	RGCC/DDR2/ADAMTS1/CDC6/DLGAP5/CDC25B/TBX2/CCNB1/PLCG2/UBE2C/DDX39B/CDC20/RRM1/STIL/DTL/CDK1/RAD51B/THOC1/CDC16/PLRG1/GLI1/CPSF3/ANAPC5/RDX/CDC25A/NPM1/CDK4/CDC25C/RRM2/CDC7/PLCB1/DDRGK1/CCND2/FAM83D/CENPJ/PAF1/RAB11A/CDCA5/ANAPC7/SIN3A/FBXO5/EGFR/MTBP/MEPCE/DBF4B/EZH2/RAD51C/STOX1
GO:1902099	regulation of metaphase/anaphase transition of cell cycle	91	0.501791	2.02771	5.46225e-06	0.00015675	CDC6/TTK/CENPF/DLGAP5/SPC24/BUB1B/MAD2L2/BUB1/CCNB1/NDC80/BIRC5/UBE2C/CDC20/ZWILCH/BRD7/SPDL1/CENPE/PLK1/CDCA8/IK/LCMT1/ACTL6A/CDC16/CDK5RAP2/TPR/NUF2/RIOK2/ANAPC5/ANAPC15/APC
GO:0044784	metaphase/anaphase transition of cell cycle	95	0.499393	2.03524	5.56457e-06	0.000158884	CDC6/TTK/CENPF/DLGAP5/SPC24/BUB1B/MAD2L2/BUB1/CCNB1/NDC80/BIRC5/UBE2C/CDC20/ZWILCH/BRD7/SPDL1/CENPE/PLK1/CDCA8/IK/LCMT1/ACTL6A/CDC16/CDK5RAP2/TACC3/TPR/NUF2/RIOK2/ANAPC5/ANAPC15
GO:0051985	negative regulation of chromosome segregation	48	0.610623	2.20891	5.7807e-06	0.000162604	TTK/CENPF/SPC24/BUB1B/MAD2L2/BUB1/CCNB1/NDC80/BIRC5/CDC20/ZWILCH/SPDL1/PLK1/CDCA8/IK/LCMT1/CDK5RAP2/TPR/NUF2/ANAPC15/APC/KNTC1/KLHL22
GO:1902100	negative regulation of metaphase/anaphase transition of cell cycle	48	0.610623	2.20891	5.7807e-06	0.000162604	TTK/CENPF/SPC24/BUB1B/MAD2L2/BUB1/CCNB1/NDC80/BIRC5/CDC20/ZWILCH/SPDL1/PLK1/CDCA8/IK/LCMT1/CDK5RAP2/TPR/NUF2/ANAPC15/APC/KNTC1/KLHL22
GO:1905819	negative regulation of chromosome separation	48	0.610623	2.20891	5.7807e-06	0.000162604	TTK/CENPF/SPC24/BUB1B/MAD2L2/BUB1/CCNB1/NDC80/BIRC5/CDC20/ZWILCH/SPDL1/PLK1/CDCA8/IK/LCMT1/CDK5RAP2/TPR/NUF2/ANAPC15/APC/KNTC1/KLHL22
GO:0046883	regulation of hormone secretion	190	-0.401815	-1.82598	6.09185e-06	0.000169676	BRSK2/CNR1/GNA11/NMB/GABBR1/TSPO/NR1D1/VSNL1/HFE/SLC8B1/RAB11FIP3/F2RL2/SYTL4/PPP3CB/CREB1/TCIRG1/KCNJ11/ISL1/CHD7/RPH3AL/TMF1/GAL/STX1A/ABCC8/GIPR/RAB11FIP5/IL1B/CHGA/REST/NNAT/EDN1/SOX11/CPT1A/CRH/CARTPT/RAB8B/ZBED6/SOX4/HTR2C/DOC2B/ADCYAP1/TFAP2B/IRS1/SNAP25/SPP1/NOS2/INHBB/ACSL4/IRS2/LRRC8A/ANO1/C1QTNF1/SCG5/SFRP1/TRH/F2RL1/IL11/INHBA/LIF
GO:0030099	myeloid cell differentiation	335	-0.345712	-1.67935	6.09124e-06	0.000169676	SNX10/SRF/MAF/SBNO2/CDC73/CREB1/RBM15/MTURN/RELB/SRC/PTBP3/CBFB/CAMK4/MYD88/HSPA1A/TCIRG1/KITLG/ETS1/TOB2/FOXP1/LRRK1/FES/PURB/CDK6/DMTN/SIGLEC15/TRIB1/ZFP36L1/JAG1/CDKN1C/PML/CSF1R/KLF2/JUNB/CFLAR/CARTPT/BCL6/FLNA/SH2B3/KMT2E/FBN1/HIPK2/CEBPB/NFKBIA/FSTL3/NEDD9/WDR1/FLI1/ZBTB7A/TSPAN2/TLR2/LOX/FADD/NOTCH2/CITED2/POU4F1/CD74/STAT5A/MMP9/INPP5D/UBD/CDKN2B/ITGB6/TGFBR2/CASP3/RUNX1/SFRP1/F2RL1/ACTN1…
GO:0009259	ribonucleotide metabolic process	341	0.348622	1.67505	6.13674e-06	0.000170092	H19/HMGCS1/HMGCR/ND1/SULT1A1/ATP1A2/ND2/ADCY2/TDO2/ATP6/MVD/NDUFA7/PIPOX/ACACA/ATP5MJ/NDUFA3/ELOVL6/NDUFA6/MPP1/ND4/ATP5MK/DCAKD/PDE8A/LIPA/ATP5PF/GMPS/NDUFB3/ACSL3/GUCY1B1/PAICS/ATP5MF/NDUFA12/ND3/SDHC/TJP2/SLC25A1/AK4/ATP8/TECR/ATP5MG/SUCLG1/ATP1B1/PARP1/NDUFV2/NDUFB11/ENO1/NDUFB5/HINT1/NDUFA13/MVK/IMPDH2/ND5/STOML2/ATP5F1A/NPR1/PDE5A/DLG2/SNCA/RAN/NDUFA9/GART/ATP5PO/HSD17B4/NDUFA11/ATP5MC1/ATP…
GO:0042073	intraciliary transport	47	0.605396	2.17312	6.30339e-06	0.000173863	PCM1/IFT52/IFT80/IFT56/SSX2IP/IFT22/DYNLL1/KIF3B/LCA5L/RPGR/IFT122/DYNC2H1/DYNC2I2/IFT25/DYNC2LI1/IFT88/IFT20/CLUAP1/IFT81/IFT46/IFT43/IFT140/WDR35/DYNC2I1/IFT27/ARL3/IFT57/IFT172/CEP131/SSNA1/WDR19/RABL2B/IFT70B/TUB
GO:0019221	cytokine-mediated signaling pathway	323	-0.354823	-1.71978	6.63549e-06	0.000182139	IFNGR2/CMKLR1/TRAF1/RIPK2/SRC/C1QTNF4/MYD88/HSPA1A/TRAF5/JAK1/SOS1/TRIM56/CXCL2/IL18/OAS3/WBP1L/CCDC3/NR1H3/XIAP/PYCARD/IKBKB/TTLL12/IL1B/CSF1R/IFNLR1/EDN1/UGCG/TRIM6/SH2B3/ACTN4/IL27RA/NFKBIA/PADI2/BIRC3/IKBKE/TICAM2/LIMS1/FADD/CLCF1/CYLD/IRAK2/CCL20/CCL2/CD74/PDGFB/STAT5A/WNK1/FOSL1/NFKBIZ/PTPRJ/CD70/AXL/PXDN/F2RL1/CRLF1/SPHK1/CAV1/BIRC7/IRAK1/CXCL5/TNFAIP3/CXCL1/GAS6/CXCL8/IL11/INHBA/CXCL6
GO:0070059	intrinsic apoptotic signaling pathway in response to endoplasmic reticulum stress	57	0.56957	2.15119	7.59645e-06	0.000207514	TRIB3/CHAC1/DDIT3/HERPUD1/XBP1/ATF4/HYOU1/TMEM117/DNAJC10/SYVN1/ERP29/CASP4/TMBIM6/SELENOS/CREB3L1/AIFM1/CREB3/PARK7/SIRT1/NCK1/ATP2A1/PTPN2/EIF2AK3
GO:0045109	intermediate filament organization	26	-0.71383	-2.2272	7.79804e-06	0.000212002	PLEC/KRT81/KRT83/DNAJB6/KRT80/NEFL/NEFH/EPPK1/VIM/KRT19/INA/KLHL24/DES/DSP/KRT17/KRT7
GO:0007088	regulation of mitotic nuclear division	108	0.471804	1.96942	8.08386e-06	0.000217689	IGF2/RGCC/TTK/CENPF/DLGAP5/SPC24/BUB1B/MAD2L2/BUB1/CCNB1/NEK2/NDC80/MKI67/BIRC5/UBE2C/CDC20/ZWILCH/BMP7/SPDL1/PLK1/CDCA8/IK/LCMT1/CDCA2/CDC16/KIF20B/CDK5RAP2/IL1A/TPR/IGF1/NUF2/CHEK1/PKMYT1/ANAPC5/ANAPC15/APC/NUSAP1/CDC25C
GO:0042692	muscle cell differentiation	324	-0.352759	-1.71089	8.06557e-06	0.000217689	HOPX/ISL1/ADGRB1/TANC1/FOXP1/RBM24/WNT5B/HDAC5/YY1/OLFM2/SELENON/MDM2/PRICKLE1/CHRNB1/DOCK5/MEGF10/PLEKHO1/PDGFRA/OBSCN/AKAP13/CACNB4/CFLAR/ADAM12/EDN1/ALPK2/CXADR/ACTN4/FZD7/ZBED6/KCNH1/RBM38/ATP11A/WDR1/ADM/PROX1/LMOD1/GATA6/NIBAN2/SIK1/SMYD3/LOX/SORT1/ITGA8/DOCK2/PIEZO1/HDAC9/KRT19/PDLIM5/CAPN2/CAV2/SOX9/BMPR2/PDGFB/MYL9/NOX4/EHD2/BHLHE41/LAMA1/CASP3/TPM1/MMP14/CSRP1/GREM1/ACTN1/TGFB1/FHL2/ITG…
GO:0018108	peptidyl-tyrosine phosphorylation	199	-0.392187	-1.79274	8.4939e-06	0.000227653	CD40/PPP2R5B/CLK4/RIPK2/SRC/KITLG/JAK1/RAP2C/ISL1/IL18/DOK7/SOCS4/EFNA1/ABL1/RAP2B/DLG4/LRRK1/FES/NF2/DMTN/ERBB3/SEMA4D/DDR1/ALK/MVP/PDGFRA/CSF1R/HYAL2/AATK/SH3BP5L/FLT1/LRP4/SRCIN1/NEDD9/TTBK1/TMEM102/CLCF1/HBEGF/CD74/PDGFB/PTPRJ/GFRA1/NOX4/IGF1R/ABL2/BST1/CLK1/SFRP1/PDGFC/GREM1/CRLF1/TGFB1/CAV1/CSPG4/ITGB3/ITGA5/EPHB2/IL11/LIF
GO:0007179	transforming growth factor beta receptor signaling pathway	188	-0.409636	-1.8518	8.70968e-06	0.00023234	SAP30/TRIM33/BCL9L/PPM1A/SRC/SPRED2/HSPA1A/SMURF1/SINHCAF/SPRED1/ITGB5/CDKN1C/PML/FERMT1/JUN/SPRY2/LTBP4/ZMIZ1/SOX11/SMAD7/LDLRAD4/SLC2A10/FBN1/HIPK2/ONECUT2/ZBTB7A/LRRC32/GDF5/LOX/ITGA8/CITED2/SPRED3/THBS1/ZEB2/COL1A2/TGFB1I1/ZYX/CAV2/SKIL/CDKN2B/ITGB6/TGFBR2/TGFB2/SMURF2/FURIN/LTBP2/TGFBR1/ITGA3/TGFB1/CD109/PMEPA1/WFIKKN2
GO:0038061	non-canonical NF-kappaB signal transduction	104	-0.48759	-2.02795	8.83535e-06	0.000234591	BIRC2/REL/TIRAP/NFKB1/TLR4/TRAF2/AGO3/RC3H2/CREBBP/SASH1/EIF2AK2/PPM1A/TLR6/RELB/TNFRSF10B/C1QTNF4/CARD10/TRIM56/NFKB2/IL18/PYCARD/NFAT5/ALK/IL1B/EDN1/TCIM/TNFSF15/UACA/ACTN4/NFKBIA/BIRC3/RC3H1/IKBKE/MALT1/TLR2/TNFRSF10A/LIMS1/CYLD/GREM1/SPHK1/IRAK1/ZC3H12A/CHI3L1
GO:0030071	regulation of mitotic metaphase/anaphase transition	89	0.506846	2.0453	8.96515e-06	0.00023693	CDC6/TTK/CENPF/DLGAP5/SPC24/BUB1B/MAD2L2/BUB1/CCNB1/NDC80/BIRC5/UBE2C/CDC20/ZWILCH/BRD7/SPDL1/CENPE/PLK1/CDCA8/IK/LCMT1/ACTL6A/CDC16/CDK5RAP2/TPR/NUF2/RIOK2/ANAPC5/ANAPC15/APC
GO:1900047	negative regulation of hemostasis	32	-0.676414	-2.21862	9.1717e-06	0.000240155	ADTRP/PDGFRA/EDN1/SH2B3/THBD/THBS1/PLAT/PDGFB/FAP/C1QTNF1/PLAU/PLAUR/SERPINE1
GO:0046637	regulation of alpha-beta T cell differentiation	47	-0.604832	-2.16584	9.1717e-06	0.000240155	RC3H2/HMGB1/KLHL25/ZBTB7B/PRDM1/RIPK2/CBFB/IL18/JUNB/ADA/BCL6/SMAD7/GLI3/RC3H1/MALT1/HLX/NFKBIZ/TGFBR2/RUNX1/TNFSF4/ZC3H12A
GO:0044703	multi-organism reproductive process	139	-0.434362	-1.88615	9.85215e-06	0.000256789	FOSB/ABCC8/DDR1/ARHGDIB/IL1B/JUNB/EDN1/CRH/COL16A1/TAC1/THBD/ADM/DSG2/CSMD1/ADCYAP1/CITED2/ADCY7/MAFF/CLDN4/CAPN2/PLA2G4C/BMPR2/SPP1/MMP9/FOSL1/ACSL4/ITGA2/CTSB/PCSK5/SMURF2/HSPG2/ITGA3/ITGB3/ITGA5/MMP2/PAPPA/LIF
GO:0009260	ribonucleotide biosynthetic process	209	0.39278	1.8	1.0057e-05	0.000260932	H19/ND1/ND2/ADCY2/ATP6/NDUFA7/ACACA/ATP5MJ/NDUFA3/ELOVL6/NDUFA6/ND4/ATP5MK/DCAKD/LIPA/ATP5PF/GMPS/NDUFB3/ACSL3/GUCY1B1/PAICS/ATP5MF/NDUFA12/ND3/SDHC/SLC25A1/AK4/ATP8/TECR/ATP5MG/PARP1/NDUFV2/NDUFB11/ENO1/NDUFB5/NDUFA13/IMPDH2/ND5/STOML2/ATP5F1A/NPR1/SNCA/NDUFA9/GART/ATP5PO/NDUFA11/ATP5MC1/ATP5PB/ALDOA/NDUFA1/AK2/ACAT1/NUDT2/NDUFB9/NDUFS6/ADCY9/ATP5MC2/ATP5ME/NDUFB7/ATP5F1B/NDUFV3/HPRT1/NDUFS7/TMS…
GO:1903532	positive regulation of secretion by cell	225	-0.381894	-1.77025	1.01171e-05	0.000261297	PINK1/GNA11/NMB/GABBR1/ATP13A2/CD2AP/TMEM132A/IER3IP1/VSNL1/HFE/RAB3A/NTSR1/F2RL2/GPR158/VPS4B/STXBP1/SYTL4/PPP3CB/CLASP2/CREB1/OXTR/SYT4/ARF6/GDNF/ISL1/RPH3AL/TMF1/CHRNB2/GAL/STX1A/ABCC8/SMPD3/GIPR/SDC4/IL1B/PTGES/NNAT/EDN1/SOX11/CDK5R2/CRH/CARTPT/RAB8B/FRMD4A/SOX4/DOC2B/TLR2/STX1B/ADCYAP1/ACHE/RAB27B/SNAP25/SPP1/INHBB/TGFB2/ACSL4/IRS2/LRRC8A/ANO1/ABCG1/C1QTNF1/TRH/F2RL1/TGFB1/PCSK1/SDC1/ANKRD1/…
GO:0045104	intermediate filament cytoskeleton organization	45	-0.610025	-2.16122	1.0876e-05	0.000279626	PPL/PLEC/KRT81/CLN8/KRT83/DNAJB6/KRT80/ATP8A2/NEFL/NEFH/EPPK1/DST/VIM/ATXN3/MACF1/FAM83H/KRT19/ARHGEF28/INA/KLHL24/NES/DES/DSP/KRT17/KRT7
GO:0150115	cell-substrate junction organization	98	-0.481969	-1.99193	1.12901e-05	0.000288966	SRC/PPM1F/ARF6/ROCK1/VCL/ABL1/DMTN/CORO1C/RHOD/PRICKLE1/DST/DAPK3/SDC4/MACF1/COL16A1/RAB8B/LIMS1/DLC1/THBS1/PTPRJ/THY1/ITGA2/MMP14/SFRP1/GREM1/ACTN1/PHLDB2/ITGB3/ITGA5/FN1
GO:0050886	endocrine process	60	-0.554326	-2.08492	1.16744e-05	0.000297263	WNK4/TBX3/TSPO/ENPEP/RAB11FIP3/OXTR/TMF1/NDST2/GAL/RAB11FIP5/IL1B/FOXD1/EDN1/CRH/RAB8B/NIBAN2/SPP1/INHBB/PCSK5/ECE1/F2R/C1QTNF1/CTSZ/F2RL1/INHBA
GO:0032543	mitochondrial translation	130	0.448469	1.91655	1.17189e-05	0.000297263	GARS1/SHMT2/NDUFA7/MRPS6/MRPL1/MRPL13/MRPS7/MRPL48/MRPL23/COA3/MRPS5/LRPPRC/MALSU1/IARS2/C1QBP/MRPS33/WARS2/MTIF3/MRPL33/UQCC2/MPV17L2/PTCD3/MRPL52/EARS2/MRPS27/MRPL47/DAP3/MRPS18B/AURKAIP1/MRPL12/MRPS22/MRPL39/MRPS15/MRPL21/MRPS35/MRPL20/MRPL27/MRPL58/PTCD1/NGRN/RMND1/RARS2/MRPS26/MTRF1L/MRPL45/TRMT10C/MRPS12/MRPL53/MRPS9/MRPS25/MRPL55/MRPL50/MRPL35/MRPL54/MRPS21/MRPL34/MRPL40/MRPL41/DARS2/MRPS3…
GO:1902600	proton transmembrane transport	127	0.4472	1.90924	1.192e-05	0.000301021	ATP1A2/ATP6/COX3/CYTB/ND4/SLC15A2/SLC47A2/ATP5PF/COX8A/COX7B/SLC25A22/COX1/ATP5MF/COX5A/ATP6V0E1/NDUFA4/ATP6AP1/SLC25A3/ATP1A1/ATP8/ATP5MG/COX6B1/ATP1B1/COX2/ND5/ATP5F1A/DRD4/PPIF/SLC25A18/ATP5PO/ATP5MC1/ATP5PB/UQCRFS1/UQCR10/ATP5MC2/UQCRH/ATP5ME/SLC9A9/TMEM175/ATP5F1B/COX4I1/SLC25A14/CHP1/NDUFS7/TMSB4X/CLCN3/SLC47A1/SURF1/COX15/ATP6V0B/COX5B/ATP6V0E2/COA8/ATP5PD/ATP5F1C/LETM1/ATP6V0D1/SLC9A5/SLC…
GO:1902475	L-alpha-amino acid transmembrane transport	59	0.559933	2.11932	1.23848e-05	0.000311373	SLC1A5/SLC7A11/SLC7A5/SLC6A9/SLC1A4/SLC3A2/ATP1A2/SLC1A3/SLC7A8/SLC38A1/SLC7A3/SLC7A2/ARL6IP1/SLC25A22/RGS2
GO:0045103	intermediate filament-based process	46	-0.609395	-2.18364	1.25747e-05	0.000314756	PPL/PLEC/KRT81/CLN8/KRT83/DNAJB6/KRT80/ATP8A2/NEFL/NEFH/EPPK1/DST/VIM/ATXN3/MACF1/FAM83H/KRT19/ARHGEF28/INA/KLHL24/NES/DES/DSP/KRT17/KRT7
GO:0009612	response to mechanical stimulus	171	-0.408994	-1.82754	1.28973e-05	0.000321414	CD40/ATP8A2/SRC/TNFRSF10B/BCL10/MYD88/FGF2/MAP1B/COL11A1/SCX/PTGER4/FOSB/KCNC1/TNC/WNT11/TLR5/IL1B/POSTN/PHF24/PDZD7/PDE2A/NRXN2/EDN1/KCNQ3/NRXN1/NFKBIA/F11R/PKD1/GDF5/TNFRSF10A/FADD/CITED2/PIEZO1/JUP/TXNIP/THBS1/BTG2/P2RX3/CAPN2/SOX9/FOSL1/ITGA2/IGF1R/MMP14/GSN/ITGB3/MMP2/ANKRD1/CHI3L1/COL1A1
GO:0008544	epidermis development	236	-0.376035	-1.74265	1.30135e-05	0.000322894	YAP1/VDR/ZDHHC21/LAMB3/FZD3/SRF/PDGFA/KRT80/PITX2/NGFR/GSDME/PLS1/FGF2/SOS1/MYSM1/IL18/ROCK1/ST14/CDH3/GAL/MYO6/IRF6/ZFP36L1/JAG1/GLI2/BNC1/YBX1/PDZD7/FERMT1/FZD6/CFLAR/UGCG/CLDN1/LRP4/SLC4A7/NAB1/GATA6/TXNIP/MAFF/CLDN4/CRABP2/SOX9/ETV4/NFKBIZ/TGFB2/WNT10A/CASP3/PALLD/CCN2/TRIM16/CD109/DSP/COL7A1/SPINT1/KRT17/KRT7/LAMC2/INHBA
GO:0006261	DNA-templated DNA replication	156	0.414536	1.80864	1.34966e-05	0.000333426	CDC6/MCM4/ORC6/MCM6/SETMAR/POLD2/GINS2/CDT1/TK1/MCM5/RRM1/ORC3/SSBP1/RFC2/POLA1/TRAIP/MCM3/RECQL4/MCM2/CHTF8/THOC1/RFC4/ATR/PARP1/KAT7/EME1/GMNN/WDHD1/RAD51/NUCKS1/POLA2/ORC5/MCM7/MCM8/TICRR/PCNA/FEN1/BLM/MCMBP/BRCA1/POLD3/RFC1/CDC7/CHTF18/PRIMPOL/POLE/RFC3/GINS3/POLE4/RFC5/MCIDAS/ORC1/CDC45/E2F7/POLQ/FBXO5/ZMPSTE24/DBF4B/POLE2/TONSL/GINS4/LIG3/LIG1/ENDOG/CHRAC1/E2F8/RPA1/INO80/SAMHD1/POLE3/MCM10…
GO:0006066	alcohol metabolic process	283	0.361056	1.70077	1.37316e-05	0.000337761	ALDH1A1/PCK2/PLPP3/HMGCS1/LDLR/HMGCR/DHCR24/SQLE/VLDLR/PTH1R/SULT1A1/CYP51A1/DHRS3/SREBF2/INSIG1/DHRS7/INPP5B/DHCR7/RDH10/GOT1/APOE/FDFT1/NPC2/ALDH3B1/G6PD/BMP5/MVD/FDPS/PLCG2/ALG9/LRP2/LIPA/CLCN2/APOL1/MSMO1/COQ2/DAB2/ACO2/SREBF1/NSDHL/AKR1A1/DPM3/RPE65/RDH11/SPTLC3/ALDH3A2/WNT4/ALG8/IGF1/TM7SF2/MVK/AKR7A2/ALDH2/SNCA/ALG12/SMPD1/DPM2/PLPP1/PARK7/ALG14/ISYNA1/SRD5A3/DOLK/APOL2/GDE1/SOD1/HRH1/PLCB…
GO:0030195	negative regulation of blood coagulation	31	-0.6768	-2.20322	1.40305e-05	0.000342151	ADTRP/PDGFRA/EDN1/SH2B3/THBD/THBS1/PLAT/PDGFB/FAP/C1QTNF1/PLAU/PLAUR/SERPINE1
GO:0007044	cell-substrate junction assembly	91	-0.487833	-1.98858	1.39974e-05	0.000342151	SRC/PPM1F/ROCK1/VCL/ABL1/DMTN/CORO1C/RHOD/DST/DAPK3/SDC4/MACF1/COL16A1/LIMS1/DLC1/THBS1/PTPRJ/THY1/ITGA2/MMP14/SFRP1/GREM1/ACTN1/PHLDB2/ITGB3/ITGA5/FN1
GO:0044458	motile cilium assembly	56	0.554073	2.08363	1.42153e-05	0.000345177	IQCG/ZMYND10/CFAP47/SPAG6/FOXJ1/DNAAF11/DYNLL1/CFAP221/DNAAF1/ATMIN/CFAP43/VDAC3/CFAP44/DNAAF3/IFT81/SPAG17/SPATA6/AHI1/CENPJ/ENKD1/SPEF2/CFAP206/DRC7/MCIDAS/TTC12/CC2D2A/TPGS1/IFT57/CFAP157/CCDC40/BBOF1/CEP131
GO:0042273	ribosomal large subunit biogenesis	74	0.527063	2.05625	1.48624e-05	0.000359354	RPL10A/RPL23A/RPL35A/RPL7A/NOP2/RPL38/RPL11/NOP53/RSL1D1/RPL24/RPL26/RPLP0/RPL6/CINP/RPL14/RSL24D1/NSA2/MALSU1/GTF3A/NPM1/SNU13/PES1/RPL5/RPL10/RPL7/RPL35/DDX18/MRPL20/BRIX1/MRM2/SDAD1/NLE1/RPF2/RBM34/DHX30/PAK1IP1/RPL7L1/NIFK/MRTO4/URB1/AIRIM/RPL26L1/MAK16/FTSJ3/NHP2
GO:0055001	muscle cell development	150	-0.431373	-1.90489	1.49264e-05	0.000359373	EFEMP2/SHOX2/FBXO22/MEF2A/SRF/PPP3CB/TMOD2/ASB2/ISL1/FOXP1/YY1/SELENON/PRICKLE1/CHRNB1/MEGF10/PDGFRA/OBSCN/AKAP13/CACNB4/CFLAR/EDN1/ALPK2/CXADR/ACTN4/WDR1/ADM/PROX1/LMOD1/NIBAN2/SMYD3/LOX/HDAC9/KRT19/PDLIM5/CAV2/MYL9/TPM1/CSRP1/ACTN1/FHL2/ITGB1/ALPK3/SDC1/ANKRD1/WFIKKN2
GO:0046639	negative regulation of alpha-beta T cell differentiation	19	-0.776601	-2.21358	1.5072e-05	0.000359827	RC3H2/HMGB1/ZBTB7B/CBFB/BCL6/SMAD7/GLI3/RC3H1/HLX/RUNX1/TNFSF4/ZC3H12A
GO:0009914	hormone transport	236	-0.374678	-1.73636	1.50395e-05	0.000359827	BRSK2/CNR1/GNA11/NMB/GABBR1/WNK4/TBX3/TSPO/NR1D1/CYB5R4/VSNL1/HFE/RAB3A/SLC8B1/CPE/RAB11FIP3/F2RL2/SLC18A2/SYTL4/PPP3CB/CREB1/TCIRG1/KCNJ11/ISL1/CHD7/RPH3AL/TMF1/GAL/STX1A/ABCC8/SMPD3/GIPR/RAB11FIP5/IL1B/PTPRN/CHGA/REST/LTBP4/NNAT/FOXD1/EDN1/SOX11/PTPRN2/CPT1A/CRH/CARTPT/RAB8B/ZBED6/SOX4/HTR2C/DOC2B/CCDC186/NIBAN2/ADCYAP1/TFAP2B/VGF/IRS1/SNAP25/SPP1/NOS2/INHBB/ACSL4/IRS2/LRRC8A/ANO1/C1QTNF1/SCG5/…
GO:0090068	positive regulation of cell cycle process	212	0.388005	1.78135	1.52118e-05	0.000361646	IGF2/RGCC/DDR2/MSX1/ADAMTS1/CDC6/DLGAP5/NCAPG/CDC25B/TBX2/BUB1/CCNB1/CEP295/KIF23/NDC80/PLCG2/PLK4/SPAG5/BIRC5/UBE2C/DDX39B/CDC20/RRM1/STIL/DTL/SLF1/CDK1/KIF3B/CDCA8/SMC4/RAD51B/THOC1/SMC2/CDC16/KIF20B/PLRG1/IL1A/WNT4/GLI1/TPR/CPSF3/IGF1/RAD51AP1/ANAPC5/RDX/CDC25A/FEN1/NPM1/NCAPH2/NUSAP1/KIF14/CDK4/CDC25C/NCAPG2/RRM2/UBXN2B/NCAPD2/NCAPD3/CDC7/PLCB1/DDRGK1/CCND2/FAM83D/CENPJ/PAF1/SIRT2/RAB11A/CDCA…
GO:0060271	cilium assembly	350	0.340523	1.63933	1.53266e-05	0.000362857	IQCG/RSPH1/ZMYND10/PCM1/CCNO/RFX4/IFT52/IFT80/CFAP47/LPAR1/IFT56/TMEM231/SPAG6/ODF2/PIERCE1/PLK4/SSX2IP/FOXJ1/TCTN1/DNAAF11/IFT22/TMEM107/RSPH4A/CEP70/ATXN10/CCDC65/GDI2/DYNLL1/SPEF1/CFAP221/POC1A/DNAI3/CIBAR2/KIF3B/RFX2/DNAAF1/RPGR/TCTN3/TEKT1/ATMIN/IFT122/DYNC2H1/DYNC2I2/CLCN4/CBY1/KIF27/IFT25/CFAP43/B9D1/CFAP70/ODAD2/CEP350/CEP162/DYNC2LI1/VDAC3/CFAP73/IFT88/IFT20/CFAP44/TCTN2/CLUAP1/SPACA9/CF…
GO:0006270	DNA replication initiation	36	0.644238	2.18349	1.54677e-05	0.000364678	CDC6/MCM4/ORC6/MCM6/CDT1/MCM5/ORC3/POLA1/MCM3/MCM2/KAT7/GMNN/POLA2/ORC5/MCM7/TICRR/GINS3/MCIDAS/ORC1/CDC45
GO:0002768	immune response-regulating cell surface receptor signaling pathway	202	-0.397344	-1.81948	1.55421e-05	0.000364918	RABGEF1/KLRD1/ZNRF1/NFKB1/PTK2/TLR4/BRAF/NR1D1/RC3H2/BTN3A1/EZR/CBLB/CREBBP/PLCG1/LAT/CD24/CD40/WDFY1/BTN2A2/CMKLR1/RIPK2/TLR6/SRC/PELI1/BCL10/MYD88/SOS1/FOXP1/ABL1/NR1H3/MAP2K7/IKBKB/TLR5/CYBA/THEMIS2/CACNB4/TNIP3/ADA/MICB/TRAC/CACNB3/NFKBIA/RC3H1/MALT1/TLR2/VAV2/PLPP4/TICAM2/LIMK1/IRAK2/PLEKHA1/WNK1/INPP5D/NFKBIZ/PTPRJ/THY1/PAWR/PAK3/CMTM3/F2RL1/IRAK1/TNFAIP3/CARD11/ZC3H12A/PIK3CD
GO:0010631	epithelial cell migration	270	-0.358736	-1.70791	1.59524e-05	0.000371481	MAP4K4/SRF/MECP2/FOXC2/PLCG1/CDH5/CLASP2/CD40/SASH1/HMOX1/AKT3/SRC/CARD10/PPM1F/ARF6/KITLG/FGF2/ETS1/ADGRB1/ROCK1/FOXP1/HSPB1/EFNA1/ABL1/HDAC5/PTPRR/EPPK1/EGR3/SPRED1/CORO1C/CDH13/MAP3K3/ADTRP/DOCK5/FGF1/TNFSF12/FERMT1/MACF1/NRP2/EDN1/GLIPR2/PROX1/VASH1/JUP/HDAC9/THBS1/ZEB2/HBEGF/SOX9/BMPR2/PDGFB/STAT5A/MMP9/TACSTD2/TGFBR2/TGFB2/FAP/ITGA2/IRS2/DUSP10/SH3BP1/TGFBR1/ITGA3/GREM1/PLXND1/TGFB1/JCAD/IT…
GO:0090132	epithelium migration	270	-0.358736	-1.70791	1.59524e-05	0.000371481	MAP4K4/SRF/MECP2/FOXC2/PLCG1/CDH5/CLASP2/CD40/SASH1/HMOX1/AKT3/SRC/CARD10/PPM1F/ARF6/KITLG/FGF2/ETS1/ADGRB1/ROCK1/FOXP1/HSPB1/EFNA1/ABL1/HDAC5/PTPRR/EPPK1/EGR3/SPRED1/CORO1C/CDH13/MAP3K3/ADTRP/DOCK5/FGF1/TNFSF12/FERMT1/MACF1/NRP2/EDN1/GLIPR2/PROX1/VASH1/JUP/HDAC9/THBS1/ZEB2/HBEGF/SOX9/BMPR2/PDGFB/STAT5A/MMP9/TACSTD2/TGFBR2/TGFB2/FAP/ITGA2/IRS2/DUSP10/SH3BP1/TGFBR1/ITGA3/GREM1/PLXND1/TGFB1/JCAD/IT…
GO:0042110	T cell activation	379	-0.33273	-1.63995	1.60957e-05	0.00037329	RC3H2/EGR1/CCDC88B/HFE/HMGB1/BTN3A1/KLHL25/ZBTB7B/LMO1/SH2D2A/STAT6/SRF/CBLB/TNFSF9/CD6/PRDM1/LAT/CD24/PPP3CB/ACTB/BTN2A2/DLG5/RIPK2/RELB/RUNX2/SRC/PELI1/CBFB/CAMK4/BCL10/MSN/TCIRG1/KITLG/JAK1/SOS1/IL18/CHD7/FOXP1/ABL1/PTGER4/TNFRSF9/CDK6/EGR3/PCK1/PYCARD/ZFP36L1/GLI2/SOCS6/ARID1B/SDC4/IL1B/CD274/RASGRP1/MAP3K8/JUNB/LCP1/ZMIZ1/ADA/MICB/BCL6/SMAD7/GLI3/TRAC/CXADR/FZD7/CEBPB/SOX4/KMT2A/SIRPA/LRRC32…
GO:0034975	protein folding in endoplasmic reticulum	11	0.866299	2.16407	1.6643e-05	0.000384413	HSPA5/HSP90B1/PDIA3/CANX/CALR/DNAJC10/DNAJC3/P4HB/ERO1B
GO:0045765	regulation of angiogenesis	230	-0.381328	-1.7651	1.67208e-05	0.000384646	FGF2/JAK1/ETS1/ISL1/RECK/ADGRB1/ROCK1/PPP1R16B/HSPB1/EFNA1/ABL1/PKM/SPRED1/ABCC8/PML/FGF1/IL1B/TNFSF12/BTG1/KLF2/SPRY2/TIE1/ADAM12/HIPK2/FLT1/ADM/VASH1/GATA6/NIBAN2/HTATIP2/JUP/THBS1/C3/WNK1/TGFBR2/TGFB2/MINAR1/RUNX1/HSPG2/SFRP1/HMGA2/GREM1/PLXND1/SPHK1/ANGPTL4/JCAD/TNFAIP3/ITGB3/COL4A2/ITGB1/ITGA5/ZC3H12A/CXCL8/NPPB/THBS2/PIK3CD/CHI3L1/SERPINE1
GO:0018212	peptidyl-tyrosine modification	201	-0.389428	-1.77664	1.68343e-05	0.000385695	CD40/PPP2R5B/CLK4/RIPK2/SRC/KITLG/JAK1/RAP2C/ISL1/IL18/DOK7/SOCS4/EFNA1/ABL1/RAP2B/DLG4/LRRK1/FES/NF2/DMTN/ERBB3/SEMA4D/DDR1/ALK/MVP/PDGFRA/CSF1R/HYAL2/AATK/SH3BP5L/FLT1/LRP4/SRCIN1/NEDD9/TTBK1/TMEM102/CLCF1/HBEGF/CD74/PDGFB/PTPRJ/GFRA1/NOX4/IGF1R/ABL2/BST1/CLK1/SFRP1/PDGFC/GREM1/CRLF1/TGFB1/CAV1/CSPG4/ITGB3/ITGA5/EPHB2/IL11/LIF
GO:0046888	negative regulation of hormone secretion	53	-0.58128	-2.1188	1.69646e-05	0.000387121	NMB/TSPO/VSNL1/RAB11FIP3/SYTL4/KCNJ11/ABCC8/RAB11FIP5/IL1B/CHGA/REST/EDN1/CRH/CARTPT/IRS1/INHBB/SFRP1/F2RL1/IL11/INHBA/LIF
GO:0031638	zymogen activation	42	-0.6274	-2.19569	1.72376e-05	0.000391776	THBD/GGT1/FADD/THBS1/PLAT/PERP/FURIN/MMP14/RUNX1/PLAU/PLAUR/CTSZ/SERPINE1
GO:2000515	negative regulation of CD4-positive, alpha-beta T cell activation	24	-0.721112	-2.20334	1.78816e-05	0.000403188	RC3H2/HMGB1/ZBTB7B/CBLB/CBFB/CD274/BCL6/SMAD7/RC3H1/HLX/RUNX1/TNFSF4/ZC3H12A
GO:0046634	regulation of alpha-beta T cell activation	71	-0.521301	-2.02643	1.7849e-05	0.000403188	RC3H2/HFE/HMGB1/KLHL25/ZBTB7B/CBLB/PRDM1/RIPK2/CBFB/IL18/CD274/JUNB/ADA/BCL6/SMAD7/GLI3/RC3H1/MALT1/HLX/NFKBIZ/TGFBR2/RUNX1/TNFSF4/CARD11/ZC3H12A
GO:0030968	endoplasmic reticulum unfolded protein response	70	0.524774	2.031	1.80189e-05	0.000404676	STC2/DDIT3/HSPA5/HERPUD1/XBP1/ATF4/ATF3/PIK3R1/TBL2/DNAJC10/RHBDD2/CTH/RACK1/EIF2S1/SELENOS/NFE2L2/CREB3L1/TMED2/ERMP1/CREB3/AMFR/DDRGK1/NCK1/PTPN2/ATF6/EIF2AK3
GO:0140053	mitochondrial gene expression	163	0.419596	1.84715	1.81027e-05	0.000404959	GARS1/SHMT2/NDUFA7/MRPS6/MRPL1/MRPL13/MRPS7/MRPL48/MRPL23/COA3/MRPS5/LRPPRC/MTERF2/MALSU1/IARS2/C1QBP/MRPS33/WARS2/MTIF3/MRPL33/UQCC2/HSD17B10/MPV17L2/PTCD3/MRPL52/MTRES1/EARS2/MRPS27/MTERF3/MRPL47/DAP3/MRPS18B/AURKAIP1/MRPL12/MRPS22/MRPL39/MRPS15/MRPL21/MRPS35/MRPL20/MRPL27/MRPL58/PTCD1/NGRN/RMND1/TRMT5/MTO1/RARS2/MRPS26/MTRF1L/MRPL45/PNPT1/TRMT10C/SLC25A33/MRPS12/MTERF4/MRPL53/MRPS9/MRPS25/MRPL…
GO:0051146	striated muscle cell differentiation	234	-0.372497	-1.7284	1.84303e-05	0.000410671	HOPX/ISL1/ADGRB1/TANC1/FOXP1/RBM24/HDAC5/YY1/SELENON/PRICKLE1/DOCK5/PLEKHO1/PDGFRA/OBSCN/AKAP13/CFLAR/ADAM12/EDN1/ALPK2/CXADR/FZD7/KCNH1/RBM38/ATP11A/WDR1/PROX1/LMOD1/GATA6/NIBAN2/SIK1/SMYD3/SORT1/DOCK2/PIEZO1/HDAC9/KRT19/PDLIM5/CAPN2/CAV2/MYL9/NOX4/EHD2/BHLHE41/CASP3/TPM1/MMP14/CSRP1/GREM1/TGFB1/FHL2/ITGB1/MYH9/ALPK3/SDC1/ANKRD1
GO:0007346	regulation of mitotic cell cycle	456	0.316587	1.56633	1.87646e-05	0.000416485	IGF2/EIF4EBP1/ASNS/RGCC/SMOC2/DDR2/FOXC1/NHERF1/ADAMTS1/CKS1B/IL10/CDC6/TTK/CENPF/FANCD2/DLGAP5/SPC24/BUB1B/E2F1/MAD2L2/CDC25B/SETMAR/BUB1/CDKN2C/CCNB1/NEK2/NDC80/ID2/MKI67/USP47/MEIS2/TREX1/BIRC5/UBE2C/CDC26/NOP53/FAM107A/SDCBP/CDC20/GPNMB/BRINP1/RRM1/ZWILCH/STIL/NAE1/DTL/BRD7/YWHAE/BMP7/SPDL1/RPL26/CENPE/CDK1/PLK1/CDCA8/CDK2AP2/RAD51B/IK/PSME2/LCMT1/CDCA2/ACTL6A/CDC16/KIF20B/PLRG1/CDK5RAP2/IL1A…
GO:0043371	negative regulation of CD4-positive, alpha-beta T cell differentiation	16	-0.810114	-2.23578	1.93823e-05	0.000428522	RC3H2/HMGB1/ZBTB7B/CBFB/BCL6/SMAD7/RC3H1/HLX/RUNX1/TNFSF4/ZC3H12A
GO:0046636	negative regulation of alpha-beta T cell activation	30	-0.687085	-2.20489	1.95438e-05	0.000429692	RC3H2/HFE/HMGB1/ZBTB7B/CBLB/CBFB/CD274/BCL6/SMAD7/GLI3/RC3H1/HLX/RUNX1/TNFSF4/ZC3H12A
GO:0043370	regulation of CD4-positive, alpha-beta T cell differentiation	34	-0.658132	-2.16995	1.95864e-05	0.000429692	RC3H2/HMGB1/KLHL25/ZBTB7B/RIPK2/CBFB/IL18/JUNB/BCL6/SMAD7/RC3H1/MALT1/HLX/NFKBIZ/RUNX1/TNFSF4/ZC3H12A
GO:0015804	neutral amino acid transport	44	0.599787	2.12053	1.99991e-05	0.000435382	SLC1A5/SLC7A11/SLC7A5/SLC6A9/SLC1A4/SLC3A2/SLC1A3/SLC6A15/SLC7A8/SLC38A1
GO:0006767	water-soluble vitamin metabolic process	52	0.567668	2.10203	1.99592e-05	0.000435382	PSAT1/MTHFD2/ALDH1L2/SHMT2/ALPL/MMAB/FOLR1/SLC5A6/AKR1A1/SLC2A1/SHMT1
GO:0001952	regulation of cell-matrix adhesion	108	-0.45941	-1.92297	2.01024e-05	0.000435961	EFEMP2/RRAS/MAP4K4/CDKN2A/CLASP2/SRC/PPM1F/ROCK1/VCL/ABL1/CDK6/NF2/DMTN/CORO1C/CDH13/JAG1/DISC1/DDR1/DAPK3/SDC4/POSTN/FERMT1/MACF1/BCL6/COL16A1/ONECUT2/LIMS1/DLC1/JUP/THBS1/PTPRJ/THY1/BST1/MMP14/PLAU/SFRP1/GREM1/PHLDB2/ITGB3/SERPINE1
GO:1901987	regulation of cell cycle phase transition	399	0.325254	1.58356	2.09485e-05	0.000452584	ATF5/RGCC/DDR2/ADAMTS1/CDC6/TTK/CENPF/FANCD2/DLGAP5/SPC24/BUB1B/E2F1/MAD2L2/CDC25B/TBX2/SETMAR/BUB1/CDKN2C/CCNB1/SUSD2/NDC80/PLCG2/ID2/USP47/INTS7/TREX1/BIRC5/UBE2C/CDT1/NOP53/DDX39B/FAM107A/CDC20/GPNMB/RRM1/ZWILCH/STIL/NAE1/DTL/BRD7/SPDL1/RPL26/CENPE/CDK1/PLK1/CDCA8/CDK2AP2/RAD51B/IK/THOC1/PSME2/LCMT1/ACTL6A/H2AX/ATR/CDC16/PLRG1/CDK5RAP2/EME1/GLI1/TPR/CPSF3/NUF2/RIOK2/VPS4A/CEP63/INTS3/CHEK1/WDR…
GO:1902074	response to salt	291	-0.347046	-1.6675	2.15758e-05	0.000464371	GUCA1A/PLEC/ADCY8/GNAI2/CPNE3/AGRN/HOMER1/GRM2/OPRM1/CNR1/GNA11/SYT5/BRAF/TSPO/RGS10/EGR1/XRN1/SYT15/SYT11/MEF2A/MECP2/CRLS1/SYT3/DNMT3A/OXTR/PRKCG/NEFL/SYT4/RUNX2/NPTX1/SSH1/P2RY2/CIB2/KCNJ11/ADCY1/CACNG2/NEK7/HDAC5/DLG4/CHRNB2/SIPA1/PPP1R9B/DMTN/FOSB/ALOX5AP/KCNC1/MDM2/SLC25A24/GIPR/CHRM2/IL1B/IQGAP1/JUNB/SYT12/EDN1/RGS8/KCNQ3/SLC6A1/CLDN1/SYT13/KCNH1/NT5E/CDK5R1/KMT2A/KCNMA1/FADD/ACHE/ADCY7/TX…
GO:0051250	negative regulation of lymphocyte activation	101	-0.463876	-1.91978	2.17495e-05	0.000466343	RC3H2/HFE/HMGB1/ZBTB7B/CBLB/BTN2A2/DLG5/PELI1/CBFB/GAL/SOCS6/SDC4/CD274/SOX11/BCL6/SMAD7/GLI3/CEBPB/LRRC32/RC3H1/HLX/CD74/INPP5D/AXL/PAWR/CASP3/RUNX1/SFRP1/TNFSF4/TNFAIP3/ZC3H12A/INHBA
GO:0048771	tissue remodeling	135	-0.434857	-1.87971	2.2498e-05	0.000480578	TCIRG1/IL18/CHD7/ELF3/ROCK1/LRRK1/SIGLEC15/MDM2/JAG1/DOCK5/CSF1R/TIE1/CARTPT/FLNA/PDK4/GDF5/TMBIM1/NOTCH2/CTSK/NPR2/BMPR2/SPP1/INPP5D/NOX4/AXL/SEMA3C/F2R/MMP14/RUNX1/SFRP1/GREM1/TGFB1/CAV1/CSPG4/TNFAIP3/ITGB3/MMP2/LIF/CTHRC1
GO:0042730	fibrinolysis	13	-0.820228	-2.16046	2.2827e-05	0.00048578	THBD/THBS1/PLAT/FAP/PLAU/PLAUR/SERPINE1
GO:0090329	regulation of DNA-templated DNA replication	45	0.583473	2.06472	2.38382e-05	0.000505406	MCM4/MCM6/CDT1/MCM5/SSBP1/RFC2/MCM3/MCM2/CHTF8/RFC4/KAT7/GMNN/MCM7/TICRR/PCNA/BLM/CDC7/CHTF18/RFC3/RFC5/MCIDAS/E2F7/FBXO5/ZMPSTE24/DBF4B/LIG3/ENDOG/E2F8
GO:1901342	regulation of vasculature development	233	-0.378524	-1.75664	2.45705e-05	0.000518995	MECP2/VASH2/FOXC2/PLCG1/CDH5/CD40/SASH1/HMOX1/AKT3/ANGPTL7/FGF2/JAK1/ETS1/ISL1/RECK/ADGRB1/ROCK1/PPP1R16B/HSPB1/EFNA1/ABL1/PKM/SPRED1/ABCC8/PML/FGF1/IL1B/TNFSF12/BTG1/KLF2/SPRY2/TIE1/ADAM12/HIPK2/FLT1/ADM/VASH1/GATA6/NIBAN2/HTATIP2/JUP/THBS1/C3/WNK1/TGFBR2/TGFB2/MINAR1/RUNX1/HSPG2/SFRP1/HMGA2/GREM1/PLXND1/SPHK1/ANGPTL4/JCAD/TNFAIP3/ITGB3/COL4A2/ITGB1/ITGA5/ZC3H12A/CXCL8/NPPB/THBS2/PIK3CD/CHI3L1/S…
GO:0010257	NADH dehydrogenase complex assembly	60	0.53421	2.0118	2.50775e-05	0.000525794	ND1/ND2/NDUFA3/NDUFA6/ND4/NDUFB3/NDUFA12/NDUFB11/NDUFB5/NDUFA13/ND5/NDUFA9/NDUFA11/NDUFA1/TIMM21/NDUFB9/NDUFB7/OXA1L/NDUFS7/NDUFS8/TMEM186/ACAD9/NDUFAF1/NDUFA2/NDUFAF5/NDUFA10/NDUFA8/NDUFB2/NDUFS1/NDUFAF3/NDUFB10/DMAC1/NUBPL/NDUFS5/TMEM126A/NDUFB8/NDUFB1/LYRM2
GO:0032981	mitochondrial respiratory chain complex I assembly	60	0.53421	2.0118	2.50775e-05	0.000525794	ND1/ND2/NDUFA3/NDUFA6/ND4/NDUFB3/NDUFA12/NDUFB11/NDUFB5/NDUFA13/ND5/NDUFA9/NDUFA11/NDUFA1/TIMM21/NDUFB9/NDUFB7/OXA1L/NDUFS7/NDUFS8/TMEM186/ACAD9/NDUFAF1/NDUFA2/NDUFAF5/NDUFA10/NDUFA8/NDUFB2/NDUFS1/NDUFAF3/NDUFB10/DMAC1/NUBPL/NDUFS5/TMEM126A/NDUFB8/NDUFB1/LYRM2
GO:0032956	regulation of actin cytoskeleton organization	290	-0.350924	-1.68616	2.58642e-05	0.000538765	PDGFA/HIP1R/ARHGEF19/CLASP2/ARPC5/CCDC88A/TMOD2/ARHGEF10L/PPM1F/MYADM/ARF6/SSH1/ROCK1/DIXDC1/ABL1/AP1AR/PTGER4/TMSB15B/TMSB15C/ARHGEF5/NF2/DMTN/SIGLEC15/PYCARD/WNT11/FCHSD1/DAPK3/SDC4/TENM1/PDGFRA/AKAP13/CSF1R/SPTB/CARMIL3/EDN1/FSCN1/FLNA/MTSS1/CDC42EP3/LRP1/CDK5R1/F11R/CELSR1/NEDD9/WDR1/CGNL1/PROX1/LMOD1/SHANK1/DLC1/SVIL/SYNPO/LIMK1/PPFIA1/SPTBN2/TACSTD2/VASP/SH3BP1/ABL2/BST1/CAPG/PAK3/TPM1/TGFB…
GO:0002757	immune response-activating signaling pathway	311	-0.342672	-1.65417	2.58857e-05	0.000538765	CBLB/CREBBP/PLCG1/LAT/GBP2/CD40/WDFY1/BTN2A2/EIF2AK2/CMKLR1/RIPK2/TLR6/RPS6KA3/SRC/LACC1/PELI1/BCL10/MYD88/HSPA1A/SOS1/OAS3/FOXP1/ABL1/NEK7/SLC15A4/NR1H3/XIAP/PYCARD/RNF135/IKBKB/TLR5/CYBA/THEMIS2/NLRX1/CACNB4/TNIP3/ADA/TIFA/MICB/TRAC/CACNB3/NFKBIA/BIRC3/RC3H1/MALT1/TLR2/VAV2/PLPP4/TICAM2/TICAM1/CYLD/LIMK1/IRAK2/PLEKHA1/CTSS/WNK1/INPP5D/FOSL1/NFKBIZ/PTPRJ/THY1/PAWR/PAK3/TNIP1/CMTM3/F2RL1/CAV1/IRA…
GO:0006887	exocytosis	286	-0.352385	-1.68968	2.63501e-05	0.000546427	UNC13C/RAB33B/SCAMP5/PRKN/GNAI2/RABGEF1/PLEK/PDCD6IP/BRSK2/PPFIA3/RAB10/SYTL5/PDPK1/STX3/MICAL3/SYT5/BLOC1S6/ATP13A2/BRAF/SCAMP1/SCRN1/VSNL1/RAB3A/SYT15/SYT11/RAB3C/RAB21/SYNJ1/VPS4B/SEPTIN4/SLC18A2/STXBP1/LAT/SYTL4/PPP3CB/CLASP2/SYT3/EXOC8/ARL8B/PRKCG/ARFGEF2/SYT4/SMCR8/PPFIA2/SNPH/FBXO45/WIPF3/STXBP2/MICAL1/RPH3AL/SV2A/UNC13A/FES/TPRG1L/SYNGR3/STX1A/PIP5K1C/SMPD3/SEPTIN5/PRSS12/RAB11FIP5/SDC4/L…
GO:0032635	interleukin-6 production	103	-0.470537	-1.95544	2.66101e-05	0.000547821	RIPK2/TLR6/C1QTNF4/BCL10/MYD88/ISL1/IL16/PYCARD/CYBA/IL1B/NLRX1/KLF2/HYAL2/MBP/IL27RA/CEBPB/ARID5A/SIRPA/TLR2/TICAM1/CAPN2/CD74/ARRB1/INPP5D/NOS2/SPON2/F2R/MAPK13/F2RL1/TGFB1/TNFSF4/TNFAIP3/GAS6/ZC3H12A/POU2F2
GO:0032675	regulation of interleukin-6 production	103	-0.470537	-1.95544	2.66101e-05	0.000547821	RIPK2/TLR6/C1QTNF4/BCL10/MYD88/ISL1/IL16/PYCARD/CYBA/IL1B/NLRX1/KLF2/HYAL2/MBP/IL27RA/CEBPB/ARID5A/SIRPA/TLR2/TICAM1/CAPN2/CD74/ARRB1/INPP5D/NOS2/SPON2/F2R/MAPK13/F2RL1/TGFB1/TNFSF4/TNFAIP3/GAS6/ZC3H12A/POU2F2
GO:0051056	regulation of small GTPase mediated signal transduction	261	-0.358483	-1.69242	2.70343e-05	0.000554545	MADD/CD2AP/RALBP1/SPRY4/DOCK3/PLEKHG4/FGD4/IQSEC3/KCTD13/NGEF/ADCYAP1R1/MAP4K4/F2RL2/ARHGAP32/GMIP/ARHGEF19/ARHGAP1/ARFGEF2/DENND4B/DNMBP/SRC/ARHGAP27/ARHGEF10L/SIPA1L3/ARF6/KITLG/SOS1/ARHGEF4/SCAI/ABL1/MCF2L/ABR/SIPA1/ARHGEF5/DENND3/ARHGEF25/ARFGEF3/RHOD/RASGRF1/ARHGDIB/RAP1GAP2/OBSCN/AKAP13/SPRY2/RASGRP1/SPATA13/BCL6/F11R/CGNL1/VAV2/EPS8L2/NOTCH2/DOCK2/PSD4/MYO9B/FBP1/DLC1/PSD/ARHGEF40/ARHGEF28…
GO:2000316	regulation of T-helper 17 type immune response	16	-0.803594	-2.21778	2.73718e-05	0.000557443	RC3H2/ZBTB7B/JUNB/SMAD7/IL27RA/ARID5A/RC3H1/MALT1/NFKBIZ/ZC3H12A/EPHB2
GO:1905953	negative regulation of lipid localization	31	-0.665881	-2.16767	2.73137e-05	0.000557443	NFKBIA/PLA2R1/OSBPL8/APOC1/THBS1/IRS2/ABCG1/ITGB3/ITGAV/ABCA1
GO:0051783	regulation of nuclear division	124	0.437129	1.85021	2.76489e-05	0.000561075	IGF2/RGCC/MSX1/TTK/CALR/CENPF/DLGAP5/PDE3A/SPC24/BUB1B/MAD2L2/BUB1/CCNB1/NEK2/NDC80/MKI67/BIRC5/UBE2C/CDC20/ZWILCH/BMP7/SPDL1/PLK1/CDCA8/IK/LCMT1/CDCA2/CDC16/KIF20B/CDK5RAP2/IL1A/WNT4/TPR/IGF1/NUF2/RAD51AP1/CHEK1/PKMYT1/ANAPC5/ANAPC15/APC/NUSAP1/CDC25C/PLCB1/KNTC1/KLHL22
GO:0030595	leukocyte chemotaxis	150	-0.423205	-1.86882	2.78464e-05	0.000561076	ARHGEF5/HSD3B7/IL16/PIP5K1C/CAMK1D/LYST/IL1B/CHGA/CSF1R/EDN1/CXADR/CYP7B1/TREM1/FLT1/PADI2/NEDD9/TMEM102/THBS1/CCL20/CCL2/CD74/PDGFB/WNK1/TGFB2/BST1/F2RL1/GREM1/CXCL5/CXCL1/GAS6/MMP2/CXCL8/PIK3CD/CXCL6/SERPINE1
GO:0002274	myeloid leukocyte activation	152	-0.415074	-1.83577	2.78461e-05	0.000561076	TLR4/CNR1/PDPK1/WNK4/ITGB8/NR1D1/HMGB1/SYT11/AZU1/SBNO2/SLC18A2/STXBP1/LAT/IFNGR2/TLR6/RELB/CAMK4/STXBP2/MYD88/IL18/FOXP1/FES/NR1H3/PYCARD/CHGA/RASGRP1/HYAL2/CPLX2/KMT2E/S100A13/NDRG1/MAPT/TLR2/TTBK1/NOTCH2/DOCK2/TICAM1/THBS1/CD74/UBD/ITGB6/TGFBR2/DYSF/F2RL1/SPHK1/ZC3H12A/CXCL8/PIK3CD/CXCL6/FN1
GO:0044706	multi-multicellular organism process	145	-0.427725	-1.87823	2.83422e-05	0.000569048	FOSB/ABCC8/DDR1/ARHGDIB/IL1B/JUNB/EDN1/CRH/COL16A1/TAC1/B4GALT1/THBD/ADM/DSG2/CSMD1/ADCYAP1/CITED2/ADCY7/MAFF/CLDN4/CAPN2/PLA2G4C/BMPR2/SPP1/MMP9/FOSL1/ACSL4/ITGA2/CTSB/PCSK5/SMURF2/HSPG2/ITGA3/ITGB3/ITGA5/MMP2/PAPPA/LIF
GO:0002696	positive regulation of leukocyte activation	263	-0.359239	-1.69786	2.8469e-05	0.000569581	CCDC88B/HMGB1/KLHL25/ZBTB7B/STAT6/TNFSF9/CD6/STXBP1/CD24/CD40/ACTB/BTN2A2/RIPK2/TLR6/SRC/PELI1/CBFB/BCL10/MYD88/KITLG/IL18/ABL1/CHRNB2/EGR3/PCK1/PYCARD/GLI2/ARID1B/IL1B/CD274/RASGRP1/MAP3K8/ZMIZ1/ADA/BCL6/GLI3/SOX4/SIRPA/MALT1/TTBK1/TICAM2/FADD/CLCF1/TICAM1/THBS1/HLX/CCL2/ZP4/LGALS1/CD74/INPP5D/NFKBIZ/TGFBR2/THY1/CD70/IRS2/AXL/DUSP10/ABL2/BST1/MMP14/RUNX1/F2RL1/TGFB1/CAV1/TNFSF4/CARD11/GAS6/EPHB2
GO:0032103	positive regulation of response to external stimulus	415	-0.315277	-1.56525	2.95541e-05	0.000589216	CD40/WDFY1/SASH1/EIF2AK2/CMKLR1/RIPK2/TLR6/RPS6KA3/SRC/LACC1/PELI1/PPM1F/BCL10/MYD88/HSPA1A/FGF2/ETS1/TRIM56/IL18/OAS3/HSPB1/NEK7/SLC15A4/PTGER4/OPTN/NR1H3/XIAP/IL16/ALOX5AP/CDH13/PYCARD/CAMK1D/RNF135/DSCAM/IKBKB/TLR5/CYBA/IL1B/PDGFRA/NLRX1/PTGER3/CSF1R/PDE2A/RASGRP1/TNIP3/HYAL2/EDN1/TIFA/TRIM6/FLNA/CEBPB/NFKBIA/THBD/BIRC3/NEDD9/IKBKE/TLR2/TTBK1/TICAM2/TMEM102/FADD/TICAM1/CYLD/THBS1/IRAK2/PLAT/CT…
GO:0099177	regulation of trans-synaptic signaling	418	-0.314118	-1.56183	3.04332e-05	0.000604621	SQSTM1/SORCS3/TACR1/BDNF/DBN1/BRSK1/GRIK3/CACNG3/CDKL5/UNC13C/SHISA7/NLGN3/CHRDL1/ADCY8/PRKN/GNAI2/PFN1/NPTN/HOMER1/GRM2/SNX14/CNR1/PPFIA3/PINK1/STX3/GABBR1/EPHB1/BRAF/CPEB3/CAMK2A/YWHAH/GRIA4/RAB3A/KCTD13/SYT11/CHMP2B/NTNG2/MYOF/SRF/MECP2/GPR158/SLC30A1/GRIN2A/STXBP1/PLCG1/PNKD/SLC4A10/PPP3CB/OXTR/PRKCG/NEFL/DCC/SYT4/SHANK2/GRIK2/NGFR/PPFIA2/FBXO45/SSH1/NEFH/PRKAR1B/JPH3/PPP3R1/PLCL1/MAP1B/PRRT1…
GO:0032963	collagen metabolic process	80	-0.50244	-1.99722	3.11545e-05	0.000616793	MMP23B/SCX/RETREG1/ADAMTS14/SMPD3/MMP25/VIM/MMP24/MMP11/CTSK/COL1A2/CTSS/MMP9/FAP/ITGA2/CTSB/F2R/FURIN/MMP14/RUNX1/COL5A1/TGFB1/ITGB1/MMP2/INHBA/COL1A1
GO:0050867	positive regulation of cell activation	272	-0.352397	-1.67971	3.19201e-05	0.000629756	CCDC88B/HMGB1/KLHL25/ZBTB7B/STAT6/TNFSF9/CD6/STXBP1/CD24/CD40/ACTB/BTN2A2/RIPK2/TLR6/SRC/PELI1/CBFB/BCL10/MYD88/KITLG/IL18/ABL1/CHRNB2/EGR3/PCK1/PYCARD/GLI2/ARID1B/IL1B/CD274/RASGRP1/MAP3K8/ACTA2/ZMIZ1/ADA/BCL6/FLNA/GLI3/SOX4/SIRPA/MALT1/TTBK1/TICAM2/FADD/CLCF1/TICAM1/THBS1/HLX/CCL2/ZP4/LGALS1/CD74/INPP5D/NFKBIZ/TGFBR2/THY1/CD70/IRS2/AXL/DUSP10/ABL2/BST1/MMP14/RUNX1/F2RL1/TGFB1/CAV1/TNFSF4/CARD11…
GO:0032330	regulation of chondrocyte differentiation	49	-0.587556	-2.13756	3.22083e-05	0.000633244	WNT9A/LTBP3/RARB/RFLNB/SHOX2/MAF/PRKG2/RUNX2/ADAMTS7/SMAD7/GLI3/GDF5/GDF6/ZNF219/SOX9/TGFBR1/CCN2/GREM1/CCN4/LOXL2/ADAMTS12
GO:0097191	extrinsic apoptotic signaling pathway	199	-0.37749	-1.72556	3.30529e-05	0.000647608	NOL3/HMOX1/TRAF1/TLR6/SRC/TNFRSF10B/PAK5/MCL1/BCL10/TNFSF10/HSPA1A/KITLG/GDNF/SCRT2/EYA2/ERBB3/PYCARD/MLLT11/PML/IL1B/TNFSF12/ITPRIP/HYAL2/CFLAR/TNFRSF10C/BCL2L11/RET/TIMP3/FAIM/BOK/TMBIM1/TNFRSF10A/SORT1/FADD/CYLD/THBS1/MAL/TNFRSF12A/SKIL/NFKBIZ/TGFB2/CD70/BID/TGFBR1/SFRP1/TGFB1/CAV1/TNFAIP3/ITGAV/INHBA/SERPINE1
GO:0051017	actin filament bundle assembly	140	-0.421161	-1.83167	3.33817e-05	0.000651804	SORBS1/EZR/KCTD13/SRF/CLASP2/CCDC88A/SRC/ARHGEF10L/PPM1F/PLS1/FMN2/MICAL1/ROCK1/ABL1/PTGER4/ARHGEF5/NF2/DMTN/RHOD/SHROOM1/WNT11/ITGB5/SDC4/LCP1/FSCN1/FLNA/MTSS1/F11R/NEDD9/CGNL1/MYO1B/SHANK1/DLC1/SYNPO/LIMK1/ZEB2/LIMD2/PPFIA1/ZYX/ARRB1/TACSTD2/PAWR/CALD1/TPM1/TGFBR1/CCN2/DPYSL3/SFRP1/ACTN1/PHLDB2
GO:0006399	tRNA metabolic process	195	0.388635	1.7671	3.39502e-05	0.000660633	WARS1/GARS1/IARS1/SARS1/YARS1/MARS1/TARS1/AARS1/EPRS1/CARS1/LARS1/RARS1/DDX1/FARSB/TYW1/POLR2L/GTF3C6/EXOSC8/ZBTB8OS/ELP2/RTRAF/TSEN15/SSB/LAGE3/THUMPD3/IARS2/PUS7/EXOSC9/WARS2/TSEN2/BCDIN3D/HSD17B10/TRMT10A/NARS1/ANKRD16/KARS1/EARS2/TARS3/ADAT2/GRSF1/RPP40/ELP4/NAT10/ELP3/ELAC1/PUSL1/POLR2F/THADA/DALRD3/PTCD1/EXOSC7/ZCCHC7/DTD1
GO:0036503	ERAD pathway	107	0.454656	1.89702	3.51366e-05	0.000679069	HSPA5/HERPUD1/XBP1/HSP90B1/CANX/CALR/SEL1L/DNAJC10/MAN1C1/RHBDD2/CCDC47/JKAMP/SYVN1/STT3B/FAF2/HM13/TMEM129/SELENOS/NFE2L2/PSMC6/SDF2L1/ECPAS/AMFR/RHBDD1/FAF1/AUP1/TMUB1/TOR1A/BCAP31/DNAJB12/EDEM1/ATF6/DERL1/CLGN/UFD1/ERLIN1/UGGT1/USP25/TMEM67/UBAC2/STUB1/RNF121/UBXN8/UBE4A/VCP
GO:0070374	positive regulation of ERK1 and ERK2 cascade	135	-0.430315	-1.86007	3.50997e-05	0.000679069	RIPK2/MTURN/SRC/FGF2/ABL1/DENND2B/MAP2K7/PYCARD/FGF1/PDGFRA/CSF1R/SPRY2/RASGRP1/ACTA2/CFLAR/ALKAL2/GLIPR2/HTR2C/ADCYAP1/NOTCH2/CCL20/CCL2/CD74/PDGFB/ARRB1/NOX4/NDRG4/F2R/CCN2/PDGFC/F2RL1/TGFB1/ITGB3/GAS6/CHI3L1/SEMA7A/INHBA
GO:0030199	collagen fibril organization	60	-0.534729	-2.01122	3.57275e-05	0.000688147	COL11A1/SCX/AEBP1/COL5A3/ADAMTS14/COLGALT1/LOXL1/ADAMTS7/MMP11/LOX/COL1A2/BMP1/TLL1/LUM/COL5A2/TGFB2/PXDN/TGFBR1/COL5A1/GREM1/LOXL4/LOXL2/ADAMTS12/COL1A1
GO:0006120	mitochondrial electron transport, NADH to ubiquinone	50	0.563024	2.0564	3.59247e-05	0.000689609	ND1/ND2/NDUFA7/NDUFA3/NDUFA6/ND4/NDUFB3/ND3/NDUFA4/NDUFV2/NDUFB5/ND5/SNCA/NDUFA9/PARK7/NDUFA1/NDUFB9/NDUFS6/NDUFB7/NDUFV3/NDUFS7/NDUFS8/NDUFAF1/NDUFA2
GO:0044403	biological process involved in symbiotic interaction	237	-0.366651	-1.69966	3.68302e-05	0.000704611	SAP30/ARL8B/NECTIN1/SRC/ANPEP/MYD88/HSPA1A/TRIM22/NPC1/TRIM21/NCAM1/SMC5/ITGB5/TPCN1/JUN/CSF1R/REST/TRIM8/HYAL2/TRIM6/CLDN1/CXADR/TREM1/ZDHHC20/F11R/CAV2/LGALS1/CD74/PTX3/ITGB6/INHBB/ITGA2/CTSB/AXL/FURIN/LRRC15/HMGA2/F2RL1/CAV1/GSN/ITGB3/ITGB1/ITGA5/GAS6/ZC3H12A/CXCL8/CLDN6/ITGAV/CXCL6/FN1
GO:0044057	regulation of system process	409	-0.321256	-1.59473	3.69969e-05	0.000705424	JAM2/CACNA2D1/ZDHHC21/SHOX2/NTSR1/CTNNA3/GAA/MEF2A/HRH2/SRF/MECP2/GRIN2A/HIP1R/SCN3B/OXTR/GSTO1/GRIK2/TMEM65/SSH1/SGCA/ATP1A3/PRKAR1B/HOPX/ISL1/RNF207/ROCK1/SLC8A2/FOXP1/CAMK2B/ABL1/DLGAP4/DLG4/YY1/GAL/TLX3/JARID2/NR1H3/SELENON/MDM2/STX1A/ABCC8/DOCK5/DAPK3/CHRM2/SLC4A3/KCNE3/BDKRB2/CELF2/GLS/EGR2/DLGAP3/CHGA/TSHZ3/PTGER3/CELF4/GCH1/ZFHX2/KCND2/EDN1/ADA/CRH/CARTPT/SMAD7/FLNA/PHOX2B/RAB8B/CXADR/NRX…
GO:0030183	B cell differentiation	99	-0.469476	-1.93953	3.98067e-05	0.00075646	TCIRG1/KLF6/ABL1/HDAC5/YY1/IRF2BP2/ZFP36L1/FNIP1/ADA/BCL6/ZBTB7A/MALT1/CLCF1/NOTCH2/HDAC9/LGALS1/INPP5D/NFKBIZ/PTPRJ/LRRC8A/MMP14/SFRP1/LFNG/ITGB1/CARD11/PIK3CD/IL11/INHBA
GO:0032392	DNA geometric change	82	0.492901	1.95496	4.18475e-05	0.000790461	TOP2A/HMGB3/HMGB2/MCM4/MCM6/DDX1/TREX1/GINS2/MCM5/XRCC6/SSBP1/RFC2/MCM3/RECQL4/ASCC1/MCM2/CHTF8/RFC4/RAD51/MCM7/MCM8/BLM/DHX9/HFM1/XRCC5/CHTF18/ASCC2/RFC3/GINS3/RAD54B/RFC5/CHD1L/POT1/CDC45/POLQ/SETX/HNRNPA2B1/GINS4/DTD1
GO:0032508	DNA duplex unwinding	76	0.494782	1.92571	4.18741e-05	0.000790461	TOP2A/MCM4/MCM6/DDX1/TREX1/GINS2/MCM5/XRCC6/SSBP1/RFC2/MCM3/RECQL4/ASCC1/MCM2/CHTF8/RFC4/RAD51/MCM7/MCM8/BLM/DHX9/HFM1/XRCC5/CHTF18/ASCC2/RFC3/GINS3/RAD54B/RFC5/CHD1L/POT1/CDC45/POLQ
GO:0007264	small GTPase mediated signal transduction	441	-0.309772	-1.55689	4.22111e-05	0.000794184	CD2AP/RGL1/RALBP1/SPRY4/RAB18/DOCK3/PLEKHG4/FGD4/RIPOR1/IQSEC3/KCTD13/NGEF/ADCYAP1R1/RRAS/RAB21/MAP4K4/CDKN2A/F2RL2/G3BP1/ARHGAP32/RAPGEF5/GMIP/RND2/LAT/ARHGEF19/ARHGAP1/RASL10A/CCDC88A/NTN1/RRAS2/ARFGEF2/DENND4B/DNMBP/SRC/NGFR/RND3/ARHGAP27/ARHGEF10L/SIPA1L3/ARF6/KITLG/FGF2/SOS1/RAP2C/ARHGEF4/TAX1BP3/SCAI/ROCK1/ABL1/MCF2L/RAP2B/ABR/SIPA1/BCAR3/ARHGEF5/DOK4/DENND3/ARHGEF25/ARFGEF3/RHOD/CDH13/DIRA…
GO:0002764	immune response-regulating signaling pathway	322	-0.336458	-1.62937	4.41202e-05	0.000827364	CBLB/CREBBP/PLCG1/LAT/CD24/GBP2/CD40/WDFY1/BTN2A2/EIF2AK2/CMKLR1/RIPK2/TLR6/RPS6KA3/SRC/LACC1/PELI1/BCL10/MYD88/HSPA1A/SOS1/OAS3/FOXP1/ABL1/NEK7/SLC15A4/NR1H3/MAP2K7/XIAP/PYCARD/RNF135/IKBKB/TLR5/CYBA/THEMIS2/NLRX1/CACNB4/TNIP3/ADA/TIFA/MICB/TRAC/CACNB3/NFKBIA/BIRC3/RC3H1/MALT1/TLR2/VAV2/PLPP4/TICAM2/TICAM1/CYLD/LIMK1/IRAK2/PLEKHA1/CTSS/WNK1/INPP5D/FOSL1/NFKBIZ/PTPRJ/THY1/PAWR/PAK3/TNIP1/CMTM3/F2…
GO:0061572	actin filament bundle organization	144	-0.417527	-1.83044	4.48363e-05	0.000838025	CLASP1/AIF1L/TACR1/BAG4/RFLNA/ZNF664-RFLNA/PDLIM1/PRKN/PFN1/PLEK/BAIAP2L1/BRAF/RFLNB/SORBS1/EZR/KCTD13/SRF/CLASP2/CCDC88A/SRC/ARHGEF10L/PPM1F/PLS1/FMN2/MICAL1/ROCK1/ABL1/PTGER4/ARHGEF5/NF2/DMTN/RHOD/SHROOM1/WNT11/ITGB5/SDC4/LCP1/FSCN1/FLNA/MTSS1/F11R/NEDD9/CGNL1/MYO1B/SHANK1/DLC1/SYNPO/LIMK1/ZEB2/LIMD2/PPFIA1/ZYX/ARRB1/TACSTD2/PAWR/CALD1/TPM1/TGFBR1/CCN2/DPYSL3/SFRP1/ACTN1/PHLDB2
GO:0045620	negative regulation of lymphocyte differentiation	36	-0.623177	-2.09282	4.57904e-05	0.000853052	BCL6/SMAD7/GLI3/RC3H1/HLX/CD74/RUNX1/SFRP1/TNFSF4/ZC3H12A/INHBA
GO:0007018	microtubule-based movement	353	0.334025	1.60538	4.60736e-05	0.000855523	IQCG/NHERF1/ZMYND10/PCM1/KIF20A/SYBU/DLGAP5/ROPN1L/INPP5B/IFT52/IFT80/DNAH9/CFAP47/IFT56/DPCD/SPAG6/KIF18A/FEZ1/KIF15/CFAP52/PIERCE1/KIF22/KIF23/SSX2IP/KIF4A/KIF9/KIF11/CFAP61/AP3M2/DYNLT1/KIFC1/DNAAF11/IFT22/RSPH4A/IGBP1/CCDC65/DYNLL1/SPEF1/CFAP221/CENPE/DNAI3/KIF2C/KIF3B/DNAJA1/DNAH6/LCA5L/ENKUR/DNAAF1/CFAP53/KIF6/AP3B1/KTN1/RPGR/BLOC1S1/CFAP45/KIF20B/TEKT1/IFT122/UBB/SPA17/CYB5D1/UCHL1/DYNC2H1…
GO:0000375	RNA splicing, via transesterification reactions	287	0.346451	1.63585	4.6255e-05	0.000856094	BUD31/SRSF5/HNRNPA1/PSIP1/DDX1/DDX5/DDX39B/PPWD1/SF3A3/UBL5/SNRPB2/SNW1/PPIL1/SNRPN/LSM3/SRSF6/IK/EIF4A3/SNRPD3/CLNS1A/MTREX/PLRG1/MAGOHB/SNRNP40/SNRPA/RBM20/SNRPC/SNRNP25/SF3B1/RBM23/CIRBP/HNRNPH3/USP39/SNRPA1/PUF60/C1QBP/NPM1/PRPF38A/PRDX6/SF3B5/RBM10/SNRPG/SNU13/HNRNPL/DHX9/SNRPD2/TXNL4A/SNRPD1/DDX41/NCL/HNRNPA1L3/NCBP1/MFAP1/ZRSR2/SF3B4/RBM3/RBM6/HNRNPA3/NSRP1/SLU7/SF3B2/GPATCH1/LUC7L3/LARP7/…
GO:0006766	vitamin metabolic process	83	0.498395	1.98627	4.67707e-05	0.000862829	PSAT1/MTHFD2/ALDH1L2/SHMT2/NQO1/ALPL/RDH10/MMAB/FOLR1/SLC5A6/PRMT3/LRP2/LIPA/AKR1A1/RPE65/SLC2A1/SHMT1/LGMN/SLC19A1/SNAI2/SNAI1/PLTP/THTPA
GO:0030307	positive regulation of cell growth	137	-0.417223	-1.81376	4.91652e-05	0.000904067	MFSD2A/SRF/MECP2/RND2/SYT3/NTN1/SYT4/CDKN2AIP/RPS6KA3/MAP1B/SMURF1/UNC13A/SEMA4D/DISC1/TRPV2/DSCAM/MACF1/EDN1/SMAD7/NEDD4L/MAPT/LIMK1/CRABP2/HBEGF/BMPR2/TGFB2/ISLR2/MMP14/L1CAM/TGFBR1/SFRP1/SPHK1/KRT17/SEMA7A/FN1
GO:0030100	regulation of endocytosis	227	-0.361298	-1.67559	4.98266e-05	0.000913274	HFE/HMGB1/SYT11/AZU1/RAB21/HIP1R/PPP3CB/ACTB/PRKCG/SYT4/DGKD/SRC/ARF6/UBQLN2/PPP3R1/ROCK1/BMP2K/ABL1/DLG4/LRRTM2/NR1H3/CALY/ANKRD13A/CDH13/PYCARD/CAMK1D/WASL/SNX33/CYBA/IL1B/SGIP1/LRP1/NEDD4L/CLIP3/GSG1L/MIB1/SIRPA/TLR2/STX1B/DOCK2/APOC1/C3/CCL2/ARRB1/PTX3/PTPRJ/ITGA2/AXL/ABL2/TGM2/BICD1/DYSF/F2RL1/GREM1/SPHK1/CAV1/ITGB3/GAS6/ITGAV/SERPINE1
GO:0042554	superoxide anion generation	18	-0.754386	-2.12202	5.02424e-05	0.000917899	CYBA/EDN1/MAPT/SH3PXD2B/NCF2/NOX4/F2RL1/TGFB1/SH3PXD2A
GO:0045619	regulation of lymphocyte differentiation	150	-0.41794	-1.84557	5.04021e-05	0.000917899	BRAF/RC3H2/HMGB1/KLHL25/ZBTB7B/TNFSF9/PRDM1/ACTB/BTN2A2/RIPK2/CBFB/CAMK4/SOS1/IL18/ABL1/EGR3/PCK1/ZFP36L1/GLI2/ARID1B/RASGRP1/JUNB/ZMIZ1/ADA/BCL6/SMAD7/GLI3/SOX4/RC3H1/MALT1/HLX/CD74/INPP5D/NFKBIZ/TGFBR2/AXL/DUSP10/MMP14/RUNX1/SFRP1/TNFSF4/CARD11/GAS6/ZC3H12A/INHBA
GO:0072676	lymphocyte migration	70	-0.518358	-2.00561	5.31746e-05	0.000959169	PLEC/GBA1/LRCH1/STK10/ITGA4/SLC8B1/JAM2/MSN/ABL1/HSD3B7/PYCARD/ADTRP/FUT4/WASL/RET/CYP7B1/IL27RA/PADI2/F11R/NEDD9/TMEM102/FADD/CCL20/CCL2/WNK1/ABL2/ITGB3/GAS6/PIK3CD
GO:0051058	negative regulation of small GTPase mediated signal transduction	52	-0.544231	-1.98412	5.31415e-05	0.000959169	SPRY2/BCL6/CGNL1/FBP1/DLC1/RASA3/TGFB2/SH3BP1/ABL2/ITGA3/ITGB1/EPHB2
GO:0051251	positive regulation of lymphocyte activation	238	-0.356788	-1.65904	5.2993e-05	0.000959169	CCDC88B/HMGB1/KLHL25/ZBTB7B/STAT6/TNFSF9/CD6/CD24/CD40/ACTB/BTN2A2/RIPK2/SRC/PELI1/CBFB/BCL10/MYD88/KITLG/IL18/ABL1/CHRNB2/EGR3/PCK1/PYCARD/GLI2/ARID1B/IL1B/CD274/RASGRP1/MAP3K8/ZMIZ1/ADA/BCL6/GLI3/SOX4/SIRPA/MALT1/TICAM2/FADD/CLCF1/TICAM1/HLX/CCL2/ZP4/LGALS1/CD74/INPP5D/NFKBIZ/TGFBR2/THY1/CD70/IRS2/AXL/DUSP10/ABL2/BST1/MMP14/RUNX1/TGFB1/CAV1/TNFSF4/CARD11/GAS6/EPHB2
GO:0035082	axoneme assembly	88	0.473732	1.90949	5.33843e-05	0.000959904	IQCG/RSPH1/ZMYND10/CFAP47/IFT56/SPAG6/PIERCE1/FOXJ1/DNAAF11/RSPH4A/CCDC65/SPEF1/DNAI3/DNAAF1/CFAP43/ODAD2/CFAP73/CFAP44/CLUAP1/SPACA9/CFAP46/DNAAF3/SPAG17/CFAP91/ODAD1/SPEF2/CFAP206/DNAH17/CFAP74/DRC7/TTC12/DNAI2/CC2D2A/TPGS1/CFAP157/CCDC40/CEP131/ODAD3/DNAAF4/DNAJB13/DNAI1/DNAH7/DNAAF6/DNAAF8/CFAP65/MEIG1/TTLL1/CCDC39/DNAH2/HOATZ/CFAP69/CCDC103/DNAAF5/MNS1
GO:1903706	regulation of hemopoiesis	304	-0.337031	-1.6264	5.42509e-05	0.000972409	BRAF/EIF6/RC3H2/FAM210B/HMGB1/BRD1/KLHL25/ZBTB7B/TSC22D1/TNFSF9/PRDM1/CDC73/CREB1/RBM15/ACTB/BTN2A2/RIPK2/MTURN/CBFB/CAMK4/HSPA1A/KITLG/ETS1/SOS1/MYSM1/IL18/TOB2/FOXP1/ABL1/FES/PURB/CDK6/EGR3/SIGLEC15/PCK1/TRIB1/ZFP36L1/JAG1/GLI2/ARID1B/RASGRP1/JUNB/ZMIZ1/ADA/CARTPT/TCIM/BCL6/SMAD7/GLI3/FBN1/CEBPB/NFKBIA/FSTL3/SOX4/NEDD9/RC3H1/MALT1/LOX/FADD/NOTCH2/POU4F1/HLX/CD74/INPP5D/NFKBIZ/TGFBR2/AXL/DUSP10/…
GO:0033044	regulation of chromosome organization	241	0.363262	1.69024	5.45512e-05	0.000974717	TOP2A/CDC6/TTK/CENPF/DLGAP5/HNRNPA1/NCAPG/SPC24/BUB1B/MAD2L2/SETMAR/BUB1/CCNB1/NEK2/NDC80/BIRC5/UBE2C/HNRNPD/NSMCE1/CDC20/ZWILCH/BRD7/SPDL1/CENPE/SLF1/CDK1/PLK1/CDCA8/SMC4/IK/RMI2/SMC2/LCMT1/ACTL6A/ATR/CDC16/PARP1/CDK5RAP2/TACC3/TPR/NUF2/RIOK2/CCT8/ANAPC5/PARN/ANAPC15/GNL3/H3-3B/FEN1/TCP1/APC/TINF2/NCAPH2/NCAPG2/XRCC5/NCAPD2/DKC1/NCAPD3/ATF7IP2/KNTC1/KLHL22/NSMCE4A/DPF3/CCT5/ERCC1/ANAPC7/SMARCA5/…
GO:0071103	DNA conformation change	88	0.472875	1.90604	5.55357e-05	0.000983033	TOP2A/HMGB3/HMGB2/MCM4/MCM6/DDX1/TREX1/GINS2/MCM5/XRCC6/SSBP1/RFC2/MCM3/RECQL4/ASCC1/MCM2/CHTF8/RFC4/RAD51/MCM7/MCM8/TOP2B/BLM/DHX9/HFM1/XRCC5/CHTF18/ASCC2/RFC3/GINS3/RAD54B/RFC5/CHD1L/POT1/CDC45/POLQ/SETX/HNRNPA2B1/GINS4/DTD1/SUB1/DHX30/TOP3A/ZRANB3/RUVBL2/TOP1/ASCC3/SUPV3L1
GO:0000377	RNA splicing, via transesterification reactions with bulged adenosine as nucleophile	283	0.34756	1.6372	5.54701e-05	0.000983033	BUD31/SRSF5/HNRNPA1/PSIP1/DDX1/DDX5/DDX39B/PPWD1/SF3A3/UBL5/SNRPB2/SNW1/PPIL1/SNRPN/LSM3/SRSF6/IK/EIF4A3/SNRPD3/CLNS1A/MTREX/PLRG1/MAGOHB/SNRNP40/SNRPA/RBM20/SNRPC/SNRNP25/SF3B1/RBM23/CIRBP/HNRNPH3/USP39/SNRPA1/PUF60/C1QBP/NPM1/PRPF38A/PRDX6/SF3B5/RBM10/SNRPG/SNU13/HNRNPL/DHX9/SNRPD2/TXNL4A/SNRPD1/DDX41/NCL/HNRNPA1L3/NCBP1/MFAP1/ZRSR2/SF3B4/RBM3/RBM6/HNRNPA3/NSRP1/SLU7/SF3B2/GPATCH1/LUC7L3/LARP7/…
GO:0000398	mRNA splicing, via spliceosome	283	0.34756	1.6372	5.54701e-05	0.000983033	BUD31/SRSF5/HNRNPA1/PSIP1/DDX1/DDX5/DDX39B/PPWD1/SF3A3/UBL5/SNRPB2/SNW1/PPIL1/SNRPN/LSM3/SRSF6/IK/EIF4A3/SNRPD3/CLNS1A/MTREX/PLRG1/MAGOHB/SNRNP40/SNRPA/RBM20/SNRPC/SNRNP25/SF3B1/RBM23/CIRBP/HNRNPH3/USP39/SNRPA1/PUF60/C1QBP/NPM1/PRPF38A/PRDX6/SF3B5/RBM10/SNRPG/SNU13/HNRNPL/DHX9/SNRPD2/TXNL4A/SNRPD1/DDX41/NCL/HNRNPA1L3/NCBP1/MFAP1/ZRSR2/SF3B4/RBM3/RBM6/HNRNPA3/NSRP1/SLU7/SF3B2/GPATCH1/LUC7L3/LARP7/…
GO:0030174	regulation of DNA-templated DNA replication initiation	15	0.780407	2.1098	5.63934e-05	0.000995117	MCM4/MCM6/CDT1/MCM5/MCM3/MCM2/KAT7/GMNN/MCM7/TICRR
GO:0070723	response to cholesterol	21	-0.73879	-2.16452	5.78022e-05	0.0010138	TGFBR2/INHBB/TGFBR1/TGFB1/ABCA1/INHBA
GO:0022617	extracellular matrix disassembly	44	-0.578205	-2.04064	5.79876e-05	0.0010138	DDR1/ADAMTS4/LCP1/CTSV/FSCN1/LRP1/MMP11/SH3PXD2B/CTSK/CTSS/MMP9/FAP/KLK4/FURIN/MMP14/TGFB1/MMP2
GO:0051321	meiotic cell cycle	199	0.377157	1.71691	5.78942e-05	0.0010138	TOP2A/RSPH1/MSX1/EDNRA/TTK/CALR/FANCD2/PDE3A/CCNB2/PTTG1/MSH6/CDC25B/MLH1/KIF18A/NEK2/NDC80/CDC26/CDC20/NDC1/SMC3/PLK1/SMC4/RAD51B/SMC2/PSMC3IP/H2AX/CDC16/EME1/WNT4/UBB/EXO1/NUF2/TUBGCP5/RAD51AP1/PKMYT1/RAD51/ANAPC5/XRCC2/RAD54L/ANAPC15/CDC25A/ASPM/TOP2B/SPATA17/ANAPC13/NCAPH2/SGO2/CDC25C/HFM1/NCAPD2/NCAPD3/PLCB1/SPIRE1/TUBGCP2
GO:0061045	negative regulation of wound healing	50	-0.569243	-2.07491	6.04953e-05	0.0010544	PDGFA/CLASP2/FGF2/EPPK1/ADTRP/PDGFRA/EDN1/SH2B3/THBD/THBS1/PLAT/PDGFB/FAP/C1QTNF1/PLAU/PLAUR/PHLDB2/CD109/SERPINE1
GO:0002695	negative regulation of leukocyte activation	122	-0.431113	-1.83516	6.25674e-05	0.00108718	NR1D1/RC3H2/HFE/HMGB1/SYT11/ZBTB7B/CBLB/BTN2A2/DLG5/PELI1/CBFB/GAL/NR1H3/SOCS6/SDC4/CD274/SOX11/BCL6/SMAD7/GLI3/CEBPB/LRRC32/RC3H1/HLX/CD74/INPP5D/AXL/PAWR/CASP3/RUNX1/SFRP1/TNFSF4/TNFAIP3/ZC3H12A/INHBA/FN1
GO:0045623	negative regulation of T-helper cell differentiation	13	-0.80152	-2.11118	6.29002e-05	0.00108963	RC3H2/ZBTB7B/BCL6/SMAD7/RC3H1/HLX/TNFSF4/ZC3H12A
GO:0016072	rRNA metabolic process	257	0.353531	1.65767	6.56479e-05	0.00113377	MARS1/RPL10A/RPL35A/RPS6/RPL7A/RPS16/NOP2/RRP36/RPS27/RPL11/RPS14/NOP53/RPS28/RPS15/RSL1D1/RPL26/GTF3C6/RPS19/EIF4A3/EXOSC8/MTREX/RPS8/RPL14/POLR1E/WDR75/RPS21/GTF2H5/NOP56/RIOK2/EXOSC6/NSA2/UTP14A/WDR3/ERI3/GTF3A/UTP4/DDX49/EXOSC9/RPL27/SNU13/PES1/RPL5/DKC1/NOL11/NCL/IMP3/RPS17/SHQ1/NOL8/NOLC1/ESF1/ERI2/RPL7/FBL/KRI1/PIH1D2/RCL1/RPS24/TRIR/RPP40/SLX9/UTP6/BUD23/NAT10/PA2G4/RPL35/DDX18/NOP58/RIOK…
GO:0034620	cellular response to unfolded protein	83	0.492347	1.96217	6.65174e-05	0.00114444	STC2/DDIT3/HSPA5/HERPUD1/XBP1/ATF4/ATF3/PIK3R1/TBL2/DNAJC10/RHBDD2/HSPD1/CTH/RACK1/EIF2S1/TMBIM6/SELENOS/NFE2L2/CREB3L1/TMED2/ERMP1/CREB3/AMFR/RHBDD1/DDRGK1/NCK1/PTPN2/ATF6/EIF2AK3
GO:0050804	modulation of chemical synaptic transmission	417	-0.315649	-1.56699	6.66684e-05	0.00114444	SQSTM1/SORCS3/TACR1/BDNF/DBN1/BRSK1/GRIK3/CACNG3/CDKL5/UNC13C/SHISA7/NLGN3/CHRDL1/ADCY8/PRKN/GNAI2/PFN1/NPTN/HOMER1/GRM2/SNX14/CNR1/PPFIA3/PINK1/STX3/GABBR1/EPHB1/BRAF/CPEB3/CAMK2A/YWHAH/GRIA4/RAB3A/KCTD13/SYT11/CHMP2B/NTNG2/MYOF/SRF/MECP2/GPR158/SLC30A1/GRIN2A/STXBP1/PLCG1/PNKD/SLC4A10/PPP3CB/OXTR/PRKCG/NEFL/DCC/SYT4/SHANK2/GRIK2/NGFR/PPFIA2/FBXO45/SSH1/NEFH/PRKAR1B/JPH3/PPP3R1/PLCL1/MAP1B/PRRT1…
GO:2001251	negative regulation of chromosome organization	92	0.471894	1.91972	6.70598e-05	0.00114737	TOP2A/TTK/CENPF/HNRNPA1/SPC24/BUB1B/MAD2L2/SETMAR/BUB1/CCNB1/NDC80/BIRC5/CDC20/ZWILCH/SPDL1/PLK1/CDCA8/IK/LCMT1/PARP1/CDK5RAP2/TPR/NUF2/ANAPC15/H3-3B/APC/TINF2/KNTC1/KLHL22/ERCC1/SMARCA5/POT1/NAT10/FBXO5/ACD/SPC25/PRAP1/BAZ1B/PSMG2/SUB1
GO:0071692	protein localization to extracellular region	297	-0.336541	-1.61671	6.72432e-05	0.00114737	OPRM1/BRSK2/TLR4/CNR1/GNA11/BLOC1S6/ATP13A2/GSDMD/CD2AP/RHBDF1/TMEM132A/NR1D1/RCN3/IER3IP1/CYB5R4/VSNL1/TVP23A/AP1S1/RAB3A/SLC8B1/RAB3C/RAB11FIP3/F2RL2/SYTL4/PPP3CB/SYT4/ARF6/TCIRG1/KCNJ11/ISL1/RPH3AL/OLFM2/GAL/NR1H3/STX1A/ADTRP/ABCC8/GIPR/RAB11FIP5/IL1B/PTPRN/CHGA/REST/NNAT/PTPRN2/CPT1A/CARTPT/RAB8B/FRMD4A/FBN1/ZBED6/SOX4/DOC2B/CCDC186/TLR2/ADCYAP1/GNPTAB/TFAP2B/VGF/ACHE/IRS1/SNAP25/NOS2/INHBB/T…
GO:0044772	mitotic cell cycle phase transition	418	0.308454	1.50959	6.75991e-05	0.00114999	EIF4EBP1/RGCC/DDR2/ADAMTS1/CKS1B/CDC6/TTK/RHOU/CENPF/DLGAP5/CCNO/CCNB2/SPC24/BUB1B/RPS6/E2F1/MAD2L2/CDC25B/BUB1/CDKN2C/CCNB1/PPP6C/NDC80/ID2/USP47/TREX1/BIRC5/UBE2C/NOP53/FAM107A/CDC20/GPNMB/MELK/RRM1/ZWILCH/STIL/NAE1/DTL/RPL24/TPD52L1/FOXM1/BRD7/ABCB1/SPDL1/RPL26/CENPE/CDK1/FBXL7/PLK1/CDCA8/CDK2AP2/RAD51B/IK/PSME2/LCMT1/ACTL6A/CALM1/CDC16/PLRG1/CDK5RAP2/TACC3/UBE2S/TPR/CPSF3/NUF2/IQGAP3/RIOK2/VP…
GO:0009306	protein secretion	292	-0.340356	-1.63316	6.86536e-05	0.00116098	OPRM1/BRSK2/TLR4/CNR1/GNA11/BLOC1S6/ATP13A2/GSDMD/CD2AP/RHBDF1/TMEM132A/NR1D1/RCN3/IER3IP1/CYB5R4/VSNL1/TVP23A/AP1S1/RAB3A/SLC8B1/RAB3C/RAB11FIP3/F2RL2/SYTL4/PPP3CB/SYT4/ARF6/TCIRG1/KCNJ11/ISL1/RPH3AL/OLFM2/GAL/NR1H3/STX1A/ADTRP/ABCC8/GIPR/RAB11FIP5/IL1B/PTPRN/CHGA/REST/NNAT/PTPRN2/CPT1A/CARTPT/RAB8B/FRMD4A/ZBED6/SOX4/DOC2B/CCDC186/TLR2/ADCYAP1/GNPTAB/TFAP2B/VGF/ACHE/IRS1/SNAP25/NOS2/INHBB/TGFB2/…
GO:0035592	establishment of protein localization to extracellular region	292	-0.340356	-1.63316	6.86536e-05	0.00116098	OPRM1/BRSK2/TLR4/CNR1/GNA11/BLOC1S6/ATP13A2/GSDMD/CD2AP/RHBDF1/TMEM132A/NR1D1/RCN3/IER3IP1/CYB5R4/VSNL1/TVP23A/AP1S1/RAB3A/SLC8B1/RAB3C/RAB11FIP3/F2RL2/SYTL4/PPP3CB/SYT4/ARF6/TCIRG1/KCNJ11/ISL1/RPH3AL/OLFM2/GAL/NR1H3/STX1A/ADTRP/ABCC8/GIPR/RAB11FIP5/IL1B/PTPRN/CHGA/REST/NNAT/PTPRN2/CPT1A/CARTPT/RAB8B/FRMD4A/ZBED6/SOX4/DOC2B/CCDC186/TLR2/ADCYAP1/GNPTAB/TFAP2B/VGF/ACHE/IRS1/SNAP25/NOS2/INHBB/TGFB2/…
GO:0051216	cartilage development	177	-0.384616	-1.73329	7.00731e-05	0.0011771	ITGB8/HOXD3/WNT9A/LTBP3/RARB/RFLNB/SHOX2/UNCX/SRF/MAF/HOXB3/PRKG2/MEX3C/RUNX2/COL11A2/SATB2/FGF2/PRRX1/COL11A1/SCX/WNT5B/SMPD3/WNT11/HYAL2/EDN1/ADAMTS7/SMAD7/GLI3/CYTL1/CCN1/EVC/ARID5A/PKD1/GDF5/GDF6/ZNF219/TGFBI/CTSK/BMP1/NPR2/SOX9/BMPR2/TSKU/TGFBR2/RUNX1/TGFBR1/CCN2/HMGA2/GREM1/TGFB1/CCN4/SLC39A14/LOXL2/BGN/ADAMTS12/CHI3L1/COL1A1
GO:0002790	peptide secretion	190	-0.376981	-1.71312	6.99076e-05	0.0011771	BRSK2/CNR1/GNA11/GABBR1/NR1D1/CYB5R4/VSNL1/HFE/RAB3A/SLC8B1/CPE/F2RL2/SYTL4/PPP3CB/TCIRG1/KCNJ11/ISL1/CHD7/RPH3AL/GAL/STX1A/ABCC8/SMPD3/GIPR/RAB11FIP5/IL1B/PTPRN/CHGA/REST/NNAT/EDN1/PTPRN2/CPT1A/CRH/CARTPT/RAB8B/ZBED6/SOX4/HTR2C/DOC2B/CCDC186/ADCYAP1/TFAP2B/VGF/IRS1/SNAP25/CD74/NOS2/INHBB/ACSL4/IRS2/LRRC8A/ANO1/SFRP1/TRH/F2RL1/ABCA1
GO:0050890	cognition	271	-0.344871	-1.64294	7.02282e-05	0.0011771	SYT11/CHMP2B/NTSR1/MFSD2A/GM2A/SRF/MECP2/SYNJ1/GPR158/GRIN2A/CHRNA4/PPP3CB/CREB1/SHROOM4/OXTR/PRKCG/SYT4/TMOD2/SHANK2/SRC/PAK5/CAMK4/PRKAR1B/JPH3/PRRT1/ADCY1/CHD7/ARL6IP5/SLC8A2/TANC1/ABL1/DLG4/CHRNB2/PAK6/PPP1R9B/B3GAT1/POMK/ABCC8/MME/YTHDF1/RASGRF1/JPH4/EGR2/MGAT3/NRXN2/TBR1/SLC6A1/CBR3/CRH/SPECC1/OPRL1/NRXN1/CLSTN2/MAPT/GABRA5/NEDD9/KMT2A/ATXN1/DOP1B/TLR2/TTBK1/PTCHD1/CSMD1/SCN2A/SHANK1/ITGA8/…
GO:0097237	cellular response to toxic substance	86	0.467928	1.87899	7.06387e-05	0.0011805	H19/ALDH1A1/SESN2/NQO1/HP/PTPN13/FBLN5/APOE/GPX8/TXNRD1/ABCB6/PRDX4/BMP7/AKR1A1/RDH11/SELENOS/NFE2L2/GSTK1/PRDX1/GSR/PARK7/PRDX6/CD36/ESD/SOD1
GO:0006730	one-carbon metabolic process	31	0.63853	2.09004	7.14182e-05	0.00119002	MTHFD2/ALDH1L2/SHMT2/TYMS/CA12/AHCYL2/CA8/CA14/AHCYL1/ALDH1L1/SHMT1/MAT2A/MTHFD1L/CA2
GO:0018208	peptidyl-proline modification	32	0.631144	2.09066	7.36218e-05	0.00122315	P4HA1/P4HA2/PPIB/P3H2/FKBP5/NTMT1/PPWD1/PPIL1/PPIA/OGFOD1/P4HB/PPIF/PPID/FKBP7/P4HTM/PPIL3/FKBP10/PIN1/PPIL6/PPIE
GO:0050727	regulation of inflammatory response	238	-0.351754	-1.63563	7.53667e-05	0.00124849	SRC/LACC1/MYD88/ETS1/ISL1/IL18/FOXP1/PTGER4/NR1H3/XIAP/IL16/ALOX5AP/PYCARD/TNC/AHR/IL1B/NLRX1/PTGER3/PDE2A/PTGES/HYAL2/ADA/BCL6/CEBPB/NT5E/NFKBIA/GGT1/BIRC3/SIRPA/TLR2/TTBK1/CYLD/C3/LGALS1/MMP9/NFKBIZ/DUSP10/CAMK2N1/BST1/FURIN/TNIP1/MAPK13/RHBDF2/SPHK1/TGFB1/TNFSF4/CCN4/TNFAIP3/ADAMTS12/IER3/SEMA7A/SERPINE1
GO:0007611	learning or memory	237	-0.359455	-1.66631	7.65549e-05	0.00126449	SYT11/NTSR1/GM2A/SRF/MECP2/SYNJ1/GRIN2A/PPP3CB/CREB1/OXTR/PRKCG/SYT4/TMOD2/SHANK2/SRC/PAK5/CAMK4/PRKAR1B/JPH3/PRRT1/ADCY1/ARL6IP5/SLC8A2/TANC1/ABL1/DLG4/CHRNB2/PAK6/PPP1R9B/B3GAT1/POMK/ABCC8/MME/YTHDF1/RASGRF1/JPH4/EGR2/NRXN2/TBR1/SLC6A1/CRH/SPECC1/OPRL1/NRXN1/CLSTN2/MAPT/GABRA5/NEDD9/KMT2A/ATXN1/TLR2/TTBK1/PTCHD1/CSMD1/SCN2A/SHANK1/ITGA8/BTG2/GRIN1/EN1/SNAP25/TH/FOSL1/ELAVL4/NDRG4/CAMK2N1/CASP3/…
GO:0009410	response to xenobiotic stimulus	313	-0.332639	-1.60753	7.71736e-05	0.00127102	RPP21/FZD3/PPP1R12A/GRIN2A/CREB1/DNMT3A/OXTR/SLCO1A2/SLCO2B1/GSTO1/SHANK2/SRC/PPM1F/KCNJ11/MAP1B/NPC1/ADCY1/ABL1/HDAC5/AS3MT/CDH3/GAL/MYO6/BCAR3/PPP1R9B/FOSB/KCNC1/MDM2/SST/PRICKLE1/ABCC8/AHR/IL1B/REST/UBE2B/EDN1/ADA/KCNQ3/CPT1A/CBR3/RET/SULT1A4/TIGAR/GATA6/VAV2/LOX/SLC29A1/TFAP2B/FBP1/TXNIP/THBS1/GRIN1/PLIN2/TH/DUSP6/FOSL1/NFKBIZ/TGFBR2/NOS2/ITGA2/SEMA3C/ABCC3/CASP3/CCND1/HSPG2/SFRP1/ITGA3/PCSK1…
GO:0045773	positive regulation of axon extension	36	-0.614101	-2.06234	7.87997e-05	0.00129405	SRF/NTN1/MAP1B/SMURF1/DISC1/TRPV2/DSCAM/MACF1/MAPT/LIMK1/BMPR2/ISLR2/L1CAM/SEMA7A/FN1
GO:0032787	monocarboxylic acid metabolic process	470	0.302033	1.49622	8.04745e-05	0.00131774	TRIB3/PHGDH/DDIT4/ALDH1L2/ALDH1A1/PCK2/NUPR1/LPL/SESN2/TYRP1/SCD/XBP1/TWIST1/FMO1/FADS2/ACAT2/INSIG1/SLC1A3/RDH10/LIPG/PTGDS/EPHX1/ACACA/SLC4A4/LDHB/SLC38A1/ILVBL/SLC5A6/ELOVL6/TNFRSF1A/MID1IP1/TREX1/PRMT3/ACADSB/HADHA/LIPA/HK2/PPARG/AASDH/DECR1/SRR/ACSL3/MSMO1/ECI1/ME1/CRYL1/SREBF1/STAT3/AKR1A1/FABP3/GGT5/LPIN1/OSBPL9/FAH/MRS2/TECR/FMO4/ALDH3A2/ENO1/IGF1/DCXR/PGD/ADIPOR2/FABP5/SNCA/ACTN3/OSBP/HS…
GO:0007204	positive regulation of cytosolic calcium ion concentration	103	-0.454099	-1.88713	8.37389e-05	0.00136725	ADCY8/CXCR4/CHRNA10/NPTN/GNA13/NMB/HMGB1/CACNA2D1/ADCYAP1R1/GNG3/CD24/OXTR/CMKLR1/PTGER2/CIB2/JPH3/ABL1/DLG4/PTGER4/GIPR/PML/BDKRB2/JPH4/PTGER3/CACNA1A/JPH2/EDN1/TAC1/CACNB3/PKD1/ADM/ADCYAP1/P2RX3/GRIN1/ABL2/F2R/C1QTNF1/F2RL1/CAV1/ITPR3/ITGAV
GO:0048008	platelet-derived growth factor receptor signaling pathway	51	-0.558617	-2.03838	8.53632e-05	0.00138978	ZFAND5/CBLB/PDGFA/HIP1R/SRC/ARID5B/CSRNP1/ABL1/SMPD3/PDGFRA/IQGAP1/LRP1/MYO1E/LOX/TXNIP/PLEKHA1/PLAT/PDGFB/PTPRJ/NDRG4/PDGFC/CSPG4/ITGB3
GO:0006302	double-strand break repair	285	0.339163	1.60088	8.56252e-05	0.00139006	TWIST1/FANCD2/HMGB2/MCM4/MAD2L2/MCM6/MLH1/SETMAR/HMCES/DDX1/DCLRE1A/GINS2/MCM5/NSMCE1/XRCC6/FOXM1/BRD7/POLA1/SLF1/MCM3/RECQL4/MCM2/RAD51B/RMI2/SHLD2/ACTL6A/H2AX/ATR/MORF4L1/PARP1/EME1/RAD51AP1/INTS3/CHEK1/RAD51/NUCKS1/XRCC2/RAD54L/MCM7/MCM8/SMARCAD1/FEN1/TOP2B/RPA3/BLM/RADX/FUS/KMT5A/BRCA1/ZSWIM7/MORF4L2/XRCC5/SIRT1/CDC7/HPF1/SPIRE1/OTUB1/RMI1/MSH2/ERCC5/NSMCE4A/CDCA5/DPF3/ERCC1/PARP9/RAD54B/RNF8…
GO:0018210	peptidyl-threonine modification	102	-0.456652	-1.89634	8.98677e-05	0.00145461	TNKS1BP1/CDC42BPA/PDPK1/CAMK2A/GALNT4/DYRK2/AZU1/EOGT/ULK1/RIPK2/SPRED2/ROCK1/DMTN/SPRED1/GALNT6/SPRY2/GALNT2/LMTK2/TRIM6/SMAD7/HIPK2/CDK5R1/TTBK1/SBK1/WNK1/TGFBR2/TGFBR1/SPHK1/TGFB1/CHI3L1
GO:1901988	negative regulation of cell cycle phase transition	243	0.352955	1.64626	9.01129e-05	0.00145461	ATF5/RGCC/CDC6/TTK/CENPF/FANCD2/SPC24/BUB1B/E2F1/MAD2L2/SETMAR/BUB1/CCNB1/SUSD2/NDC80/USP47/INTS7/TREX1/BIRC5/CDT1/NOP53/DDX39B/FAM107A/CDC20/GPNMB/ZWILCH/NAE1/DTL/BRD7/SPDL1/RPL26/CDK1/PLK1/CDCA8/CDK2AP2/IK/THOC1/LCMT1/H2AX/ATR/CDK5RAP2/EME1/TPR/NUF2/VPS4A/CEP63/INTS3/CHEK1/WDR76/PKMYT1/RAD51/ANAPC15/TICRR/MIIP/BLM/FBXO7/APC/ACVR1/NACC2/ZFP36L2/PRMT2/BRCA1
GO:0045622	regulation of T-helper cell differentiation	25	-0.685034	-2.12028	9.07934e-05	0.00146144	RC3H2/ZBTB7B/RIPK2/IL18/JUNB/BCL6/SMAD7/RC3H1/MALT1/HLX/NFKBIZ/TNFSF4/ZC3H12A
GO:0050769	positive regulation of neurogenesis	216	-0.363226	-1.67815	9.1789e-05	0.00146914	CXCR4/SS18L1/NPTN/OPRM1/PLXNA3/ETV5/ANKRD27/BRAF/TSPO/TENM4/SPEN/SLITRK1/SHOX2/RAB21/FZD3/SRF/MECP2/RND2/NTN1/NEFL/RNF112/FGF2/MAP1B/SMURF1/CAMK2B/PLAG1/MME/HAPLN4/SEMA4D/DISC1/NCAN/TRPV2/DSCAM/IL1B/EGR2/ZNF365/MACF1/SOX11/PLXNA1/GLI3/FAIM/HAPLN1/MAPT/TLR2/TTBK1/CLCF1/LIMK1/CRABP2/BMPR2/SKIL/PLXNC1/ISLR2/TGM2/VCAN/L1CAM/HAPLN3/PLXND1/TGFB1/ITGB1/EPHB2/SPINT1/SEMA7A/LIF/FN1
GO:0032535	regulation of cellular component size	332	-0.330219	-1.60865	9.16146e-05	0.00146914	MEGF8/DNM2/SSH2/PFN1/CLN8/PLEK/ULK2/BLOC1S2/PICALM/RB1CC1/PLXNA3/FLII/SSH3/TMOD1/COTL1/BAIAP2L1/ATP13A2/FSTL4/RILP/EZR/RAB21/ARPC2/WDTC1/SRF/RND2/HIP1R/CREB1/ULK1/ARPC5/NTN1/SEMA4C/NEFL/DCC/AKT3/TMOD2/TRIM46/MYADM/ARF6/SSH1/PLS1/MSN/MAP1B/SMURF1/ABL1/SEMA6C/TMSB15B/TMSB15C/DMTN/PYCARD/SEMA4D/DISC1/FCHSD1/TRPV2/BARHL2/DSCAM/RAP1GAP2/TENM1/SPTB/MACF1/EDN1/RET/CDC42EP3/SEMA3F/SLC12A6/LRRC8E/MAPT/WDR…
GO:0097306	cellular response to alcohol	83	-0.478649	-1.91463	9.32555e-05	0.00148842	GNAI1/XRN1/CREB1/KLF9/P2RY6/DNMT3A/ITPR2/AKR1C2/PTGER2/ADCY1/PTGER4/MDM2/PCK1/TNC/AHR/GLRA2/KLF2/TP53INP1/GNG2/FBP1/JUP/ADCY7/INHBB/IGF1R/SFRP1/TNFSF4/ABCA1/INHBA
GO:0022409	positive regulation of cell-cell adhesion	225	-0.358016	-1.65956	9.46821e-05	0.00150696	CCDC88B/ITGA4/HMGB1/KLHL25/ZBTB7B/TNFSF9/CD6/CD24/ACTB/BTN2A2/RIPK2/SRC/ANK3/CBFB/BCL10/KITLG/JAK1/ETS1/IL18/ABL1/EGR3/PCK1/PYCARD/NFAT5/FUT4/GLI2/ARID1B/MEGF10/IL1B/CD274/RASGRP1/MAP3K8/ZMIZ1/ADA/BCL6/SMAD7/GLI3/FSTL3/SOX4/F11R/SIRPA/MALT1/FADD/CITED2/PIEZO1/HLX/CCL2/ZP4/LGALS1/CD74/NFKBIZ/TGFBR2/THY1/CD70/DUSP10/ABL2/PODXL/RUNX1/PLAUR/CAV1/TNFSF4/IRAK1/CARD11/ADAM19
GO:0048536	spleen development	30	-0.659709	-2.11703	9.6085e-05	0.00152501	RC3H2/RBM15/PITX2/CTC1/NFKB2/ABL1/JARID2/CACNB4/BCL2L11/KMT2A/RC3H1/FADD/CITED2/NFKBIZ/CDKN2B
GO:0016126	sterol biosynthetic process	52	0.544935	2.01786	9.70604e-05	0.0015362	HMGCS1/HMGCR/DHCR24/SQLE/CYP51A1/SREBF2/INSIG1/DHCR7/APOE/FDFT1/G6PD/MVD/FDPS/LIPA/MSMO1/SREBF1/NSDHL/TM7SF2/MVK/CYB5R1/SOD1/ERG28/INSIG2/EBP/PMVK
GO:0016049	cell growth	438	-0.302809	-1.52065	9.73577e-05	0.00153663	MFSD2A/CDKN2A/SRF/MECP2/RND2/CDC73/PPP3CB/SYT3/ULK1/NTN1/SEMA4C/MEX3C/DCC/SYT4/CDKN2AIP/RPS6KA3/DCUN1D3/PAK5/TRIM46/HSPA1A/MAP1B/VCL/SMURF1/FOXP1/ABL1/YY1/SEMA6C/PAK6/SIPA1/UNC13A/PPP1R9B/SOCS2/PRICKLE1/TNC/JADE2/SEMA4D/DISC1/WNT11/DDR1/TRPV2/BARHL2/DSCAM/PML/KMT2D/POSTN/SERTAD2/BTG1/IQGAP1/MACF1/LTBP4/NRP2/HYAL2/EDN1/PLXNA1/BCL6/SMAD7/SEMA3F/NEDD4L/NRN1/MAPT/FBP1/LIMK1/PDLIM5/CRABP2/NPR2/HBEGF/O…
GO:0010817	regulation of hormone levels	374	-0.310466	-1.52592	9.86645e-05	0.00155294	NMB/GABBR1/PLB1/WNK4/TBX3/CYP2S1/TSPO/NR1D1/CYB5R4/EGR1/VSNL1/TG/ENPEP/HFE/RAB3A/SLC8B1/BACE2/CPE/RAB11FIP3/F2RL2/SLC18A2/SYTL4/PPP3CB/CREB1/AKR1C2/TCIRG1/KCNJ11/ISL1/CHD7/RPH3AL/TMF1/NDST2/GAL/STX1A/ABCC8/MME/SMPD3/GIPR/RAB11FIP5/IL1B/PTPRN/PDGFRA/CHGA/REST/LTBP4/NNAT/FOXD1/EDN1/SOX11/PTPRN2/CPT1A/CRH/CARTPT/CHST8/HSD17B6/H6PD/RAB8B/ZBED6/DIO3/SOX4/HTR2C/DOC2B/ADM/CCDC186/NIBAN2/ADCYAP1/TFAP2B/V…
GO:0045766	positive regulation of angiogenesis	133	-0.41588	-1.79331	0.000100692	0.00157612	VASH2/FOXC2/PLCG1/CDH5/CD40/SASH1/HMOX1/AKT3/FGF2/JAK1/ETS1/ISL1/HSPB1/ABL1/PKM/FGF1/IL1B/TNFSF12/BTG1/TIE1/ADAM12/HIPK2/FLT1/ADM/GATA6/JUP/THBS1/C3/WNK1/TGFBR2/RUNX1/HMGA2/GREM1/SPHK1/ANGPTL4/JCAD/ITGB3/ITGB1/ITGA5/ZC3H12A/CXCL8/PIK3CD/CHI3L1/SERPINE1
GO:1904018	positive regulation of vasculature development	133	-0.41588	-1.79331	0.000100692	0.00157612	VASH2/FOXC2/PLCG1/CDH5/CD40/SASH1/HMOX1/AKT3/FGF2/JAK1/ETS1/ISL1/HSPB1/ABL1/PKM/FGF1/IL1B/TNFSF12/BTG1/TIE1/ADAM12/HIPK2/FLT1/ADM/GATA6/JUP/THBS1/C3/WNK1/TGFBR2/RUNX1/HMGA2/GREM1/SPHK1/ANGPTL4/JCAD/ITGB3/ITGB1/ITGA5/ZC3H12A/CXCL8/PIK3CD/CHI3L1/SERPINE1
GO:0007565	female pregnancy	130	-0.421771	-1.82013	0.000103127	0.0016098	FOSB/ABCC8/DDR1/ARHGDIB/IL1B/JUNB/CRH/COL16A1/THBD/ADM/DSG2/CSMD1/ADCYAP1/CITED2/ADCY7/CLDN4/CAPN2/BMPR2/SPP1/MMP9/FOSL1/ACSL4/ITGA2/CTSB/PCSK5/SMURF2/HSPG2/ITGA3/ITGB3/ITGA5/MMP2/PAPPA/LIF
GO:0001819	positive regulation of cytokine production	330	-0.322182	-1.56921	0.000103525	0.00161159	CD58/CD40/HMOX1/ARFGEF2/EIF2AK2/RIPK2/TLR6/SRC/C1QTNF4/LACC1/PELI1/BCL10/MYD88/HSPA1A/TRIM56/ISL1/IL18/OAS3/FOXP1/HSPB1/ABL1/TMF1/PTGER4/FRMD8/XIAP/IL16/PYCARD/ABCC8/WNT11/RNF135/TLR5/CYBA/IL1B/POSTN/FERMT1/CSF1R/CD274/RASGRP1/HYAL2/MBP/TRIM6/S100A13/IL27RA/CEBPB/PLA2R1/ARID5A/IKBKE/GATA6/MALT1/TLR2/TICAM2/ADCYAP1/FADD/TICAM1/THBS1/C3/CD74/LUM/PTPRJ/NOS2/SPON2/F2R/RUNX1/MAPK13/TRIM16/F2RL1/SPHK1/…
GO:0048145	regulation of fibroblast proliferation	76	-0.481117	-1.90051	0.000104354	0.00161936	NGFR/CTC1/ABL1/CDK6/PML/PDGFRA/ZMIZ1/TP53INP1/KMT2A/C1QL4/CD74/PDGFB/PAWR/SFRP1/PDGFC/SPHK1/CAV1/ITGB3/GAS6/S100A6/LIF/FN1
GO:0050864	regulation of B cell activation	92	-0.465212	-1.88736	0.000104594	0.00161936	SLC15A4/CHRNB2/ZFP36L1/AHR/THEMIS2/ADA/BCL6/IL27RA/RC3H1/CLCF1/TICAM1/CD74/INPP5D/IRS2/PAWR/BST1/CASP3/MMP14/SFRP1/TGFB1/TNFSF4/TNFAIP3/CARD11/EPHB2/INHBA
GO:0051048	negative regulation of secretion	127	-0.422993	-1.80938	0.000106308	0.00164142	RAB33B/KLF7/PRKN/GNAI2/RABGEF1/OPRM1/CNR1/NMB/GABBR1/WNK4/BRAF/RHBDF1/TSPO/VSNL1/SYT11/RAB11FIP3/SLC30A1/VPS4B/PNKD/SYTL4/SYT4/SMCR8/KCNJ11/NR1H3/ERBB3/ADTRP/ABCC8/RAB11FIP5/IL1B/ATP9A/CHGA/PTGER3/REST/EDN1/ADA/CRH/CARTPT/FRMD4A/PLA2R1/IRS1/CD74/WNK1/INHBB/F2R/SFRP1/TRH/RHBDF2/F2RL1/IL11/INHBA/LIF
GO:0030433	ubiquitin-dependent ERAD pathway	82	0.475093	1.88433	0.000107197	0.00164302	HSPA5/HERPUD1/HSP90B1/CANX/CALR/SEL1L/DNAJC10/MAN1C1/RHBDD2/CCDC47/JKAMP/SYVN1/STT3B/FAF2/TMEM129/SELENOS/NFE2L2/PSMC6/ECPAS/AMFR/FAF1/AUP1/TMUB1/BCAP31/EDEM1/DERL1/CLGN/UFD1/ERLIN1/TMEM67/STUB1/RNF121/UBXN8/UBE4A/VCP
GO:0000075	cell cycle checkpoint signaling	186	0.374916	1.68361	0.000107203	0.00164302	CDC6/TTK/CENPF/FANCD2/SPC24/BUB1B/E2F1/MAD2L2/SETMAR/BUB1/CCNB1/NDC80/INTS7/TREX1/BIRC5/CDT1/NOP53/DDX39B/CDC20/ZWILCH/NAE1/DTL/SPDL1/RPL26/CDK1/PLK1/CDCA8/IK/THOC1/LCMT1/H2AX/ATR/CDK5RAP2/EME1/TPR/NUF2/VPS4A/CEP63/INTS3/CHEK1/WDR76/RAD51/ANAPC15/TICRR/BLM/APC
GO:0050730	regulation of peptidyl-tyrosine phosphorylation	164	-0.377843	-1.68279	0.000107279	0.00164302	CBLB/PDGFA/CD40/PPP2R5B/RIPK2/SRC/KITLG/RAP2C/ISL1/IL18/DOK7/SOCS4/EFNA1/ABL1/RAP2B/DLG4/LRRK1/NF2/DMTN/ERBB3/SEMA4D/MVP/CSF1R/HYAL2/SH3BP5L/LRP4/SRCIN1/NEDD9/TMEM102/CLCF1/HBEGF/CD74/PDGFB/PTPRJ/GFRA1/NOX4/BST1/SFRP1/PDGFC/GREM1/CRLF1/TGFB1/CAV1/CSPG4/ITGB3/ITGA5/IL11/LIF
GO:0070663	regulation of leukocyte proliferation	171	-0.385524	-1.72267	0.000108477	0.00165245	EBI3/STAT5B/PTK2/TLR4/NMB/GPAM/CNN2/CCDC88B/HMGB1/ZBTB7B/LMO1/STAT6/CBLB/TNFSF9/CD6/CD24/CD40/BTN2A2/DLG5/RIPK2/PELI1/MYD88/KITLG/SOS1/IL18/CHRNB2/GAL/TNFRSF9/PYCARD/AHR/SDC4/IL1B/CSF1R/CD274/SOX11/ADA/BCL6/CEBPB/LRRC32/RC3H1/FADD/CLCF1/TICAM1/ZP4/CD74/INPP5D/TGFBR2/CD70/IRS2/PAWR/BID/BST1/CASP3/GREM1/TNFSF4/TNFAIP3/CARD11/EPHB2
GO:0045055	regulated exocytosis	180	-0.375339	-1.69918	0.000108325	0.00165245	FBXL20/SLC4A8/DOC2A/RAB27A/GRIK5/RAC2/STXBP5/CBL/DVL1/ADORA2B/NOTCH1/SYT7/SYT2/UNC13C/SCAMP5/GNAI2/RABGEF1/PLEK/PPFIA3/RAB10/PDPK1/STX3/SYT5/BLOC1S6/BRAF/RAB3A/SYT15/SYT11/SYNJ1/SLC18A2/STXBP1/LAT/PPP3CB/SYT3/ARL8B/PRKCG/SYT4/PPFIA2/SNPH/FBXO45/STXBP2/MICAL1/RPH3AL/SV2A/UNC13A/FES/TPRG1L/SYNGR3/STX1A/PIP5K1C/SEPTIN5/RAB11FIP5/SV2C/CHGA/RASGRP1/REST/CACNB4/SYT12/CDK5R2/CPLX2/SYN1/SV2B/S100A13/SYT1…
GO:0060537	muscle tissue development	341	-0.322447	-1.56953	0.000112982	0.00171647	TBX3/TENM4/RARB/EGR1/ZBTB18/YAP1/KLF5/ZFAND5/BCL9/EFEMP2/SHOX2/FBXO22/MEF2A/SRF/FOXC2/ZNF689/MRTFB/PPP3CB/VAX1/VAMP5/CREB1/SAP30/BCL9L/ASB2/FGF2/KCNJ11/HOPX/ISL1/CHD7/COL11A1/SCX/MSC/FOXP1/ABL1/RBM24/YY1/JARID2/ZFPM2/FES/SELENON/EYA2/ERBB3/PRICKLE1/MEGF10/PIM1/EGR2/PDGFRA/AKAP13/JPH2/CFLAR/EDN1/SOX11/SMAD7/ALPK2/PHOX2B/CHRNA1/CXADR/FZD7/PROX1/DSG2/GATA6/NIBAN2/SIK1/LOX/ITGA8/NOTCH2/CITED2/TFAP2B/…
GO:0044409	entry into host	123	-0.427338	-1.82407	0.000113984	0.00172708	NECTIN1/SRC/ANPEP/HSPA1A/TRIM22/NPC1/TRIM21/NCAM1/ITGB5/TPCN1/TRIM8/HYAL2/TRIM6/CLDN1/CXADR/F11R/CAV2/LGALS1/CD74/PTX3/ITGB6/ITGA2/CTSB/AXL/FURIN/LRRC15/CAV1/GSN/ITGB3/ITGB1/ITGA5/GAS6/CXCL8/CLDN6/ITGAV
GO:0002062	chondrocyte differentiation	108	-0.437472	-1.83114	0.000114891	0.00173619	WNT9A/LTBP3/RARB/RFLNB/SHOX2/MAF/PRKG2/MEX3C/RUNX2/COL11A1/SCX/WNT5B/SMPD3/ADAMTS7/SMAD7/GLI3/CYTL1/ARID5A/GDF5/GDF6/ZNF219/TGFBI/NPR2/SOX9/BMPR2/TSKU/TGFBR2/RUNX1/TGFBR1/CCN2/HMGA2/GREM1/TGFB1/CCN4/SLC39A14/LOXL2/ADAMTS12
GO:0017015	regulation of transforming growth factor beta receptor signaling pathway	130	-0.419725	-1.8113	0.000118311	0.00178314	SAP30/TRIM33/BCL9L/PPM1A/SPRED2/HSPA1A/SMURF1/SINHCAF/SPRED1/CDKN1C/FERMT1/SPRY2/LTBP4/SOX11/SMAD7/LDLRAD4/SLC2A10/FBN1/HIPK2/ONECUT2/ZBTB7A/LOX/ITGA8/CITED2/SPRED3/THBS1/ZEB2/TGFB1I1/CAV2/SKIL/CDKN2B/SMURF2/ITGA3/TGFB1/CD109/PMEPA1/WFIKKN2
GO:0043903	regulation of biological process involved in symbiotic interaction	45	-0.566159	-2.00581	0.000120305	0.00180363	TRIM8/TRIM6/LGALS1/CD74/PTX3/FURIN/LRRC15/F2RL1/CAV1/GSN/CXCL8/ITGAV/CXCL6
GO:0035710	CD4-positive, alpha-beta T cell activation	78	-0.489205	-1.93868	0.00012025	0.00180363	BRAF/RC3H2/HMGB1/KLHL25/ZBTB7B/STAT6/CBLB/RIPK2/RELB/CBFB/TCIRG1/JAK1/IL18/FOXP1/PTGER4/CD274/JUNB/BCL6/SMAD7/KMT2A/RC3H1/MALT1/HLX/NFKBIZ/TGFBR2/RUNX1/TNFSF4/CARD11/ZC3H12A
GO:0035967	cellular response to topologically incorrect protein	103	0.451169	1.86616	0.000122739	0.00183527	STC2/DDIT3/HSPA5/HERPUD1/XBP1/ATF4/ATF3/PIK3R1/TBL2/DNAJC10/RHBDD2/HSPD1/CTH/RACK1/EIF2S1/TMBIM6/SELENOS/NFE2L2/CREB3L1/TMED2/ERMP1/CREB3/SDF2L1/AMFR/RHBDD1/AUP1/DDRGK1/TOR1A/NCK1/DNAJB12/PTPN2/ATF6/EIF2AK3
GO:0072091	regulation of stem cell proliferation	67	-0.494997	-1.9112	0.000125339	0.00186633	TBX3/AGO3/LTBP3/RARB/YAP1/SHOX2/TSC22D1/FBLN1/EIF2AK2/RUNX2/KITLG/FGF2/PRRX1/IRF6/NF2/ZFP36L1/WNT11/EPCAM/PIM1/FERMT1/SOX11/GLI3/SOX9/TGFBR2/TGFBR1/HMGA2/TGFB1/CD109
GO:0007266	Rho protein signal transduction	114	-0.439574	-1.84411	0.000125473	0.00186633	RIPOR1/KCTD13/F2RL2/ARHGAP1/NTN1/NGFR/TAX1BP3/SCAI/ROCK1/ABL1/MCF2L/RHOD/CDH13/ARHGDIG/ARHGDIB/AKAP13/BCL6/CDC42EP3/F11R/CELSR1/EPS8L2/MYO9B/DLC1/LIMK1/COL1A2/ARHGEF28/ARRB1/ABL2/F2R/ITGA3/F2RL1/ITGB1/ABCA1
GO:0060562	epithelial tube morphogenesis	290	-0.335181	-1.61052	0.000134548	0.0019909	FZD3/SRF/FOXC2/SPINT2/RBM15/NTN1/SEMA4C/DLG5/ASB2/SRC/BCL10/LHX1/PPP3R1/FGF2/GDNF/RNF207/ST14/FOXP1/ABL1/PRICKLE1/TNC/GLI2/WNT11/DDR1/PML/FGF1/SDC4/CSF1R/SPRY2/TIE1/FZD6/FOXD1/EDN1/RET/GLI3/MTSS1/CELSR1/PKD1/ADM/MIB1/PROX1/HS3ST3A1/CSMD1/NOTCH2/CITED2/ESRP2/DLC1/LUZP1/SOX9/COL4A1/PTK7/TACSTD2/TGFBR2/TGFB2/VASP/NDRG4/TMEM59L/PODXL/LAMA1/CASP3/MMP14/CTSZ/SFRP1/GREM1/PLXND1/TGFB1/MICAL2/ADAMTS12/SPI…
GO:0051962	positive regulation of nervous system development	257	-0.341739	-1.609	0.000134249	0.0019909	ETV5/ANKRD27/EPHB1/BRAF/TSPO/TENM4/SPEN/SLITRK1/SHOX2/RAB21/FZD3/SRF/MECP2/RND2/LRRC4B/NTN1/OXTR/NEFL/DLG5/RNF112/FGF2/MAP1B/ADGRB1/SMURF1/CAMK2B/LRRTM2/PLAG1/MME/HAPLN4/SEMA4D/DISC1/NCAN/TRPV2/DSCAM/IL1B/EGR2/SLITRK4/AMIGO2/ZNF365/MACF1/SOX11/PLXNA1/GLI3/FAIM/NRXN1/CLSTN2/HAPLN1/MAPT/TLR2/TTBK1/CLCF1/LIMK1/CRABP2/BMPR2/SKIL/PLXNC1/ISLR2/TGM2/VCAN/L1CAM/HAPLN3/PLXND1/TGFB1/ITGB1/SRPX2/EPHB2/SPINT…
GO:0002683	negative regulation of immune system process	340	-0.318709	-1.55124	0.000135554	0.00200056	UBQLN1/LRRC17/RABGEF1/KLRD1/LRCH1/TLR4/CNR1/PDPK1/YTHDF3/ATG12/GPAM/DUSP1/NR1D1/CNN2/RC3H2/HFE/HMGB1/EZR/SYT11/ZBTB7B/TSC22D1/STAT6/CBLB/PLCG1/PPP3CB/HMOX1/BTN2A2/DLG5/TLR6/SRC/SMCR8/PELI1/CBFB/KITLG/OAS3/TOB2/TRIM21/GAL/PTGER4/NR1H3/CDK6/ADTRP/TRIB1/WASL/SOCS6/CD59/AHR/SDC4/TTLL12/NLRX1/CD274/SOX11/ADA/CARTPT/BCL6/SMAD7/GLI3/FBN1/IL27RA/CEBPB/FSTL3/PADI2/LRRC32/RC3H1/FADD/THBS1/CD68/HLX/CCL2/CD7…
GO:0060485	mesenchyme development	264	-0.339133	-1.60522	0.000137677	0.00202663	BCL9L/DLG5/PITX2/SPRED2/KITLG/PPP3R1/GDNF/ISL1/ROCK1/SCX/EFNA1/RBM24/SEMA6C/ZFPM2/WWTR1/NCAM1/SPRED1/MDM2/CORO1C/ERBB3/PRICKLE1/ZFP36L1/JAG1/SEMA4D/WNT11/IL1B/SPRY2/ACTA2/NRP2/FOXD1/EDN1/GLIPR2/RET/SMAD7/FLNA/PHOX2B/LDLRAD4/RANBP3L/SEMA3F/SOX4/BASP1/PHLDB1/CITED2/SPRED3/S100A4/TGFB1I1/OLFM1/SOX9/BMPR2/PTK7/TGFBR2/TGFB2/WNT10A/SEMA3C/TGFBR1/SFRP1/HMGA2/GREM1/TGFB1/PHLDB2/LOXL2/ACTG2/SEMA7A/COL1A1/…
GO:1903844	regulation of cellular response to transforming growth factor beta stimulus	131	-0.424485	-1.83466	0.00014115	0.00207239	SAP30/TRIM33/BCL9L/PPM1A/SPRED2/HSPA1A/SMURF1/SINHCAF/SPRED1/CDKN1C/FERMT1/SPRY2/LTBP4/CFLAR/SOX11/SMAD7/LDLRAD4/SLC2A10/FBN1/HIPK2/ONECUT2/ZBTB7A/LOX/ITGA8/CITED2/SPRED3/THBS1/ZEB2/TGFB1I1/CAV2/SKIL/CDKN2B/SMURF2/ITGA3/TGFB1/CD109/PMEPA1/WFIKKN2
GO:0061037	negative regulation of cartilage development	28	-0.661014	-2.0845	0.000144287	0.00211298	PTHLH/RFLNA/ZNF664-RFLNA/WNT9A/LTBP3/RARB/RFLNB/WNT11/ADAMTS7/GLI3/GDF5/CTSK/SOX9/TGFBR1/GREM1/CCN4/ADAMTS12
GO:0018149	peptide cross-linking	11	-0.834397	-2.10451	0.000145113	0.0021177	THBS1/TGM2/DSP/FN1
GO:0034113	heterotypic cell-cell adhesion	40	-0.599561	-2.05943	0.000145354	0.0021177	GCNT2/ITGA4/CTNNA3/CD58/PARVA/MYADM/IL1B/ITGA7/MBP/CXADR/SIRPA/DSG2/DSC2/JUP/WNK1/PERP/THY1/ITGB3/ITGB1/ITGA5/DSP/ITGAV
GO:0006694	steroid biosynthetic process	133	0.409187	1.75498	0.000147156	0.00213846	HMGCS1/HMGCR/DHCR24/SQLE/HSD17B2/CYP51A1/SREBF2/INSIG1/DHCR7/APOE/FDFT1/G6PD/BMP5/MVD/FDPS/DHRS11/LIPA/CLCN2/MSMO1/NR3C1/DAB2/SREBF1/NSDHL/OSBPL9/ATP1A1/NR0B1/IL1A/WNT4/TM7SF2/MVK/OSBP/OSBPL6/BAAT/SRD5A3/CYB5R1/SIRT1/SOD1/HSD17B10/SNAI2/SNAI1/ERG28/INSIG2/EBP/PMVK/FDX1/ASAH1/ABCB11/CYP21A2
GO:0042100	B cell proliferation	56	-0.522827	-1.9231	0.000148838	0.00215597	CD40/PELI1/ABL1/CHRNB2/AHR/RASGRP1/ADA/BCL6/RC3H1/CLCF1/TICAM1/CD74/INPP5D/NFKBIZ/CD70/IRS2/PAWR/BST1/CASP3/CARD11/EPHB2
GO:0034248	regulation of amide metabolic process	437	0.296359	1.45215	0.000149119	0.00215597	SLC7A11/NIBAN1/EIF4EBP1/SHMT2/SESN2/CLU/SARS1/ATF4/AARS1/EIF1/EPRS1/RPS4X/EPHA4/CALR/IFNGR1/APOE/MKNK2/IGFBP5/EIF5/APLP1/TYMS/MLH1/RPS3/RPL13A/EIF3C/DDX1/RPL38/POLR2G/RPS14/HNRNPD/DNAJC1/CNOT2/RTN3/MRPL13/EIF5B/HABP4/RACK1/EIF2S1/RGS2/EIF2AK1/TENT5B/EIF3H/RPL26/CNOT1/DDX6/EIF4A3/EXOSC8/NFE2L2/ELP2/COA3/TPR/IGF1/OGFOD1/TMED2/DAP/PRNP/SSB/MOV10/PAN2/SHMT1/DNAJC3/LRPPRC/SNCA/CTIF/PARN/CIRBP/EIF2A/MA…
GO:0006695	cholesterol biosynthetic process	45	0.549422	1.94423	0.000150773	0.0021581	HMGCS1/HMGCR/DHCR24/CYP51A1/SREBF2/INSIG1/DHCR7/APOE/FDFT1/G6PD/MVD/FDPS/LIPA/MSMO1/SREBF1/NSDHL/TM7SF2/MVK
GO:1902653	secondary alcohol biosynthetic process	45	0.549422	1.94423	0.000150773	0.0021581	HMGCS1/HMGCR/DHCR24/CYP51A1/SREBF2/INSIG1/DHCR7/APOE/FDFT1/G6PD/MVD/FDPS/LIPA/MSMO1/SREBF1/NSDHL/TM7SF2/MVK
GO:0050772	positive regulation of axonogenesis	76	-0.476349	-1.88168	0.000150786	0.0021581	PLXNA3/BRAF/SLITRK1/SHOX2/SRF/RND2/NTN1/NEFL/MAP1B/SMURF1/SEMA4D/DISC1/TRPV2/DSCAM/MACF1/PLXNA1/MAPT/LIMK1/CRABP2/BMPR2/SKIL/PLXNC1/ISLR2/L1CAM/PLXND1/SEMA7A/FN1
GO:1902532	negative regulation of intracellular signal transduction	469	-0.300594	-1.5191	0.000150644	0.0021581	NOL3/CASTOR1/BTN2A2/DLG5/PPM1A/DGKD/SHANK2/SRC/SPRED2/LIMD1/MYADM/USP20/HSPA1A/PAQR3/NPC1/SCAI/HSPB1/EFNA1/ABL1/BMT2/OPTN/PTPRR/WWC1/NF2/SPRED1/HAPSTR1/MDM2/PYCARD/YWHAG/ATXN3/BDKRB2/IL1B/NLRX1/PHLDA3/PDE2A/SPRY2/UBE2B/TNIP3/FNIP1/NDRG2/DUSP7/HYAL2/RNF152/BCL6/TIMP3/SMAD7/SH2B3/LDLRAD4/UACA/OPRL1/LRP1/CASTOR2/RRM2B/IVNS1ABP/SIRPA/CGNL1/SPRED3/FBP1/DLC1/CYLD/C1QL4/THBS1/DACT1/PLEKHA1/CD74/MMP9/DUS…
GO:0001934	positive regulation of protein phosphorylation	472	-0.299475	-1.51067	0.000151858	0.00216798	RIPK2/TLR6/SRC/TNFRSF10B/CARD10/CACUL1/ETAA1/KITLG/FGF2/RAP2C/ISL1/IL18/DOK7/SLC8A2/EFNA1/ABL1/RAP2B/DLG4/LRRK1/BCAR3/ARHGEF5/MAP2K7/ERBB3/ADTRP/MOB1A/SEMA4D/FGF1/CDK2AP1/IL1B/TENM1/ATG14/IQGAP1/CSF1R/SPRY2/RASGRP1/FNIP1/AGAP2/EDN1/RET/MMD/CARTPT/TCIM/TRIM6/TNFSF15/CCN1/HIPK2/CLIP3/FLT1/LRP4/PRR5L/SRCIN1/NEDD9/PKD1/OSBPL8/PROX1/MALT1/TTBK1/ADCYAP1/SMYD3/TNFRSF10A/LIMK2/CLCF1/THBS1/C3/HBEGF/FGF5/C…
GO:1902808	positive regulation of cell cycle G1/S phase transition	47	0.556988	1.99935	0.000154267	0.00219136	RGCC/DDR2/ADAMTS1/CDC6/TBX2/PLCG2/RRM1/STIL/PLRG1/GLI1/CPSF3/RDX/RRM2/PLCB1/DDRGK1/CCND2/FAM83D/CENPJ/PAF1/EGFR/MTBP/MEPCE/EZH2/STOX1
GO:0045931	positive regulation of mitotic cell cycle	109	0.428996	1.78856	0.000154267	0.00219136	EIF4EBP1/ASNS/RGCC/SMOC2/DDR2/ADAMTS1/CDC6/DLGAP5/CDC25B/CCNB1/MEIS2/UBE2C/CDC20/RRM1/STIL/DTL/CDK1/RAD51B/CDC16/PLRG1/CPSF3/ANAPC5/RDX/CDC25A/LGMN/EIF4E/CDK4/CDC25C/RRM2/CDC7/PLCB1/CCND2/CENPJ/RAB11A/CDCA5/ANAPC7/SIN3A/FBXO5/EGFR/MTBP/MEPCE/DBF4B/USP2/RAD51C/STOX1
GO:0001539	cilium or flagellum-dependent cell motility	106	0.430944	1.79083	0.000155714	0.00219546	IQCG/ROPN1L/INPP5B/DNAH9/CFAP47/DPCD/SPAG6/CFAP52/EFHC1/KIF9/DNAAF11/RSPH4A/CCDC65/CFAP221/DNAI3/DNAJA1/DNAH6/ENKUR/CFAP45/TEKT1/DYNC2H1/CFAP43/VDAC3/CFAP44/CFAP46/IFT81/SPEF2/CFAP206/CFAP251/DNAH17/PLTP/CATSPERD/DRC7/ENO4/BBS4/TTC12/TPGS1/MKKS/CFAP157/CCDC40/TTLL9/CEP131/ING2/ODAD3/INTS13/DNAH3/LZTFL1/DNAI1/DNAH7/TEKT4/CHRNA7/DNAAF6/SLIRP/CFAP65/MEIG1/CFAP20/TTLL1/GAS2L2/CCDC39/DNAH2/HOATZ/CFAP6…
GO:0060285	cilium-dependent cell motility	106	0.430944	1.79083	0.000155714	0.00219546	IQCG/ROPN1L/INPP5B/DNAH9/CFAP47/DPCD/SPAG6/CFAP52/EFHC1/KIF9/DNAAF11/RSPH4A/CCDC65/CFAP221/DNAI3/DNAJA1/DNAH6/ENKUR/CFAP45/TEKT1/DYNC2H1/CFAP43/VDAC3/CFAP44/CFAP46/IFT81/SPEF2/CFAP206/CFAP251/DNAH17/PLTP/CATSPERD/DRC7/ENO4/BBS4/TTC12/TPGS1/MKKS/CFAP157/CCDC40/TTLL9/CEP131/ING2/ODAD3/INTS13/DNAH3/LZTFL1/DNAI1/DNAH7/TEKT4/CHRNA7/DNAAF6/SLIRP/CFAP65/MEIG1/CFAP20/TTLL1/GAS2L2/CCDC39/DNAH2/HOATZ/CFAP6…
GO:0051051	negative regulation of transport	338	-0.321567	-1.56264	0.000155109	0.00219546	PEA15/ANKRD27/NMB/GABBR1/WNK4/BRAF/RHBDF1/TSPO/CNN2/CTTNBP2NL/KCNE5/VSNL1/HMGB1/SYT11/MDFIC/NTSR1/BEST3/RAB11FIP3/SLC30A1/VPS4B/PNKD/PRKG2/SYTL4/PPP3CB/ARHGAP1/SYT4/GSTO1/SMCR8/PPM1F/ANK3/ARF6/HECW1/UBQLN2/PPP3R1/KCNJ11/MAP1B/RAB23/ARL6IP5/PKIA/DLG4/LRRTM2/ANO9/NR1H3/ANKRD13A/DMTN/NDFIP2/ERBB3/ADTRP/ABCC8/LYPLA1/SNX33/RAB11FIP5/KCNE3/YOD1/IL1B/ATP9A/FERMT1/CHGA/PTGER3/REST/EDN1/ADA/CRH/CARTPT/FRM…
GO:0006720	isoprenoid metabolic process	96	0.447344	1.82463	0.000156949	0.00220739	ALDH1A1/HMGCS1/HMGCR/DHRS3/DHRS7/RDH10/FDFT1/NPC2/MVD/FDPS/ALG9/PRMT3/LRP2/LIPA/COQ2/DPM3/RPE65/RDH11/ALDH3A2/ALG8/MVK/ALG12/DPM2/ALG14/SRD5A3/DOLK/NUS1/PMVK/MPDU1/DPAGT1/ALG6/ALG3/ADH5/CYP2C8/ALG1/AKR1B1
GO:0030593	neutrophil chemotaxis	61	-0.503668	-1.89979	0.000160145	0.00224677	PIP5K1C/CAMK1D/IL1B/EDN1/CXADR/TREM1/CCL20/CCL2/CD74/TGFB2/BST1/CXCL5/CXCL1/CXCL8/PIK3CD/CXCL6
GO:1990748	cellular detoxification	78	0.487473	1.90863	0.000160838	0.00225094	H19/ALDH1A1/SESN2/NQO1/HP/FBLN5/APOE/GPX8/TXNRD1/ABCB6/PRDX4/BMP7/AKR1A1/RDH11/SELENOS/NFE2L2/GSTK1/PRDX1/GSR/PARK7/PRDX6/CD36/ESD/SOD1
GO:0022612	gland morphogenesis	98	-0.4404	-1.82013	0.000162842	0.00227338	FEM1B/VDR/STAT6/PDGFA/NTN1/SRC/MSN/ELF3/PLAG1/TNC/DDR1/PML/FGF1/CSF1R/CFLAR/PLXNA1/LIMS2/GLI3/CYP7B1/CEBPB/PROX1/CSMD1/NOTCH2/ESRP2/SOX9/TGFBR2/TGFB2/SEMA3C/TGM2/LAMA1/SFRP1/PLXND1/TGFB1/CAV1/TNFAIP3/MMP2
GO:0008299	isoprenoid biosynthetic process	25	0.655762	2.04815	0.000163848	0.00228182	HMGCS1/HMGCR/RDH10/MVD/FDPS/PRMT3/COQ2/RPE65/MVK/SRD5A3/NUS1/PMVK
GO:0035023	regulation of Rho protein signal transduction	65	-0.501673	-1.91331	0.000167505	0.00232705	SCAI/ABL1/MCF2L/ARHGDIB/AKAP13/BCL6/F11R/EPS8L2/MYO9B/DLC1/ARHGEF28/ARRB1/ABL2/F2R/ITGA3/F2RL1/ITGB1/ABCA1
GO:0061982	meiosis I cell cycle process	88	0.456339	1.83939	0.000170137	0.00235786	TOP2A/FANCD2/CCNB2/PTTG1/MSH6/CDC25B/MLH1/NDC80/CDC20/NDC1/PLK1/RAD51B/PSMC3IP/EME1/UBB/RAD51AP1/PKMYT1/RAD51/RAD54L/CDC25A/TOP2B/CDC25C/HFM1/RMI1/RAD54B/CCNA1/CCNB1IP1
GO:0032331	negative regulation of chondrocyte differentiation	23	-0.699777	-2.10277	0.000172481	0.00238452	PTHLH/RFLNA/ZNF664-RFLNA/WNT9A/LTBP3/RARB/RFLNB/ADAMTS7/GLI3/GDF5/SOX9/TGFBR1/GREM1/CCN4/ADAMTS12
GO:0044771	meiotic cell cycle phase transition	10	0.823789	2.01301	0.000173642	0.00239474	TTK/CCNB2/CDC25B/NDC80/CDC20/PKMYT1/CDC25A/CDC25C
GO:0007249	canonical NF-kappaB signal transduction	252	-0.34691	-1.63333	0.000176515	0.00242847	BIRC2/REL/TIRAP/PRKN/LURAP1/NFKB1/TNFRSF19/TLR4/PDPK1/PINK1/GPRC5B/TRAF2/NR1D1/C18orf32/TRIM52/TRIM59/MIER1/GOLT1B/OTUD7B/PELI2/CD40/HMOX1/PPM1A/TRAF1/RIPK2/TLR6/RELB/TNFRSF10B/PELI1/BCL10/USP20/TNFSF10/MYD88/TRAF5/TRIM22/NFKB2/ROCK1/HSPB1/ABL1/TRIM21/OPTN/XIAP/NDFIP2/MAP3K3/PYCARD/IKBKB/IL1B/NLRX1/AKAP13/TNIP3/TRIM8/CFLAR/EDN1/TIFA/TRIM6/FLNA/S100A13/FAIM/NFKBIA/BIRC3/SIRPA/IKBKE/MALT1/TLR2/TICA…
GO:0048588	developmental cell growth	214	-0.356944	-1.64367	0.000180721	0.00248033	RAB21/SRF/MECP2/RND2/PPP3CB/SYT3/ULK1/NTN1/SEMA4C/MEX3C/DCC/SYT4/TRIM46/MAP1B/VCL/SMURF1/FOXP1/ABL1/YY1/SEMA6C/PAK6/UNC13A/PRICKLE1/SEMA4D/DISC1/DDR1/TRPV2/BARHL2/DSCAM/KMT2D/POSTN/IQGAP1/MACF1/NRP2/EDN1/PLXNA1/SMAD7/SEMA3F/NEDD4L/NRN1/MAPT/LIMK1/PDLIM5/CRABP2/NPR2/OLFM1/SOX9/BMPR2/SPP1/TGFBR2/SEMA3C/ISLR2/DCLK1/RAPH1/L1CAM/ITGB1/SEMA7A/FN1
GO:0031639	plasminogen activation	17	-0.737656	-2.07184	0.000183737	0.00250752	THBS1/PLAT/RUNX1/PLAU/PLAUR/CTSZ/SERPINE1
GO:0048247	lymphocyte chemotaxis	29	-0.646175	-2.05049	0.000184026	0.00250752	HSD3B7/CYP7B1/PADI2/NEDD9/TMEM102/CCL20/CCL2/WNK1/GAS6/PIK3CD
GO:0050767	regulation of neurogenesis	337	-0.31627	-1.53615	0.000184026	0.00250752	BRAF/YWHAH/TSPO/NR1D1/FSTL4/TENM4/SPEN/SLITRK1/YAP1/SHOX2/RAB21/FZD3/SRF/MECP2/RND2/HOXB3/VAX1/ULK1/NTN1/SEMA4C/BHLHE40/NEFL/DCC/SYT4/TRIM46/RNF112/FGF2/MAP1B/CHD7/SMURF1/CAMK2B/SEMA6C/NF2/PLAG1/ABCC8/MME/HAPLN4/SEMA4D/DISC1/NCAN/TRPV2/DSCAM/HOOK3/IL1B/EGR2/ZNF365/REST/MACF1/SOX11/PLXNA1/GLI3/FAIM/SEMA3F/LRP4/HAPLN1/MAPT/PROX1/TLR2/TTBK1/CLCF1/LIMK1/POU4F1/BTG2/CRABP2/BMPR2/SPP1/SKIL/CDKN2B/PLXNC…
GO:1903037	regulation of leukocyte cell-cell adhesion	252	-0.346027	-1.62917	0.00018653	0.00253555	CCDC88B/ITGA4/HFE/HMGB1/KLHL25/ZDHHC21/ZBTB7B/CBLB/TNFSF9/CD6/CD24/ACTB/BTN2A2/DLG5/RIPK2/SRC/PELI1/CBFB/BCL10/KITLG/ETS1/IL18/ABL1/EGR3/PCK1/PYCARD/NFAT5/ADTRP/FUT4/GLI2/SOCS6/ARID1B/SDC4/IL1B/CD274/RASGRP1/MAP3K8/ZMIZ1/ADA/BCL6/SMAD7/GLI3/CEBPB/SOX4/SIRPA/LRRC32/RC3H1/MALT1/FADD/HLX/CCL2/ZP4/LGALS1/CD74/WNK1/NFKBIZ/TGFBR2/THY1/CD70/PAWR/DUSP10/ABL2/CASP3/RUNX1/CAV1/TNFSF4/IRAK1/CARD11/ZC3H12A
GO:0046655	folic acid metabolic process	14	0.772832	2.04629	0.00018855	0.00255689	MTHFD2/ALDH1L2/SHMT2/FOLR1
GO:0044060	regulation of endocrine process	25	-0.668643	-2.06954	0.000189832	0.00256815	GAL/CRH/RAB8B/SPP1/INHBB/F2R/C1QTNF1/F2RL1/INHBA
GO:0010975	regulation of neuron projection development	415	-0.297741	-1.47819	0.000191193	0.00258042	SHOX2/NTNG2/RAB21/MFSD2A/SRF/RND2/MYLIP/ULK1/CCDC88A/NTN1/SEMA4C/PPP2R5B/ATP8A2/NEFL/DCC/NEGR1/STMN2/PPFIA2/TRIM46/ARF6/HECW1/PAQR3/MAP1B/CRMP1/PRRX1/SMURF1/CAMK2B/EFNA1/ABL1/CHRNB2/SEMA6C/FES/MDM2/CAMK1D/SEMA4D/YTHDF1/DISC1/DDR1/ALK/TRPV2/DSCAM/DNM3/VIM/SEZ6/ZNF365/MACF1/CFLAR/ALKAL2/PLXNA1/TMEM30A/TBR1/NCS1/RET/FLNA/SEMA3F/NEDD4L/LRP4/CDK5R1/MAPT/SRCIN1/STX1B/KIF1A/LIMK1/TANC2/PDLIM5/CRABP2/NOV…
GO:0000028	ribosomal small subunit assembly	18	0.732646	2.08956	0.000194437	0.00261227	RPS27/RPL38/RPS14/RPS28/RPS15/MRPS7/RPS19/RPS5/XRCC5/RPSA2
GO:0090092	regulation of transmembrane receptor protein serine/threonine kinase signaling pathway	233	-0.358346	-1.663	0.000194472	0.00261227	UBE2D1/ZNF703/CREBBP/CDH5/SAP30/TRIM33/BCL9L/PPM1A/SPRED2/HSPA1A/UBE2D3/SMURF1/CRIM1/ABL1/SINHCAF/XIAP/SPRED1/CDKN1C/FERMT1/SPRY2/LTBP4/FOXD1/FSTL5/SOX11/SMAD7/LDLRAD4/SLC2A10/CCN1/FBN1/HIPK2/LRP1/ONECUT2/FSTL3/ZBTB7A/GDF5/GATA6/GDF6/LOX/ITGA8/NOTCH2/CITED2/TFAP2B/SPRED3/THBS1/ZEB2/TGFB1I1/CAV2/BMPR2/SKIL/CDKN2B/TGFBR2/SMURF2/TGFBR1/SFRP1/ITGA3/GREM1/TGFB1/CD109/PMEPA1/INHBA/WFIKKN2
GO:0060294	cilium movement involved in cell motility	101	0.437209	1.80111	0.000198457	0.00265952	IQCG/ROPN1L/INPP5B/DNAH9/CFAP47/DPCD/SPAG6/CFAP52/KIF9/DNAAF11/RSPH4A/CFAP221/DNAI3/DNAJA1/DNAH6/ENKUR/CFAP45/TEKT1/DYNC2H1/CFAP43/VDAC3/CFAP44/CFAP46/IFT81/SPEF2/CFAP206/CFAP251/DNAH17/PLTP/CATSPERD/DRC7/ENO4/BBS4/TTC12/TPGS1/MKKS/CFAP157/CCDC40/TTLL9/CEP131/ING2/ODAD3/INTS13/DNAH3/LZTFL1/DNAI1/DNAH7/TEKT4/CHRNA7/DNAAF6/SLIRP/CFAP65/MEIG1/CFAP20/TTLL1/GAS2L2/CCDC39/DNAH2/HOATZ/CFAP69/DNAH11/MNS1
GO:0006417	regulation of translation	382	0.307083	1.48545	0.000204844	0.00273864	NIBAN1/EIF4EBP1/SHMT2/SESN2/SARS1/ATF4/AARS1/EIF1/EPRS1/RPS4X/EPHA4/CALR/MKNK2/IGFBP5/EIF5/APLP1/TYMS/MLH1/RPS3/RPL13A/EIF3C/DDX1/RPL38/POLR2G/RPS14/HNRNPD/DNAJC1/CNOT2/MRPL13/EIF5B/HABP4/RACK1/EIF2S1/RGS2/EIF2AK1/TENT5B/EIF3H/RPL26/CNOT1/DDX6/EIF4A3/EXOSC8/ELP2/COA3/TPR/OGFOD1/TMED2/DAP/SSB/MOV10/PAN2/SHMT1/DNAJC3/LRPPRC/CTIF/PARN/CIRBP/EIF2A/MALSU1/GAPDH/PUS7/RPS9/CAPRIN2/C1QBP/NPM1/EXOSC9/EIF4…
GO:0031667	response to nutrient levels	396	0.310069	1.50576	0.000205586	0.00274211	STC2/SLC7A5/PCK2/DDIT3/HSPA5/SFRP2/A2M/PENK/LPL/CBS/LOC102724560/SESN2/ASNS/LDLR/NTRK1/YARS1/NQO1/XBP1/ATF4/TFRC/SPX/F5/ATF3/WNT2B/C2/ALPL/SREBF2/VCAM1/TNFRSF11B/APOE/TBL2/HNRNPA1/TYR/LIPG/SSTR1/FOLR1/MAP1LC3B/G6PD/TYMS/ASS1/LARS1/GPT2/PSPH/LIPA/FAM107A/PPARG/NCOA1/SNW1/EIF2S1/NENF/EIF2AK1/PRKD1/BMP7/SREBF1/IGFBP2/GDF15/FOXO1/NFE2L2/IL1A/LAMTOR1/WNT4/AIFM1/GABARAP/DAP/SLC2A1
GO:1901992	positive regulation of mitotic cell cycle phase transition	81	0.46452	1.84132	0.000206799	0.00275184	RGCC/DDR2/ADAMTS1/CDC6/DLGAP5/CDC25B/CCNB1/UBE2C/CDC20/RRM1/STIL/DTL/CDK1/RAD51B/CDC16/PLRG1/CPSF3/ANAPC5/RDX/CDC25A/CDK4/CDC25C/RRM2/CDC7/PLCB1/CCND2/CENPJ/RAB11A/CDCA5/ANAPC7/SIN3A/FBXO5/EGFR/MTBP/MEPCE/DBF4B/RAD51C/STOX1/PRAP1/SASS6/SMARCD3
GO:0048144	fibroblast proliferation	93	-0.437621	-1.78398	0.000208448	0.00276729	NGFR/CTC1/ABL1/CDK6/PML/PDGFRA/ZMIZ1/TP53INP1/KMT2A/GNG2/C1QL4/CD74/PDGFB/PAWR/SFRP1/PDGFC/SPHK1/CAV1/ITGB3/GAS6/S100A6/LIF/FN1
GO:0046631	alpha-beta T cell activation	114	-0.430818	-1.80738	0.000212037	0.00280157	BRAF/RC3H2/HFE/HMGB1/KLHL25/ZBTB7B/STAT6/CBLB/PRDM1/RIPK2/RELB/CBFB/TCIRG1/JAK1/IL18/FOXP1/ABL1/PTGER4/CD274/JUNB/ADA/BCL6/SMAD7/GLI3/TRAC/KMT2A/RC3H1/MALT1/DOCK2/HLX/NFKBIZ/TGFBR2/RUNX1/TNFSF4/CARD11/ZC3H12A
GO:0050670	regulation of lymphocyte proliferation	151	-0.38711	-1.71111	0.000211723	0.00280157	CCDC88B/HMGB1/ZBTB7B/LMO1/CBLB/TNFSF9/CD6/CD24/CD40/BTN2A2/DLG5/RIPK2/PELI1/MYD88/KITLG/SOS1/IL18/CHRNB2/GAL/TNFRSF9/PYCARD/AHR/SDC4/IL1B/CD274/SOX11/ADA/BCL6/CEBPB/LRRC32/RC3H1/FADD/CLCF1/TICAM1/ZP4/CD74/INPP5D/TGFBR2/CD70/IRS2/PAWR/BID/BST1/CASP3/TNFSF4/CARD11/EPHB2
GO:0007517	muscle organ development	280	-0.330892	-1.57923	0.000212509	0.00280157	EGR1/ZBTB18/KLF5/ETV1/BCL9/EFEMP2/SHOX2/FBXO22/MEF2A/FOXC2/ZNF689/MRTFB/PPP3CB/VAX1/VAMP5/CREB1/SAP30/BCL9L/ASB2/PAX3/SGCA/ARID5B/ISL1/CHD7/ADGRB1/COL11A1/SCX/MSC/RBM24/ZFPM2/SELENON/EGR3/ERBB3/ZNF609/FHL3/MEGF10/ITGA7/EGR2/JPH2/CFLAR/SOX11/SMAD7/PHOX2B/CHRNA1/EVC/BASP1/PROX1/NIBAN2/ZFHX3/LOX/CITED2/SVIL/HDAC9/MAFF/POU4F1/BTG2/HLX/CAV2/HBEGF/HIVEP3/TGFB2/SMTN/TPM1/DES/TGFBR1/TGFB1/CAV1/MYLK/ITGB1…
GO:1903046	meiotic cell cycle process	147	0.394528	1.71225	0.000214688	0.00282374	TOP2A/MSX1/EDNRA/TTK/CALR/FANCD2/PDE3A/CCNB2/PTTG1/MSH6/CDC25B/MLH1/KIF18A/NDC80/CDC20/NDC1/PLK1/SMC4/RAD51B/SMC2/PSMC3IP/EME1/WNT4/UBB/NUF2/RAD51AP1/PKMYT1/RAD51/RAD54L/CDC25A/ASPM/TOP2B/SPATA17/NCAPH2/CDC25C/HFM1/NCAPD2/NCAPD3/PLCB1/SPIRE1
GO:0032637	interleukin-8 production	53	-0.536416	-1.95527	0.000224597	0.00294046	HMGB1/OTUD7B/CD58/TLR6/BCL10/MYD88/HSPA1A/PYCARD/TLR5/IL1B/SSC5D/HYAL2/ANXA4/TLR2/FADD/CD74/ARRB1/NOS2/F2R/F2RL1/CHI3L1/SERPINE1
GO:0032677	regulation of interleukin-8 production	53	-0.536416	-1.95527	0.000224597	0.00294046	HMGB1/OTUD7B/CD58/TLR6/BCL10/MYD88/HSPA1A/PYCARD/TLR5/IL1B/SSC5D/HYAL2/ANXA4/TLR2/FADD/CD74/ARRB1/NOS2/F2R/F2RL1/CHI3L1/SERPINE1
GO:0006081	cellular aldehyde metabolic process	57	0.516765	1.95175	0.000228212	0.00298092	ALDH1A1/TKT/ALPL/ALDH9A1/RDH10/ALDH7A1/ALDH3B1/BMP5/CLCN2/DAB2/AKR1A1/RPE65/RDH11/ALDH3A2/WNT4/AKR7A2/ALDH2/PARK7/ESD/KDM3A/HOGA1/ADH5/GLYCTK
GO:0006858	extracellular transport	43	0.55596	1.94936	0.00022953	0.00299126	NHERF1/ROPN1L/DNAH9/DPCD/SPAG6/DNAAF11/RSPH4A/CFAP221/DNAAF1/CFAP53/CFAP45/SPA17/KIF27/CFAP43/SPAG17/SPEF2/NME5
GO:0060326	cell chemotaxis	205	-0.358529	-1.64952	0.000231143	0.00300539	FGF2/CXCL2/HSPB1/ARHGEF5/HSD3B7/EGR3/IL16/PIP5K1C/CAMK1D/LYST/FGF1/IL1B/PDGFRA/CHGA/CSF1R/EDN1/CXADR/CYP7B1/TREM1/FLT1/PADI2/NEDD9/TMEM102/LOX/THBS1/CCL20/CCL2/HBEGF/CD74/PDGFB/WNK1/TGFB2/BST1/F2RL1/GREM1/CXCL5/CXCL1/GAS6/MMP2/CXCL8/PIK3CD/CXCL6/SERPINE1
GO:0030042	actin filament depolymerization	52	-0.516883	-1.88442	0.000237006	0.00307458	PLEK/MICAL3/FLII/TMOD1/TMOD2/MICAL1/PPP1R9B/DMTN/SPTB/WDR1/LMOD1/SVIL/SPTBN2/SH3BP1/CAPG/F2RL1/GSN/MICAL2
GO:0006760	folic acid-containing compound metabolic process	23	0.679322	2.07047	0.000238572	0.00308786	MTHFD2/ALDH1L2/SHMT2/FOLR1/TYMS/SHMT1/GART/MTHFD1L/SLC19A1
GO:0015820	leucine transport	10	0.812607	1.98569	0.00024033	0.00310353	SLC7A5/SLC3A2/SLC6A15/SLC7A8
GO:0001959	regulation of cytokine-mediated signaling pathway	125	-0.406068	-1.74173	0.000241248	0.00310832	CD24/ULK1/RIPK2/C1QTNF4/HSPA1A/TRIM56/OAS3/CCDC3/NR1H3/XIAP/PYCARD/IKBKB/TTLL12/EDN1/TRIM6/SH2B3/PADI2/IKBKE/TICAM2/FADD/CYLD/IRAK2/CD74/AXL/PXDN/F2RL1/SPHK1/CAV1/BIRC7/IRAK1/TNFAIP3/GAS6
GO:0098754	detoxification	93	0.43875	1.78453	0.000242859	0.003122	H19/ALDH1A1/SESN2/NQO1/HP/FBLN5/APOE/GPX8/TXNRD1/ABCB6/PRDX4/SLC15A2/SLC47A2/BMP7/ABCB1/AKR1A1/OSCP1/RDH11/SELENOS/NFE2L2/GSTK1/PRDX1/GSR/PARK7/PRDX6/CD36/ESD/SOD1
GO:0090066	regulation of anatomical structure size	427	-0.297069	-1.48314	0.000247652	0.00317643	MEGF8/DNM2/SSH2/PFN1/CLN8/PLEK/ULK2/BLOC1S2/PICALM/RB1CC1/ASXL1/PLXNA3/FLII/SSH3/TMOD1/COTL1/BAIAP2L1/ATP13A2/FSTL4/RILP/EZR/ZDHHC21/HTR1D/RAB21/ARPC2/HRH2/WDTC1/SRF/FOXC2/RND2/HIP1R/CREB1/ULK1/ARPC5/NTN1/SEMA4C/OXTR/NEFL/DCC/AKT3/TMOD2/TRIM46/MYADM/ARF6/SSH1/PLS1/MSN/P2RY2/MAP1B/ROCK1/SMURF1/ABL1/SEMA6C/TMSB15B/TMSB15C/DMTN/PYCARD/SEMA4D/DISC1/DOCK5/FCHSD1/TRPV2/BARHL2/DSCAM/BDKRB2/RAP1GAP2/TENM…
GO:0003351	epithelial cilium movement involved in extracellular fluid movement	40	0.567373	1.96447	0.000249565	0.00319376	NHERF1/ROPN1L/DNAH9/DPCD/SPAG6/DNAAF11/RSPH4A/CFAP221/DNAAF1/CFAP53/CFAP45/SPA17/KIF27/CFAP43/SPAG17/SPEF2/NME5
GO:0009636	response to toxic substance	175	0.376533	1.68107	0.00025149	0.00321116	H19/SLC7A11/ALDH1A1/NUPR1/PENK/SESN2/NQO1/HP/ATF4/PTPN13/FBLN5/APOE/GPX8/MAOB/TXNRD1/EPHX1/TYMS/ASS1/ABCB6/SCFD1/PRDX4/LYN/SLC15A2/SLC47A2/BMP7/ABCB1/GRIA1/AKR1A1/OSCP1/CDK1/BLMH/RDH11/SELENOS/NFE2L2/AIFM1/GSTK1/PRDX1/GSR
GO:0071604	transforming growth factor beta production	34	-0.609865	-2.01081	0.000255201	0.00324892	CDH3/WNT11/FERMT1/LRRC32/GATA6/THBS1/LUM/TSKU/ITGB6/TGFB2/FURIN/ITGAV/FN1
GO:0046580	negative regulation of Ras protein signal transduction	45	-0.552114	-1.95605	0.000256163	0.00324892	SPRY2/BCL6/FBP1/DLC1/RASA3/TGFB2/ABL2/ITGA3/ITGB1/EPHB2
GO:0015807	L-amino acid transport	74	0.485002	1.89216	0.000255881	0.00324892	SLC1A5/SLC7A11/SLC7A5/SLC6A9/SLC1A4/SLC3A2/ATP1A2/SLC1A3/SLC7A8/SLC38A1/SLC7A3/SLC7A2/ARL6IP1/SLC25A22/RGS2
GO:0034446	substrate adhesion-dependent cell spreading	91	-0.449895	-1.83393	0.000261328	0.00330705	BRAF/SPRY4/ITGA4/ARPC2/FBLN1/PARVA/SRC/MYADM/EFNA1/ABL1/AP1AR/DMTN/CORO1C/DOCK5/POSTN/LIMS2/FLNA/ACTN4/FZD7/SRCIN1/NEDD9/LIMS1/ITGA8/ANTXR1/TACSTD2/AXL/PARVB/ITGB3/ITGAV/FN1
GO:0071621	granulocyte chemotaxis	77	-0.467281	-1.84881	0.000265242	0.00334912	PIP5K1C/CAMK1D/IL1B/CSF1R/EDN1/CXADR/TREM1/THBS1/CCL20/CCL2/CD74/TGFB2/BST1/CXCL5/CXCL1/CXCL8/PIK3CD/CXCL6
GO:2001238	positive regulation of extrinsic apoptotic signaling pathway	47	-0.542494	-1.94261	0.000276357	0.00346636	TLR4/PEA15/TRAF2/DEDD2/TLR6/BCL10/TNFSF10/PYCARD/PML/TNFSF12/HYAL2/RET/TIMP3/FADD/CYLD/THBS1/MAL/TNFRSF12A/SKIL/BID/SFRP1/CAV1/INHBA
GO:0006836	neurotransmitter transport	174	-0.37757	-1.69509	0.000276095	0.00346636	CLN8/SLC17A7/PPFIA3/SLC32A1/STX3/SYT5/BLOC1S6/BRAF/CAMK2A/RAB3A/SYT11/MYOF/SYNJ1/GPR158/SLC30A1/SLC18A2/STXBP1/PNKD/PRKCG/SYT4/PPFIA2/SLC22A4/SNPH/FBXO45/STXBP2/GDNF/RPH3AL/SV2A/UNC13A/TPRG1L/SLC22A3/SYNGR3/STX1A/PIP5K1C/ABCC8/SEPTIN5/LIN7C/SV2C/SLC6A17/CACNB4/ICA1/NRXN2/SLC17A6/SYT12/PTPRN2/SLC6A1/CPLX2/SYN1/SV2B/SYN3/NRXN1/DOC2B/SYP/STX1B/SLC29A1/SNAP25/TH/RAB3B/DYSF/ITGB3/ITGB1/SLC6A6
GO:0030217	T cell differentiation	220	-0.348905	-1.62259	0.000276357	0.00346636	RC3H2/EGR1/HMGB1/KLHL25/ZBTB7B/STAT6/SRF/TNFSF9/PRDM1/PPP3CB/ACTB/BTN2A2/RIPK2/RELB/RUNX2/CBFB/CAMK4/TCIRG1/JAK1/SOS1/IL18/CHD7/FOXP1/ABL1/PTGER4/TNFRSF9/CDK6/EGR3/PCK1/ZFP36L1/GLI2/ARID1B/IL1B/RASGRP1/JUNB/ZMIZ1/ADA/BCL6/SMAD7/GLI3/FZD7/SOX4/KMT2A/RC3H1/MALT1/FADD/DOCK2/HLX/CD74/NFKBIZ/TGFBR2/DUSP10/RUNX1/LFNG/TGFB1/TNFSF4/CARD11/ZC3H12A/PIK3CD
GO:0072524	pyridine-containing compound metabolic process	74	0.483003	1.88436	0.000278131	0.00348092	PSAT1/ALDH1L2/NQO1/FMO1/TKT/ALPL/G6PD/MDH1B/LDHB/ME1/NMRK2/DCXR/PGD/ALDH1L1/NAMPT/NMRK1/KMO/GPD1L/PARP9/PGLS/QPRT
GO:0060560	developmental growth involved in morphogenesis	224	-0.344429	-1.59511	0.000282444	0.00352714	NDN/ITGA4/YAP1/RAB21/SRF/MECP2/RND2/PPP3CB/SYT3/ULK1/NTN1/SEMA4C/DCC/SYT4/TRIM46/LHX1/MAP1B/VCL/SMURF1/ABL1/SEMA6C/PAK6/UNC13A/PRICKLE1/TNC/SEMA4D/DISC1/WNT11/DDR1/TRPV2/BARHL2/DSCAM/FGF1/POSTN/IQGAP1/SPRY2/MACF1/NRP2/EDN1/PLXNA1/SEMA3F/NEDD4L/NRN1/MAPT/LIMK1/CRABP2/NPR2/OLFM1/SOX9/BMPR2/SPP1/PTK7/TGFBR2/SEMA3C/ISLR2/DCLK1/RAPH1/L1CAM/SFRP1/ITGB1/SEMA7A/FN1
GO:0006984	ER-nucleus signaling pathway	44	0.547299	1.93497	0.000283693	0.00353496	DDIT3/HSPA5/XBP1/ATF4/SREBF2/INSIG1/CCDC47/EIF2S1/SREBF1/SELENOS/NFE2L2/TMED2/EIF2A/AMFR/NCK1/INSIG2/PTPN2/ATF6/EIF2AK3
GO:1905897	regulation of response to endoplasmic reticulum stress	76	0.465534	1.81188	0.000294951	0.0036672	DDIT3/HSPA5/NUPR1/HERPUD1/CLU/XBP1/PIK3R1/MANF/HYOU1/SYVN1/RACK1/ERP29/TMBIM6/SELENOS/NFE2L2/CREB3L1/CREB3/PARK7/SIRT1/DDRGK1/BCAP31/NCK1/PTPN2/ATF6/EIF2AK3
GO:0050863	regulation of T cell activation	257	-0.334701	-1.57587	0.000300085	0.00372289	CCDC88B/HFE/HMGB1/KLHL25/ZBTB7B/LMO1/CBLB/TNFSF9/CD6/PRDM1/LAT/CD24/ACTB/BTN2A2/DLG5/RIPK2/SRC/PELI1/CBFB/CAMK4/BCL10/KITLG/SOS1/IL18/ABL1/TNFRSF9/EGR3/PCK1/PYCARD/GLI2/SOCS6/ARID1B/SDC4/IL1B/CD274/RASGRP1/MAP3K8/JUNB/ZMIZ1/ADA/BCL6/SMAD7/GLI3/CEBPB/SOX4/SIRPA/LRRC32/RC3H1/MALT1/FADD/HLX/CCL2/ZP4/LGALS1/CD74/NFKBIZ/TGFBR2/THY1/CD70/PAWR/BID/DUSP10/ABL2/CASP3/RUNX1/CAV1/TNFSF4/CARD11/ZC3H12A
GO:0030072	peptide hormone secretion	186	-0.356333	-1.62018	0.000305808	0.00378562	BRSK2/CNR1/GNA11/GABBR1/NR1D1/CYB5R4/VSNL1/HFE/RAB3A/SLC8B1/CPE/F2RL2/SYTL4/PPP3CB/TCIRG1/KCNJ11/ISL1/CHD7/RPH3AL/GAL/STX1A/ABCC8/SMPD3/GIPR/RAB11FIP5/IL1B/PTPRN/CHGA/REST/NNAT/EDN1/PTPRN2/CPT1A/CRH/CARTPT/RAB8B/ZBED6/SOX4/HTR2C/DOC2B/CCDC186/ADCYAP1/TFAP2B/VGF/IRS1/SNAP25/NOS2/INHBB/ACSL4/IRS2/LRRC8A/ANO1/SFRP1/TRH/F2RL1
GO:0070661	leukocyte proliferation	226	-0.349169	-1.61722	0.000309251	0.00381993	CNN2/RC3H2/PURA/CCDC88B/HMGB1/BTN3A1/ZBTB7B/LMO1/SH2D2A/STAT6/CBLB/TNFSF9/CD6/CD24/PPP3CB/CD40/BTN2A2/DLG5/RIPK2/PELI1/MYD88/MSN/TCIRG1/KITLG/SOS1/IL18/ABL1/CHRNB2/GAL/TNFRSF9/PYCARD/AHR/SDC4/IL1B/CSF1R/CD274/RASGRP1/JUNB/SOX11/ADA/BCL6/CEBPB/LRRC32/RC3H1/MALT1/FADD/CLCF1/DOCK2/TICAM1/ZP4/CD74/INPP5D/NFKBIZ/TGFBR2/CD70/IRS2/PAWR/BID/BST1/CASP3/F2RL1/GREM1/TNFSF4/TNFAIP3/CARD11/EPHB2
GO:0043648	dicarboxylic acid metabolic process	82	0.46223	1.83331	0.000313117	0.00385093	MTHFD2/SLC7A11/ALDH1L2/PCK2/SHMT2/PRODH/GOT1/FOLR1/ASS1/MDH1B/GPT2/FH
GO:0032368	regulation of lipid transport	98	-0.425421	-1.75822	0.000312958	0.00385093	DISP3/TMF1/GAL/NR1H3/IL1B/ABCG4/PTGES/EDN1/TMEM30A/CRH/LRP1/NFKBIA/PLA2R1/APOC1/THBS1/SPP1/IRS2/ABCG1/FURIN/C1QTNF1/CAV1/ITGB3/ITGAV/ABCA1
GO:0055002	striated muscle cell development	54	-0.533815	-1.95353	0.000316044	0.00387578	PDGFRA/OBSCN/AKAP13/CFLAR/EDN1/WDR1/PROX1/LMOD1/KRT19/MYL9/TPM1/CSRP1/ITGB1/SDC1/ANKRD1
GO:0051960	regulation of nervous system development	403	-0.293916	-1.45476	0.000316501	0.00387578	EPHB1/BRAF/YWHAH/TSPO/NR1D1/FSTL4/TENM4/RARB/SPEN/SLITRK1/TG/YAP1/JAM2/SHOX2/RAB21/FZD3/SRF/MECP2/RND2/HOXB3/VAX1/LRRC4B/ULK1/NTN1/SEMA4C/BHLHE40/OXTR/NEFL/DCC/SYT4/DLG5/TRIM46/RNF112/FGF2/MAP1B/CHD7/ADGRB1/SMURF1/CAMK2B/SEMA6C/LRRTM2/NF2/PLAG1/ABCC8/MME/HAPLN4/SEMA4D/DISC1/NCAN/TRPV2/DSCAM/HOOK3/IL1B/EGR2/SLITRK4/AMIGO2/ZNF365/REST/MACF1/SOX11/PLXNA1/GLI3/FAIM/SEMA3F/NRXN1/CLSTN2/LRP4/HAPLN1/MAP…
GO:0046632	alpha-beta T cell differentiation	84	-0.44473	-1.78631	0.000324549	0.00396578	BRAF/RC3H2/HMGB1/KLHL25/ZBTB7B/STAT6/PRDM1/RIPK2/RELB/CBFB/JAK1/IL18/FOXP1/ABL1/PTGER4/JUNB/ADA/BCL6/SMAD7/GLI3/KMT2A/RC3H1/MALT1/HLX/NFKBIZ/TGFBR2/RUNX1/TNFSF4/ZC3H12A
GO:0033628	regulation of cell adhesion mediated by integrin	39	-0.572257	-1.95591	0.000330774	0.00402826	FERMT1/ADA/RET/PIEZO1/WNK1/TGFB2/PODXL/PLAU/ITGB3/LIF/SERPINE1
GO:1905952	regulation of lipid localization	117	-0.424326	-1.79044	0.00033108	0.00402826	DISP3/TMF1/GAL/NR1H3/IL1B/ABCG4/PTGES/EDN1/TMEM30A/CRH/LRP1/NFKBIA/PLA2R1/OSBPL8/IKBKE/APOC1/THBS1/C3/PLIN2/SPP1/IRS2/ABCG1/FURIN/C1QTNF1/CAV1/ITGB3/ZC3H12A/ITGAV/ABCA1
GO:0006446	regulation of translational initiation	75	0.472044	1.84412	0.000332836	0.00404097	EIF4EBP1/ATF4/EIF1/EIF5/RPL13A/DDX1/POLR2G/EIF5B/HABP4/EIF2S1/EIF2AK1/EIF3H/TPR/TMED2/DNAJC3/CTIF/NPM1/EIF4G2/EIF3K/EIF4B/NCK1/NCBP1/EIF4E2/EIF3E/EIF2AK3/DHX29
GO:0090287	regulation of cellular response to growth factor stimulus	276	-0.321285	-1.53191	0.000336135	0.00407232	UBE2D1/ZNF703/CREBBP/CDH5/XDH/PPP2R5B/SAP30/TRIM33/BCL9L/PPM1A/RUNX2/SPRED2/NGFR/HSPA1A/FGF2/UBE2D3/SMURF1/CRIM1/ABL1/SINHCAF/XIAP/SPRED1/CDKN1C/FGF1/IL1B/FERMT1/SPRY2/LTBP4/FOXD1/CFLAR/FSTL5/SOX11/SMAD7/LDLRAD4/SLC2A10/CCN1/FBN1/HIPK2/ONECUT2/FSTL3/ZBTB7A/GDF5/GATA6/NIBAN2/LOX/ITGA8/NOTCH2/CITED2/TFAP2B/SPRED3/THBS1/ZEB2/TGFB1I1/CAV2/SKIL/CDKN2B/SMURF2/SFRP1/ITGA3/GREM1/TGFB1/JCAD/ITGB3/ITGA5/CD…
GO:0071634	regulation of transforming growth factor beta production	33	-0.616645	-2.01524	0.00033944	0.00410362	CDH3/WNT11/FERMT1/LRRC32/GATA6/THBS1/LUM/TSKU/ITGB6/TGFB2/FURIN/ITGAV/FN1
GO:0006123	mitochondrial electron transport, cytochrome c to oxygen	18	0.713819	2.03586	0.000340639	0.00410937	COX7A2/COX3/COX8A/COX7B/COX1/COX5A/NDUFA4/COX6B1/COX2/AFG1L/COX6A1/COX4I1/COX15/COX5B
GO:0030048	actin filament-based movement	110	-0.411774	-1.72717	0.000342154	0.0041189	KCNE5/CACNA2D1/CTNNA3/MYO15A/SCN3B/MYO1D/PARVA/RNF207/ROCK1/MYO6/WASL/KCNE3/SUN2/ACTA2/FLNA/MYO5A/ACTN4/MYO1E/NEDD4L/DSG2/MYO1B/DSC2/MYO9B/JUP/ZEB2/TPM1/FRMD6/CAV1/GSN/MYH9/DSP
GO:0045621	positive regulation of lymphocyte differentiation	97	-0.438995	-1.81094	0.000347134	0.00416415	KLHL25/ZBTB7B/TNFSF9/ACTB/BTN2A2/RIPK2/CBFB/IL18/EGR3/PCK1/GLI2/ARID1B/RASGRP1/ZMIZ1/ADA/BCL6/GLI3/SOX4/MALT1/HLX/CD74/INPP5D/NFKBIZ/TGFBR2/AXL/DUSP10/MMP14/RUNX1/TNFSF4/GAS6
GO:0045580	regulation of T cell differentiation	128	-0.39961	-1.71422	0.000347379	0.00416415	PNP/NFKBID/DTX1/FOXO3/PBRM1/ARID2/ACTL6B/ZEB1/STAT5B/BRAF/RC3H2/HMGB1/KLHL25/ZBTB7B/TNFSF9/PRDM1/ACTB/BTN2A2/RIPK2/CBFB/CAMK4/SOS1/IL18/ABL1/EGR3/PCK1/GLI2/ARID1B/RASGRP1/JUNB/ZMIZ1/ADA/BCL6/SMAD7/GLI3/SOX4/RC3H1/MALT1/HLX/CD74/NFKBIZ/TGFBR2/DUSP10/RUNX1/TNFSF4/CARD11/ZC3H12A
GO:0010888	negative regulation of lipid storage	15	-0.74517	-2.02339	0.000350835	0.00419673	NR1H3/NFKBIA/OSBPL8/ABCG1/ITGB3/ITGAV/ABCA1
GO:2001236	regulation of extrinsic apoptotic signaling pathway	136	-0.402237	-1.74198	0.000352083	0.0042028	NOL3/HMOX1/TRAF1/TLR6/SRC/PAK5/MCL1/BCL10/TNFSF10/HSPA1A/GDNF/SCRT2/EYA2/PYCARD/PML/IL1B/TNFSF12/ITPRIP/HYAL2/CFLAR/RET/TIMP3/FAIM/TMBIM1/FADD/CYLD/THBS1/MAL/TNFRSF12A/SKIL/BID/TGFBR1/SFRP1/CAV1/TNFAIP3/ITGAV/INHBA/SERPINE1
GO:0089718	amino acid import across plasma membrane	42	0.562091	1.96223	0.000353277	0.00420822	SLC1A5/SLC7A11/SLC7A5/SLC6A9/SLC1A4/SLC3A2/ATP1A2/SLC1A3/SLC7A8/SLC38A1/SLC7A3/SLC7A2/ARL6IP1/RGS2
GO:0030239	myofibril assembly	52	-0.51004	-1.85947	0.000356642	0.00423941	PDGFRA/OBSCN/AKAP13/CFLAR/EDN1/WDR1/PROX1/LMOD1/KRT19/MYL9/TPM1/CSRP1/ITGB1/ANKRD1
GO:0045214	sarcomere organization	32	-0.609033	-1.99761	0.000369289	0.00437562	OBSCN/AKAP13/EDN1/WDR1/PROX1/KRT19/TPM1/CSRP1/ITGB1/ANKRD1
GO:0010634	positive regulation of epithelial cell migration	134	-0.401641	-1.73316	0.00036964	0.00437562	RRAS/MAP4K4/FOXC2/PLCG1/CLASP2/CD40/SASH1/HMOX1/AKT3/SRC/PPM1F/ARF6/FGF2/ETS1/FOXP1/HSPB1/ABL1/MAP3K3/DOCK5/FGF1/NRP2/EDN1/GLIPR2/PROX1/HDAC9/THBS1/HBEGF/SOX9/BMPR2/PDGFB/STAT5A/MMP9/TGFBR2/TGFB2/ITGA2/IRS2/ITGA3/TGFB1/JCAD/ITGB3/SRPX2/ZC3H12A/PIK3CD
GO:0036314	response to sterol	24	-0.661188	-2.02024	0.000371606	0.00438974	TGFBR2/INHBB/TGFBR1/TGFB1/ABCA1/INHBA
GO:0099173	postsynapse organization	177	-0.363937	-1.64009	0.000378256	0.00445903	EZR/NGEF/CHMP2B/NTNG2/HIP1R/LRRC4B/ACTB/LHFPL4/NEFL/DLG5/SHANK2/PPFIA2/ARF6/NPTX1/SSH1/NEFH/GDNF/TANC1/CAMK2B/LRFN4/EFNA1/DLG4/LRRTM2/C1QL3/ASAP1/CHRNB1/WASL/DISC1/DNM3/ZNF365/NRP2/NRXN2/SEMA3F/NRXN1/ZDHHC2/LRP4/CDK5R1/SRCIN1/NEDD9/SHANK1/KIF1A/TANC2/PDLIM5/INA/SPTBN2/FRRS1L/STK38L/IGF1R/PAK3/ITGA3/ACTN1/ITGB3/EPHB2
GO:0032570	response to progesterone	33	-0.612423	-2.00144	0.000379082	0.00445951	TSPO/YAP1/OXTR/SRC/PTGER2/NR1H3/FOSB/DSG2/TLR2/TXNIP/THBS1/CLDN4/FOSL1/TGFB2/IGF1R/TGFB1/CAV1
GO:0042542	response to hydrogen peroxide	86	-0.449679	-1.80961	0.000382897	0.00449509	HMOX1/SRC/ABL1/MDM2/SMPD3/KLF2/EDN1/SIRPA/TXNIP/PLEKHA1/CAPN2/FOSL1/AXL/CASP3/MAPK13/SPHK1/TNFAIP3/MMP2/SDC1/COL1A1
GO:0018158	protein oxidation	11	-0.815956	-2.058	0.000394595	0.00462287	LOXL1/LOX/LOXL4/LOXL2
GO:0007163	establishment or maintenance of cell polarity	206	-0.351976	-1.62186	0.000396545	0.00463615	CDH5/SPINT2/KIAA1614/CLASP2/ACTB/DLG5/PARVA/MISP/SIPA1L3/ARF6/MSN/TCIRG1/MAP1B/ROCK1/ABL1/DLG4/SIPA1/WWC1/PRICKLE1/WNT11/DST/CORO7/LIN7C/FERMT1/SPRY2/FSCN1/ALPK2/MTCL1/FRMD4A/WDR1/PKD1/ANK1/DOCK2/PTK7/AMOTL1/PLEKHG3/CAP1/IGF1R/PARVB/SH3BP1/ABL2/LAMA1/GSN/PHLDB2/ITGB1/MYH9
GO:1905820	positive regulation of chromosome separation	29	0.618668	2.01847	0.000397477	0.0046375	DLGAP5/NCAPG/BIRC5/UBE2C/CDC20/CDCA8/SMC4/SMC2/CDC16/ANAPC5/NCAPH2/NCAPG2/NCAPD2/NCAPD3
GO:0048661	positive regulation of smooth muscle cell proliferation	69	-0.47736	-1.84811	0.00040394	0.00469363	P2RY6/HMOX1/SRC/MYD88/FGF2/IL18/FOXP1/MDM2/CDH13/SMPD3/JUN/EDN1/THBS1/HBEGF/PDGFB/MMP9/ITGA2/IGF1R/TGFB1/CCN4/IRAK1/ITGB3/MMP2
GO:0018107	peptidyl-threonine phosphorylation	92	-0.445245	-1.80636	0.000403205	0.00469363	CDC42BPG/TNKS1BP1/CDC42BPA/PDPK1/CAMK2A/DYRK2/AZU1/ULK1/RIPK2/SPRED2/ROCK1/DMTN/SPRED1/SPRY2/LMTK2/TRIM6/SMAD7/HIPK2/CDK5R1/TTBK1/SBK1/WNK1/TGFBR2/TGFBR1/SPHK1/TGFB1/CHI3L1
GO:0048545	response to steroid hormone	259	-0.328546	-1.5499	0.000413797	0.00479835	KLF9/SSTR2/OXTR/NEFL/SRC/PTGER2/HSPA1A/ATP1A3/ISL1/NPC1/FOXP1/TMF1/PPP1R9B/NR1H3/FOSB/MDM2/PCK1/SST/GPR83/ADTRP/ZFP36L1/PAQR7/KMT2D/REST/CALCOCO1/ZMIZ1/CFLAR/EDN1/BCL2L11/CLDN1/CYP7B1/FBXO32/PADI2/NCOR2/ZBTB7A/ADM/DSG2/TLR2/SMYD3/LOX/TXNIP/THBS1/CLDN4/TH/SPP1/FOSL1/TGFB2/IGF1R/CASP3/SFRP1/TGFB1/CAV1/PCSK1/PAPPA/SDC1/PMEPA1/INHBA/COL1A1
GO:0051014	actin filament severing	14	-0.770005	-2.06033	0.000416406	0.00479923	SVIL/FMNL1/CAPG/GSN/MYH9
GO:0019184	nonribosomal peptide biosynthetic process	16	0.724811	1.99382	0.000415939	0.00479923	SLC7A11/CHAC1/AASDH/GGT5/NFE2L2
GO:0140694	non-membrane-bounded organelle assembly	364	0.304748	1.46725	0.000415107	0.00479923	SQLE/CDC20B/TPX2/CETN2/BSCL2/CENPF/DLGAP5/MYBL2/KLHL41/RPL23A/CCNB2/EIF5/PRC1/MLH1/CHMP4A/C9orf72/NEK2/RPS3/CEP295/KIF23/NDC80/PLK4/NOP2/KIF4A/KIF9/RPS27/SPAG5/RPL38/KIF11/BIRC5/RPL11/RPS14/NOP53/KIFC1/RPS28/CNOT2/CDC20/RPS15/MRPS7/STIL/EIF5B/SMC3/RPL24/EIF2S1/ALMS1/WDR62/PRKD1/LSM3/RPLP0/CENPE/RPL6/KIF3B/CNOT1/PLK1/CENPW/CCDC78/ACTC1/CDCA8/DDX6/RPS19/MYLK3/CAPN3/CDK5RAP2/DRG1/RPS5/TPR/OGFOD1/HAU…
GO:0046578	regulation of Ras protein signal transduction	157	-0.374178	-1.6604	0.000417812	0.00480568	KBTBD7/FLCN/CBL/OPHN1/STARD13/NOTCH1/ARHGEF3/ARFGAP1/SQSTM1/CDC42SE1/CCDC125/CADM4/ARHGAP42/IQSEC1/RABGEF1/KBTBD6/MADD/RALBP1/SPRY4/IQSEC3/KCTD13/MAP4K4/F2RL2/ARFGEF2/DENND4B/SRC/ARF6/KITLG/SCAI/ABL1/MCF2L/DENND3/ARFGEF3/RASGRF1/ARHGDIB/AKAP13/SPRY2/RASGRP1/BCL6/F11R/EPS8L2/NOTCH2/PSD4/MYO9B/FBP1/DLC1/PSD/ARHGEF28/ARRB1/RASA3/TGFB2/SH3BP1/ABL2/F2R/ITGA3/F2RL1/ITGB1/EPHB2/ABCA1
GO:0071674	mononuclear cell migration	123	-0.406459	-1.73495	0.000420191	0.00482329	CMKLR1/ASB2/MSN/ABL1/ARHGEF5/HSD3B7/PYCARD/ADTRP/FUT4/WASL/CSF1R/RET/CYP7B1/IL27RA/FLT1/PADI2/F11R/NEDD9/SIRPA/TMEM102/FADD/THBS1/CCL20/CCL2/PDGFB/WNK1/ABL2/GREM1/ITGB3/GAS6/PIK3CD/SERPINE1
GO:0033002	muscle cell proliferation	167	-0.366915	-1.63668	0.000421125	0.00482426	MYD88/FGF2/IL18/FOXP1/ABL1/JARID2/ZFPM2/FES/SELENON/MDM2/CDH13/TRIB1/SMPD3/MEGF10/PIM1/JUN/NDRG2/CFLAR/EDN1/GATA6/CITED2/THBS1/CAV2/HBEGF/BMPR2/PDGFB/MMP9/TGFB2/NDRG4/ITGA2/IGF1R/TPM1/RUNX1/TGFBR1/TGFB1/CCN4/IRAK1/CNN1/TNFAIP3/ITGB3/MMP2
GO:0046718	viral entry into host cell	117	-0.421954	-1.78044	0.000422063	0.00482527	ANPEP/HSPA1A/TRIM22/NPC1/TRIM21/NCAM1/ITGB5/TPCN1/TRIM8/HYAL2/TRIM6/CLDN1/CXADR/F11R/CAV2/LGALS1/CD74/PTX3/ITGB6/ITGA2/CTSB/AXL/FURIN/LRRC15/CAV1/GSN/ITGB3/ITGB1/ITGA5/GAS6/CLDN6/ITGAV
GO:0043367	CD4-positive, alpha-beta T cell differentiation	62	-0.493522	-1.86704	0.000434641	0.0049591	BRAF/RC3H2/HMGB1/KLHL25/ZBTB7B/STAT6/RIPK2/RELB/CBFB/JAK1/IL18/FOXP1/PTGER4/JUNB/BCL6/SMAD7/KMT2A/RC3H1/MALT1/HLX/NFKBIZ/RUNX1/TNFSF4/ZC3H12A
GO:0022408	negative regulation of cell-cell adhesion	131	-0.408261	-1.76454	0.000437039	0.00497646	RC3H2/HFE/HMGB1/ZBTB7B/ZNF703/CBLB/SPINT2/BTN2A2/DLG5/PELI1/PPM1F/MYADM/CBFB/ABL1/NF2/ADTRP/JAG1/SOCS6/EPCAM/SDC4/CD274/MBP/BCL6/SMAD7/SH2B3/GLI3/CEBPB/LRRC32/RC3H1/FXYD5/HLX/CD74/WNK1/PAWR/PODXL/C1QTNF1/CASP3/RUNX1/TGFB1/TNFSF4/ZC3H12A
GO:0010761	fibroblast migration	53	-0.522602	-1.90492	0.000441437	0.00501649	BAG4/PDLIM1/PLEC/PTK2/GNA13/BRAF/CYGB/ZFAND5/ARID5B/FGF2/DMTN/CORO1C/PML/SDC4/IQGAP1/ACTA2/HYAL2/PRR5L/THBS1/ZEB2/TGFB1/ITGB3/ITGB1/TNS1
GO:0051310	metaphase chromosome alignment	91	0.442522	1.78821	0.000442995	0.00502415	CENPF/SPC24/MLH1/CHMP4A/KIF18A/CCNB1/NEK2/KIF22/NDC80/SPAG5/BIRC5/CDT1/KIFC1/EML4/ZWILCH/SPDL1/CENPE/KIF2C/CDCA8/NUF2/VPS4A/SPICE1/APC/KIF14/KNTC1/BOD1/FAM83D/SIRT2/NUDC/RAB11A/CDCA5
GO:0030490	maturation of SSU-rRNA	53	0.506204	1.8825	0.000446145	0.0050498	RPS16/RRP36/RPS14/RPS28/RPS19/RPS8/RPS21/GTF2H5/RIOK2/WDR3/UTP4/SNU13/NOL11/IMP3/KRI1/RCL1/RPP40/SLX9/UTP6/NAT10/RIOK1
GO:0017156	calcium-ion regulated exocytosis	61	-0.485429	-1.83099	0.000448738	0.00506904	NOTCH1/SYT7/SYT2/UNC13C/SCAMP5/GNAI2/SYT5/RAB3A/SYT15/SYT11/STXBP1/PPP3CB/SYT3/ARL8B/SYT4/RPH3AL/UNC13A/STX1A/REST/SYT12/CDK5R2/SYT13/DOC2B/STX1B/ZP4/SNAP25/MYH9
GO:1903053	regulation of extracellular matrix organization	55	-0.508755	-1.87274	0.000456347	0.00514477	ABL1/AEBP1/ADTRP/COLGALT1/DDR1/TIE1/CFLAR/FSCN1/SLC2A10/LRP1/PHLDB1/ANTXR1/SOX9/FAP/LAMA1/RUNX1/TGFBR1/TGFB1/PHLDB2/ITGB3/ZNF469
GO:0014706	striated muscle tissue development	210	-0.345527	-1.5915	0.000459369	0.00516859	FGF2/KCNJ11/HOPX/ISL1/CHD7/COL11A1/MSC/FOXP1/ABL1/YY1/JARID2/ZFPM2/FES/EYA2/ERBB3/PRICKLE1/PIM1/PDGFRA/AKAP13/JPH2/EDN1/SMAD7/ALPK2/CXADR/FZD7/PROX1/DSG2/GATA6/SIK1/LOX/NOTCH2/CITED2/POU4F1/PPP1R13L/PDLIM5/NOX4/TGFB2/NDRG4/SEMA3C/TPM1/RUNX1/TGFBR1/GREM1/TGFB1/FHL2/ITGB1/ALPK3/NPPB/DSP/ANKRD1
GO:0030323	respiratory tube development	165	-0.372815	-1.66075	0.000460449	0.00517049	LTBP3/RCN3/RC3H2/SIM2/YAP1/RAB3A/DPPA4/SRF/MECP2/PDGFA/CREB1/DLG5/PPP3R1/FGF2/HOPX/ZFPM2/SELENON/TNC/MME/GLI2/SMPD3/WNT11/FGF1/PDGFRA/HECA/KLF2/SPRY2/SOX11/ADA/CRH/GLI3/CRISPLD2/HIPK2/CELSR1/PKD1/PROX1/GATA6/LOX/ESRP2/SOX9/BMPR2/PTK7/ITGB6/TGFBR2/PCSK5/LAMA1/MMP14/CCN2/CTSZ/ITGA3/CHI3L1/LIF
GO:0016064	immunoglobulin mediated immune response	87	0.443248	1.78734	0.000461426	0.00517125	CFI/C4B/C4A/C7/CLU/C6/IL13RA2/TFRC/IL10/C2/MSH6/C1S/MAD2L2/HSPD1/MLH1/HMCES/FOXJ1/TREX1/SVEP1
GO:0030970	retrograde protein transport, ER to cytosol	29	0.613461	2.00148	0.000467742	0.005201	HERPUD1/HSP90B1/SEL1L/SYVN1/FAF2/HM13/TMEM129/SELENOS/RHBDD1/AUP1/BCAP31/EDEM1/DERL1/UFD1/UBAC2/VCP
GO:1903513	endoplasmic reticulum to cytosol transport	29	0.613461	2.00148	0.000467742	0.005201	HERPUD1/HSP90B1/SEL1L/SYVN1/FAF2/HM13/TMEM129/SELENOS/RHBDD1/AUP1/BCAP31/EDEM1/DERL1/UFD1/UBAC2/VCP
GO:0002761	regulation of myeloid leukocyte differentiation	87	-0.453569	-1.8262	0.000467533	0.005201	CAMK4/KITLG/TOB2/FOXP1/FES/CDK6/TRIB1/ZFP36L1/CARTPT/FBN1/CEBPB/FSTL3/NEDD9/FADD/NOTCH2/POU4F1/CD74/INPP5D/RUNX1/SFRP1/TGFB1/INHBA/LIF
GO:0051897	positive regulation of phosphatidylinositol 3-kinase/protein kinase B signal transduction	123	-0.404417	-1.72624	0.000465481	0.005201	ERBB3/SEMA4D/DDR1/PDGFRA/CSF1R/SPRY2/RET/FLT1/OSBPL8/THBS1/HBEGF/SOX9/PDGFB/PTPRJ/NOX4/TGFB2/AXL/IGF1R/F2R/C1QTNF1/TGFBR1/PDGFC/F2RL1/TGFB1/ITGB1/GAS6/PIK3CD/CHI3L1/FN1
GO:0048738	cardiac muscle tissue development	195	-0.357487	-1.62937	0.000474115	0.00526156	FGF2/KCNJ11/HOPX/ISL1/CHD7/COL11A1/MSC/FOXP1/ABL1/YY1/JARID2/ZFPM2/FES/ERBB3/PRICKLE1/PIM1/PDGFRA/AKAP13/JPH2/EDN1/SMAD7/ALPK2/CXADR/FZD7/PROX1/DSG2/GATA6/SIK1/NOTCH2/CITED2/POU4F1/PPP1R13L/PDLIM5/NOX4/TGFB2/NDRG4/TPM1/RUNX1/TGFBR1/GREM1/TGFB1/FHL2/ITGB1/ALPK3/NPPB/DSP/ANKRD1
GO:0002183	cytoplasmic translational initiation	39	0.573844	1.97972	0.000484447	0.00534966	EIF2S2/EIF3L/EIF5/EIF2S3/RPL13A/EIF3C/EIF3F/EIF2B3/EIF3M/EIF3H/EIF3K/NCK1/NCBP1/EIF3E/DHX29
GO:0031663	lipopolysaccharide-mediated signaling pathway	41	-0.561705	-1.95082	0.000483551	0.00534966	SIGIRR/CD6/SASH1/RIPK2/BCL10/MYD88/TRIB1/NFKBIA/MALT1/TLR2/TICAM2/TICAM1/IRAK2/IRAK1/TNFAIP3
GO:0031032	actomyosin structure organization	175	-0.364589	-1.63497	0.000484878	0.00534966	ACTN2/PAK2/SMAD4/TMOD3/CLASP1/TACR1/BAG4/RTKN/PDLIM1/PLEC/CDC42BPG/PFN1/PDCD6IP/CDC42BPA/FLII/TMOD1/BRAF/CNN2/SORBS1/KCTD13/MEF2A/SRF/CLASP2/CCDC88A/TMOD2/SRC/ARHGEF10L/PPM1F/ROCK1/ABL1/PTGER4/ARHGEF5/NF2/WNT11/ITGB5/SDC4/PDGFRA/OBSCN/IQGAP1/AKAP13/CFLAR/EDN1/FRMD5/F11R/WDR1/CGNL1/PROX1/LMOD1/DLC1/LIMK1/ZEB2/PPFIA1/KRT19/ZYX/MYL9/ARRB1/TACSTD2/TPM1/CSRP1/TGFBR1/CCN2/SFRP1/PHLDB2/CNN1/ITGB1/MYH9/A…
GO:0000725	recombinational repair	166	0.367629	1.61958	0.000488147	0.0053753	MCM4/MAD2L2/MCM6/GINS2/MCM5/NSMCE1/XRCC6/SLF1/MCM3/RECQL4/MCM2/RAD51B/RMI2/SHLD2/ACTL6A/H2AX/MORF4L1/PARP1/RAD51AP1/INTS3/CHEK1/RAD51/NUCKS1/XRCC2/RAD54L/MCM7/MCM8/FEN1/RPA3/BLM/RADX/FUS/KMT5A/BRCA1/ZSWIM7/MORF4L2/XRCC5/CDC7/RMI1/ERCC5/NSMCE4A/RAD54B/UBQLN4/SHLD3/CDC45/POLQ/AUNIP/EPC2/RAD51C/WDR48/TONSL/GINS4/SWI5/LIG3/PARPBP/TP53BP1/EPC1/RPA1/INO80/SAMHD1/TOP3A/RNF169/MBTD1/RUVBL2/KAT5/RPA2/REV3…
GO:0001578	microtubule bundle formation	116	0.398243	1.67805	0.00051006	0.00560572	IQCG/RSPH1/ZMYND10/KIF20A/CFAP47/IFT56/SPAG6/PIERCE1/FOXJ1/DNAAF11/RSPH4A/CCDC65/SPEF1/DNAI3/PLK1/DNAAF1/CDK5RAP2/CFAP43/ODAD2/CFAP73/CFAP44/CAPN6/CLUAP1/SPACA9/CFAP46/DNAAF3/TPPP3/SPAG17/CFAP91/ODAD1/SPEF2/CHP1/CFAP206/DNAH17/CFAP74/DRC7/TTC12/DNAI2/CC2D2A/TPGS1
GO:0006883	intracellular sodium ion homeostasis	13	0.764351	1.99664	0.000517588	0.00563398	ATP1A2/SLC8A1/SLC1A3/ATP1B3/ATP1A1/ATP1B1/IL1A/ATP1B2
GO:0032757	positive regulation of interleukin-8 production	38	-0.578948	-1.96317	0.000517037	0.00563398	AFAP1L2/TLR4/HMGB1/CD58/BCL10/MYD88/HSPA1A/PYCARD/TLR5/IL1B/HYAL2/TLR2/FADD/CD74/NOS2/F2R/F2RL1/CHI3L1/SERPINE1
GO:0002220	innate immune response activating cell surface receptor signaling pathway	55	-0.506248	-1.86351	0.000515011	0.00563398	TIRAP/KLRD1/ZNRF1/TLR4/NR1D1/CREBBP/WDFY1/RIPK2/TLR6/SRC/PELI1/MYD88/NR1H3/IKBKB/TLR5/CYBA/TNIP3/NFKBIA/TLR2/TICAM2/IRAK2/PAK3/F2RL1/IRAK1/TNFAIP3
GO:0032944	regulation of mononuclear cell proliferation	154	-0.37659	-1.66679	0.000516305	0.00563398	CCDC88B/HMGB1/ZBTB7B/LMO1/CBLB/TNFSF9/CD6/CD24/CD40/BTN2A2/DLG5/RIPK2/PELI1/MYD88/KITLG/SOS1/IL18/CHRNB2/GAL/TNFRSF9/PYCARD/AHR/SDC4/IL1B/CD274/SOX11/ADA/BCL6/CEBPB/LRRC32/RC3H1/FADD/CLCF1/TICAM1/ZP4/CD74/INPP5D/TGFBR2/CD70/IRS2/PAWR/BID/BST1/CASP3/TNFSF4/CARD11/EPHB2
GO:0001505	regulation of neurotransmitter levels	160	-0.371649	-1.64254	0.000517206	0.00563398	PPFIA3/SLC32A1/STX3/SYT5/BLOC1S6/BRAF/CAMK2A/RAB3A/SYT11/MYOF/SYNJ1/GPR158/SLC30A1/SLC18A2/STXBP1/PNKD/PRKCG/SYT4/PPFIA2/SNPH/FBXO45/STXBP2/GDNF/RPH3AL/SV2A/UNC13A/TPRG1L/SLC22A3/SYNGR3/STX1A/PIP5K1C/ABCC8/SEPTIN5/LIN7C/SV2C/CACNB4/NRXN2/SYT12/PTPRN2/SLC6A1/CPLX2/SYN1/SV2B/SYN3/NRXN1/DOC2B/SYP/STX1B/SLC29A1/ZNF219/SNAP25/RAB3B/DYSF/ITGB3/ITGB1
GO:0001822	kidney development	275	-0.320238	-1.53038	0.000518585	0.00563403	MME/JAG1/GLI2/WNT11/CDKN1C/EPCAM/FGF1/SDC4/PDGFRA/IQGAP1/C1GALT1/ACTA2/FOXD1/HYAL2/CFLAR/SOX11/BCL2L11/RET/TFAP2A/SMAD7/GLI3/MTSS1/FBN1/MYO1E/LRP4/SOX4/BASP1/PYGO1/PKD1/RRM2B/PROX1/HS3ST3A1/GDF6/ITGA8/FADD/NOTCH2/TFAP2B/SOX9/PDGFB/MMP9/PTK7/TACSTD2/GFRA1/TGFB2/PCSK5/TMEM59L/PODXL/TGFBR1/SFRP1/ITGA3/GREM1/PLXND1/CRLF1/ITGB3/SDC1/LIF
GO:0006891	intra-Golgi vesicle-mediated transport	31	0.595278	1.94847	0.00051972	0.00563559	COPZ1/COPB2/COPE/COPZ2/GOLGA5/COG5/COPB1/COG4/NAPA/COPG2/COG8/COG2/NSF/COG6/COPA/VTI1B/COPG1/GOSR2
GO:0007584	response to nutrient	121	0.400381	1.69527	0.000522844	0.00565867	STC2/SFRP2/A2M/PENK/LPL/CBS/LOC102724560/NQO1/XBP1/TFRC/F5/C2/ALPL/VCAM1/TNFRSF11B/TYR/LIPG/FOLR1/TYMS/ASS1/LIPA/PPARG/NCOA1/SNW1/BMP7
GO:0000027	ribosomal large subunit assembly	24	0.63962	1.96738	0.000529535	0.00572018	RPL23A/NOP2/RPL38/RPL11/NOP53/RPL24/RPLP0/RPL6/RPL5/RPL10/MRPL20/BRIX1/MRM2/NLE1/RPF2/DHX30
GO:0007080	mitotic metaphase chromosome alignment	56	0.494036	1.85786	0.000558637	0.00601569	CHMP4A/KIF18A/CCNB1/KIF22/NDC80/BIRC5/CDT1/KIFC1/EML4/SPDL1/CENPE/KIF2C/CDCA8/NUF2/VPS4A/KIF14/BOD1/NUDC/RAB11A/CDCA5
GO:1901606	alpha-amino acid catabolic process	74	0.469047	1.82991	0.000559008	0.00601569	SHMT2/CBS/LOC102724560/TDO2/PRODH/GOT1/PIPOX/GPT2/ACADSB/GCAT/BLMH/ARHGAP11B/FAH/GLDC/SHMT1/HIBCH/ACAT1/KYAT3/HPD/HMGCL/HSD17B10
GO:0042119	neutrophil activation	21	-0.691614	-2.0263	0.000563951	0.00605741	STXBP2/MYD88/IL18/KMT2E/F2RL1/CXCL8/CXCL6
GO:1903039	positive regulation of leukocyte cell-cell adhesion	190	-0.350125	-1.59108	0.000578001	0.0061966	CCDC88B/ITGA4/HMGB1/KLHL25/ZBTB7B/TNFSF9/CD6/CD24/ACTB/BTN2A2/RIPK2/SRC/CBFB/BCL10/KITLG/ETS1/IL18/ABL1/EGR3/PCK1/PYCARD/NFAT5/FUT4/GLI2/ARID1B/IL1B/CD274/RASGRP1/MAP3K8/ZMIZ1/ADA/BCL6/GLI3/SOX4/SIRPA/MALT1/FADD/HLX/CCL2/ZP4/LGALS1/CD74/NFKBIZ/TGFBR2/THY1/CD70/DUSP10/ABL2/RUNX1/CAV1/TNFSF4/IRAK1/CARD11
GO:1903241	U2-type prespliceosome assembly	24	0.636556	1.95795	0.000587908	0.00626734	SF3A3/SNRPB2/SNRPD3/SF3B1/SNRPA1/SF3B5/SNRPG/SNRPD2/SNRPD1/SF3B4/SF3B2/HTATSF1/SF3B3/DDX46/PHF5A/SNRPE/BUD13
GO:0007612	learning	134	-0.394732	-1.70334	0.000587075	0.00626734	SYT11/NTSR1/SRF/MECP2/SYNJ1/GRIN2A/PPP3CB/SHANK2/PAK5/JPH3/SLC8A2/TANC1/ABL1/DLG4/CHRNB2/PAK6/PPP1R9B/B3GAT1/ABCC8/YTHDF1/JPH4/NRXN2/TBR1/SLC6A1/SPECC1/OPRL1/NRXN1/CLSTN2/GABRA5/KMT2A/ATXN1/TLR2/CSMD1/SHANK1/BTG2/GRIN1/EN1/SNAP25/TH/FOSL1/ELAVL4/NDRG4/ITGB1/EPHB2
GO:0072659	protein localization to plasma membrane	263	-0.327823	-1.54938	0.000586772	0.00626734	SORBS1/EZR/RAB3A/RAB3C/SLMAP/GPR158/STXBP1/SCN3B/PRKG2/CLASP2/VAMP5/CCDC88A/ACTB/STAC2/ANK3/ARF6/PLS1/TSPAN14/ROCK1/ARL6IP5/SMURF1/OPTN/PPP1R9B/CNST/FRMD8/EFR3B/FCHO2/LYPLA1/NSG1/IKBKB/MACF1/DPP6/HYCC2/STX7/FLNA/PACS1/RAB8B/MYO5A/CACNB3/ZDHHC2/LRP1/CLIP3/F11R/AKAP5/TMBIM1/ANK1/JUP/PPFIA1/RAMP1/WNK1/EHD2/RAB3B/MMP14/LRRC15/RHBDF2/ITGA3/TGFB1/ITGB1/GAS6/EPHB2
GO:0031023	microtubule organizing center organization	146	0.382486	1.65937	0.000598026	0.00636326	ATF5/CDC20B/PCM1/CETN2/NEK2/ODF2/CEP295/NDC80/PLK4/SSX2IP/FOXJ1/KIF11/STIL/ALMS1/WDR62/CDK1/KIF3B/PLK1/CCDC78/CDK5RAP2/HAUS1/CEP63/CHEK1/XRCC2/SPICE1/NPM1/RTTN/ARL2/BRCA1/UBXN2B/SIRT1/MDM1/CENPJ/CNTLN/HAUS7/CKAP5/BBS4/MCIDAS/NAT10/CHMP4C/TMEM67/CENATAC/CCDC102B/C2CD3/CEP131/SAC3D1/RBM14
GO:0033674	positive regulation of kinase activity	278	-0.322031	-1.53803	0.000600465	0.00637727	LAT/CD24/CCDC88A/CD40/SASH1/TLR6/SRC/TNFRSF10B/CARD10/CACUL1/ETAA1/FGF2/IL18/DOK7/SLC8A2/EFNA1/ABL1/DLG4/ARHGEF5/MAP2K7/ERBB3/DDR1/ALK/FGF1/IL1B/TENM1/PDGFRA/ATG14/IQGAP1/CSF1R/TIE1/RASGRP1/AGAP2/EDN1/RET/MMD/CARTPT/TCIM/TNFSF15/TIGAR/CCN1/FLT1/MAPT/SRCIN1/NEDD9/PKD1/OSBPL8/PROX1/MALT1/EEF1A2/TTBK1/ADCYAP1/TNFRSF10A/THBS1/IRS1/CD74/PDGFB/TGFBR2/NOX4/TGFB2/AXL/IGF1R/CCND1/HMGA2/PDGFC/TGFB1/IRAK1/I…
GO:0007265	Ras protein signal transduction	301	-0.313089	-1.51223	0.000602558	0.00638756	ARFGAP1/SQSTM1/CDC42SE1/CCDC125/ELMO1/RAPGEF1/RTKN/RAB33B/CADM4/ARHGAP42/IQSEC1/RABGEF1/KBTBD6/GNA13/RGL3/MADD/RGL1/RALBP1/SPRY4/RIPOR1/IQSEC3/KCTD13/RRAS/RAB21/MAP4K4/CDKN2A/F2RL2/G3BP1/RAPGEF5/LAT/ARHGAP1/NTN1/RRAS2/ARFGEF2/DENND4B/SRC/NGFR/ARF6/KITLG/FGF2/SOS1/RAP2C/TAX1BP3/SCAI/ROCK1/ABL1/MCF2L/RAP2B/DOK4/DENND3/ARFGEF3/RHOD/CDH13/DOCK5/RASGRF1/ARHGDIG/ARHGDIB/KSR2/AKAP13/SPRY2/RASGRP1/BCL6/C…
GO:0031349	positive regulation of defense response	312	-0.309986	-1.49784	0.000603876	0.00638962	GBP2/CD40/WDFY1/EIF2AK2/RIPK2/TLR6/RPS6KA3/SRC/LACC1/PELI1/BCL10/MYD88/HSPA1A/ETS1/TRIM56/IL18/OAS3/NEK7/SLC15A4/PTGER4/OPTN/NR1H3/XIAP/IL16/ALOX5AP/PYCARD/RNF135/IKBKB/TLR5/CYBA/IL1B/NLRX1/PTGER3/PDE2A/RASGRP1/TNIP3/HYAL2/TIFA/TRIM6/CEBPB/NFKBIA/BIRC3/IKBKE/TLR2/TTBK1/TICAM2/FADD/TICAM1/CYLD/IRAK2/CTSS/C3/LGALS1/FOSL1/NFKBIZ/CAMK2N1/PAK3/TNIP1/MAPK13/F2RL1/TGFB1/CAV1/TNFSF4/CCN4/IRAK1/TNFAIP3/SE…
GO:0046165	alcohol biosynthetic process	114	0.409958	1.72856	0.000615636	0.00650194	PCK2/HMGCS1/HMGCR/DHCR24/PTH1R/CYP51A1/SREBF2/INSIG1/DHCR7/GOT1/APOE/FDFT1/G6PD/BMP5/MVD/FDPS/PLCG2/LIPA/CLCN2/MSMO1/DAB2/SREBF1/NSDHL/SPTLC3/WNT4/TM7SF2/MVK/SNCA/PARK7/ISYNA1/SRD5A3/SOD1/HRH1/NUS1/INSIG2/EBP/PMVK/ASAH1
GO:0006275	regulation of DNA replication	116	0.393397	1.65763	0.000626168	0.00658868	ID3/CDC6/MCM4/MCM6/MAP2K4/CDT1/MCM5/SMC3/ORC3/SSBP1/RFC2/CDK1/MCM3/LPIN1/MCM2/CHTF8/RFC4/ACTL6A/ATR/KAT7/GLI1/GMNN/NUCKS1/ORC5/MCM7/TICRR/PCNA/BLM/DHX9/FAF1/CDC7/CHTF18/RFC3/RFC5/MCIDAS/SMARCA5/E2F7/FBXO5/EGFR/CCNA2/ZMPSTE24/DBF4B/PDS5A
GO:0050770	regulation of axonogenesis	151	-0.373826	-1.65239	0.000625207	0.00658868	SEMA6B/WNT3A/PAK2/RGMA/PTEN/POU3F2/BDNF/BRSK1/CDKL5/MEGF8/ULK2/BRSK2/PLXNA3/BRAF/FSTL4/SLITRK1/SHOX2/SRF/RND2/ULK1/NTN1/SEMA4C/NEFL/DCC/TRIM46/MAP1B/SMURF1/EFNA1/SEMA6C/SEMA4D/DISC1/TRPV2/DSCAM/MACF1/PLXNA1/RET/SEMA3F/LRP4/MAPT/LIMK1/CRABP2/BMPR2/SPP1/SKIL/PLXNC1/THY1/SEMA3C/ISLR2/PAK3/L1CAM/PLXND1/EPHB2/SEMA7A/FN1
GO:0048146	positive regulation of fibroblast proliferation	45	-0.534524	-1.89373	0.000639957	0.00672133	NGFR/CTC1/ABL1/CDK6/PML/PDGFRA/ZMIZ1/CD74/PDGFB/PDGFC/SPHK1/ITGB3/GAS6/S100A6/LIF/FN1
GO:0045581	negative regulation of T cell differentiation	31	-0.598898	-1.94962	0.000644034	0.00675126	RC3H2/HMGB1/ZBTB7B/CBFB/BCL6/SMAD7/GLI3/RC3H1/HLX/CD74/RUNX1/TNFSF4/ZC3H12A
GO:0043161	proteasome-mediated ubiquitin-dependent protein catabolic process	441	0.287124	1.41065	0.000645184	0.00675126	TRIB3/DDIT3/HSPA5/HERPUD1/CLU/HSP90B1/RNF187/CANX/CDC20B/CALR/SEL1L/DNAJC10/MAN1C1/RHBDD2/CCDC47/UBE2C/RPL11/CDC26/NOP53/RBCK1/JKAMP/SPSB4/PSMC1/SKP1/CDC20/SYVN1/STT3B/FAF2/RACK1/RNF10/DTL/DAB2/EIF3H/RBX1/PSMA1/ARAF/FBXL7/PLK1/PSMA6/CDC16/TMEM129/SELENOS/NFE2L2/PSMA5/UBE2S/TAF9/UCHL1/RMND5A/GABARAP/ANAPC5/PSMC3/PSMC6/RNF34/ANAPC15/ECPAS/PARK7/FOXF2/AMFR/HSPBP1/FBXO7/APC/ANAPC13/DTX4/KIF14/NKD2/FA…
GO:0048880	sensory system development	326	-0.308696	-1.49825	0.000648109	0.00676941	MFSD2A/SRF/MAF/FOXC2/PRDM1/VAX1/AQP5/ATP8A2/SALL2/NECTIN1/ANGPTL7/PITX2/SPRED2/SIPA1L3/LHX1/TCIRG1/FGF2/SOS1/ISL1/CHD7/CPAMD8/WNT5B/YY1/BCAR3/NF2/SPRED1/PRICKLE1/JAG1/MAB21L2/CDKN1C/BARHL2/DSCAM/CRYGN/VIM/PDGFRA/MFAP2/SPRY2/CELF4/SLC17A6/SOX11/RET/TFAP2A/DCX/GLI3/PHOX2B/FBN1/HIPK2/DIO3/FLT1/PROX1/SH3PXD2B/MAB21L1/LIMK2/NOTCH2/CITED2/TFAP2B/SPRED3/ACHE/POU4F1/PPP1R13L/C3/SOX9/TH/BMPR2/COL4A1/SKIL/…
GO:0051303	establishment of chromosome localization	97	0.421033	1.71199	0.000652259	0.00678879	CENPF/SPC24/MLH1/CHMP4A/KIF18A/CCNB1/NEK2/KIF22/NDC80/SPAG5/BIRC5/CDT1/KIFC1/EML4/ZWILCH/SPDL1/CENPE/KIF2C/CDCA8/NUF2/VPS4A/SPICE1/APC/KIF14/KNTC1/BOD1/FAM83D/SIRT2/NUDC/RAB11A/CDCA5
GO:0043491	phosphatidylinositol 3-kinase/protein kinase B signal transduction	212	-0.345694	-1.59172	0.000652355	0.00678879	ERBB3/ADTRP/ZFP36L1/SEMA4D/SMPD3/DDR1/PDGFRA/ATG14/PHLDA3/CSF1R/SPRY2/HYAL2/EDN1/RET/SH2B3/FLT1/OSBPL8/LOX/THBS1/PLEKHA1/IRS1/HBEGF/SOX9/PDGFB/PTPRJ/NOX4/TGFB2/AXL/IGF1R/NYAP2/F2R/C1QTNF1/PIK3IP1/PLK3/TGFBR1/PDGFC/F2RL1/TGFB1/ITGB1/GAS6/PIK3CD/CHI3L1/FN1
GO:0017157	regulation of exocytosis	160	-0.368128	-1.62698	0.000656815	0.00682271	FBXL20/SLC4A8/DOC2A/RAB27A/RAC2/STXBP5/TPCN2/DVL1/ADORA2B/NOTCH1/SYT7/RALA/SYT2/CLASP1/RAB33B/SCAMP5/PRKN/GNAI2/RABGEF1/PDCD6IP/PDPK1/SYT5/ATP13A2/BRAF/VSNL1/RAB3A/SYT15/SYT11/RAB3C/RAB21/VPS4B/SEPTIN4/STXBP1/SYTL4/CLASP2/SYT3/PRKCG/SYT4/SMCR8/PPFIA2/FBXO45/STXBP2/MICAL1/RPH3AL/FES/STX1A/SMPD3/SEPTIN5/SDC4/ATP9A/SV2C/REST/CACNB4/SYT12/CDK5R2/CPLX2/SYN1/SV2B/SYT13/RAB8B/DOC2B/SYP/RAB27B/RAB3B/F2RL…
GO:0050000	chromosome localization	105	0.408882	1.69978	0.000658316	0.00682582	CENPF/DLGAP5/SPC24/MLH1/CHMP4A/KIF18A/CCNB1/NEK2/KIF22/NDC80/SPAG5/BIRC5/CDT1/KIFC1/EML4/ZWILCH/SPDL1/CENPE/KIF2C/CDCA8/NUF2/VPS4A/SPICE1/APC/KIF14/KNTC1/BOD1/FAM83D/SIRT2/NUDC/RAB11A/CDCA5
GO:0034765	regulation of monoatomic ion transmembrane transport	326	-0.308083	-1.49527	0.000667899	0.0069	KCNE5/LRRC55/CACNA2D1/KCNC3/NTSR1/ADCYAP1R1/SLMAP/KCNAB2/SLC30A1/GRIN2A/PLCG1/KCNJ6/SCN3B/PPP3CB/CACNA1I/P2RY6/KCNAB3/STAC2/CATSPER2/VMP1/GSTO1/ANK3/HECW1/AHNAK/TCIRG1/JPH3/PPP3R1/KCNJ11/KCNC2/RNF207/CACNA1B/CHD7/CACNG2/ABL1/GAL/ANO9/SELENON/KCNC1/KCNJ9/KCND1/PML/KCNE3/CYBA/JPH4/TPCN1/CACNB4/DPP6/CACNA1A/JPH2/KCND2/EDN1/KCNQ3/SCN8A/CACNA1E/FLNA/CACNG8/ACTN4/CACNB3/GLRX/NEDD4L/KCNH1/KCNQ2/SCN7A/AK…
GO:0010948	negative regulation of cell cycle process	281	0.311271	1.46667	0.000667636	0.0069	ATF5/RGCC/CDC6/TTK/CENPF/FANCD2/SPC24/BUB1B/E2F1/MAD2L2/SETMAR/BUB1/CCNB1/NEK2/SUSD2/NDC80/USP47/INTS7/TREX1/BIRC5/CDT1/NOP53/DDX39B/FAM107A/CDC20/GPNMB/ZWILCH/NAE1/DTL/BRD7/BMP7/SPDL1/RPL26/CDK1/PLK1/CDCA8/CDK2AP2/IK/THOC1/LCMT1/H2AX/ATR/CDK5RAP2/EME1/TPR/NUF2/VPS4A/CEP63/INTS3/CHEK1/WDR76/PKMYT1/RAD51/ANAPC15/TICRR/MIIP/BLM/NPM1/FBXO7/APC/ACVR1/NACC2/ZFP36L2/PRMT2/BRCA1
GO:0046651	lymphocyte proliferation	193	-0.351685	-1.6003	0.000676361	0.00697474	RC3H2/PURA/CCDC88B/HMGB1/BTN3A1/ZBTB7B/LMO1/SH2D2A/CBLB/TNFSF9/CD6/CD24/PPP3CB/CD40/BTN2A2/DLG5/RIPK2/PELI1/MYD88/MSN/KITLG/SOS1/IL18/ABL1/CHRNB2/GAL/TNFRSF9/PYCARD/AHR/SDC4/IL1B/CD274/RASGRP1/SOX11/ADA/BCL6/CEBPB/LRRC32/RC3H1/MALT1/FADD/CLCF1/DOCK2/TICAM1/ZP4/CD74/INPP5D/NFKBIZ/TGFBR2/CD70/IRS2/PAWR/BID/BST1/CASP3/TNFSF4/CARD11/EPHB2
GO:0006582	melanin metabolic process	25	0.624465	1.9504	0.000704037	0.00724699	SLC7A11/TYRP1/PMEL/RAB38/TYR/DCT/OCA2
GO:0046849	bone remodeling	70	-0.472508	-1.82821	0.00070651	0.00725929	SRC/TCIRG1/LRRK1/SIGLEC15/DOCK5/CSF1R/CARTPT/PDK4/GDF5/NOTCH2/CTSK/SPP1/INPP5D/NOX4/SFRP1/GREM1/TNFAIP3/ITGB3/CTHRC1
GO:0043124	negative regulation of canonical NF-kappaB signal transduction	38	-0.573617	-1.94509	0.000710317	0.00728524	NR1D1/TRIM59/OTUD7B/PPM1A/USP20/ABL1/OPTN/PYCARD/NLRX1/TNIP3/TNIP1/TNFAIP3/ZC3H12A
GO:0060395	SMAD protein signal transduction	68	-0.463777	-1.79879	0.000715618	0.00732638	RUNX2/RBPMS/WWTR1/PML/VIM/JUN/ZMIZ1/SMAD7/LDLRAD4/HIPK2/LRP1/GDF5/GDF6/BMPR2/ITGB6/TGFBR2/TGFB2/TGFBR1/TGFB1/PMEPA1/INHBA
GO:0043409	negative regulation of MAPK cascade	137	-0.38307	-1.6653	0.000721564	0.00737397	BTN2A2/SPRED2/PAQR3/EFNA1/ABL1/PTPRR/NF2/SPRED1/IL1B/SPRY2/NDRG2/DUSP7/HYAL2/TIMP3/SH2B3/SIRPA/SPRED3/CYLD/C1QL4/DACT1/DUSP6/PTPRJ/SH3RF2/DUSP8/DUSP26/DUSP10/IGF1R/TNIP1/F2RL1/CAV1/DUSP4/EPHB2/LIF
GO:0009991	response to extracellular stimulus	421	0.296143	1.45017	0.000730327	0.00745012	STC2/SLC7A5/PCK2/DDIT3/HSPA5/SFRP2/A2M/PENK/LPL/CBS/LOC102724560/SESN2/ASNS/LDLR/NTRK1/YARS1/NQO1/XBP1/ATF4/TFRC/SPX/F5/ATF3/WNT2B/C2/ALPL/SREBF2/VCAM1/TNFRSF11B/APOE/TBL2/HNRNPA1/TYR/LIPG/SSTR1/FOLR1/MAP1LC3B/G6PD/TYMS/ASS1/LARS1/GPT2/LYN/PSPH/LIPA/FAM107A/PPARG/NCOA1/SNW1/EIF2S1/NENF/EIF2AK1/PRKD1/BMP7/SREBF1/RPS19/IGFBP2/GDF15/FOXO1/NFE2L2/IL1A/LAMTOR1/WNT4/AIFM1/GABARAP/DAP/SLC2A1
GO:1903035	negative regulation of response to wounding	69	-0.467049	-1.80819	0.000736784	0.0074891	EPPK1/ADTRP/PDGFRA/EDN1/SH2B3/THBD/THBS1/PLAT/PDGFB/SPP1/FAP/C1QTNF1/PLAU/PLAUR/PHLDB2/CD109/SERPINE1
GO:1903825	organic acid transmembrane transport	125	0.392716	1.66644	0.00073559	0.0074891	SLC1A5/SLC7A11/SLC7A5/SLC16A9/SLC6A9/SLC1A4/SLC3A2/ATP1A2/SLC1A3/SLC29A4/SLC6A15/SLC7A8/SLC38A1/SLC5A6/SLC7A3/LRP2/SLC7A2/ARL6IP1/SLC25A22/RGS2/LRRC8C/ABCB1/SLC25A1/GRM1/SLC2A1/LRRC8D/SLC25A18/CD36/ABCC1/SLC19A1/PSEN1/SLC17A8/SLC16A2/CPT2/PER2/SFXN2
GO:0010232	vascular transport	75	0.457112	1.78579	0.000740793	0.00748965	SLC1A5/SLC7A5/SLC6A9/SLC1A4/NHERF1/TFRC/ATP1A2/SLC1A3/APOE/SLC29A4/SLC7A8/SLC4A4/SLC38A1/SLC5A6/SLC7A3/LRP2/SLC15A2/SLC7A2/SLCO3A1/ABCB1/ATP1B2/SLC2A1/FABP5/ABCC2/CD36/ABCC1/SLC19A1/SLC16A2
GO:0150104	transport across blood-brain barrier	75	0.457112	1.78579	0.000740793	0.00748965	SLC1A5/SLC7A5/SLC6A9/SLC1A4/NHERF1/TFRC/ATP1A2/SLC1A3/APOE/SLC29A4/SLC7A8/SLC4A4/SLC38A1/SLC5A6/SLC7A3/LRP2/SLC15A2/SLC7A2/SLCO3A1/ABCB1/ATP1B2/SLC2A1/FABP5/ABCC2/CD36/ABCC1/SLC19A1/SLC16A2
GO:0060759	regulation of response to cytokine stimulus	136	-0.393581	-1.7045	0.000738188	0.00748965	CD24/ULK1/RIPK2/C1QTNF4/HSPA1A/TRIM56/OAS3/CCDC3/NR1H3/XIAP/PYCARD/IKBKB/TTLL12/EDN1/TRIM6/SH2B3/TLE5/PADI2/IKBKE/TLR2/TICAM2/FADD/CYLD/IRAK2/CD74/AXL/PXDN/F2RL1/SPHK1/CAV1/BIRC7/IRAK1/TNFAIP3/GAS6
GO:0072001	renal system development	282	-0.322716	-1.54026	0.000751839	0.00758783	ARID5B/LHX1/FGF2/GDNF/RGN/WWTR1/ADAMTS6/PRICKLE1/MME/JAG1/GLI2/WNT11/CDKN1C/EPCAM/FGF1/SDC4/PDGFRA/IQGAP1/C1GALT1/ACTA2/FOXD1/HYAL2/CFLAR/SOX11/BCL2L11/RET/TFAP2A/SMAD7/GLI3/MTSS1/FBN1/MYO1E/LRP4/SOX4/BASP1/PYGO1/PKD1/RRM2B/PROX1/HS3ST3A1/GDF6/ITGA8/FADD/NOTCH2/TFAP2B/SOX9/PDGFB/COL4A1/MMP9/PTK7/TACSTD2/GFRA1/TGFB2/PCSK5/TMEM59L/PODXL/TGFBR1/SFRP1/ITGA3/GREM1/PLXND1/CRLF1/ITGB3/SDC1/LIF
GO:0097529	myeloid leukocyte migration	151	-0.371764	-1.64328	0.000755247	0.00760871	MYD88/KITLG/CXCL2/PTGER4/ARHGEF5/PIP5K1C/CAMK1D/FUT4/IL1B/CHGA/CSF1R/EDN1/B4GALT1/CXADR/TREM1/FLT1/WDR1/SIRPA/THBS1/CCL20/CCL2/CD74/PDGFB/TGFB2/BST1/MMP14/GREM1/CXCL5/CXCL1/MMP2/CXCL8/PIK3CD/CXCL6/SERPINE1
GO:0002685	regulation of leukocyte migration	156	-0.36207	-1.607	0.00075695	0.00761237	RABGEF1/FUT9/PTK2/LRCH1/ITGA2B/CD9/DUSP1/STK10/CNN2/ITGA4/HMGB1/SLC8B1/JAM2/HMOX1/CMKLR1/MYD88/MSN/KITLG/ABL1/PTGER4/PYCARD/ADTRP/CAMK1D/FUT4/WASL/SMPD3/CSF1R/EDN1/ADA/IL27RA/PADI2/NEDD9/TMEM102/FADD/THBS1/CCL20/CCL2/CD74/WNK1/THY1/ITGA2/ABL2/BST1/MMP14/F2RL1/GREM1/ITGB3/GAS6/CXCL8/SERPINE1
GO:0030888	regulation of B cell proliferation	42	-0.556484	-1.94751	0.000758637	0.00761586	CD40/PELI1/CHRNB2/AHR/ADA/BCL6/RC3H1/CLCF1/TICAM1/CD74/INPP5D/IRS2/PAWR/BST1/CASP3/CARD11/EPHB2
GO:0033209	tumor necrosis factor-mediated signaling pathway	85	-0.442784	-1.78073	0.000761806	0.00763418	ULK1/TRAF1/HSPA1A/TRAF5/CCDC3/XIAP/PYCARD/IKBKB/ACTN4/NFKBIA/BIRC3/LIMS1/CYLD/CD70/F2RL1/SPHK1/BIRC7/TNFAIP3/GAS6
GO:0010812	negative regulation of cell-substrate adhesion	54	-0.514425	-1.88257	0.00076525	0.0076552	ACER2/GCNT2/SPRY4/MAP4K4/CDKN2A/FBLN1/CLASP2/SRC/AP1AR/NF2/DMTN/CORO1C/JAG1/POSTN/BCL6/ACTN4/FZD7/DLC1/THBS1/TACSTD2/MMP14/PHLDB2/COL1A1/SERPINE1
GO:0008360	regulation of cell shape	121	-0.398226	-1.6927	0.000768734	0.00767653	PARVA/DNMBP/LIMD1/MSN/FES/NF2/DMTN/SEMA4D/DAPK3/FGD6/ITGA7/PLEKHO1/CSF1R/PLXNA1/CDC42EP3/BRWD1/F11R/WDR1/FMNL3/DLC1/CCL2/FMNL1/PALM2AKAP2/ATP10A/PLXNC1/FBLIM1/PARVB/TPM1/PLXND1/MYH9/FN1
GO:0044000	movement in host	147	-0.381319	-1.67593	0.000770453	0.0076802	ARL8B/NECTIN1/SRC/ANPEP/HSPA1A/TRIM22/NPC1/TRIM21/NCAM1/ITGB5/TPCN1/TRIM8/HYAL2/TRIM6/CLDN1/CXADR/F11R/CAV2/LGALS1/CD74/PTX3/ITGB6/ITGA2/CTSB/AXL/FURIN/LRRC15/CAV1/GSN/ITGB3/ITGB1/ITGA5/GAS6/CXCL8/CLDN6/ITGAV
GO:0030216	keratinocyte differentiation	87	-0.441768	-1.77869	0.000779136	0.00775315	MSX2/NOTCH1/MACROH2A1/TGM1/AKR1C3/PPL/PLEC/KRT81/SFN/NUMA1/KRT83/YAP1/VDR/KRT80/ROCK1/ST14/CDH3/IRF6/ZFP36L1/JAG1/CFLAR/UGCG/TXNIP/ETV4/NFKBIZ/CASP3/PALLD/TRIM16/CD109/DSP/KRT17/KRT7
GO:0051493	regulation of cytoskeleton organization	465	-0.279976	-1.41119	0.000780936	0.00775748	PLXNA3/WDR47/FLII/EML2/NUMA1/SSH3/TMOD1/COTL1/BAIAP2L1/CD2AP/BRAF/HDGFL3/GNAI1/TTBK2/CHMP2B/ARPC2/MECP2/VPS4B/PDGFA/HIP1R/CDH5/NEXN/ARHGEF19/CEP97/CLASP2/KATNBL1/ARPC5/CCDC88A/STMN2/TMOD2/ARHGEF10L/PPM1F/MYADM/ARF6/SSH1/HSPA1A/TOGARAM1/MAP1B/ROCK1/DIXDC1/ABL1/AP1AR/PTGER4/TMSB15B/TMSB15C/CCSAP/ARHGEF5/FES/FSD1/DYNC1H1/NF2/DMTN/SIGLEC15/PYCARD/SLAIN2/WNT11/FCHSD1/DAPK3/IQCJ-SCHIP1/SDC4/TENM1/PDGFR…
GO:0038127	ERBB signaling pathway	106	-0.410558	-1.71686	0.000782942	0.00776383	REPS2/SHKBP1/CPNE3/PTK2/AFAP1L2/PDPK1/CAMLG/BRAF/RHBDF1/GAREM1/CBLB/HIP1R/PLCG1/CCDC88A/DGKD/SRC/CUL5/SOS1/SOCS4/ABL1/PTPRR/BCAR3/CDH13/ERBB3/PRICKLE1/MVP/IQGAP1/SPRY2/SHC3/NPR2/HBEGF/SOX9/MMP9/PTPRJ/PLAUR/RHBDF2/TGFB1
GO:0043549	regulation of kinase activity	490	-0.280754	-1.42093	0.000796699	0.00788648	CCNJ/CDKN2A/CBLB/PDGFA/LAT/CD24/CCDC88A/CD40/ACTB/SASH1/TLR6/SRC/TNFRSF10B/SMCR8/DBNDD2/CARD10/CACUL1/PPM1F/ETAA1/PRKAR1B/PAQR3/FGF2/CCNYL1/RAP2C/IL18/DOK7/SOCS4/SLC8A2/PKIA/HSPB1/EFNA1/ABL1/RAP2B/DLG4/WWTR1/ARHGEF5/MAP2K7/SPRED1/CORO1C/ERBB3/PYCARD/TRIB1/DIRAS3/DDR1/CDKN1C/ALK/YWHAG/FGF1/IL1B/TENM1/MVP/PDGFRA/ATG14/IQGAP1/CSF1R/SPRY2/TIE1/RASGRP1/DUSP7/DBNDD1/AGAP2/HYAL2/EDN1/CDK5R2/RET/MMD/CART…
GO:0010745	negative regulation of macrophage derived foam cell differentiation	10	-0.816298	-2.00419	0.000809937	0.00800359	NR1H3/NFKBIA/ABCG1/ITGB3/ITGAV/ABCA1
GO:0046635	positive regulation of alpha-beta T cell activation	45	-0.52876	-1.87331	0.000822799	0.00810251	PRKCQ/PNP/NFKBID/EBI3/KLHL25/ZBTB7B/RIPK2/CBFB/IL18/ADA/GLI3/MALT1/HLX/NFKBIZ/TGFBR2/RUNX1/TNFSF4/CARD11
GO:0061448	connective tissue development	245	-0.334451	-1.56047	0.000821476	0.00810251	HOXD3/WNT9A/LTBP3/RARB/RFLNB/EGR1/SHOX2/UNCX/SRF/MAF/FOXC2/HOXB3/PRKG2/MEX3C/RUNX2/COL11A2/ARID5B/SATB2/FGF2/PRRX1/COL11A1/SCX/WNT5B/ZNF516/SMPD3/WNT11/RASAL2/ACTA2/FOXD1/HYAL2/CFLAR/EDN1/ADAMTS7/SMAD7/GLI3/CYTL1/CCN1/EVC/ARID5A/PKD1/SH3PXD2B/GDF5/GDF6/LOX/ZNF219/TGFBI/CTSK/BMP1/NPR2/SOX9/BMPR2/PDGFB/TSKU/TGFBR2/RUNX1/TGFBR1/COL5A1/CCN2/HMGA2/GREM1/TGFB1/CCN4/ITGB3/SLC39A14/LOXL2/BGN/ADAMTS12/CHI…
GO:0050868	negative regulation of T cell activation	79	-0.445992	-1.76655	0.000851787	0.00837345	RC3H2/HFE/HMGB1/ZBTB7B/CBLB/BTN2A2/DLG5/PELI1/CBFB/SOCS6/SDC4/CD274/BCL6/SMAD7/GLI3/CEBPB/LRRC32/RC3H1/HLX/CD74/PAWR/CASP3/RUNX1/TNFSF4/ZC3H12A
GO:0035720	intraciliary anterograde transport	18	0.693972	1.97926	0.000869535	0.00853316	IFT52/IFT80/IFT56/IFT22/IFT122/IFT25/IFT88/IFT20/CLUAP1/IFT81/IFT46/IFT27/IFT57/IFT172
GO:1990138	neuron projection extension	167	-0.358104	-1.59738	0.000876819	0.0085898	CDKL5/OSTN/NLGN3/PRKN/MEGF8/DNM2/CXCR4/ULK2/PLXNA3/ITSN2/NDN/ITGA4/RAB21/SRF/MECP2/PPP3CB/SYT3/ULK1/NTN1/SEMA4C/SYT4/TRIM46/MAP1B/VCL/SMURF1/ABL1/SEMA6C/PAK6/UNC13A/PRICKLE1/SEMA4D/DISC1/DDR1/TRPV2/BARHL2/DSCAM/POSTN/IQGAP1/MACF1/NRP2/EDN1/PLXNA1/SEMA3F/NEDD4L/NRN1/MAPT/LIMK1/OLFM1/BMPR2/SEMA3C/ISLR2/DCLK1/RAPH1/L1CAM/ITGB1/SEMA7A/FN1
GO:0044550	secondary metabolite biosynthetic process	24	0.628379	1.9328	0.000913457	0.00893333	SLC7A11/TYRP1/PMEL/RAB38/TYR/DCT/OCA2
GO:0002286	T cell activation involved in immune response	70	-0.466598	-1.80534	0.000915141	0.00893442	RC3H2/HMGB1/ZBTB7B/STAT6/RIPK2/RELB/JAK1/IL18/FOXP1/PTGER4/PCK1/JUNB/LCP1/BCL6/SMAD7/KMT2A/RC3H1/MALT1/HLX/CD74/NFKBIZ/F2RL1/TNFSF4/ZC3H12A
GO:0071711	basement membrane organization	34	-0.579389	-1.91033	0.00092126	0.00896207	PRICKLE1/FERMT1/MMP11/PHLDB1/CTSS/CAV2/COL4A1/PXDN/LAMA1/HMCN1/CAV1/PHLDB2/ITGB1
GO:0097530	granulocyte migration	91	-0.428033	-1.74481	0.000922706	0.00896207	CMKLR1/MYD88/CXCL2/PTGER4/PIP5K1C/CAMK1D/FUT4/IL1B/CSF1R/EDN1/CXADR/TREM1/WDR1/THBS1/CCL20/CCL2/CD74/TGFB2/BST1/CXCL5/CXCL1/CXCL8/PIK3CD/CXCL6
GO:0040013	negative regulation of locomotion	287	-0.316364	-1.51601	0.000921564	0.00896207	SPOCK3/RRAS/SRF/MECP2/FBLN1/SPINT2/CLASP2/SEMA4C/SAP30/HMOX1/DLG5/NGFR/CARD10/FGF2/RAP2C/RECK/SCAI/ADGRB1/VCL/RGN/SINHCAF/HDAC5/RAP2B/AP1AR/SEMA6C/PTGER4/PTPRR/EPPK1/NF2/SPRED1/CORO1C/ADTRP/ABCC8/TRIB1/JAG1/SEMA4D/WASL/WNT11/ARHGDIB/TIE1/HYAL2/ADA/SMAD7/TP53INP1/LDLRAD4/SEMA3F/LRP1/FRMD5/IL27RA/PADI2/NEDD9/OSBPL8/VASH1/CITED2/DLC1/JUP/THBS1/ZEB2/CCL2/CD74/TACSTD2/PTPRJ/THY1/NDRG4/SEMA3C/DUSP10/TP…
GO:1990778	protein localization to cell periphery	321	-0.307795	-1.49234	0.000937359	0.00908886	GNAI1/SORBS1/EZR/RAB3A/RAB3C/SLMAP/GPR158/GRIN2A/STXBP1/SCN3B/PRKG2/CLASP2/VAMP5/CCDC88A/ACTB/LHFPL4/STAC2/MISP/MYADM/ANK3/ARF6/NPTX1/PLS1/TSPAN14/ROCK1/CACNG2/ARL6IP5/SMURF1/DLG4/OPTN/PPP1R9B/CNST/FRMD8/C1QL3/EFR3B/FCHO2/LYPLA1/NSG1/IKBKB/LIN7C/MACF1/DPP6/HYCC2/STX7/FLNA/PACS1/RAB8B/MYO5A/CACNB3/ZDHHC2/LRP1/CLIP3/F11R/AKAP5/TMBIM1/STX1B/ANK1/JUP/PPFIA1/MAL/RAMP1/SNAP25/WNK1/EHD2/RAB3B/MMP14/LRRC…
GO:0030168	platelet activation	94	-0.410111	-1.67724	0.000942254	0.00912077	PLEK/GNA13/TLR4/TLN1/PEAR1/DGKA/CD9/SRF/F2RL2/PDGFA/STXBP1/CD40/ACTB/DGKD/SRC/VCL/HSPB1/RAP2B/DGKH/PDGFRA/FZD6/FLNA/SH2B3/THBD/F11R/VAV2/PDGFB/MYL9/DGKI/AXL/F2R/C1QTNF1/CSRP1/ITGB3/MYH9
GO:0032602	chemokine production	64	-0.485716	-1.84748	0.000958571	0.00926293	EGR1/HMGB1/SIGIRR/AZU1/HMOX1/EIF2AK2/RIPK2/MYD88/IL18/OAS3/FOXP1/PYCARD/IL1B/POSTN/CSF1R/MBP/TREM1/SIRPA/TLR2/ADCYAP1/TICAM1/CD74/F2RL1/TGFB1/TNFSF4/CXCL6
GO:0043269	regulation of monoatomic ion transport	412	-0.283459	-1.40703	0.000969314	0.00935084	KCNE5/LRRC55/HFE/SLC8B1/CACNA2D1/KCNC3/NTSR1/ADCYAP1R1/BEST3/SLMAP/KCNAB2/SLC30A1/GRIN2A/PLCG1/KCNJ6/SCN3B/PRKG2/PPP3CB/CACNA1I/P2RY6/KCNAB3/STAC2/CATSPER2/VMP1/GSTO1/CLDN10/ANK3/HECW1/ATP8B1/AHNAK/TCIRG1/JPH3/PPP3R1/KCNJ11/KCNC2/RNF207/CACNA1B/CHD7/CACNG2/CAMK2B/ABL1/GAL/ANO9/SELENON/IL16/KCNC1/ABCC8/KCNJ9/KCND1/TRPV2/PML/KCNE3/CYBA/JPH4/TPCN1/CACNB4/DPP6/CACNA1A/JPH2/KCND2/EDN1/KCNQ3/SCN8A/CACN…
GO:0030324	lung development	161	-0.364877	-1.6165	0.000971522	0.00935626	LTBP3/RCN3/RC3H2/SIM2/YAP1/RAB3A/DPPA4/SRF/MECP2/PDGFA/CREB1/DLG5/PPP3R1/FGF2/HOPX/ZFPM2/SELENON/TNC/MME/GLI2/SMPD3/WNT11/FGF1/PDGFRA/KLF2/SPRY2/SOX11/ADA/CRH/GLI3/CRISPLD2/HIPK2/CELSR1/PKD1/PROX1/GATA6/LOX/ESRP2/SOX9/BMPR2/PTK7/ITGB6/TGFBR2/LAMA1/MMP14/CCN2/CTSZ/ITGA3/CHI3L1/LIF
GO:0002752	cell surface pattern recognition receptor signaling pathway	45	-0.522789	-1.85215	0.000976772	0.00937503	TIRAP/ZNRF1/TLR4/NR1D1/WDFY1/RIPK2/TLR6/PELI1/MYD88/NR1H3/TLR5/CYBA/TNIP3/NFKBIA/TLR2/TICAM2/IRAK2/F2RL1/IRAK1/TNFAIP3
GO:0140895	cell surface toll-like receptor signaling pathway	45	-0.522789	-1.85215	0.000976772	0.00937503	TIRAP/ZNRF1/TLR4/NR1D1/WDFY1/RIPK2/TLR6/PELI1/MYD88/NR1H3/TLR5/CYBA/TNIP3/NFKBIA/TLR2/TICAM2/IRAK2/F2RL1/IRAK1/TNFAIP3
GO:2000319	regulation of T-helper 17 cell differentiation	10	-0.811198	-1.99167	0.000988817	0.00944279	NFKBID/RC3H2/ZBTB7B/JUNB/SMAD7/RC3H1/MALT1/NFKBIZ/ZC3H12A
GO:0032612	interleukin-1 production	71	-0.454967	-1.76857	0.000988348	0.00944279	NLRP1/TLR4/GSDMD/EGR1/HMGB1/AZU1/RIPK2/TLR6/MYD88/ISL1/FOXP1/HSPB1/IL16/PYCARD/PML/S100A13/SIRPA/MALT1/F2R/TRIM16/F2RL1/SPHK1/TNFAIP3/GAS6/ZC3H12A
GO:0032652	regulation of interleukin-1 production	71	-0.454967	-1.76857	0.000988348	0.00944279	NLRP1/TLR4/GSDMD/EGR1/HMGB1/AZU1/RIPK2/TLR6/MYD88/ISL1/FOXP1/HSPB1/IL16/PYCARD/PML/S100A13/SIRPA/MALT1/F2R/TRIM16/F2RL1/SPHK1/TNFAIP3/GAS6/ZC3H12A
GO:1903573	negative regulation of response to endoplasmic reticulum stress	41	0.541693	1.88846	0.00100249	0.0094976	HSPA5/HERPUD1/CLU/XBP1/HYOU1/SYVN1/RACK1/TMBIM6/SELENOS/CREB3L1/CREB3/PARK7/DDRGK1/NCK1
GO:0003333	amino acid transmembrane transport	78	0.45538	1.78298	0.000999664	0.0094976	SLC1A5/SLC7A11/SLC7A5/SLC6A9/SLC1A4/SLC3A2/ATP1A2/SLC1A3/SLC6A15/SLC7A8/SLC38A1/SLC7A3/SLC7A2/ARL6IP1/SLC25A22/RGS2/LRRC8C
GO:0048660	regulation of smooth muscle cell proliferation	112	-0.407894	-1.70679	0.00100291	0.0094976	P2RY6/HMOX1/SRC/MYD88/FGF2/IL18/FOXP1/MDM2/CDH13/TRIB1/SMPD3/JUN/NDRG2/EDN1/THBS1/HBEGF/BMPR2/PDGFB/MMP9/NDRG4/ITGA2/IGF1R/TPM1/TGFB1/CCN4/IRAK1/CNN1/TNFAIP3/ITGB3/MMP2
GO:0045927	positive regulation of growth	200	-0.344365	-1.57295	0.000998147	0.0094976	TGFBR3/H3-3A/GPAM/ITSN2/YAP1/EZR/MFSD2A/SRF/MECP2/RND2/SYT3/CREB1/NTN1/ATP8A2/SYT4/CDKN2AIP/RPS6KA3/PPM1F/PLS1/FGF2/MAP1B/HOPX/CHD7/SMURF1/UNC13A/ZFPM2/SEMA4D/DISC1/TRPV2/DSCAM/PIM1/MACF1/EDN1/SMAD7/NEDD4L/DIO3/BASP1/MAPT/PROX1/GATA6/LIMK1/HLX/CRABP2/HBEGF/BMPR2/TGFB2/ISLR2/MMP14/L1CAM/TGFBR1/SFRP1/SPHK1/KRT17/SEMA7A/FN1
GO:0043122	regulation of canonical NF-kappaB signal transduction	226	-0.336369	-1.55793	0.00100168	0.0094976	BIRC2/REL/TIRAP/PRKN/LURAP1/TNFRSF19/TLR4/PDPK1/PINK1/GPRC5B/TRAF2/NR1D1/C18orf32/TRIM52/TRIM59/MIER1/GOLT1B/OTUD7B/PELI2/CD40/HMOX1/PPM1A/TRAF1/RIPK2/TLR6/TNFRSF10B/PELI1/BCL10/USP20/TNFSF10/MYD88/TRAF5/TRIM22/HSPB1/ABL1/TRIM21/OPTN/XIAP/NDFIP2/MAP3K3/PYCARD/IKBKB/IL1B/NLRX1/AKAP13/TNIP3/TRIM8/CFLAR/TIFA/TRIM6/FLNA/S100A13/BIRC3/IKBKE/MALT1/TICAM2/FADD/TICAM1/S100A4/LGALS1/CD74/UBD/F2R/TNIP1/F2R…
GO:0042440	pigment metabolic process	67	0.459209	1.76161	0.00101369	0.0095837	SLC7A11/SLC6A9/TYRP1/PMEL/RAB38/TYR/DCT/TBX2/ABCB6/OCA2/RPE65/UROS/BLVRB/DDT/ABCC2/ABCC1/ATP5IF1/PGRMC1/SLC24A5
GO:0001767	establishment of lymphocyte polarity	12	-0.763462	-1.97692	0.00101976	0.00959335	ABL1/DOCK2/ABL2/GSN/MYH9
GO:0002292	T cell differentiation involved in immune response	53	-0.501192	-1.82688	0.00101756	0.00959335	RC3H2/HMGB1/ZBTB7B/STAT6/RIPK2/RELB/JAK1/IL18/FOXP1/PTGER4/PCK1/JUNB/BCL6/SMAD7/KMT2A/RC3H1/MALT1/HLX/NFKBIZ/TNFSF4/ZC3H12A
GO:1903036	positive regulation of response to wounding	58	-0.492995	-1.82569	0.00101978	0.00959335	FERMT1/CLDN1/FLNA/THBD/THBS1/CLDN4/PLAT/HBEGF/IGF1R/F2R/PLAU/MYLK/CCN4/ITGB1/SERPINE1
GO:0060390	regulation of SMAD protein signal transduction	39	-0.544902	-1.86241	0.0010241	0.00960836	SMAD7/LDLRAD4/LRP1/GDF5/GDF6/BMPR2/TGFBR2/TGFBR1/TGFB1/PMEPA1/INHBA
GO:0051701	biological process involved in interaction with host	162	-0.363655	-1.60845	0.00102476	0.00960836	ARL8B/NECTIN1/SRC/ANPEP/HSPA1A/TRIM22/NPC1/TRIM21/NCAM1/ITGB5/TPCN1/TRIM8/HYAL2/TRIM6/CLDN1/CXADR/F11R/CAV2/LGALS1/CD74/PTX3/ITGB6/INHBB/ITGA2/CTSB/AXL/FURIN/LRRC15/CAV1/GSN/ITGB3/ITGB1/ITGA5/GAS6/CXCL8/CLDN6/ITGAV
GO:0002367	cytokine production involved in immune response	84	-0.422558	-1.69725	0.00103211	0.00966134	RIPK2/LACC1/BCL10/MYD88/IL18/PYCARD/IL1B/NLRX1/TRIM6/BCL6/SMAD7/TREM1/ARID5A/MALT1/TICAM2/TICAM1/CD74/TGFB2/SPON2/AXL/F2RL1/TGFB1/TNFSF4/SEMA7A
GO:0036230	granulocyte activation	24	-0.636671	-1.94533	0.00103771	0.00969751	STXBP2/MYD88/IL18/KMT2E/F2RL1/CXCL8/CXCL6
GO:1905039	carboxylic acid transmembrane transport	124	0.385864	1.63322	0.00103993	0.00969751	SLC1A5/SLC7A11/SLC7A5/SLC16A9/SLC6A9/SLC1A4/SLC3A2/ATP1A2/SLC1A3/SLC6A15/SLC7A8/SLC38A1/SLC5A6/SLC7A3/LRP2/SLC7A2/ARL6IP1/SLC25A22/RGS2/LRRC8C/ABCB1/SLC25A1/GRM1/SLC2A1/LRRC8D/SLC25A18/CD36/ABCC1/SLC19A1/PSEN1/SLC17A8/SLC16A2/CPT2/PER2/SFXN2
GO:0000724	double-strand break repair via homologous recombination	162	0.363258	1.60414	0.00104109	0.00969751	MCM4/MAD2L2/MCM6/GINS2/MCM5/NSMCE1/SLF1/MCM3/RECQL4/MCM2/RAD51B/RMI2/SHLD2/ACTL6A/H2AX/MORF4L1/PARP1/RAD51AP1/INTS3/CHEK1/RAD51/NUCKS1/XRCC2/RAD54L/MCM7/MCM8/FEN1/RPA3/BLM/RADX/FUS/KMT5A/BRCA1/ZSWIM7/MORF4L2/CDC7/RMI1/ERCC5/NSMCE4A/RAD54B/UBQLN4/SHLD3/CDC45/POLQ/AUNIP/EPC2/RAD51C/WDR48/TONSL/GINS4/SWI5/LIG3/PARPBP/TP53BP1/EPC1/RPA1/INO80/SAMHD1/TOP3A/RNF169/MBTD1/RUVBL2/KAT5/RPA2/REV3L/HDGFL2
GO:1990266	neutrophil migration	74	-0.451744	-1.7725	0.00105284	0.00979089	MYD88/CXCL2/PIP5K1C/CAMK1D/FUT4/IL1B/EDN1/CXADR/TREM1/WDR1/CCL20/CCL2/CD74/TGFB2/BST1/CXCL5/CXCL1/CXCL8/PIK3CD/CXCL6
GO:0090151	establishment of protein localization to mitochondrial membrane	37	0.55094	1.87169	0.00106384	0.00987704	TIMM22/MTCH2/TIMM8B/AP3B1/TIMM13/NDUFA13/TIMM10B/NMT1/TOMM22/TOMM6/HSP90AA1/HSPA4/TOMM40/TOMM7/OXA1L/MTX2/TIMM9/ROMO1
GO:1903531	negative regulation of secretion by cell	115	-0.406656	-1.70773	0.00106724	0.00989243	RAB33B/KLF7/PRKN/GNAI2/RABGEF1/OPRM1/CNR1/NMB/GABBR1/BRAF/RHBDF1/TSPO/VSNL1/SYT11/RAB11FIP3/SLC30A1/VPS4B/PNKD/SYTL4/SYT4/SMCR8/KCNJ11/NR1H3/ADTRP/ABCC8/RAB11FIP5/IL1B/ATP9A/CHGA/REST/EDN1/CRH/CARTPT/FRMD4A/IRS1/INHBB/F2R/SFRP1/TRH/RHBDF2/F2RL1/IL11/INHBA/LIF
GO:0007098	centrosome cycle	131	0.388983	1.66267	0.00107618	0.00995903	ATF5/PCM1/CETN2/NEK2/ODF2/CEP295/NDC80/PLK4/SSX2IP/KIF11/STIL/ALMS1/WDR62/CDK1/KIF3B/PLK1/CDK5RAP2/HAUS1/CEP63/CHEK1/XRCC2/SPICE1/NPM1/RTTN/ARL2/BRCA1/UBXN2B/SIRT1/MDM1/CENPJ/CNTLN/HAUS7/CKAP5/BBS4/NAT10/CHMP4C/TMEM67/CENATAC/CCDC102B/C2CD3/CEP131/SAC3D1/RBM14/SASS6
GO:0014902	myotube differentiation	94	-0.407466	-1.66642	0.00107803	0.00995992	MYEF2/KLF5/BCL9/JAM2/SHOX2/FBXO22/PPP3CB/ADGRB1/TANC1/RBM24/HDAC5/SELENON/DOCK5/PLEKHO1/CFLAR/ADAM12/KCNH1/RBM38/ATP11A/NIBAN2/SIK1/SMYD3/SORT1/DOCK2/PIEZO1/HDAC9/CAPN2/CAV2/EHD2/BHLHE41/MMP14/ITGB1/MYH9
GO:0050821	protein stabilization	190	0.341987	1.54449	0.00108098	0.00997103	PLPP3/CLU/MSX1/PIK3R1/EPHA4/CALR/SEL1L/PPIB/ATP1B3/HSPD1/RPL23/TREX1/P3H1/RPL11/NOP53/SYVN1/IFI30/MARCHF7/SMO/ATP1B1/SMAD3/TAF9/IGF1/PDCD10/URI1/CEP63/ATP1B2/CCT8/PFN2/MCM8/GAPDH/PARK7/TCP1/FLOT1/NPM1/HSP90AA1/ZSWIM7/RPL5/IFT46/NCLN/CHP1/PDRG1/PIH1D2/CCT5/ANK2/PFDN6/CSNK2A1/USP9X/TBL1X/PIN1/MUL1/STUB1/HIP1/USP2/CCT4/CCNH/PPARGC1A/COA8/TAF1/HSP90AB1/TRIM44/USP7/LAMP1/PEX19/USP36/NAA15/WFS1
GO:0033688	regulation of osteoblast proliferation	25	-0.627271	-1.94149	0.00110375	0.0101645	EIF2AK2/ABL1/NF2/MN1/CCN1/IGF1R/SFRP1/GREM1/ITGB3/ITGAV/CTHRC1
GO:0042558	pteridine-containing compound metabolic process	29	0.595849	1.94402	0.00110649	0.0101733	MTHFD2/ALDH1L2/SHMT2/FOLR1/TYMS/SHMT1/GART/MTHFD1L/SLC19A1
GO:0002263	cell activation involved in immune response	192	-0.343877	-1.56455	0.00111985	0.0102794	RC3H2/SANBR/HMGB1/ZBTB7B/STAT6/SBNO2/SLC18A2/STXBP1/LAT/CD40/RIPK2/RELB/STXBP2/MYD88/JAK1/IL18/FOXP1/ABL1/SLC15A4/PTGER4/FES/PCK1/PYCARD/CHGA/RASGRP1/JUNB/LCP1/ADA/CPLX2/TCIM/BCL6/SMAD7/S100A13/LRP1/IL27RA/KMT2A/RC3H1/MALT1/CLCF1/NOTCH2/DOCK2/TICAM1/HLX/LGALS1/CD74/NFKBIZ/DYSF/F2RL1/LFNG/TGFB1/TNFSF4/ZC3H12A/PIK3CD
GO:1901222	regulation of non-canonical NF-kappaB signal transduction	75	-0.451611	-1.7775	0.00112281	0.01029	SASH1/EIF2AK2/PPM1A/C1QTNF4/TRIM56/IL18/PYCARD/NFAT5/IL1B/EDN1/TCIM/UACA/ACTN4/NFKBIA/RC3H1/TLR2/LIMS1/CYLD/GREM1/SPHK1/IRAK1/ZC3H12A
GO:0006271	DNA strand elongation involved in DNA replication	15	0.710791	1.92159	0.00112666	0.0103086	MCM4/POLD2/POLA1/MCM3/RFC4/MCM7/PCNA/POLD3/POLE/RFC3/LIG3/LIG1/POLE3
GO:0030194	positive regulation of blood coagulation	21	-0.670458	-1.96432	0.00113347	0.0103211	DMTN/THBD/THBS1/PLAT/F2R/PLAU/SERPINE1
GO:1900048	positive regulation of hemostasis	21	-0.670458	-1.96432	0.00113347	0.0103211	DMTN/THBD/THBS1/PLAT/F2R/PLAU/SERPINE1
GO:2000516	positive regulation of CD4-positive, alpha-beta T cell activation	26	-0.609583	-1.90194	0.00113347	0.0103211	KLHL25/ZBTB7B/RIPK2/IL18/MALT1/HLX/NFKBIZ/TGFBR2/TNFSF4/CARD11
GO:0051784	negative regulation of nuclear division	59	0.483427	1.82975	0.00113733	0.0103334	TTK/CENPF/SPC24/BUB1B/MAD2L2/BUB1/CCNB1/NDC80/BIRC5/CDC20/ZWILCH/BMP7/SPDL1/PLK1/CDCA8/IK/LCMT1/CDK5RAP2/TPR/NUF2/CHEK1/ANAPC15/APC/KNTC1/KLHL22/TOM1L1/AURKAIP1/FBXO5/MTBP/SPC25/TOM1L2/PRAP1/PSMG2
GO:0002224	toll-like receptor signaling pathway	53	-0.498339	-1.81647	0.00113845	0.0103334	MFHAS1/TRAF3/OTUD4/LGR4/GPR108/BIRC2/TIRAP/TLR4/PDPK1/CD40/TLR6/RPS6KA3/BCL10/MYD88/IKBKB/TLR5/TNIP3/BIRC3/TLR2/TICAM2/TICAM1/IRAK2/CTSS/FOSL1/NFKBIZ/TNIP1/IRAK1
GO:0061036	positive regulation of cartilage development	28	-0.617735	-1.94803	0.0011511	0.0104149	PRKG2/RUNX2/SCX/SMAD7/GLI3/CCN1/GDF5/GDF6/ZNF219/BMP1/SOX9/BMPR2/LOXL2
GO:0042476	odontogenesis	96	-0.413225	-1.69183	0.00115093	0.0104149	AQP5/NECTIN1/ZNF22/PITX2/RUNX2/SRC/NGFR/TCIRG1/NF2/TNC/GLI2/SMPD3/PDGFRA/EDN1/BCL2L11/TFAP2A/GLI3/LRP4/ADM/GATA6/COL1A2/PERP/ITGB6/TGFB2/WNT10A/KLK4/AMTN/INHBA/COL1A1/SERPINE1
GO:0038065	collagen-activated signaling pathway	12	-0.758866	-1.96501	0.00115572	0.0104282	DDR1/COL4A1/ITGA2/COL4A2/COL1A1/ITGA11
GO:0045216	cell-cell junction organization	174	-0.359503	-1.61398	0.00115624	0.0104282	ZNF703/SRF/CDH5/PLEKHA7/ACTB/NECTIN1/DLG5/SRC/CLDN10/HOPX/ROCK1/VCL/CDH3/NF2/CDH13/PIP5K1C/ABCC8/WNT11/IKBKB/IL1B/CSF1R/KIFC3/LIMS2/FSCN1/CLDN1/SMAD7/FLNA/MTSS1/CXADR/F11R/WDR1/DSG2/LIMS1/JUP/CLDN4/PERP/TGFB2/F2R/TGFBR1/F2RL1/TGFB1/CAV1/EPHB2/CLDN6/DSP
GO:0003205	cardiac chamber development	139	-0.368066	-1.59827	0.00120254	0.0108286	SHOX2/CPE/SRF/FOXC2/PRDM1/RBM15/PARVA/TMEM65/SOS1/ISL1/CHD7/COL11A1/ZFPM2/ADAMTS6/NDST1/MDM2/JAG1/WNT11/PDE2A/NRP2/SOX11/SMAD7/CCN1/SOX4/PROX1/GATA6/NOTCH2/CITED2/LUZP1/POU4F1/PPP1R13L/BMPR2/PTK7/TGFBR2/TGFB2/SEMA3C/IGF1R/TPM1/TGFBR1/PLXND1/TGFB1/FHL2/DSP
GO:0048568	embryonic organ development	367	-0.293886	-1.44511	0.00120686	0.0108503	SHOX2/MYO15A/HOXD4/FZD3/SRF/VASH2/PDGFA/FOXC2/DNAJB6/PRDM1/HOXB3/SPINT2/NTN1/ATP8A2/PITX2/ASB2/RUNX2/RNF112/PLS1/SATB2/LHX1/KITLG/GDNF/RNF207/PRRX1/CHD7/ST14/COL11A1/EFNA1/MYO6/ZFPM2/NDST1/PRICKLE1/ZFP36L1/GLI2/WNT11/CDKN1C/FLT3LG/PDZD7/PDGFRA/MFAP2/SPRY2/FZD6/JUNB/EDN1/SOX11/ADA/TFAP2A/SH2B3/GLI3/CCN1/FBN1/HIPK2/CEBPB/KMT2A/PKD1/ADM/PHLDA2/MIB1/PROX1/VASH1/ITGA8/NOTCH2/CITED2/PPP1R13L/KRT19/HLX/…
GO:0098911	regulation of ventricular cardiac muscle cell action potential	12	-0.757572	-1.96166	0.00121399	0.0108883	CTNNA3/DSG2/DSC2/JUP/CAV1/DSP
GO:0097553	calcium ion transmembrane import into cytosol	146	-0.36692	-1.61193	0.00121492	0.0108883	NALF2/SLC8B1/CACNA2D1/NTSR1/ADCYAP1R1/GRIN2A/PLCG1/PPP3CB/CACNA1I/P2RY6/NOL3/GSTO1/ITPR2/JPH3/PPP3R1/FGF2/CACNA1B/CHD7/SLC8A2/ABL1/SELENON/TRPV2/PML/CYBA/JPH4/TPCN1/CACNA1A/JPH2/SCN8A/CACNA1E/FLNA/CACNB3/SCN7A/HTR2C/AKAP5/SCN2A/P2RX3/GRIN1/GRIN2D/RASA3/THY1/F2R/CAV1/ITPR3/ITGB3
GO:0019724	B cell mediated immunity	89	0.431251	1.74025	0.00122299	0.0109434	CFI/C4B/C4A/C7/CLU/C6/IL13RA2/TFRC/IL10/C2/MSH6/C1S/MAD2L2/HSPD1/MLH1/HMCES/FOXJ1/TREX1/SVEP1
GO:0032943	mononuclear cell proliferation	199	-0.340899	-1.5583	0.0012286	0.0109591	RC3H2/PURA/CCDC88B/HMGB1/BTN3A1/ZBTB7B/LMO1/SH2D2A/CBLB/TNFSF9/CD6/CD24/PPP3CB/CD40/BTN2A2/DLG5/RIPK2/PELI1/MYD88/MSN/KITLG/SOS1/IL18/ABL1/CHRNB2/GAL/TNFRSF9/PYCARD/AHR/SDC4/IL1B/CD274/RASGRP1/SOX11/ADA/BCL6/CEBPB/LRRC32/RC3H1/MALT1/FADD/CLCF1/DOCK2/TICAM1/ZP4/CD74/INPP5D/NFKBIZ/TGFBR2/CD70/IRS2/PAWR/BID/BST1/CASP3/TNFSF4/CARD11/EPHB2
GO:0001654	eye development	320	-0.299929	-1.45538	0.0012284	0.0109591	WNT9A/RAB18/RARB/ZNF513/TENM3/RP1/LAMC3/MFSD2A/SRF/MAF/FOXC2/PRDM1/VAX1/AQP5/ATP8A2/SALL2/NECTIN1/ANGPTL7/PITX2/SPRED2/SIPA1L3/LHX1/TCIRG1/FGF2/SOS1/CHD7/CPAMD8/WNT5B/YY1/BCAR3/NF2/SPRED1/PRICKLE1/JAG1/MAB21L2/CDKN1C/BARHL2/DSCAM/CRYGN/VIM/PDGFRA/MFAP2/SPRY2/CELF4/SLC17A6/SOX11/RET/TFAP2A/DCX/GLI3/FBN1/HIPK2/DIO3/FLT1/PROX1/SH3PXD2B/MAB21L1/LIMK2/NOTCH2/CITED2/TFAP2B/SPRED3/ACHE/PPP1R13L/SOX9/TH/…
GO:0007173	epidermal growth factor receptor signaling pathway	92	-0.420647	-1.70656	0.00123866	0.0110315	REPS2/SHKBP1/PTK2/AFAP1L2/PDPK1/CAMLG/BRAF/RHBDF1/GAREM1/CBLB/HIP1R/PLCG1/CCDC88A/DGKD/SRC/SOS1/SOCS4/ABL1/BCAR3/CDH13/PRICKLE1/MVP/IQGAP1/SPRY2/SHC3/NPR2/HBEGF/SOX9/MMP9/PTPRJ/PLAUR/RHBDF2/TGFB1
GO:0032642	regulation of chemokine production	63	-0.476872	-1.8144	0.00124424	0.0110638	EGR1/HMGB1/SIGIRR/AZU1/HMOX1/EIF2AK2/RIPK2/MYD88/IL18/OAS3/FOXP1/PYCARD/IL1B/POSTN/CSF1R/MBP/SIRPA/TLR2/ADCYAP1/TICAM1/CD74/F2RL1/TGFB1/TNFSF4/CXCL6
GO:0016358	dendrite development	219	-0.323781	-1.50133	0.00124837	0.0110832	SCARF1/NEURL1/CSMD3/PAK2/C21orf91/PTEN/ABI1/MARK1/SLC12A5/DBN1/CDKL5/CAMK1/ACTL6B/KLF7/CUX1/DGKG/MGARP/IQSEC1/TMEM106B/SS18L1/MINK1/PICALM/RAB17/ANKRD27/EPHB1/CPEB3/CAMK2A/YWHAH/FSTL4/NGEF/SRGAP2C/RAB21/MEF2A/MFSD2A/MECP2/DCC/DLG5/PPFIA2/ARF6/HECW1/SLC25A46/MAP1B/CAMK2B/EFNA1/ABL1/DLG4/CHRNB2/PPP1R9B/ASAP1/PRICKLE1/CAMK1D/SEMA4D/WASL/DISC1/ALK/DSCAM/DNM3/IGF2BP1/RERE/SEZ6/ZNF365/NEDD4L/CELSR2/LRP…
GO:0046638	positive regulation of alpha-beta T cell differentiation	34	-0.571824	-1.88538	0.0012511	0.0110901	KLHL25/ZBTB7B/RIPK2/CBFB/IL18/ADA/GLI3/MALT1/HLX/NFKBIZ/TGFBR2/RUNX1/TNFSF4
GO:0090100	positive regulation of transmembrane receptor protein serine/threonine kinase signaling pathway	93	-0.404128	-1.64744	0.00126689	0.0112126	CDKN1C/FERMT1/FOXD1/SOX11/SLC2A10/CCN1/HIPK2/GDF5/GATA6/GDF6/ITGA8/NOTCH2/CITED2/THBS1/ZEB2/TGFB1I1/BMPR2/CDKN2B/TGFBR2/TGFBR1/TGFB1/INHBA
GO:0140013	meiotic nuclear division	130	0.384637	1.64376	0.00127334	0.0112521	TOP2A/MSX1/TTK/CALR/FANCD2/PDE3A/CCNB2/PTTG1/CDC25B/MLH1/KIF18A/NDC80/CDC20/NDC1/PLK1/SMC4/RAD51B/SMC2/PSMC3IP/EME1/WNT4/UBB/NUF2/RAD51AP1/RAD51/RAD54L/ASPM/TOP2B/NCAPH2/HFM1/PLCB1/SPIRE1/RMI1/SIRT2
GO:0045786	negative regulation of cell cycle	350	0.299223	1.44051	0.00129421	0.0114188	ATF5/NUPR1/RGCC/FOXC1/NHERF1/IL10/CDC6/TTK/CENPF/FANCD2/SPC24/BUB1B/E2F1/MAD2L2/SETMAR/BUB1/CCNB1/NEK2/SUSD2/NDC80/USP47/INTS7/TREX1/BIRC5/CDT1/NOP53/DDX39B/FAM107A/CDC20/TP53I13/GATA3/GPNMB/BRINP1/IPO5/ZWILCH/NAE1/DTL/BRD7/BMP7/TENT5B/SPDL1/RPL26/CDK1/PLK1/CDCA8/CDK2AP2/IK/THOC1/LCMT1/H2AX/ATR/CDK5RAP2/EME1/TPR/GMNN/NUF2/VPS4A/CEP63/INTS3/CHEK1/WDR76/PKMYT1/RAD51/RNF167/ANAPC15/TICRR/MIIP/BLM/PT…
GO:0098869	cellular oxidant detoxification	64	0.473566	1.81381	0.00129836	0.0114377	H19/SESN2/NQO1/HP/FBLN5/APOE/GPX8/TXNRD1/PRDX4/BMP7/SELENOS/NFE2L2/GSTK1/PRDX1/GSR/PARK7/PRDX6/CD36/SOD1/FANCC/PRDX5
GO:0045624	positive regulation of T-helper cell differentiation	13	-0.730155	-1.92321	0.00130545	0.0114823	RIPK2/IL18/MALT1/HLX/NFKBIZ/TNFSF4
GO:0002444	myeloid leukocyte mediated immunity	66	-0.47307	-1.81028	0.00131921	0.0115854	AZU1/SLC18A2/STXBP1/LAT/STXBP2/MYD88/NDST2/FES/CHGA/RASGRP1/CPLX2/KMT2E/S100A13/TREM1/WDR1/TICAM2/TICAM1/C3/SPON2/F2RL1/PIK3CD/CXCL6
GO:0003012	muscle system process	337	-0.294303	-1.42946	0.00135183	0.0118536	CACNA2D1/ZDHHC21/CTNNA3/GAA/HTR1D/MYOF/MEF2A/SLMAP/SRF/SCN3B/SSTR2/ATP8A2/OXTR/HMOX1/STAC2/TMOD2/GSTO1/SGCA/GDNF/RNF207/ROCK1/FOXP1/CAMK2B/CHRNB2/YY1/JARID2/SELENON/CHRNB1/ABCC8/DOCK5/DAPK3/CHRM2/KCNE3/CYBA/BDKRB2/IL1B/CHGA/SSPN/PTGER3/ACTA2/CFLAR/KCND2/EDN1/ADA/SMAD7/FLNA/CHRNA1/NEDD4L/FBXO32/TPM4/SCN7A/KCNMA1/LMOD1/DSG2/GATA6/DSC2/JUP/P2RX3/PPP1R13L/PDLIM5/GNAO1/MYL9/ITGA2/APBB2/SMTN/CALD1/F2R/…
GO:0051443	positive regulation of ubiquitin-protein transferase activity	19	0.648249	1.87705	0.00135981	0.0119051	TRIB3/ARRDC3/UBE2C/SKP1/CDC20/PLK1/UBE2S
GO:0008277	regulation of G protein-coupled receptor signaling pathway	110	-0.390361	-1.63735	0.00138217	0.0120502	GNAI2/GRK5/PLEK/MGLL/GPRASP1/CAMK2A/RGS10/GPR158/KCTD16/GRK4/PDCL/TMOD2/UBQLN2/USP20/ROCK1/RPH3AL/RGS11/PPP1R9B/GIPR/PHF24/CHGA/KCTD12/EDN1/ADA/OPRL1/ADM/SYP/RGS9/ADCYAP1/RAMP1/C3/ARRB1/BICD1/RGS3/ITGB3/SLC39A14/CXCL8
GO:0016054	organic acid catabolic process	208	0.344125	1.57521	0.00138275	0.0120502	ALDH1L2/PCK2/SHMT2/CBS/LOC102724560/SESN2/TWIST1/FMO1/ACAT2/TDO2/PRODH/GOT1/PIPOX/GPT2/ILVBL/ACADSB/HADHA/DECR1/ECI1/GCAT/CRYL1/AKR1A1/LPIN1/BLMH/ARHGAP11B/FAH/GLDC/DCXR/PGD/ALDH1L1/SHMT1/HIBCH/HSD17B4/MCEE/HEXA/ACAT1/ECHS1/KYAT3/HPD/HEXB/HMGCL/HSD17B10/ECI2/SLC25A17/CPT2/AIG1/ETFB/ABCB11/PPARD/ABAT/KMO/BCKDHB/QPRT/HOGA1
GO:0046395	carboxylic acid catabolic process	208	0.344125	1.57521	0.00138275	0.0120502	ALDH1L2/PCK2/SHMT2/CBS/LOC102724560/SESN2/TWIST1/FMO1/ACAT2/TDO2/PRODH/GOT1/PIPOX/GPT2/ILVBL/ACADSB/HADHA/DECR1/ECI1/GCAT/CRYL1/AKR1A1/LPIN1/BLMH/ARHGAP11B/FAH/GLDC/DCXR/PGD/ALDH1L1/SHMT1/HIBCH/HSD17B4/MCEE/HEXA/ACAT1/ECHS1/KYAT3/HPD/HEXB/HMGCL/HSD17B10/ECI2/SLC25A17/CPT2/AIG1/ETFB/ABCB11/PPARD/ABAT/KMO/BCKDHB/QPRT/HOGA1
GO:0045639	positive regulation of myeloid cell differentiation	76	-0.432797	-1.70964	0.00138993	0.0120943	FAM210B/BRD1/CREB1/MTURN/HSPA1A/KITLG/ETS1/FES/TRIB1/ZFP36L1/JAG1/NEDD9/FADD/NOTCH2/POU4F1/CD74/INPP5D/RUNX1/TGFB1/INHBA/LIF
GO:0002687	positive regulation of leukocyte migration	100	-0.390442	-1.61519	0.00140525	0.0122089	PYCARD/CAMK1D/FUT4/CSF1R/EDN1/NEDD9/TMEM102/FADD/THBS1/CCL20/CD74/WNK1/THY1/ITGA2/ABL2/MMP14/F2RL1/ITGB3/GAS6/CXCL8/SERPINE1
GO:0002287	alpha-beta T cell activation involved in immune response	50	-0.502368	-1.83114	0.00141723	0.0122382	RC3H2/HMGB1/ZBTB7B/STAT6/RIPK2/RELB/JAK1/IL18/FOXP1/PTGER4/JUNB/BCL6/SMAD7/KMT2A/RC3H1/MALT1/HLX/NFKBIZ/TNFSF4/ZC3H12A
GO:0002293	alpha-beta T cell differentiation involved in immune response	50	-0.502368	-1.83114	0.00141723	0.0122382	RC3H2/HMGB1/ZBTB7B/STAT6/RIPK2/RELB/JAK1/IL18/FOXP1/PTGER4/JUNB/BCL6/SMAD7/KMT2A/RC3H1/MALT1/HLX/NFKBIZ/TNFSF4/ZC3H12A
GO:0002294	CD4-positive, alpha-beta T cell differentiation involved in immune response	50	-0.502368	-1.83114	0.00141723	0.0122382	RC3H2/HMGB1/ZBTB7B/STAT6/RIPK2/RELB/JAK1/IL18/FOXP1/PTGER4/JUNB/BCL6/SMAD7/KMT2A/RC3H1/MALT1/HLX/NFKBIZ/TNFSF4/ZC3H12A
GO:0009063	amino acid catabolic process	90	0.4242	1.71235	0.00141114	0.0122382	SHMT2/CBS/LOC102724560/TDO2/PRODH/GOT1/PIPOX/GPT2/ACADSB/GCAT/BLMH/ARHGAP11B/FAH/GLDC/SHMT1/HIBCH/ACAT1/ECHS1/KYAT3/HPD/HMGCL/HSD17B10/ETFB/ABAT/KMO/BCKDHB/HOGA1
GO:0150063	visual system development	321	-0.303773	-1.47284	0.00142054	0.0122481	MFSD2A/SRF/MAF/FOXC2/PRDM1/VAX1/AQP5/ATP8A2/SALL2/NECTIN1/ANGPTL7/PITX2/SPRED2/SIPA1L3/LHX1/TCIRG1/FGF2/SOS1/CHD7/CPAMD8/WNT5B/YY1/BCAR3/NF2/SPRED1/PRICKLE1/JAG1/MAB21L2/CDKN1C/BARHL2/DSCAM/CRYGN/VIM/PDGFRA/MFAP2/SPRY2/CELF4/SLC17A6/SOX11/RET/TFAP2A/DCX/GLI3/FBN1/HIPK2/DIO3/FLT1/PROX1/SH3PXD2B/MAB21L1/LIMK2/NOTCH2/CITED2/TFAP2B/SPRED3/ACHE/PPP1R13L/C3/SOX9/TH/BMPR2/COL4A1/SKIL/TSKU/TGFBR2/COL5A2/…
GO:0006405	RNA export from nucleus	83	0.43531	1.73486	0.00142634	0.0122795	XPOT/HNRNPA1/DDX39B/RAE1/NUP107/THOC7/THOC1/EIF4A3/SMG7/MAGOHB/TPR/SSB/RAN/ENY2/NPM1/THOC2/DHX9/ALKBH5/PABPN1/NCBP1/C12orf50/NUP133/SARNP/NXT1/NXF1/FYTTD1/HNRNPA2B1/XPO5/NUP85/MAGOH/NUP98/IWS1/FMR1/DDX19B/CHTOP/XPO1/POLDIP3/NOL6/NUP153/NUP155
GO:0001558	regulation of cell growth	367	-0.291754	-1.43463	0.00142997	0.0122921	RAB21/MFSD2A/CDKN2A/SRF/MECP2/RND2/CDC73/SYT3/ULK1/NTN1/SEMA4C/DCC/SYT4/CDKN2AIP/RPS6KA3/DCUN1D3/PAK5/TRIM46/HSPA1A/MAP1B/SMURF1/FOXP1/ABL1/YY1/SEMA6C/SIPA1/UNC13A/PPP1R9B/SOCS2/TNC/JADE2/SEMA4D/DISC1/WNT11/DDR1/TRPV2/BARHL2/DSCAM/PML/SERTAD2/BTG1/MACF1/LTBP4/HYAL2/EDN1/BCL6/SMAD7/SEMA3F/NEDD4L/MAPT/FBP1/LIMK1/CRABP2/HBEGF/OLFM1/BMPR2/SPP1/PTPRJ/TGFB2/SEMA3C/ISLR2/MINAR1/MMP14/L1CAM/TGFBR1/SFRP1/…
GO:0043086	negative regulation of catalytic activity	360	-0.292952	-1.43779	0.00143753	0.0123385	PRKN/GNAI2/CAMK2N2/GSKIP/GBA1/TFAP4/AIDA/NFKB1/PICALM/GRM2/LRCH1/SFN/EGLN1/PDPK1/APBA3/DUSP1/ANXA8/CDKN2D/CAMK2A/SPRY4/SERPINA1/HEXIM1/SPOCK3/PPP1R12A/CDKN2A/NEIL1/CBLB/GMIP/DNAJB6/SPOCK2/NOL3/CAAP1/RPS6KA3/SRC/SMCR8/DBNDD2/PPM1F/PRKAR1B/PAQR3/RECK/ANXA8L1/ROCK1/SOCS4/PKIA/HSPB1/ABL1/WWTR1/MGAT5/XIAP/SPRED1/CORO1C/PYCARD/TRIB1/SEMA4D/CDKN1C/YWHAG/IKBKB/BAG2/IL1B/MVP/SPRY2/FNIP1/DUSP7/TIMP2/DBNDD1…
GO:1902075	cellular response to salt	162	-0.358776	-1.58687	0.00144703	0.0124012	GUCA1A/PLEC/ADCY8/GNAI2/CPNE3/AGRN/OPRM1/GNA11/SYT5/BRAF/RGS10/EGR1/XRN1/SYT15/SYT11/MEF2A/MECP2/SYT3/SYT4/NPTX1/SSH1/P2RY2/CIB2/ADCY1/NEK7/DLG4/CHRNB2/SIPA1/PPP1R9B/DMTN/FOSB/ALOX5AP/MDM2/SLC25A24/CHRM2/IQGAP1/JUNB/SYT12/EDN1/RGS8/KCNQ3/CLDN1/SYT13/KCNH1/CDK5R1/ACHE/ADCY7/P2RX3/PDGFB/INHBB/TGM2/MAPK13/ZC3H12A/COL1A1
GO:0016114	terpenoid biosynthetic process	13	0.733024	1.91481	0.00148008	0.0126654	HMGCS1/RDH10/FDPS/PRMT3/RPE65
GO:0030316	osteoclast differentiation	77	-0.434227	-1.71803	0.00150005	0.012817	OSTM1/SNX10/SBNO2/CREB1/SRC/CAMK4/TCIRG1/TOB2/FOXP1/LRRK1/SIGLEC15/CSF1R/JUNB/CARTPT/FBN1/CEBPB/FSTL3/NEDD9/NOTCH2/POU4F1/INPP5D/SFRP1/CCN4/CD109/SH3PXD2A
GO:0070585	protein localization to mitochondrion	125	0.380502	1.61461	0.00151148	0.0128953	DDIT3/RHOU/SREBF2/HSPD1/SAE1/TIMM22/HK2/UBL5/HAX1/MTCH2/TIMM8B/SREBF1/DNAJA1/MFF/AP3B1/TIMM13/AIFM1/NDUFA13/TIMM10B/NMT1/TOMM22/TOMM6/FBXO7/HSP90AA1/TIMM21/TIMM44/ATP5IF1/ARIH2/HSPA4/PARL/BCAP31/TOMM40/TOMM7/OXA1L/TOMM34/MTX2/TIMM9/SIAH3/ROMO1/TIMM23/ATG13/IMMP2L/DNM1L/TOMM20/RNF31/GRPEL1/PITRM1/USP36/FIS1/ISG15/DNLZ/PMPCB/UBE2L3/MTERF4/TIMM17B
GO:1903038	negative regulation of leukocyte cell-cell adhesion	88	-0.419248	-1.69245	0.0015153	0.0129084	RC3H2/HFE/HMGB1/ZBTB7B/CBLB/BTN2A2/DLG5/PELI1/CBFB/ADTRP/SOCS6/SDC4/CD274/BCL6/SMAD7/GLI3/CEBPB/LRRC32/RC3H1/HLX/CD74/WNK1/PAWR/CASP3/RUNX1/TNFSF4/ZC3H12A
GO:0050673	epithelial cell proliferation	339	-0.29713	-1.44427	0.00152801	0.0129972	PPP1R16B/RGN/CDH3/EPPK1/CDK6/IRF6/EGR3/CDH13/ZFP36L1/JAG1/SCAND3/CDKN1C/RASGRF1/FGF1/PTPRN/TNFSF12/FERMT1/TIE1/NRP2/CFLAR/SOX11/LIMS2/CLDN1/PHOX2B/B4GALT1/MTSS1/FZD7/CYP7B1/CEBPB/FLT1/PROX1/VASH1/GDF5/NOTCH2/ESRP2/THBS1/ZEB2/HLX/CCL2/CAV2/SOX9/BMPR2/PDGFB/STAT5A/NFKBIZ/TACSTD2/CDKN2B/TGFB2/FAP/IRS2/BID/DUSP10/COL8A2/MMP14/CCND1/HSPG2/TGFBR1/SFRP1/TGFB1/CAV1/JCAD/TNFAIP3/ITGB3/CD109/LOXL2/PIK3CD
GO:0032755	positive regulation of interleukin-6 production	68	-0.448732	-1.74043	0.00154966	0.0131616	RIPK2/TLR6/C1QTNF4/BCL10/MYD88/ISL1/IL16/PYCARD/CYBA/IL1B/HYAL2/MBP/ARID5A/TLR2/TICAM1/CD74/NOS2/SPON2/F2R/MAPK13/F2RL1/TGFB1/TNFSF4/POU2F2
GO:0060192	negative regulation of lipase activity	11	-0.777695	-1.9615	0.00155441	0.0131823	ANXA8/ANXA8L1/ABL1/PLA2R1/SORT1/APOC1/HDAC9/BICD1/ANGPTL4
GO:0006750	glutathione biosynthetic process	14	0.716776	1.89786	0.00156506	0.0132529	SLC7A11/CHAC1/GGT5/NFE2L2
GO:0030073	insulin secretion	161	-0.356379	-1.57885	0.00157673	0.0133319	ALOX5/GCK/KLF7/TM7SF3/ADCY8/PRKN/BRSK2/CNR1/GNA11/NR1D1/CYB5R4/VSNL1/RAB3A/SLC8B1/F2RL2/SYTL4/PPP3CB/TCIRG1/KCNJ11/ISL1/RPH3AL/GAL/STX1A/ABCC8/GIPR/RAB11FIP5/IL1B/PTPRN/CHGA/REST/NNAT/PTPRN2/CPT1A/CARTPT/ZBED6/SOX4/DOC2B/CCDC186/ADCYAP1/TFAP2B/VGF/IRS1/SNAP25/NOS2/INHBB/ACSL4/IRS2/LRRC8A/ANO1/SFRP1/TRH/F2RL1
GO:0042093	T-helper cell differentiation	49	-0.513764	-1.8691	0.00157969	0.013337	RC3H2/HMGB1/ZBTB7B/STAT6/RIPK2/RELB/JAK1/IL18/FOXP1/PTGER4/JUNB/BCL6/SMAD7/KMT2A/RC3H1/MALT1/HLX/NFKBIZ/TNFSF4/ZC3H12A
GO:0016485	protein processing	188	-0.344666	-1.55809	0.00159858	0.0134508	THBD/GGT1/FADD/THBS1/CAPN2/PLAT/BMP1/CTSS/TLL1/ECEL1/PERP/PCSK5/ECE1/FURIN/CASP3/MMP14/RUNX1/SCG5/PLAU/PLAUR/CTSZ/GSN/PCSK1/MYH9/ADAM19/SERPINE1
GO:2000146	negative regulation of cell motility	256	-0.322098	-1.51656	0.00159931	0.0134508	SPOCK3/RRAS/SRF/MECP2/FBLN1/SPINT2/CLASP2/SAP30/HMOX1/DLG5/NGFR/CARD10/FGF2/RAP2C/RECK/SCAI/ADGRB1/VCL/RGN/SINHCAF/HDAC5/RAP2B/AP1AR/PTGER4/PTPRR/EPPK1/NF2/SPRED1/CORO1C/ADTRP/ABCC8/TRIB1/JAG1/WASL/WNT11/ARHGDIB/TIE1/HYAL2/ADA/SMAD7/TP53INP1/LDLRAD4/LRP1/FRMD5/IL27RA/PADI2/NEDD9/OSBPL8/VASH1/CITED2/DLC1/JUP/THBS1/ZEB2/CCL2/CD74/TACSTD2/PTPRJ/THY1/NDRG4/DUSP10/TPM1/DPYSL3/SFRP1/GREM1/TGFB1/PHLDB2/…
GO:0045859	regulation of protein kinase activity	424	-0.279541	-1.39421	0.00160028	0.0134508	CCNJ/CDKN2A/CBLB/PDGFA/LAT/CD24/CCDC88A/CD40/ACTB/SASH1/TLR6/SRC/TNFRSF10B/SMCR8/DBNDD2/CARD10/CACUL1/PPM1F/ETAA1/PRKAR1B/PAQR3/FGF2/CCNYL1/RAP2C/IL18/DOK7/SOCS4/SLC8A2/PKIA/HSPB1/EFNA1/ABL1/RAP2B/DLG4/WWTR1/ARHGEF5/MAP2K7/SPRED1/CORO1C/ERBB3/PYCARD/TRIB1/DIRAS3/CDKN1C/YWHAG/FGF1/IL1B/TENM1/MVP/IQGAP1/CSF1R/SPRY2/RASGRP1/DUSP7/DBNDD1/AGAP2/HYAL2/EDN1/CDK5R2/MMD/CARTPT/TCIM/TNFSF15/CCNG2/CCN1/SH3B…
GO:0050852	T cell receptor signaling pathway	100	-0.388963	-1.60908	0.00161846	0.0135836	BRAF/RC3H2/BTN3A1/EZR/CBLB/PLCG1/LAT/BTN2A2/RIPK2/BCL10/ABL1/IKBKB/THEMIS2/CACNB4/ADA/TRAC/CACNB3/RC3H1/MALT1/WNK1/INPP5D/NFKBIZ/PTPRJ/THY1/PAWR/CARD11/ZC3H12A/PIK3CD
GO:0070778	L-aspartate transmembrane transport	11	0.772704	1.93027	0.00162439	0.0136132	SLC1A5/SLC1A4/SLC1A3/SLC25A22/SLC25A18
GO:0032369	negative regulation of lipid transport	20	-0.656811	-1.91598	0.00163925	0.0137176	NR1H3/PLA2R1/APOC1/THBS1/IRS2/ITGB3/ITGAV
GO:0072655	establishment of protein localization to mitochondrion	119	0.382111	1.61136	0.00164191	0.0137196	DDIT3/RHOU/SREBF2/HSPD1/SAE1/TIMM22/HK2/UBL5/HAX1/MTCH2/TIMM8B/SREBF1/DNAJA1/MFF/AP3B1/TIMM13/AIFM1/NDUFA13/TIMM10B/NMT1/TOMM22/TOMM6/FBXO7/HSP90AA1/TIMM21/TIMM44/ATP5IF1/ARIH2/HSPA4/PARL/BCAP31/TOMM40/TOMM7/OXA1L/TOMM34/MTX2/TIMM9/SIAH3/ROMO1/TIMM23/ATG13/IMMP2L/TOMM20/RNF31/GRPEL1/PITRM1/USP36/FIS1/DNLZ/PMPCB/UBE2L3/MTERF4/TIMM17B
GO:2000401	regulation of lymphocyte migration	46	-0.518764	-1.85888	0.00164678	0.0137209	LRCH1/STK10/ITGA4/SLC8B1/JAM2/MSN/ABL1/PYCARD/ADTRP/WASL/IL27RA/PADI2/NEDD9/TMEM102/FADD/CCL20/CCL2/WNK1/ABL2/ITGB3
GO:0007423	sensory organ development	463	-0.272618	-1.37137	0.00164689	0.0137209	FZD3/MFSD2A/SRF/MAF/FOXC2/PRDM1/VAX1/AQP5/NTN1/ATP8A2/SALL2/NECTIN1/ANGPTL7/PITX2/SPRED2/GSDME/SIPA1L3/PLS1/ATP8B1/LHX1/TCIRG1/FGF2/SOS1/PRRX1/CHD7/COL11A1/CPAMD8/WNT5B/YY1/MYO6/BCAR3/NF2/SPRED1/PRICKLE1/JAG1/MAB21L2/DDR1/CDKN1C/BARHL2/DSCAM/CRYGN/VIM/SDC4/PDZD7/PDGFRA/MFAP2/SPRY2/CELF4/FZD6/SLC17A6/EDN1/SOX11/BCL2L11/RET/TFAP2A/DCX/GLI3/CYTL1/PHOX2B/FBN1/HIPK2/DIO3/FLT1/SLC4A7/GABRA5/PROX1/SH3PX…
GO:0000305	response to oxygen radical	22	0.628813	1.88988	0.00166015	0.0137909	H19/NQO1/FBLN5/BMP7/NFE2L2/PRDX1/CD36/SOD1/FANCC
GO:0032527	protein exit from endoplasmic reticulum	45	0.503407	1.78139	0.00165823	0.0137909	HERPUD1/HSP90B1/INSIG1/SEL1L/SYVN1/FAF2/HM13/TMEM129/SELENOS/RHBDD1/AUP1/BCAP31/SAR1A/EDEM1/DERL1/UFD1/CD81/UBAC2/VCP/RANGRF
GO:0072577	endothelial cell apoptotic process	45	-0.510496	-1.8086	0.00167307	0.0138779	THBS1/CCL2/BMPR2/ANGPTL4/TGFB1/TNFAIP3/ITGB3/GAS6/SERPINE1
GO:0009071	serine family amino acid catabolic process	13	0.72664	1.89813	0.00168306	0.0139404	SHMT2/CBS/LOC102724560/GLDC/SHMT1
GO:0051255	spindle midzone assembly	12	0.746685	1.91641	0.00168657	0.0139492	PRC1/MLH1/KIF23/KIF4A/BIRC5/CDCA8
GO:0007250	activation of NF-kappaB-inducing kinase activity	15	-0.712981	-1.93598	0.0016909	0.0139647	TIRAP/TRAF2/TLR6/TNFRSF10B/CARD10/TNFSF15/MALT1/TNFRSF10A/IRAK1/CHI3L1
GO:0050820	positive regulation of coagulation	23	-0.645163	-1.93866	0.00170263	0.0140208	DMTN/THBD/THBS1/PLAT/F2R/PLAU/SERPINE1
GO:1903317	regulation of protein maturation	52	-0.477505	-1.74086	0.00170263	0.0140208	XIAP/MDM2/RASAL2/BAG2/SOX4/THBS1/PLAT/MMP14/RUNX1/PLAU/PLAUR/CTSZ/GSN/MYH9/SERPINE1
GO:1902106	negative regulation of leukocyte differentiation	73	-0.44066	-1.72285	0.00170721	0.0140382	CBFB/TOB2/CDK6/TRIB1/CARTPT/BCL6/SMAD7/GLI3/FBN1/FSTL3/RC3H1/HLX/CD74/INPP5D/RUNX1/SFRP1/TNFSF4/ZC3H12A/INHBA
GO:0034599	cellular response to oxidative stress	219	0.329617	1.51786	0.00171372	0.0140635	H19/SLC7A11/PENK/SESN2/PYCR1/DDR2/NQO1/ATF4/EDNRA/FBLN5/EPAS1/GAS5/LONP1/FANCD2/GPX8/ALDH3B1/G6PD/MAP2K4/GPR37/RPS3/TREX1/FYN/RACK1/EIF2S1/PRKD1/BMP7/CDK1/TMEM161A/HM13/MET/PPIA/PARP1/SELENOS/FOXO1/NFE2L2/AIFM1/PDCD10/ERMP1/PYCR2/SNCA/PRDX1/PPIF/GSR/MAPKAP1/PCNA/TOP2B/PARK7/PTPRK/NUDT2/CD36/SIRT1/ABCC1/SOD1/MPV17L2/SLC25A14/CHCHD2/SIRT2/FANCC/ZNF580/PRDX5
GO:0022604	regulation of cell morphogenesis	222	-0.322764	-1.49454	0.00171524	0.0140635	CLDN3/SYT2/CDC42SE1/DBN1/CDKL5/OSTN/CUX1/PRKN/CXCR4/SS18L1/MYO10/PTK2/GNA13/PLXNA3/BRWD3/ANKRD27/ITSN2/FGD4/EZR/NTNG2/RAB21/MFSD2A/MECP2/SYT3/BCL9L/SYT4/PARVA/DNMBP/SRC/LIMD1/MSN/SMURF1/CAMK2B/DLG4/UNC13A/FES/NF2/DMTN/CORO1C/SEMA4D/DAPK3/FGD6/ITGA7/PLEKHO1/CSF1R/MACF1/PLXNA1/CDC42EP3/NEDD4L/BRWD1/F11R/SH3D19/WDR1/FMNL3/DLC1/CLDN4/CCL2/FMNL1/PALM2AKAP2/ATP10A/PLXNC1/FBLIM1/PARVB/TPM1/PLXND1/MYH9/E…
GO:0061430	bone trabecula morphogenesis	12	-0.746913	-1.93406	0.001719	0.014074	SEMA4D/SFRP1/GREM1/MMP2/COL1A1
GO:0001768	establishment of T cell polarity	11	-0.775257	-1.95535	0.00173262	0.0141651	ABL1/DOCK2/ABL2/GSN/MYH9
GO:0072337	modified amino acid transport	36	0.549929	1.86385	0.00173935	0.0141997	SLC7A11/SLC16A9/SLC1A4/FOLR1/SLC5A6/SLC7A3/LRP2/SLC7A2
GO:0034508	centromere complex assembly	30	0.576529	1.88552	0.00174766	0.0142288	CENPF/DLGAP5/NASP/CENPE/CENPW/CENPP/CENPN/ITGB3BP/OIP5/H3-3B/KNTC1/CENPO/CENPI/CENPA
GO:0050671	positive regulation of lymphocyte proliferation	93	-0.397754	-1.62145	0.00175043	0.0142288	WNT3A/PRKCQ/NFATC2/PNP/TACR1/TIRAP/EBI3/STAT5B/TLR4/GPAM/CCDC88B/HMGB1/TNFSF9/CD6/CD24/CD40/RIPK2/PELI1/MYD88/KITLG/IL18/CHRNB2/PYCARD/IL1B/CD274/ADA/BCL6/FADD/CLCF1/TICAM1/ZP4/CD74/TGFBR2/CD70/IRS2/BST1/TNFSF4/CARD11/EPHB2
GO:0010927	cellular component assembly involved in morphogenesis	93	-0.397137	-1.61894	0.00175043	0.0142288	FLII/TMOD1/CD9/TENM4/MEF2A/SRF/CLASP2/TMOD2/TMF1/CCDC136/PDGFRA/OBSCN/AKAP13/CFLAR/EDN1/WDR1/PROX1/LMOD1/TLR2/PHLDB1/KRT19/MYL9/TPM1/CSRP1/PHLDB2/ITGB1/ANKRD1
GO:0051984	positive regulation of chromosome segregation	27	0.598817	1.91473	0.00177832	0.0144143	CDC6/NCAPG/CCNB1/BIRC5/CDK1/CDCA8/SMC4/SMC2/NCAPH2/NCAPG2/NCAPD2/NCAPD3/SIRT2
GO:0007093	mitotic cell cycle checkpoint signaling	138	0.376371	1.6206	0.00177627	0.0144143	CDC6/TTK/CENPF/FANCD2/SPC24/BUB1B/MAD2L2/SETMAR/BUB1/CCNB1/NDC80/TREX1/BIRC5/NOP53/CDC20/ZWILCH/NAE1/DTL/SPDL1/RPL26/CDK1/PLK1/CDCA8/IK/LCMT1/CDK5RAP2/EME1/TPR/NUF2/VPS4A/INTS3/CHEK1/ANAPC15/TICRR/BLM/APC
GO:0033690	positive regulation of osteoblast proliferation	11	-0.774676	-1.95388	0.00179202	0.0145046	ABL1/CCN1/IGF1R/ITGB3/ITGAV/CTHRC1
GO:0036003	positive regulation of transcription from RNA polymerase II promoter in response to stress	17	0.679186	1.88727	0.00179815	0.0145336	DDIT3/HSPA5/ATF4/ATF3/VEGFA/NFE2L2/CREB3L1
GO:0001541	ovarian follicle development	44	-0.508376	-1.79419	0.00180434	0.0145629	CEBPB/VGF/NPR2/PTX3/INHBB/MMP14/LFNG/MMP2/INHBA
GO:0010632	regulation of epithelial cell migration	202	-0.338764	-1.55124	0.00181084	0.0145946	RRAS/MAP4K4/MECP2/FOXC2/PLCG1/CLASP2/CD40/SASH1/HMOX1/AKT3/SRC/CARD10/PPM1F/ARF6/FGF2/ETS1/ADGRB1/FOXP1/HSPB1/EFNA1/ABL1/HDAC5/PTPRR/EPPK1/SPRED1/CORO1C/MAP3K3/DOCK5/FGF1/MACF1/NRP2/EDN1/GLIPR2/PROX1/VASH1/JUP/HDAC9/THBS1/HBEGF/SOX9/BMPR2/PDGFB/STAT5A/MMP9/TACSTD2/TGFBR2/TGFB2/ITGA2/IRS2/DUSP10/SH3BP1/ITGA3/TGFB1/JCAD/ITGB3/SRPX2/ZC3H12A/PIK3CD
GO:0015824	proline transport	10	0.757301	1.85054	0.00181553	0.0146116	SLC7A5/SLC1A4/SLC3A2/SLC6A15
GO:0072175	epithelial tube formation	126	-0.381417	-1.63486	0.00182741	0.0146865	BCL10/FGF2/GDNF/ST14/ABL1/PRICKLE1/SDC4/FZD6/RET/CELSR1/ADM/MIB1/PROX1/CITED2/DLC1/LUZP1/SOX9/PTK7/TGFB2/VASP/PODXL/CASP3/SFRP1/GREM1/TGFB1/SPINT1/PIK3CD/CTHRC1
GO:0015833	peptide transport	201	-0.334808	-1.52746	0.00183568	0.0147321	BRSK2/CNR1/GNA11/GABBR1/NR1D1/CYB5R4/VSNL1/HFE/RAB3A/SLC8B1/CPE/F2RL2/SYTL4/PPP3CB/TCIRG1/KCNJ11/ISL1/CHD7/RPH3AL/SLC15A4/GAL/STX1A/ABCC8/SMPD3/GIPR/RAB11FIP5/IL1B/PTPRN/CHGA/REST/NNAT/EDN1/PTPRN2/CPT1A/CRH/CARTPT/RAB8B/ZBED6/SOX4/HTR2C/DOC2B/CCDC186/ADCYAP1/TFAP2B/VGF/IRS1/SNAP25/CD74/NOS2/INHBB/ACSL4/IRS2/LRRC8A/ANO1/SFRP1/TRH/F2RL1/ABCA1
GO:1902236	negative regulation of endoplasmic reticulum stress-induced intrinsic apoptotic signaling pathway	18	0.67122	1.91437	0.00184946	0.0148166	HERPUD1/XBP1/HYOU1/SYVN1/TMBIM6/SELENOS/CREB3L1/CREB3/PARK7
GO:0070373	negative regulation of ERK1 and ERK2 cascade	58	-0.48094	-1.78105	0.00185142	0.0148166	EZR/FBLN1/BTN2A2/SPRED2/ABL1/PTPRR/SPRED1/SPRY2/NDRG2/TIMP3/SIRPA/SPRED3/C1QL4/DUSP6/DUSP26/DUSP10/TNIP1/DUSP4/EPHB2/LIF
GO:0098534	centriole assembly	46	0.510844	1.81009	0.0018742	0.0149778	CDC20B/CETN2/CEP295/PLK4/STIL/ALMS1/WDR62/CCDC78/CDK5RAP2/CEP63/SPICE1/NPM1/RTTN/BRCA1/MDM1/CENPJ
GO:1904019	epithelial cell apoptotic process	106	-0.39612	-1.65649	0.00188638	0.015054	PLCG1/CDH5/CD40/DNMT3A/HMOX1/ARF6/NPC1/ABL1/TMF1/TIA1/ZFP36L1/WNT11/CFLAR/PLA2R1/BOK/THBS1/CCL2/BMPR2/NFKBIZ/TGFBR2/BID/IGF1R/CASP3/ANGPTL4/TGFB1/GSN/TNFAIP3/ITGB3/GAS6/SERPINE1
GO:0098900	regulation of action potential	49	-0.509107	-1.85216	0.00190919	0.0151298	GBA1/CNR1/FGF12/CACNA2D1/CTNNA3/KCNAB2/MECP2/RNF207/SLC8A2/CHRNB2/SLC4A3/KCNE3/KCNQ3/FLNA/CXADR/CACNB3/DSG2/DSC2/JUP/CAV1/DSP
GO:0008347	glial cell migration	50	-0.493396	-1.79844	0.00190593	0.0151298	WDR47/CD9/TSPO/NDN/SRGAP2C/RRAS/AZU1/NTN1/RRAS2/DISC1/SUN2/ZMIZ1/CDK5R2/GLI3/CDK5R1/CCL2/TGFB2/MMP14/PTPRB/CSPG4
GO:0071260	cellular response to mechanical stimulus	63	-0.467192	-1.77757	0.00189909	0.0151298	CD40/TNFRSF10B/BCL10/MYD88/FGF2/SCX/PTGER4/WNT11/TLR5/IL1B/PDE2A/F11R/TNFRSF10A/FADD/PIEZO1/SOX9/ITGA2/IGF1R/ITGB3/ANKRD1/COL1A1
GO:0099504	synaptic vesicle cycle	186	-0.333754	-1.51752	0.00190915	0.0151298	FBXL20/SLC4A8/DOC2A/GRIK5/STXBP5/OPHN1/ABCA13/DVL1/AP3B2/SYT7/WNT3A/PTEN/SYT2/BRSK1/UNC13C/NLGN3/PRKN/DNM2/SLC17A7/PICALM/AP3S1/BRSK2/DNAJC6/AMPH/PPFIA3/SLC32A1/STX3/SYT5/BLOC1S6/BRAF/ITSN2/SCRN1/RAB3A/SYT11/SYNJ1/SLC18A2/STXBP1/PPP3CB/ACTB/ATP6V1G1/PRKCG/SYT4/PPFIA2/SNPH/FBXO45/ARF6/PRKAR1B/PPP3R1/SNCB/ROCK1/SV2A/UNC13A/TPRG1L/FCHO2/STX1A/PIP5K1C/SEPTIN5/DNM3/SV2C/CACNB4/SLC17A6/SYT12/CPLX2/SYN1…
GO:0008015	blood circulation	379	-0.289955	-1.42912	0.00190571	0.0151298	CACNA2D1/ZDHHC21/SHOX2/NTSR1/CTNNA3/GAA/HTR1D/AZU1/MYOF/MEF2A/HRH2/MECP2/FOXC2/CDH5/SCN3B/OXTR/GSTO1/SRC/TMEM65/ATP1A3/P2RY2/HOPX/ISL1/RNF207/CHD7/ROCK1/SLC8A2/ABL1/NDST2/MDM2/ABCC8/NAV2/DOCK5/CHRM2/SLC4A3/KCNE3/BDKRB2/CELF2/POSTN/CHGA/PDE2A/KLF2/GCH1/ACTA2/KCND2/EDN1/ADA/CARTPT/SMAD7/FLNA/OPRL1/CXADR/ACSM3/NEDD4L/KCNMA1/FLI1/ADM/DSG2/GATA6/DSC2/JUP/ZEB2/COL1A2/PPP1R13L/NPR2/HBEGF/TH/BMPR2/PDGFB/…
GO:0048675	axon extension	116	-0.382007	-1.60846	0.00195733	0.0154896	RAB21/SRF/PPP3CB/ULK1/NTN1/SEMA4C/TRIM46/MAP1B/VCL/SMURF1/ABL1/SEMA6C/SEMA4D/DISC1/TRPV2/BARHL2/DSCAM/MACF1/NRP2/EDN1/SEMA3F/MAPT/LIMK1/OLFM1/BMPR2/SEMA3C/ISLR2/DCLK1/RAPH1/L1CAM/ITGB1/SEMA7A/FN1
GO:0048565	digestive tract development	101	-0.391652	-1.62088	0.0019799	0.0156464	GLI2/WNT11/PDGFRA/C1GALT1/SOX11/CLMP/ADA/RET/GLI3/TIGAR/PKD1/GATA6/DACT1/HLX/NPR2/SOX9/TGFB2/PCSK5/FOXL1/SFRP1/PDGFC/CXCL8
GO:0110053	regulation of actin filament organization	237	-0.321217	-1.48905	0.0019926	0.0157249	HIP1R/CLASP2/ARPC5/CCDC88A/TMOD2/ARHGEF10L/PPM1F/MYADM/ARF6/SSH1/ROCK1/ABL1/AP1AR/PTGER4/TMSB15B/TMSB15C/ARHGEF5/NF2/DMTN/PYCARD/WNT11/FCHSD1/SDC4/TENM1/SPTB/CARMIL3/FLNA/MTSS1/CDC42EP3/F11R/WDR1/CGNL1/LMOD1/SHANK1/DLC1/SVIL/SYNPO/LIMK1/PPFIA1/SPTBN2/TACSTD2/VASP/SH3BP1/CAPG/PAK3/TPM1/TGFBR1/CCN2/SFRP1/F2RL1/GSN/PHLDB2
GO:0042438	melanin biosynthetic process	23	0.632387	1.92742	0.00200437	0.0157959	SLC7A11/TYRP1/PMEL/RAB38/TYR/DCT/OCA2
GO:0007269	neurotransmitter secretion	130	-0.371941	-1.60509	0.00203389	0.0159842	FBXL20/SLC4A8/DOC2A/GRIK5/STXBP5/NR4A1/DVL1/SYT7/SYT2/BRSK1/UNC13C/PRKN/PPFIA3/SLC32A1/STX3/SYT5/BLOC1S6/BRAF/CAMK2A/RAB3A/SYT11/MYOF/SYNJ1/GPR158/SLC30A1/STXBP1/PNKD/PRKCG/SYT4/PPFIA2/SNPH/FBXO45/STXBP2/RPH3AL/SV2A/UNC13A/TPRG1L/STX1A/PIP5K1C/ABCC8/SEPTIN5/LIN7C/SV2C/CACNB4/NRXN2/SYT12/PTPRN2/CPLX2/SYN1/SV2B/SYN3/NRXN1/DOC2B/SYP/STX1B/SNAP25/DYSF
GO:0099643	signal release from synapse	130	-0.371941	-1.60509	0.00203389	0.0159842	FBXL20/SLC4A8/DOC2A/GRIK5/STXBP5/NR4A1/DVL1/SYT7/SYT2/BRSK1/UNC13C/PRKN/PPFIA3/SLC32A1/STX3/SYT5/BLOC1S6/BRAF/CAMK2A/RAB3A/SYT11/MYOF/SYNJ1/GPR158/SLC30A1/STXBP1/PNKD/PRKCG/SYT4/PPFIA2/SNPH/FBXO45/STXBP2/RPH3AL/SV2A/UNC13A/TPRG1L/STX1A/PIP5K1C/ABCC8/SEPTIN5/LIN7C/SV2C/CACNB4/NRXN2/SYT12/PTPRN2/CPLX2/SYN1/SV2B/SYN3/NRXN1/DOC2B/SYP/STX1B/SNAP25/DYSF
GO:0048659	smooth muscle cell proliferation	116	-0.381371	-1.60578	0.00203846	0.015998	P2RY6/HMOX1/SRC/MYD88/FGF2/IL18/FOXP1/MDM2/CDH13/TRIB1/SMPD3/JUN/NDRG2/EDN1/THBS1/HBEGF/BMPR2/PDGFB/MMP9/NDRG4/ITGA2/IGF1R/TPM1/TGFB1/CCN4/IRAK1/CNN1/TNFAIP3/ITGB3/MMP2
GO:1902235	regulation of endoplasmic reticulum stress-induced intrinsic apoptotic signaling pathway	29	0.577258	1.88336	0.0020567	0.0161092	DDIT3/HERPUD1/XBP1/HYOU1/SYVN1/ERP29/TMBIM6/SELENOS/CREB3L1/CREB3/PARK7/SIRT1/NCK1/PTPN2/EIF2AK3
GO:0060986	endocrine hormone secretion	39	-0.528204	-1.80534	0.00205831	0.0161092	WNK4/TBX3/TSPO/RAB11FIP3/TMF1/GAL/RAB11FIP5/IL1B/FOXD1/CRH/RAB8B/NIBAN2/SPP1/INHBB/C1QTNF1/INHBA
GO:0033687	osteoblast proliferation	29	-0.591897	-1.87825	0.00206331	0.0161262	EIF2AK2/ABL1/NF2/MN1/JUNB/CCN1/IGF1R/SFRP1/GREM1/ITGB3/ITGAV/CTHRC1
GO:0030111	regulation of Wnt signaling pathway	296	-0.299559	-1.43853	0.0020725	0.0161757	PPM1A/SRC/LIMD1/HECW1/FGF2/CCNYL1/ISL1/RECK/TAX1BP3/DIXDC1/ABL1/WNT5B/CDH3/LRRK1/WWTR1/FRMD8/XIAP/PRICKLE1/DISC1/WNT11/TLE2/DAPK3/FERMT1/UBE2B/MACF1/FZD6/RNF213/ALPK2/GLI3/CSNK1E/TLE5/FZD7/LRP1/HIC1/LRP4/SOX4/AMER2/TLR2/CYLD/JUP/APCDD1L/ZEB2/DACT1/SOX9/WNK1/PTK7/TSKU/SMURF2/FOXL1/SFRP1/ITGA3/GREM1/TGFB1/CAV1/CCN4/TNFAIP3/COL1A1/CTHRC1
GO:0098773	skin epidermis development	96	-0.401227	-1.6427	0.00207598	0.0161807	LGR4/PLEC/GBA1/TNFRSF19/SFN/NUMA1/ZDHHC21/FZD3/SRF/PDGFA/NGFR/SOS1/MYSM1/IL18/CDH3/GAL/GLI2/FERMT1/FZD6/UGCG/CLDN1/LRP4/GATA6/CLDN4/SOX9/NFKBIZ/TGFB2/WNT10A/CD109/KRT17/INHBA
GO:0042634	regulation of hair cycle	22	-0.65216	-1.92794	0.00208177	0.0162036	MSX2/CLOCK/SMAD4/FST/NUMA1/NGFR/MYSM1/CDH3/GAL/FERMT1/TSKU/TGFB2/KRT17
GO:0008608	attachment of spindle microtubules to kinetochore	47	0.50217	1.80258	0.0021064	0.0163505	SPC24/CCNB1/NEK2/NDC80/SPAG5/BIRC5/CDT1/EML4/ZWILCH/CENPE/KIF2C/CDCA8/NUF2/APC/KNTC1/BOD1/SIRT2
GO:0030010	establishment of cell polarity	142	-0.363618	-1.58563	0.00210417	0.0163505	MISP/SIPA1L3/ARF6/MSN/TCIRG1/MAP1B/ROCK1/ABL1/SIPA1/WWC1/PRICKLE1/CORO7/FERMT1/SPRY2/FSCN1/ALPK2/FRMD4A/PKD1/DOCK2/PTK7/AMOTL1/PLEKHG3/IGF1R/SH3BP1/ABL2/LAMA1/GSN/PHLDB2/ITGB1/MYH9
GO:1990440	positive regulation of transcription from RNA polymerase II promoter in response to endoplasmic reticulum stress	10	0.752599	1.83905	0.00212093	0.0164409	DDIT3/HSPA5/ATF4/ATF3
GO:0035148	tube formation	137	-0.364726	-1.58555	0.00214028	0.0165682	BCL10/FGF2/GDNF/ST14/ABL1/PRICKLE1/SDC4/FZD6/BCL2L11/RET/CELSR1/ADM/MIB1/PROX1/CITED2/DLC1/LUZP1/SOX9/PTK7/TGFB2/VASP/PODXL/TGM2/CASP3/SFRP1/GREM1/TGFB1/SPINT1/PIK3CD/CTHRC1
GO:0015803	branched-chain amino acid transport	13	0.716597	1.8719	0.00222684	0.0171776	SLC7A5/SLC3A2/SLC6A15/SLC7A8
GO:0090303	positive regulation of wound healing	46	-0.51172	-1.83364	0.00222592	0.0171776	DMTN/FERMT1/CLDN1/THBD/THBS1/CLDN4/PLAT/HBEGF/F2R/PLAU/MYLK/CCN4/ITGB1/SERPINE1
GO:0048732	gland development	353	-0.288761	-1.41869	0.00222807	0.0171776	FEM1B/TG/HFE/VDR/ZDHHC21/ZBTB7B/STAT6/ZNF703/SRF/PDGFA/HOXB3/XDH/CREB1/NTN1/OXTR/IGSF3/PITX2/SRC/CTC1/ARF6/ARID5B/MSN/FGF2/ISL1/NPC1/ELF3/RGN/ABL1/JARID2/IRF6/PLAG1/SOCS2/PCK1/TNC/GLI2/WNT11/DDR1/CDKN1C/PML/FGF1/PDGFRA/CSF1R/CACNB4/CFLAR/EDN1/ADA/PLXNA1/LIMS2/BCL2L11/CPT1A/CRH/CLDN1/GLI3/HIPK2/CYP7B1/CEBPB/ONECUT2/NCOR2/PKD1/PROX1/GATA6/CSMD1/SLC29A1/FADD/NOTCH2/CITED2/ESRP2/HLX/SOX9/STAT5A/CDKN2…
GO:0010811	positive regulation of cell-substrate adhesion	104	-0.405403	-1.68612	0.00223414	0.0172011	EFEMP2/RRAS/MAP4K4/ARPC2/SPOCK2/PPM1F/MYADM/ROCK1/ABL1/CDK6/CDH13/DISC1/DOCK5/SDC4/FERMT1/LIMS2/FLNA/COL16A1/CCN1/NEDD9/LIMS1/JUP/EDIL3/PDGFB/PTPRJ/THY1/SFRP1/ITGA3/ITGB3/ITGA5/FN1
GO:0009913	epidermal cell differentiation	133	-0.363989	-1.56955	0.00225076	0.0173055	PITX2/GSDME/PLS1/FGF2/ROCK1/ST14/CDH3/MYO6/IRF6/ZFP36L1/JAG1/PDZD7/CFLAR/UGCG/SLC4A7/GATA6/TXNIP/MAFF/ETV4/NFKBIZ/CASP3/PALLD/TRIM16/CD109/DSP/KRT17/KRT7
GO:0042063	gliogenesis	275	-0.30568	-1.46081	0.00225758	0.0173345	TSPO/NR1D1/TENM4/CUL4B/NDN/LAMC3/SRGAP2C/RRAS/AZU1/MECP2/VAX1/NTN1/RRAS2/METTL14/RNF112/SLC25A46/MYD88/PPP3R1/FGF2/ABL1/SLC45A3/CDK6/NF2/PLAG1/ERBB3/ABCC8/HAPLN4/DISC1/NCAN/VIM/IL1B/EGR2/CSF1R/SUN2/ZNF365/ZMIZ1/B4GALT6/SOX11/CDK5R2/GLI3/PHOX2B/MMP24/LRP1/MXRA8/NDRG1/HAPLN1/SOX4/NAB1/CDK5R1/MAPT/WDR1/TSPAN2/BOK/TLR2/TTBK1/CLCF1/ZEB2/MAL/CCL2/FGF5/SOX9/CDKN2B/TGFB2/DUSP10/ANO1/PLP1/MMP14/VCAN/HAPLN…
GO:1901990	regulation of mitotic cell cycle phase transition	310	0.304227	1.44386	0.00230333	0.017662	RGCC/DDR2/ADAMTS1/CDC6/TTK/CENPF/DLGAP5/SPC24/BUB1B/E2F1/MAD2L2/CDC25B/BUB1/CDKN2C/CCNB1/NDC80/ID2/USP47/TREX1/BIRC5/UBE2C/NOP53/FAM107A/CDC20/GPNMB/RRM1/ZWILCH/STIL/NAE1/DTL/BRD7/SPDL1/RPL26/CENPE/CDK1/PLK1/CDCA8/CDK2AP2/RAD51B/IK/PSME2/LCMT1/ACTL6A/CDC16/PLRG1/CDK5RAP2/TPR/CPSF3/NUF2/RIOK2/VPS4A/INTS3/CHEK1/ANAPC5/RDX/ANLN/ANAPC15/TICRR/CDC25A/MIIP/BLM/FBXO7/APC/ACVR1/NACC2/ZFP36L2/PRMT2/BRCA1/…
GO:1902175	regulation of oxidative stress-induced intrinsic apoptotic signaling pathway	34	0.550156	1.86389	0.00235414	0.0180272	PYCR1/ATF4/IL10/PRODH/FYN/RACK1/PPIA/PARP1/NFE2L2/P4HB/PARK7/FBXO7/SIRT1/SOD1
GO:0061082	myeloid leukocyte cytokine production	42	-0.529857	-1.85432	0.0023619	0.0180297	RIPK2/BCL10/MYD88/PYCARD/NLRX1/BCL6/TICAM2/TICAM1/CD74/TGFB2/SPON2/AXL/TGFB1/SEMA7A
GO:1900087	positive regulation of G1/S transition of mitotic cell cycle	36	0.540307	1.83124	0.0023593	0.0180297	RGCC/DDR2/ADAMTS1/CDC6/RRM1/STIL/PLRG1/CPSF3/RDX/RRM2/PLCB1/CCND2/CENPJ/EGFR/MTBP/MEPCE/STOX1
GO:0008361	regulation of cell size	173	-0.343516	-1.53968	0.00236504	0.0180297	RAB21/WDTC1/SRF/RND2/CREB1/ULK1/NTN1/SEMA4C/DCC/AKT3/TRIM46/MSN/MAP1B/SMURF1/ABL1/SEMA6C/SEMA4D/DISC1/TRPV2/BARHL2/DSCAM/RAP1GAP2/MACF1/EDN1/RET/SEMA3F/SLC12A6/LRRC8E/MAPT/KCNMA1/VAV2/LIMK1/CRABP2/OLFM1/BMPR2/SPP1/WNK1/LRRC8A/SEMA3C/ISLR2/L1CAM/SEMA7A/FN1
GO:0051896	regulation of phosphatidylinositol 3-kinase/protein kinase B signal transduction	175	-0.342991	-1.53812	0.00237033	0.0180297	ERBB3/SEMA4D/DDR1/PDGFRA/PHLDA3/CSF1R/SPRY2/HYAL2/RET/SH2B3/FLT1/OSBPL8/THBS1/PLEKHA1/HBEGF/SOX9/PDGFB/PTPRJ/NOX4/TGFB2/AXL/IGF1R/F2R/C1QTNF1/PIK3IP1/TGFBR1/PDGFC/F2RL1/TGFB1/ITGB1/GAS6/PIK3CD/CHI3L1/FN1
GO:0050708	regulation of protein secretion	208	-0.32721	-1.50788	0.00236915	0.0180297	OPRM1/BRSK2/TLR4/CNR1/GNA11/ATP13A2/CD2AP/RHBDF1/TMEM132A/NR1D1/IER3IP1/VSNL1/SLC8B1/RAB11FIP3/F2RL2/SYTL4/PPP3CB/SYT4/ARF6/TCIRG1/KCNJ11/ISL1/RPH3AL/NR1H3/STX1A/ADTRP/ABCC8/GIPR/RAB11FIP5/IL1B/CHGA/REST/NNAT/CPT1A/CARTPT/FRMD4A/ZBED6/SOX4/DOC2B/TLR2/TFAP2B/ACHE/IRS1/SNAP25/NOS2/INHBB/TGFB2/ACSL4/IRS2/LRRC8A/ANO1/ABCG1/F2R/SFRP1/TRH/RHBDF2/F2RL1/TGFB1/PCSK1/ANKRD1
GO:0034109	homotypic cell-cell adhesion	72	-0.431552	-1.68226	0.0024076	0.0182887	PLEK/TLN1/PEAR1/CD9/CTNNA3/ZNF703/STXBP1/ACTB/ANK3/JAK1/VCL/HSPB1/RAP2B/MEGF10/PDGFRA/FLNA/SH2B3/CXADR/F11R/DSG2/DSC2/JUP/MYL9/C1QTNF1/CSRP1/PLAUR/ITGB3/MYH9/DSP
GO:0050870	positive regulation of T cell activation	176	-0.340386	-1.53179	0.00242564	0.0184012	CCDC88B/HMGB1/KLHL25/ZBTB7B/TNFSF9/CD6/CD24/ACTB/BTN2A2/RIPK2/SRC/CBFB/BCL10/KITLG/IL18/ABL1/EGR3/PCK1/PYCARD/GLI2/ARID1B/IL1B/CD274/RASGRP1/MAP3K8/ZMIZ1/ADA/BCL6/GLI3/SOX4/SIRPA/MALT1/FADD/HLX/CCL2/ZP4/LGALS1/CD74/NFKBIZ/TGFBR2/THY1/CD70/DUSP10/ABL2/RUNX1/CAV1/TNFSF4/CARD11
GO:0045582	positive regulation of T cell differentiation	86	-0.41358	-1.66434	0.00243051	0.0184135	PNP/NFKBID/FOXO3/PBRM1/ARID2/ACTL6B/STAT5B/KLHL25/ZBTB7B/TNFSF9/ACTB/BTN2A2/RIPK2/CBFB/IL18/EGR3/PCK1/GLI2/ARID1B/RASGRP1/ZMIZ1/ADA/BCL6/GLI3/SOX4/MALT1/HLX/CD74/NFKBIZ/TGFBR2/DUSP10/RUNX1/TNFSF4
GO:0006888	endoplasmic reticulum to Golgi vesicle-mediated transport	121	0.374584	1.58604	0.00244469	0.0184883	INSIG1/HYOU1/YIF1A/ERGIC3/SCFD1/PPP6C/COPB2/COPE/SEC23B/COPB1/TRAPPC2L/TMED2/P4HB/ARCN1/LMAN2/MIA2/USO1/STX17/MIA3/TRAPPC8/COPG2/STX5/BCAP31/SAR1A/LMAN2L/TRAPPC13/YKT6/CNIH4/TMED10/SEC23IP/COPA/TRAPPC12/KDELR2/TBC1D20/VCP/COPG1/RANGRF/KDELR1/SEC24C/KLHL12/STX18/TRAPPC4/TMED3/TRAPPC3/TRAPPC11/YIPF6/SEC31A/ERGIC2/TRAPPC1/CTAGE8/COG3/SCAP/ZW10/GOSR1/TFG/TRAPPC9/GOLGA2/YIPF5/LMAN1/TMED4/TMED9/YIF1B/S…
GO:0007411	axon guidance	209	-0.326816	-1.5046	0.00245014	0.0184883	NEXN/VAX1/CRPPA/NTN1/SEMA4C/DCC/NECTIN1/EPHA6/ANOS1/NGFR/LHX1/SOS1/GDNF/ISL1/EFNA1/SEMA6C/NCAM1/ARHGEF25/SEMA4D/YTHDF1/GLI2/DSCAM/EGR2/CSF1R/NRP2/FOXD1/B3GNT2/EDN1/PLXNA1/TBR1/CDK5R2/RET/DRGX/GLI3/SEMA3F/NRXN1/CDK5R1/NIBAN2/NOTCH2/EMB/NFASC/ARHGEF40/NOVA2/BMPR2/PTK7/KIF5A/TUBB2B/PLXNC1/VASP/SEMA3C/ECE1/PALLD/L1CAM/TRIO/PLXND1/ENAH/EPHB2/SEMA7A
GO:0097485	neuron projection guidance	209	-0.326816	-1.5046	0.00245014	0.0184883	NEXN/VAX1/CRPPA/NTN1/SEMA4C/DCC/NECTIN1/EPHA6/ANOS1/NGFR/LHX1/SOS1/GDNF/ISL1/EFNA1/SEMA6C/NCAM1/ARHGEF25/SEMA4D/YTHDF1/GLI2/DSCAM/EGR2/CSF1R/NRP2/FOXD1/B3GNT2/EDN1/PLXNA1/TBR1/CDK5R2/RET/DRGX/GLI3/SEMA3F/NRXN1/CDK5R1/NIBAN2/NOTCH2/EMB/NFASC/ARHGEF40/NOVA2/BMPR2/PTK7/KIF5A/TUBB2B/PLXNC1/VASP/SEMA3C/ECE1/PALLD/L1CAM/TRIO/PLXND1/ENAH/EPHB2/SEMA7A
GO:0032611	interleukin-1 beta production	60	-0.457588	-1.72107	0.00246819	0.0185506	NLRP1/TLR4/GSDMD/EGR1/AZU1/RIPK2/TLR6/MYD88/ISL1/FOXP1/HSPB1/PYCARD/PML/SIRPA/MALT1/F2R/TRIM16/F2RL1/SPHK1/TNFAIP3/ZC3H12A
GO:0032651	regulation of interleukin-1 beta production	60	-0.457588	-1.72107	0.00246819	0.0185506	NLRP1/TLR4/GSDMD/EGR1/AZU1/RIPK2/TLR6/MYD88/ISL1/FOXP1/HSPB1/PYCARD/PML/SIRPA/MALT1/F2R/TRIM16/F2RL1/SPHK1/TNFAIP3/ZC3H12A
GO:0050764	regulation of phagocytosis	60	-0.457559	-1.72096	0.00246819	0.0185506	PYCARD/CAMK1D/CYBA/IL1B/SIRPA/TLR2/DOCK2/C3/CCL2/PTX3/PTPRJ/ITGA2/TGM2/DYSF/F2RL1/SPHK1/GAS6/ITGAV
GO:0050851	antigen receptor-mediated signaling pathway	125	-0.3712	-1.59217	0.00249399	0.0187198	BRAF/RC3H2/BTN3A1/EZR/CBLB/PLCG1/LAT/BTN2A2/RIPK2/BCL10/SOS1/FOXP1/ABL1/IKBKB/THEMIS2/CACNB4/ADA/TRAC/CACNB3/NFKBIA/RC3H1/MALT1/PLEKHA1/WNK1/INPP5D/NFKBIZ/PTPRJ/THY1/PAWR/CMTM3/CARD11/ZC3H12A/PIK3CD
GO:0046605	regulation of centrosome cycle	52	0.480665	1.77987	0.00254334	0.019065	ATF5/CEP295/PLK4/STIL/ALMS1/WDR62/CDK5RAP2/SPICE1/NPM1/BRCA1/SIRT1/MDM1/CENPJ/NAT10/CHMP4C/TMEM67/CENATAC/CEP131/RBM14/SASS6
GO:0071800	podosome assembly	14	-0.714935	-1.91298	0.00259001	0.0193249	ASB2/SRC/MSN/ARHGEF5/DOCK5/LCP1/FSCN1/SH3PXD2B/GSN
GO:0032924	activin receptor signaling pathway	33	-0.563285	-1.84085	0.00259502	0.0193249	SMAD7/FSTL3/GDF6/CITED2/BMPR2/TGFBR2/INHBB/TGFBR1/INHBA
GO:0060972	left/right pattern formation	107	0.390658	1.62999	0.00259071	0.0193249	DISP1/ENG/IFT52/FOLR1/DPCD/TBX2/CFAP52/PIERCE1/FOXJ1/DNAAF11/ALG5/CIMAP3/MEF2C/TMEM107/STIL/KIF3B/ENKUR/DNAAF1/CFAP53/SOX18/SMO/CFAP45/IFT122/SMAD3/DYNC2H1/TMED2/IFT25/ODAD2/DYNC2LI1/ACVR1/CLUAP1/RTTN/DVL2/DNAAF3/PSEN1/AHI1/SNAI1/IFT140
GO:0006898	receptor-mediated endocytosis	212	-0.328518	-1.51263	0.00259502	0.0193249	ITGA4/HFE/AP1S1/EZR/RAB21/HIP1R/MICALL1/GRK4/DGKD/ARHGAP27/ARF6/UBQLN2/PPP3R1/CACNG2/BMP2K/DLG4/LRRTM2/CALY/ANKRD13A/FCHO2/PIP5K1C/WASL/DNM3/SGIP1/CACNG8/LRP1/PLA2R1/ADM/GSG1L/PDLIM7/APOC1/ACHE/ASGR1/RAMP1/C3/CAV2/SNAP25/ARRB1/CACNG5/CAP1/DNM1/BICD1/HSPG2/GREM1/CAV1/ITGB3/ITGB1/CXCL8/SDC1/ITGAV/SERPINE1
GO:0019932	second-messenger-mediated signaling	218	-0.32448	-1.5013	0.00258937	0.0193249	ADCYAP1R1/DYRK2/AZU1/GRIN2A/PLCG1/RASD1/LAT/PPP3CB/CREB1/GPR143/CMKLR1/GSTO1/PPP3R1/KCNJ11/GPR3/KCNC2/ADCY1/SLC8A2/RGN/GAL/PPP1R9B/DMTN/CDH13/ERBB3/NFAT5/GIPR/AHR/KSR2/PDGFRA/PDE2A/UBE2B/EDN1/ADA/RUNDC3A/SAMD14/OPRL1/HTR2C/MAPT/AKAP5/ADM/ADCYAP1/THBS1/P2RX3/RCAN3/CCL20/GRIN1/SOX9/GRIN2D/PTPRJ/NOS2/CAP1/BST1/RCAN2/LMCD1/SPHK1/FHL2/CXCL8/NPPB
GO:0002791	regulation of peptide secretion	153	-0.350726	-1.55039	0.0026064	0.0193843	ALOX5/GCK/KLF7/TM7SF3/ADCY8/PRKN/BRSK2/CNR1/GNA11/GABBR1/NR1D1/VSNL1/HFE/SLC8B1/F2RL2/SYTL4/PPP3CB/TCIRG1/KCNJ11/ISL1/CHD7/RPH3AL/STX1A/ABCC8/GIPR/IL1B/CHGA/REST/NNAT/CPT1A/CRH/CARTPT/RAB8B/ZBED6/SOX4/HTR2C/DOC2B/ADCYAP1/TFAP2B/IRS1/SNAP25/CD74/NOS2/INHBB/ACSL4/IRS2/LRRC8A/ANO1/SFRP1/TRH/F2RL1
GO:0007127	meiosis I	82	0.41423	1.64293	0.00261435	0.0194179	TOP2A/FANCD2/CCNB2/PTTG1/CDC25B/MLH1/NDC80/NDC1/PLK1/RAD51B/PSMC3IP/EME1/UBB/RAD51AP1/RAD51/RAD54L/TOP2B/HFM1/RMI1/RAD54B/CCNA1/CCNB1IP1/FBXO5/RAD51C/ZCWPW1/ING2
GO:0071450	cellular response to oxygen radical	18	0.656733	1.87305	0.00262995	0.0194575	H19/NQO1/FBLN5/BMP7/NFE2L2/PRDX1/CD36/SOD1/FANCC
GO:0071451	cellular response to superoxide	18	0.656733	1.87305	0.00262995	0.0194575	H19/NQO1/FBLN5/BMP7/NFE2L2/PRDX1/CD36/SOD1/FANCC
GO:0002758	innate immune response-activating signaling pathway	180	-0.334536	-1.51446	0.00262951	0.0194575	HAVCR2/IFIH1/MFHAS1/NAIP/PAK2/TRAF3/OTUD4/MAPK8/LGR4/GPR108/BIRC2/TIRAP/UBQLN1/KLRD1/ZNRF1/NLRP1/TLR4/PDPK1/EPG5/NR1D1/HMGB1/CREBBP/GBP2/CD40/WDFY1/EIF2AK2/RIPK2/TLR6/RPS6KA3/SRC/LACC1/PELI1/BCL10/MYD88/HSPA1A/OAS3/NEK7/SLC15A4/NR1H3/XIAP/PYCARD/RNF135/IKBKB/TLR5/CYBA/NLRX1/TNIP3/TIFA/NFKBIA/BIRC3/TLR2/TICAM2/TICAM1/CYLD/IRAK2/CTSS/FOSL1/NFKBIZ/PAK3/TNIP1/F2RL1/CAV1/IRAK1/TNFAIP3
GO:0006534	cysteine metabolic process	11	0.753662	1.8827	0.00264947	0.0195345	SLC7A11/CBS/LOC102724560/CTH
GO:0000303	response to superoxide	21	0.632059	1.86694	0.00265411	0.0195345	H19/NQO1/FBLN5/BMP7/NFE2L2/PRDX1/CD36/SOD1/FANCC
GO:0048333	mesodermal cell differentiation	24	-0.608561	-1.85944	0.00265263	0.0195345	ITGA8/ITGA2/HMGA2/ITGA3/ITGB3/ITGB1/INHBA
GO:0072678	T cell migration	46	-0.507852	-1.81978	0.00265173	0.0195345	MSN/ABL1/PYCARD/IL27RA/F11R/TMEM102/FADD/CCL20/CCL2/WNK1/ABL2/ITGB3/PIK3CD
GO:0051495	positive regulation of cytoskeleton organization	163	-0.344044	-1.5259	0.00267083	0.0196322	ARPC2/MECP2/VPS4B/KATNBL1/CCDC88A/STMN2/ARHGEF10L/PPM1F/ARF6/HSPA1A/TOGARAM1/MAP1B/ABL1/ARHGEF5/FES/DYNC1H1/NF2/PYCARD/SLAIN2/WNT11/FCHSD1/SDC4/TENM1/EDN1/FLNA/MTSS1/CDC42EP3/CDK5R1/MAPT/WDR1/PROX1/LMOD1/SYNPO/LIMK1/VASP/TPM1/NES/TGFBR1/CCN2/SFRP1/F2RL1/GSN
GO:2000351	regulation of endothelial cell apoptotic process	39	-0.522209	-1.78485	0.00268559	0.0197144	THBS1/CCL2/ANGPTL4/TGFB1/TNFAIP3/ITGB3/GAS6/SERPINE1
GO:0048639	positive regulation of developmental growth	132	-0.366676	-1.5822	0.00268896	0.0197144	SYT2/POU3F2/BDNF/CDKL5/PRKN/AGRN/MEGF8/CXCR4/STAT5B/TGFBR3/GPAM/ITSN2/YAP1/EZR/SRF/MECP2/RND2/SYT3/CREB1/NTN1/ATP8A2/SYT4/PLS1/FGF2/MAP1B/HOPX/CHD7/SMURF1/UNC13A/ZFPM2/SEMA4D/DISC1/TRPV2/DSCAM/PIM1/MACF1/EDN1/SMAD7/NEDD4L/DIO3/BASP1/MAPT/PROX1/GATA6/LIMK1/HLX/CRABP2/BMPR2/ISLR2/L1CAM/SEMA7A/FN1
GO:0009066	aspartate family amino acid metabolic process	41	0.517485	1.80406	0.00270372	0.0197906	PHGDH/ASNS/ATF4/GOT1/ASS1/PIPOX/GCAT
[truncated: 352 more rows]

## Sheet: S2 MLI2+ASYN vs CTRL
ID	Description	setSize	enrichmentScore	NES	pvalue	p.adjust	core_enrichment
[truncated: 1,188 more rows]

## Sheet: S3 PF+ASYN vs CTRL
ID	Description	setSize	enrichmentScore	NES	pvalue	p.adjust	core_enrichment
[truncated: 1,692 more rows]
