# Supplementary material for: LRRK2-Mediated Neuroinflammation-Induced Neuronal Dysfunctions in a Parkinson’s and Alzheimer’s Disease Cellular Model
Source: Biomolecules. 2025 Sep 16;15(9):1322. doi: 10.3390/biom15091322 (PMC12467174; doi:10.3390/biom15091322)
Supplement: Supplementary file 1 [file biomolecules-15-01322-s001.zip › Suppl Table_S3.xlsx]

## Sheet: AB
	baseMean	log2FoldChange	lfcSE	stat	pvalue	padj
CYP26B1	51.9152	1.16137	0.24891	4.66584	3.07365e-06	0.000158499
SCN4A	63.3674	-0.664933	0.238264	-2.79074	0.00525881	0.0398756
IL32	2816.29	-0.524272	0.171505	-3.05689	0.0022365	0.0221378
DPF1	548.22	0.547145	0.107861	5.0727	3.92209e-07	3.03375e-05
CNTN1	1223.45	0.540101	0.0986011	5.47764	4.31046e-08	4.68716e-06
BIRC3	48.7768	-1.01919	0.366949	-2.77749	0.00547812	0.0409182
RRAGD	706.512	0.864851	0.116953	7.39489	1.41523e-13	1.32731e-10
METTL24	108.68	-0.553715	0.18403	-3.00884	0.00262251	0.0247661
LAMA3	101.367	0.581971	0.194374	2.99409	0.00275269	0.0256087
NGFR	2806.78	1.26473	0.181821	6.95592	3.50277e-12	1.87724e-09
PMS1	970.603	-0.553241	0.115933	-4.77206	1.82354e-06	0.000108158
COL17A1	1705.17	0.513566	0.116001	4.42724	9.54473e-06	0.000371404
PTPN3	727.357	0.559954	0.136833	4.09224	4.27225e-05	0.00117848
SLC12A3	371.709	1.22939	0.161832	7.59669	3.03806e-14	3.50685e-11
CACNG5	152.778	0.63652	0.160842	3.95742	7.57644e-05	0.00181327
EDN1	292.867	-0.501084	0.116066	-4.31725	1.57985e-05	0.000538799
AK6	631.752	-0.630154	0.0820508	-7.68004	1.59042e-14	1.98881e-11
MMP2	7824.5	0.615077	0.0915376	6.71939	1.82482e-11	7.20611e-09
PTHLH	101.026	0.755124	0.212208	3.55842	0.000373088	0.00596862
PFDN4	1557.95	-0.568953	0.0893323	-6.36895	1.90323e-10	4.92377e-08
SLC17A9	96.5117	-0.944641	0.204337	-4.62295	3.78315e-06	0.000186065
COL20A1	82.9736	0.87717	0.21903	4.00479	6.20717e-05	0.00155761
HCK	283.464	1.23728	0.164745	7.51031	5.89877e-14	5.90113e-11
WFDC2	1308.17	0.621043	0.119023	5.21783	1.81028e-07	1.56121e-05
MXRA5	4155.06	0.792564	0.0806462	9.82767	8.55742e-23	4.28042e-19
STS	4519.81	0.545794	0.185171	2.94751	0.00320345	0.0281035
NDRG1	1546.23	0.737303	0.069404	10.6233	2.32106e-26	1.74149e-22
NEFM	1672.82	0.511504	0.112715	4.53804	5.67787e-06	0.000252825
SHD	290.424	0.545067	0.128392	4.24535	2.18256e-05	0.000695361
MYL7	137.543	-0.672123	0.191221	-3.51491	0.000439907	0.00666792
LGI1	418.397	-0.5157	0.111505	-4.62489	3.74803e-06	0.00018562
ENO3	824.034	-0.655087	0.107472	-6.09544	1.09137e-09	2.07305e-07
SLC16A6	245.743	1.09572	0.186019	5.89037	3.85332e-09	6.21879e-07
UPK2	118.437	0.906655	0.20099	4.51096	6.4536e-06	0.000275559
IL23A	93.0232	0.519571	0.18099	2.87071	0.0040955	0.0337491
SCNN1A	4621.31	0.821905	0.169257	4.85595	1.19814e-06	7.49134e-05
ART4	130.335	-0.650906	0.223037	-2.91838	0.00351857	0.0302058
TTK	1110.19	-0.603676	0.107255	-5.62839	1.81895e-08	2.31314e-06
GHR	246.621	0.571504	0.142406	4.0132	5.99007e-05	0.00151836
CDX1	54.9564	-0.688282	0.244108	-2.81958	0.00480871	0.0376222
CEP70	654.525	-0.547572	0.0885306	-6.18511	6.20594e-10	1.24168e-07
PFKFB4	430.113	0.553129	0.102329	5.4054	6.46641e-08	6.67201e-06
ACVR1	967.95	0.612112	0.0946453	6.46743	9.96837e-11	2.93305e-08
APC2	1664.47	0.502064	0.110339	4.5502	5.35957e-06	0.000242978
TXNDC9	927.556	-0.537659	0.124309	-4.32518	1.5241e-05	0.00052216
PLCD4	62.1742	1.56417	0.240558	6.50225	7.91273e-11	2.42323e-08
ODC1	9330.98	0.55126	0.0841001	6.55481	5.57141e-11	1.90106e-08
KYNU	113.09	-0.606275	0.200205	-3.02827	0.00245958	0.0235386
GRIN3B	70.2614	-0.675314	0.241849	-2.7923	0.00523348	0.0398041
ATP6V1B1	1973.11	0.723972	0.190429	3.8018	0.000143649	0.00293012
SLC2A1	7183.78	0.631033	0.083699	7.53932	4.72435e-14	5.06383e-11
TNNT2	102.262	-0.54134	0.200949	-2.69392	0.00706174	0.0482113
TGFBI	10406.1	0.590041	0.0858	6.87694	6.11514e-12	2.86762e-09
TNFRSF8	152.307	0.508256	0.178378	2.84932	0.00438129	0.0352335
CHST3	1504.05	0.573072	0.094566	6.06002	1.36108e-09	2.49077e-07
CENPK	846.64	-0.55987	0.0762413	-7.3434	2.08242e-13	1.73605e-10
PDE1B	87.2426	0.563233	0.184434	3.05385	0.00225927	0.0222482
CKS2	3653.56	-0.550083	0.0621652	-8.84873	8.85244e-19	2.65679e-15
FBXL9P	68.7737	0.79008	0.233505	3.38356	0.000715515	0.00965052
CD70	286.298	-0.527257	0.121747	-4.33077	1.48592e-05	0.000511414
VGF	7118.87	0.545591	0.0898105	6.07492	1.24052e-09	2.3269e-07
HAT1	1717.91	-0.534192	0.0911108	-5.86311	4.54291e-09	6.88594e-07
ELL3	121.319	-0.570055	0.165684	-3.44062	0.000580379	0.00831027
DLL4	84.8343	0.894293	0.21554	4.14907	3.33824e-05	0.00096334
SLC44A2	13987.3	0.718655	0.088663	8.10546	5.25448e-16	9.20061e-13
GDPD2	312.828	0.502106	0.147455	3.40515	0.000661272	0.00916367
DOCK6	2522.73	0.728477	0.0899408	8.09951	5.51816e-16	9.20061e-13
HRC	87.9655	0.550587	0.196676	2.79947	0.00511867	0.0391692
TRPM4	1728.75	0.646633	0.0831745	7.77441	7.5799e-15	1.03404e-11
PNCK	925.884	0.587318	0.0922706	6.36517	1.95077e-10	4.92377e-08
CKMT2	112.475	0.517054	0.160861	3.21428	0.00130772	0.0149342
ZNF20	81.3796	0.736233	0.241032	3.0545	0.00225435	0.0222482
TMTC1	433.039	0.623575	0.112321	5.55174	2.8284e-08	3.31586e-06
DPH6	297.176	-0.5262	0.123966	-4.24472	2.18866e-05	0.000695826
SPX	84.8539	-0.67785	0.191631	-3.53726	0.000404295	0.00632179
CLDN10	547.184	-0.538414	0.100945	-5.33375	9.62044e-08	9.22017e-06
CCNJL	374.319	-0.502321	0.10866	-4.62287	3.78474e-06	0.000186065
SDS	411.026	-0.779397	0.153592	-5.07447	3.88579e-07	3.03156e-05
KRT87P	119.088	-0.730401	0.20465	-3.56902	0.000358322	0.00578899
WNT10A	315.958	-0.523134	0.147249	-3.55272	0.000381274	0.00604799
IL6	42.4271	-1.13484	0.317973	-3.56897	0.000358388	0.00578899
SCN7A	87.9407	-0.740399	0.20647	-3.586	0.000335793	0.005507
GABBR2	355.712	0.568272	0.136458	4.16444	3.12115e-05	0.000914764
IL33	181.185	-0.518376	0.157635	-3.28846	0.00100737	0.01228
GCM1	66.5348	-0.847346	0.306656	-2.76318	0.00572406	0.0422713
CYP1B1	828.182	0.526651	0.119473	4.40811	1.04275e-05	0.000394145
CALHM2	96.9813	-0.606504	0.199384	-3.04189	0.00235097	0.0228193
ANXA3	3771.66	-0.526001	0.0760381	-6.9176	4.59371e-12	2.29777e-09
INHBE	189.633	-0.569255	0.170534	-3.33807	0.000843618	0.0108385
SDSL	326.691	0.708957	0.139322	5.08863	3.6065e-07	2.89407e-05
CYP1A1	76.9852	0.625612	0.222858	2.80722	0.00499707	0.0385532
ARSG	601.778	0.618797	0.11039	5.60554	2.07601e-08	2.5746e-06
ASXL3	207.552	0.595876	0.140489	4.24145	2.2208e-05	0.000703065
SLC16A3	2171.79	0.505694	0.0794646	6.36376	1.96872e-10	4.92377e-08
ITGB3BP	1018.17	-0.599552	0.0945047	-6.34415	2.23658e-10	5.32731e-08
TBX19	58.3146	-0.694496	0.220111	-3.15521	0.00160381	0.0172398
ANXA9	166.764	0.762903	0.167587	4.55229	5.30642e-06	0.000242769
KCNH1	187.628	0.834516	0.199158	4.19021	2.78693e-05	0.000846573
ITGA9	248.346	0.688361	0.132444	5.19736	2.02135e-07	1.71369e-05
FAM86B2	54.6502	-0.879641	0.319361	-2.75438	0.00588036	0.0430233
UGT3A1	54.302	-0.835197	0.242461	-3.44467	0.000571759	0.00821035
MEGF10	356.327	0.508	0.138463	3.66884	0.000243653	0.004384
TENM2	1159.86	0.603562	0.210353	2.86929	0.004114	0.0338351
ARHGAP36	133.964	0.563672	0.201967	2.79092	0.00525589	0.0398736
ST18	109.914	0.542437	0.186623	2.90659	0.00365395	0.0311187
ATP6V0D2	973.359	0.536218	0.133423	4.01892	5.8466e-05	0.00148954
POLR2K	2335.09	-0.535617	0.0820051	-6.53151	6.51119e-11	2.07887e-08
TATDN1	762.639	-0.560671	0.107358	-5.22247	1.76557e-07	1.53145e-05
ANKRD1	3077.16	-0.504698	0.0871351	-5.79213	6.95011e-09	1.00282e-06
CAPN5	1582.29	0.929004	0.0949449	9.78467	1.31026e-22	4.91544e-19
GRIK4	80.7539	0.514312	0.190975	2.69309	0.00707929	0.0483015
ADAM33	58.9662	-1.04279	0.295431	-3.52972	0.000416005	0.00644418
DUSP15	1490.86	1.27005	0.117834	10.7783	4.35925e-27	6.54149e-23
DOC2A	209.049	-0.504797	0.133928	-3.76918	0.000163786	0.0032339
ADRA2A	92.3507	0.620631	0.223719	2.77416	0.00553447	0.0411956
TEX30	240.562	-0.524368	0.148807	-3.52381	0.000425396	0.00651763
CETN3	1203.9	-0.576412	0.0906948	-6.35551	2.07737e-10	5.0279e-08
USP16	905.047	-0.597471	0.110387	-5.41252	6.21442e-08	6.56716e-06
UQCRB	4876.51	-0.619289	0.0965372	-6.41503	1.40791e-10	3.92146e-08
KCNJ15	87.8307	-0.510021	0.180936	-2.81879	0.00482053	0.0376754
ACAN	101.817	0.882587	0.227752	3.87521	0.000106531	0.00234473
SLC30A2	269.053	0.857211	0.15864	5.40348	6.53595e-08	6.67201e-06
M1AP	188.912	-0.59669	0.140107	-4.25881	2.05517e-05	0.000660384
C1R	694.41	-0.537667	0.124013	-4.33558	1.45376e-05	0.000505527
FNDC5	311.906	0.87547	0.132879	6.58849	4.44332e-11	1.62625e-08
S100B	77.2422	0.628665	0.212069	2.96444	0.00303232	0.0271559
MEIOB	62.7795	-0.928615	0.248969	-3.72985	0.000191597	0.00368131
ZSWIM5	252.944	0.505481	0.110957	4.55567	5.2219e-06	0.000239632
DRAXIN	1444.05	0.500288	0.0839549	5.95901	2.53763e-09	4.32724e-07
SLC16A14	1135.4	0.57334	0.0971116	5.90393	3.5494e-09	5.853e-07
CFAP221	83.846	0.816396	0.197441	4.13488	3.55135e-05	0.00101508
S100A9	661.846	-0.684609	0.228293	-2.99882	0.00271025	0.0253647
HESX1	178.627	-0.68728	0.160311	-4.28717	1.80967e-05	0.000596832
KLF15	245.557	-0.50456	0.11736	-4.29926	1.71367e-05	0.000571184
HEY1	406.46	0.566827	0.125863	4.50352	6.68361e-06	0.000282519
SLC13A4	256.19	-0.605434	0.207264	-2.92107	0.00348832	0.0299804
SBSPON	123.924	-0.569882	0.157899	-3.60916	0.000307193	0.00515548
SVEP1	523.744	0.615543	0.130764	4.70729	2.51028e-06	0.000137982
LRFN5	153.013	0.52898	0.144891	3.65087	0.000261354	0.00460315
ZNF22-AS1	49.8481	-0.75361	0.24857	-3.03178	0.00243114	0.0233608
SCNN1G	224.841	0.703122	0.191907	3.66386	0.000248441	0.00444882
MAP1A	1859.85	0.60377	0.0962435	6.27336	3.53329e-10	7.79714e-08
CORO6	195.734	-0.620284	0.139128	-4.45838	8.25804e-06	0.000334017
ANGPTL4	140.154	-0.780147	0.157511	-4.95298	7.30846e-07	5.01943e-05
PBK	339.534	-0.573464	0.104306	-5.4979	3.84339e-08	4.40259e-06
MFSD2A	155.209	-0.528716	0.180246	-2.9333	0.0033538	0.029074
LRP1B	156.5	0.513088	0.184611	2.77929	0.00544772	0.0407723
PLA2G4F	92.3042	0.59169	0.198862	2.97538	0.00292628	0.0266659
KLK7	51.2058	-0.823617	0.306455	-2.68757	0.00719748	0.0488916
PCSK9	143.252	-0.591105	0.198815	-2.97314	0.00294766	0.0267752
STK32A	452.016	1.16669	0.149299	7.81446	5.51986e-15	8.2831e-12
PYDC1	52.1872	1.09625	0.232637	4.71225	2.44994e-06	0.000136668
FRMPD4	102.193	0.715448	0.184517	3.87741	0.000105574	0.00232976
RNF150	804.344	0.752248	0.107228	7.01543	2.29243e-12	1.27408e-09
CDK1	3646.62	-0.536342	0.0763295	-7.02666	2.11531e-12	1.22086e-09
GPRC5C	1572.58	0.572117	0.0781777	7.31816	2.514e-13	1.98553e-10
KRT86	147.915	-0.831243	0.219478	-3.78736	0.000152257	0.00305859
HTRA3	94.1355	-0.997985	0.230411	-4.33133	1.48212e-05	0.000511407
ALK	173.085	0.503086	0.164058	3.06652	0.00216568	0.0216393
CXCR6	97.5263	0.648139	0.227858	2.84448	0.00444841	0.0356586
HSPA6	46.6524	-0.965268	0.276622	-3.48949	0.000483951	0.00722603
OLR1	182.221	-0.850028	0.215412	-3.94605	7.94509e-05	0.00188419
TMEM51-AS1	154.046	0.906138	0.159142	5.69388	1.24183e-08	1.67882e-06
A2M	1038.46	0.551078	0.205182	2.6858	0.00723569	0.0490419
SPHK1	500.652	-0.525486	0.141229	-3.72081	0.000198582	0.00377577
ACBD7	642.694	-0.548309	0.116457	-4.70826	2.49846e-06	0.000137982
KLHDC7A	161.657	0.650239	0.151967	4.27881	1.87895e-05	0.000614281
EXOC3L1	72.6725	0.807665	0.245284	3.29278	0.000992013	0.0121619
SMCO3	139.694	1.19443	0.228098	5.23649	1.63656e-07	1.4552e-05
SSC5D	506.273	0.524179	0.151884	3.45117	0.000558158	0.00805357
NKX2-6	120.017	-0.768085	0.186134	-4.12653	3.68285e-05	0.00104108
TMEM132C	146.598	0.643601	0.175745	3.66214	0.000250121	0.00446824
TMEM45A	595.761	-0.504171	0.113314	-4.44933	8.61394e-06	0.000344695
ZBTB20	192.641	0.617342	0.157104	3.92952	8.51168e-05	0.00198025
KCNQ3	177.875	0.633531	0.188425	3.36224	0.000773126	0.0101947
LPAR5	156.492	1.5695	0.221757	7.07756	1.46711e-12	8.80616e-10
SLC24A3	156.256	0.55005	0.156858	3.50668	0.000453728	0.00684286
RPS27L	2916.34	-0.528055	0.0613596	-8.60591	7.57153e-18	1.89364e-14
TNFAIP2	620.11	-0.850732	0.256552	-3.31603	0.000913072	0.0114012
MUC1	600.35	0.700862	0.242513	2.89	0.00385236	0.0323314
ADARB2	83.9829	0.579508	0.215741	2.68613	0.0072286	0.049016
C11orf87	229.491	0.537725	0.195651	2.74839	0.0059889	0.0435625
IKZF1	49.1745	1.06592	0.268247	3.97367	7.07737e-05	0.00171019
C2orf76	183.171	-0.529932	0.155102	-3.41668	0.000633905	0.00890095
GLDN	86.447	-0.689935	0.20295	-3.39953	0.000675006	0.00933561
TRDN	116.326	-0.618019	0.195645	-3.15887	0.00158382	0.017123
PCLO	948.512	0.896275	0.124458	7.2014	5.95984e-13	4.25873e-10
MST1L	207.183	-0.50192	0.142873	-3.51305	0.000442991	0.00670113
KRT14	40.8064	-0.880506	0.268267	-3.2822	0.00103002	0.012471
SLIT1	1903.08	0.534196	0.074377	7.18227	6.85643e-13	4.67671e-10
SBK2	99.7736	-0.561402	0.183836	-3.05382	0.00225951	0.0222482
ZP3	64.6957	-0.648123	0.238864	-2.71335	0.0066606	0.0464879
ZNF567	357.644	-0.538072	0.130536	-4.12203	3.75545e-05	0.0010573
RELN	910.951	0.501598	0.0953295	5.26173	1.42706e-07	1.31377e-05
MMP23B	393.626	-0.744547	0.135321	-5.50206	3.75382e-08	4.33306e-06
S100A4	364.301	-0.524104	0.170462	-3.07461	0.00210777	0.021185
POTEI	401.385	0.689196	0.158647	4.34421	1.39779e-05	0.000488933
SULT1C2	285.012	1.04784	0.351778	2.97869	0.0028948	0.0264931
ND6	276.726	-0.954986	0.199502	-4.78685	1.69419e-06	0.000101287
BRINP2	199.209	0.603156	0.158482	3.80582	0.000141334	0.00290529
ITPRIPL1	91.6388	-1.01019	0.18897	-5.34576	9.0036e-08	8.71665e-06
CCDC160	196.95	-0.515699	0.141954	-3.63286	0.000280295	0.00484292
HLA-DRA	46.8498	-0.752526	0.274386	-2.74258	0.0060959	0.0439362
BTBD17	126.547	0.56149	0.190263	2.95113	0.00316611	0.0279146
VIT	41.1102	0.971184	0.304328	3.19124	0.00141661	0.0158521
KRT81	3286.39	-0.73431	0.197633	-3.71553	0.00020278	0.00384206
CRIP1	384.057	0.664999	0.129897	5.11943	3.06467e-07	2.51303e-05
CPLX3	54.0339	0.971002	0.235863	4.11681	3.84148e-05	0.0010795
MTCL3	361.916	0.602584	0.179361	3.35962	0.000780499	0.0102558
RPL17-C18orf32	1409.86	-0.903544	0.301311	-2.99871	0.00271125	0.0253647
KRT19P1	73.777	0.863253	0.235341	3.6681	0.000244358	0.00439142
ZGLP1	81.8811	-0.759404	0.249792	-3.04014	0.00236465	0.0229076
PDGFA-DT	44.1396	-0.813359	0.268283	-3.03172	0.00243167	0.0233608
POT1-AS1;LOC101928283	108.675	-0.539019	0.181161	-2.97535	0.00292653	0.0266659
LINC01821	65.3614	-0.760215	0.267399	-2.843	0.00446913	0.0357483
LINC01748	113.316	-0.510942	0.172335	-2.96483	0.00302853	0.0271482
CYP4F26P	54.2871	-0.720367	0.263964	-2.72904	0.00635196	0.0452133
KLLN	67.9975	0.938745	0.232764	4.03304	5.50602e-05	0.001427
SNHG26	70.5069	-0.630812	0.230527	-2.7364	0.00621164	0.0444713
PSMG3-AS1	66.5006	0.777098	0.233203	3.33228	0.000861375	0.0109634
LINC03016	77.0403	0.743849	0.213904	3.4775	0.000506117	0.0074313
EHBP1-AS1	83.7091	-0.597426	0.205256	-2.91064	0.00360686	0.0307876
LNCPRESS1	347.796	-0.666157	0.135217	-4.92657	8.36877e-07	5.56107e-05
TNF	67.6029	-1.11985	0.32255	-3.47185	0.000516884	0.0075451
NFAM1	77.845	-0.622695	0.209581	-2.97115	0.00296689	0.026901
MXRA5Y	54.9416	0.682545	0.241989	2.82056	0.00479399	0.0375658
LINC01814	81.1681	-0.722063	0.25825	-2.79599	0.00517416	0.0394866
ZNF503-AS2	159.709	0.929023	0.16611	5.59282	2.23414e-08	2.72565e-06
PSMB9	80.1691	-0.603294	0.213536	-2.82526	0.00472422	0.0371247
PCDHGC5	95.6692	0.855301	0.2247	3.80641	0.000140999	0.00290238
LOC102546299	121.393	-0.778064	0.254265	-3.06006	0.00221295	0.0219627
HLA-DMB	88.9646	-0.709658	0.201088	-3.52909	0.000416986	0.00644418
CCDC153	92.5866	-0.594929	0.17577	-3.3847	0.000712549	0.00962423
ACTN3	898.543	-0.627165	0.205507	-3.05179	0.00227483	0.0223697
SHLD3	79.1274	-0.873918	0.211386	-4.13422	3.56155e-05	0.00101606
LINC01608	117.473	-0.714972	0.244564	-2.92346	0.00346164	0.029831
SALL3	504.031	0.523362	0.113315	4.61864	3.86257e-06	0.000188623
LINC02253	133.031	-0.558773	0.192504	-2.90265	0.00370016	0.0314236
SCX	249.235	-0.514272	0.15819	-3.25096	0.00115014	0.0136005
CLEC19A	131.645	0.602286	0.177421	3.39467	0.000687119	0.00939918
GOLGA8T;GOLGA8K	47.7595	-0.850171	0.288771	-2.9441	0.00323895	0.0282744
SPON1	301.854	0.576239	0.175643	3.28075	0.00103532	0.0125029
ZNF488	120.799	-0.519364	0.159384	-3.25856	0.00111979	0.0132835
ADGRL1-AS1	49.169	0.719186	0.256822	2.80033	0.00510499	0.0390844
LOC100996660	88.1059	-0.700721	0.182176	-3.84639	0.00011987	0.00256228
CEBPA-DT	163.899	0.587806	0.143157	4.10603	4.02525e-05	0.00112273
LOC644656	62.1468	-0.630164	0.229364	-2.74744	0.00600625	0.0436042
MIRLET7A1HG	126.741	-0.533278	0.166007	-3.21237	0.00131644	0.0149542
H4C12	59.01	-7.03888	1.57951	-4.45636	8.33638e-06	0.000336279
LHX1	56.8825	0.673244	0.244484	2.75374	0.00589194	0.043066
FAM27E3	117.907	-0.573924	0.190251	-3.01667	0.00255572	0.0242421
LOC102723996	129.346	0.744482	0.219303	3.39477	0.000686866	0.00939918
LINC00506	257.527	-0.661844	0.192962	-3.42991	0.000603777	0.0085717
BLACAT1	532.805	-0.530005	0.10698	-4.95425	7.26106e-07	5.01943e-05
MIR106AHG	139.651	-0.751314	0.211803	-3.54723	0.000389301	0.00614285

## Sheet: MLI2
	baseMean	log2FoldChange	lfcSE	stat	pvalue	padj
CFTR	130.916	-0.611326	0.205639	-2.97281	0.00295087	0.0256865
FKBP4	12454.1	0.583154	0.0738096	7.9008	2.77122e-15	9.14561e-13
VPS50	517.823	-0.539872	0.114523	-4.71407	2.42819e-06	9.5006e-05
MEOX1	92.9679	-0.743456	0.243069	-3.05862	0.0022236	0.0210584
E2F2	95.1345	-0.720641	0.214384	-3.36145	0.000775334	0.00968371
TFAP2B	114.337	-0.59512	0.193695	-3.07246	0.00212302	0.0203726
DPF1	505.176	0.519545	0.113585	4.57408	4.78328e-06	0.000172073
BIRC3	42.7373	-1.23298	0.368931	-3.34203	0.000831684	0.0101903
RRAGD	658.117	0.799823	0.0911721	8.77268	1.74471e-18	1.26126e-15
ANK1	109.221	-0.576635	0.181945	-3.16928	0.00152817	0.0160105
CENPQ	358.079	-0.611743	0.134884	-4.53531	5.75192e-06	0.000199361
PSMA4	3221.63	-0.636758	0.0737568	-8.63321	5.96547e-18	3.62247e-15
COL23A1	302.716	0.818766	0.129351	6.32983	2.45439e-10	3.59733e-08
MCOLN3	197.22	-0.586832	0.155382	-3.7767	0.000158919	0.0028217
NGFR	2994.04	1.4842	0.0959201	15.4733	5.25443e-54	7.97675e-50
CHI3L2	44.859	-0.848876	0.313994	-2.70347	0.0068619	0.047314
CALCRL	58.7832	-1.08539	0.257234	-4.21947	2.44878e-05	0.000651049
TIE1	86.9652	0.811476	0.222318	3.65007	0.00026217	0.00416755
ASPM	1003.19	-0.561798	0.0847899	-6.62577	3.45454e-11	6.63839e-09
PTPN3	702.473	0.509302	0.119041	4.27836	1.88272e-05	0.000534667
SLC12A3	422.764	1.40286	0.134395	10.4384	1.65605e-25	3.14257e-22
ACTR6	917.905	-0.504418	0.116802	-4.31859	1.57032e-05	0.000462892
ATP12A	337.1	0.550516	0.142277	3.86933	0.000109134	0.00208924
SLC1A3	619.652	-0.592292	0.131209	-4.51412	6.35795e-06	0.00021504
EPDR1	280.244	0.53702	0.141159	3.80435	0.000142176	0.0025787
ERGIC2	1041.83	-0.641306	0.0964535	-6.64886	2.95367e-11	5.97862e-09
ZNF302	927.943	-0.564078	0.0868198	-6.49712	8.18744e-11	1.41243e-08
RNF31	1819.89	0.502978	0.0780895	6.44104	1.18655e-10	1.97946e-08
GEMIN2	679.547	-0.532543	0.107283	-4.9639	6.90926e-07	3.36184e-05
GABRP	5027.57	-0.533715	0.0863813	-6.1786	6.46729e-10	8.46378e-08
PRTFDC1	162.583	-0.573456	0.1601	-3.58186	0.000341157	0.00514821
PLA2G3	52.1837	-0.816396	0.291327	-2.80234	0.00507333	0.0380853
HMOX1	1036.97	0.505298	0.077285	6.53811	6.23014e-11	1.08712e-08
CABP7	105.782	0.603574	0.209572	2.88003	0.0039764	0.0318721
PSMC6	3081.35	-0.684507	0.0892605	-7.66865	1.73819e-14	5.17401e-12
CDKN3	449.517	-0.500936	0.11	-4.55395	5.26474e-06	0.000186738
CGRRF1	510.814	-0.551535	0.116026	-4.75353	1.99893e-06	8.15747e-05
LGMN	3231.18	0.505787	0.0605805	8.349	6.88441e-17	3.37136e-14
GSKIP	1277.04	-0.511307	0.0866372	-5.9017	3.59767e-09	4.01589e-07
MMP9	2673.77	-0.782612	0.233578	-3.35054	0.000806547	0.00994654
COL20A1	78.5775	0.972729	0.251885	3.8618	0.000112555	0.00213587
HCK	320.167	1.47557	0.130058	11.3455	7.8088e-30	2.96363e-26
WFDC2	1582.09	1.13378	0.18846	6.01606	1.78712e-09	2.17042e-07
CDH20	127.221	-0.527199	0.1733	-3.04212	0.00234918	0.0219734
NXT2	967.4	-0.528579	0.0938696	-5.631	1.7917e-08	1.61903e-06
KLHL4	162.037	-0.695712	0.176107	-3.9505	7.79866e-05	0.00159343
SGCG	143.534	0.559906	0.173597	3.22532	0.00125833	0.0138627
SLC7A6	530.837	-0.542855	0.0988104	-5.4939	3.93145e-08	3.02961e-06
SEC14L5	159.776	0.694614	0.169652	4.09436	4.23344e-05	0.000996401
PRSS33	41.6486	0.898465	0.30096	2.98533	0.00283269	0.0250017
TMC5	326.705	0.818334	0.149264	5.48244	4.19488e-08	3.16828e-06
PDGFRL	145.996	0.546733	0.175229	3.12011	0.00180782	0.0180966
EIF3E	16567.8	-0.571231	0.140601	-4.06278	4.84909e-05	0.001112
NDRG1	1471.09	0.614737	0.0859063	7.1559	8.31256e-13	2.03537e-10
SHD	313.159	0.798493	0.127195	6.27769	3.43643e-10	4.74258e-08
TJP3	2994.95	0.724441	0.0803495	9.01612	1.94877e-19	1.64357e-16
HAS1	497.361	0.793803	0.126084	6.29582	3.05781e-10	4.36295e-08
DBP	472.28	0.869618	0.102421	8.49063	2.05521e-17	1.11429e-14
ARRDC2	335.825	0.629292	0.15253	4.1257	3.69616e-05	0.000896348
ITGB8	351.875	-0.565996	0.149078	-3.79664	0.000146672	0.00264445
CAV1	536.08	-0.501417	0.129886	-3.86043	0.000113186	0.00214442
MOGAT3	54.2617	1.73452	0.297349	5.83329	5.43462e-09	5.81007e-07
MYL7	134.178	-0.803411	0.19	-4.22848	2.35275e-05	0.000635535
C5	107.938	-0.732585	0.222696	-3.28962	0.00100324	0.0116617
TNFSF8	66.2486	-0.90712	0.269148	-3.37034	0.000750763	0.00945053
DNAJC12	303.414	-0.617522	0.117435	-5.25841	1.45305e-07	8.96699e-06
LGI1	360.225	-0.933467	0.145634	-6.40967	1.45835e-10	2.40643e-08
DLX4	165.436	0.512914	0.164188	3.12394	0.0017845	0.0179407
SGCA	49.1171	1.04395	0.282018	3.7017	0.00021416	0.00357461
SLC16A6	241.172	1.11487	0.178462	6.24707	4.18236e-10	5.66896e-08
GALNT18	162.487	0.61981	0.156877	3.95094	7.7846e-05	0.00159269
SLC22A18	779.979	0.566491	0.102717	5.51509	3.48607e-08	2.75635e-06
RAD51AP1	1112.75	-0.671482	0.098703	-6.80306	1.02423e-11	2.15956e-09
SCNN1A	5040.26	1.00534	0.0906953	11.0848	1.48709e-28	4.51511e-25
ART4	109.926	-1.42765	0.223092	-6.39936	1.56028e-10	2.51985e-08
ACRBP	68.9477	0.908551	0.240565	3.77674	0.000158892	0.0028217
BMP5	87.9649	-0.791654	0.252477	-3.13555	0.00171534	0.0174185
TTK	1001.89	-0.702303	0.111834	-6.27988	3.38843e-10	4.71924e-08
SLC29A1	4706.66	0.633945	0.0670204	9.45898	3.10962e-21	3.14715e-18
GHR	229.55	0.564595	0.143203	3.94263	8.05931e-05	0.00163484
PDE8B	65.5351	-0.736429	0.243779	-3.02088	0.00252038	0.0230216
PDCD10	1182.83	-0.699224	0.084847	-8.241	1.70774e-16	7.34666e-14
PFKFB4	423.986	0.515996	0.106876	4.82799	1.37919e-06	6.06884e-05
ATP6V1A	3851.89	0.569157	0.0739443	7.69711	1.39179e-14	4.22575e-12
ABHD14A-ACY1	40.586	1.03877	0.322213	3.22386	0.00126476	0.0139233
CLCN2	448.587	0.500456	0.126987	3.94101	8.11397e-05	0.00164019
ACVR1	962.948	0.689122	0.0956869	7.20185	5.9401e-13	1.47831e-10
TXNDC9	798.871	-0.815345	0.100911	-8.07988	6.48318e-16	2.34336e-13
PLCD4	55.3306	1.43269	0.264286	5.421	5.92657e-08	4.28435e-06
SMYD1	48.5108	-1.12171	0.317516	-3.53276	0.000411249	0.00594308
ODC1	9392.2	0.689786	0.0911481	7.56776	3.79729e-14	1.10859e-11
ATP6V1B1	2359.67	1.10524	0.108884	10.1506	3.29194e-24	5.55277e-21
MYCL	945.896	0.571584	0.0956015	5.97882	2.24764e-09	2.64507e-07
SLC2A1	6860.01	0.540162	0.0667496	8.09236	5.85185e-16	2.16676e-13
MTARC2	157.156	0.51059	0.162514	3.14181	0.00167907	0.0170959
TNNT2	90.6683	-0.917324	0.21884	-4.19176	2.76798e-05	0.000712215
C1orf54	753.191	0.653867	0.109119	5.99226	2.06943e-09	2.46593e-07
MYB	103.584	-0.544358	0.194944	-2.79239	0.00523204	0.038916
KLF9	259.308	0.502935	0.137104	3.66826	0.000244208	0.00395638
TRIM67	200.898	-0.502733	0.156265	-3.21719	0.00129453	0.0141758
C10orf95	61.5437	0.867449	0.264401	3.28081	0.00103511	0.0119317
INSL4	48.6792	-0.876737	0.299112	-2.93113	0.00337733	0.0282798
PLS1	580.579	-0.540144	0.11017	-4.90282	9.44682e-07	4.42467e-05
NFYB	1298.12	-0.5424	0.0837027	-6.48008	9.16721e-11	1.56368e-08
PYROXD1	204.861	-0.550596	0.168172	-3.27399	0.00106039	0.012186
POPDC2	86.2544	-0.672864	0.23706	-2.83837	0.00453439	0.0350849
CPXM2	371.446	0.504855	0.120468	4.19079	2.77984e-05	0.000714056
CENPK	740.664	-0.732815	0.0841542	-8.70799	3.09302e-18	2.04153e-15
NRK	183.9	-0.707197	0.159429	-4.43582	9.17236e-06	0.000295012
RAB38	186.575	-0.599609	0.150917	-3.97311	7.09394e-05	0.00147989
CSE1L	5107.53	-0.559274	0.0902697	-6.19559	5.80677e-10	7.73268e-08
EEF1E1	967.959	-0.514563	0.0961887	-5.34952	8.81894e-08	5.82089e-06
SH3TC1	456.38	0.815495	0.104971	7.76879	7.92416e-15	2.45503e-12
PPDPF	11135.8	0.52514	0.0584186	8.98925	2.48915e-19	1.88939e-16
TNFSF9	402.568	0.526604	0.113572	4.63675	3.53937e-06	0.000132018
EML2	1461.5	0.571857	0.0767001	7.45575	8.93591e-14	2.51215e-11
GPCPD1	1630.15	0.542581	0.0996751	5.44349	5.22464e-08	3.83165e-06
NR1D1	227.921	0.514785	0.13373	3.84943	0.000118392	0.00221459
ZNF484	395.999	-0.502961	0.104759	-4.80114	1.57767e-06	6.74665e-05
POT1	1057.5	-0.50491	0.0976688	-5.16961	2.34586e-07	1.32388e-05
HAT1	1466.42	-0.857261	0.0991806	-8.64343	5.45511e-18	3.45059e-15
DLL4	82.1084	0.73073	0.23566	3.10078	0.00193013	0.0189776
CD68	350.843	0.603823	0.124045	4.86777	1.12864e-06	5.11094e-05
SLC44A2	13960.9	0.772165	0.0720589	10.7158	8.58585e-27	1.86203e-23
KLK10	235.184	0.616333	0.148607	4.1474	3.36266e-05	0.000834127
NALF2	741.736	0.571411	0.0940442	6.07598	1.23233e-09	1.53345e-07
DOCK6	2531.43	0.767106	0.0708711	10.824	2.6508e-27	6.70696e-24
ATP8B3	87.5491	0.624784	0.228919	2.72928	0.00634729	0.0448386
HRC	100.186	0.995047	0.197743	5.03202	4.85349e-07	2.49766e-05
TRPM4	1871.08	0.873098	0.0882482	9.89366	4.4352e-23	6.12098e-20
PNCK	1042.82	0.929806	0.11286	8.23861	1.74218e-16	7.34666e-14
IDO1	272.645	-0.564446	0.161083	-3.50407	0.000458197	0.00644977
NTS	154.658	-0.612648	0.19055	-3.21516	0.00130372	0.0142387
LRRIQ1	66.7779	-0.840641	0.261069	-3.22	0.00128191	0.0140713
LRRCC1	662.648	-0.50796	0.10379	-4.8941	9.8757e-07	4.5848e-05
TSPAN2	429.079	-0.515849	0.111487	-4.62699	3.7101e-06	0.000137709
CLDN10	534.532	-0.505251	0.112931	-4.47397	7.67806e-06	0.000253945
ANXA1	6560.41	-0.643735	0.080538	-7.99294	1.31757e-15	4.44491e-13
SDS	635.845	0.604097	0.126101	4.79057	1.66311e-06	7.00392e-05
ACVR1B	2759.56	0.501111	0.0717181	6.98724	2.80352e-12	6.35228e-10
WNT10A	308.199	-0.641881	0.152715	-4.20313	2.63244e-05	0.000686821
SCEL	92.1666	-0.564689	0.204787	-2.75744	0.00582559	0.0422342
MRPL47	1661.39	-0.701604	0.087109	-8.05433	7.99146e-16	2.82136e-13
SCN7A	80.5466	-1.0098	0.256277	-3.94027	8.13888e-05	0.00164304
MRPL50	1017.24	-0.536295	0.0919709	-5.83114	5.50485e-09	5.84399e-07
DSCC1	550.051	-0.55177	0.123783	-4.45754	8.29038e-06	0.000271242
KNL1	749.622	-0.584845	0.0949686	-6.1583	7.35305e-10	9.54073e-08
IFI44L	254.955	-0.79527	0.171154	-4.64652	3.37576e-06	0.000126537
IFI44	84.7551	-0.714648	0.241346	-2.9611	0.00306544	0.0263812
ERP27	55.1339	-0.909021	0.285606	-3.18278	0.00145869	0.0155508
GLIPR1	203.323	-0.690428	0.149477	-4.61895	3.85686e-06	0.000142114
LGR5	114.27	-0.916115	0.244501	-3.74688	0.000179046	0.00310285
LUM	1486.82	-0.586681	0.104047	-5.63863	1.71406e-08	1.56754e-06
SDSL	300.216	0.671769	0.154598	4.34527	1.39105e-05	0.000412451
LPAR6	441.645	-0.554431	0.134506	-4.12198	3.7563e-05	0.00090948
MDGA2	55.5636	-0.779932	0.266424	-2.92741	0.00341793	0.0285568
SYT16	227.891	-0.550787	0.160811	-3.42506	0.000614673	0.00810013
RDH12	43.7533	0.969052	0.310756	3.11837	0.00181855	0.0181498
CYP1A1	133.827	1.69596	0.187765	9.03233	1.6805e-19	1.50068e-16
ARSG	626.667	0.779427	0.110793	7.03498	1.99283e-12	4.65433e-10
SLC16A3	2504.15	0.845783	0.0682356	12.395	2.77999e-35	1.40677e-31
TTYH2	267.663	0.519639	0.150405	3.45493	0.000550439	0.00738181
SIK1	441.254	0.807672	0.146015	5.53142	3.17653e-08	2.60664e-06
DNMT3L	99.6448	1.18926	0.24706	4.81365	1.48195e-06	6.42024e-05
CBLC	969.586	0.643211	0.108071	5.95174	2.65314e-09	3.05131e-07
ITGB3BP	904.696	-0.713923	0.0863244	-8.27023	1.33698e-16	5.96961e-14
PRKACB	2687.68	-0.652085	0.0724945	-8.99496	2.36324e-19	1.88823e-16
PIGK	1021.67	-0.5002	0.0911765	-5.48606	4.11004e-08	3.1354e-06
NUF2	650.963	-0.575374	0.107373	-5.35867	8.38371e-08	5.60675e-06
SEMA6C	1056.06	0.659736	0.0895733	7.36533	1.76713e-13	4.63563e-11
KCNH1	155.215	0.632189	0.184835	3.4203	0.000625529	0.0082289
CNIH4	3037.21	-0.512467	0.0771647	-6.64121	3.11126e-11	6.21475e-09
CHAC2	86.888	-0.727377	0.228795	-3.17916	0.00147703	0.0156584
ZNF660	287.019	-0.548534	0.121746	-4.50556	6.61973e-06	0.000222332
NKD2	804.923	0.577741	0.090719	6.36847	1.9092e-10	2.98799e-08
ZNF300	632.731	-0.519461	0.101934	-5.09607	3.46779e-07	1.85368e-05
ZNF92	734.492	-0.522568	0.112798	-4.63278	3.60795e-06	0.000134246
LPAR4	75.2726	-0.781961	0.25913	-3.01765	0.00254746	0.0231992
ATP6V0D2	1125.84	0.893906	0.102347	8.7341	2.45593e-18	1.6947e-15
HIKESHI	1007.3	-0.524157	0.0823585	-6.36434	1.96137e-10	3.00764e-08
CAPN5	1444.45	0.808818	0.0841204	9.615	6.91069e-22	8.7426e-19
ADAM33	58.2336	-0.939788	0.251607	-3.73514	0.000187613	0.00322919
DUSP15	1562.37	1.41492	0.109724	12.8952	4.78998e-38	3.63583e-34
DLG2	341.631	-0.507351	0.118198	-4.29238	1.76769e-05	0.000507284
EDNRA	221.579	-0.622798	0.178091	-3.49707	0.00047039	0.00655738
CCDC74B	140.832	-0.511356	0.18396	-2.77972	0.00544062	0.0399391
HAUS1	1164.02	-0.529513	0.0883773	-5.9915	2.07917e-09	2.46593e-07
MED21	898.045	-0.554383	0.0947736	-5.84955	4.92892e-09	5.3068e-07
MR1	83.9774	-0.738836	0.240751	-3.06887	0.00214867	0.0205668
SCOC	3259.85	-0.617909	0.0721431	-8.56505	1.08031e-17	6.30779e-15
DEPTOR	211.503	0.595433	0.13668	4.3564	1.32222e-05	0.000395908
VBP1	2126.16	-0.553183	0.092864	-5.95691	2.57046e-09	2.97879e-07
USP16	837.514	-0.611746	0.106205	-5.76007	8.40797e-09	8.39746e-07
SLC6A1	133.831	-0.636157	0.176025	-3.61402	0.000301485	0.00467025
KCNJ15	80.1956	-0.6691	0.212305	-3.15159	0.00162382	0.0167695
SLC30A2	297.598	1.02498	0.138751	7.38719	1.49964e-13	4.06536e-11
TMSB15A	892.979	-0.630385	0.0902086	-6.98808	2.78674e-12	6.35228e-10
TMSB15B	529.685	-0.606355	0.0996692	-6.08367	1.17463e-09	1.47373e-07
ACTC1	1841.55	-0.817565	0.111006	-7.36503	1.77107e-13	4.63563e-11
FNDC5	286.122	0.778698	0.157786	4.93514	8.00932e-07	3.82357e-05
ICOSLG;LOC102723996	677.078	0.669728	0.112926	5.9307	3.01643e-09	3.44304e-07
S100A1	170.426	0.59114	0.171013	3.45669	0.000546855	0.00735541
PTH1R	578.205	0.574978	0.119664	4.80495	1.5479e-06	6.67577e-05
CYGB	106.719	-0.564667	0.205657	-2.74568	0.00603854	0.0432819
DRAXIN	1382.69	0.501255	0.0877159	5.71454	1.10004e-08	1.04373e-06
ADGRL4	34.5251	-0.986623	0.352163	-2.80161	0.00508486	0.038139
B3GALT2	123.549	-0.887399	0.224499	-3.95281	7.72403e-05	0.00158672
VCAM1	195.483	-0.6443	0.184824	-3.48602	0.000490267	0.00675386
KCNJ9	148.33	-0.554514	0.167918	-3.30229	0.000958998	0.0112508
ALPP	128.354	1.29416	0.203202	6.36884	1.90458e-10	2.98799e-08
ALPG	1334.37	1.08267	0.195903	5.52654	3.26616e-08	2.64029e-06
KBTBD8	196.172	-0.765154	0.156407	-4.89209	9.97727e-07	4.61442e-05
ELF3	3211.1	0.771223	0.0928341	8.30755	9.77011e-17	4.635e-14
SGO2	660.471	-0.512428	0.0994781	-5.15116	2.58877e-07	1.44486e-05
PTX3	169.141	-0.680062	0.192905	-3.52537	0.000422889	0.0060622
SGMS2	165.466	-0.794272	0.167473	-4.74268	2.10907e-06	8.4703e-05
PRSS12	1020.43	-0.508632	0.0776559	-6.54982	5.76071e-11	1.02886e-08
HPGD	3136.08	-0.527539	0.101362	-5.2045	1.94518e-07	1.13576e-05
TMEM144	265.734	0.596992	0.124521	4.79431	1.63239e-06	6.90288e-05
HHIP	46.4911	-0.964826	0.32627	-2.95714	0.00310504	0.0265793
SLC35A1	751.321	-0.514867	0.0907518	-5.67336	1.40026e-08	1.30413e-06
HEY1	410.217	0.68688	0.118009	5.82057	5.86465e-09	6.18273e-07
SBSPON	122.413	-0.611848	0.184575	-3.31489	0.00091678	0.0109072
CTHRC1	573.844	-0.583105	0.139827	-4.1702	3.04332e-05	0.000767452
PTCHD1	167.512	-0.549098	0.150397	-3.651	0.000261223	0.00415684
LRR1	235.544	-0.537812	0.144844	-3.71303	0.00020479	0.00344402
ZNF22	1502.39	-0.502732	0.0924181	-5.43976	5.3352e-08	3.89393e-06
OXGR1	109.975	-0.742268	0.207451	-3.57804	0.000346186	0.00520857
HACD1	214.465	-0.578011	0.149478	-3.86687	0.000110242	0.00210778
BORCS7	437.757	-0.536176	0.108948	-4.92139	8.59335e-07	4.08952e-05
SERPINB8	104.442	-0.614752	0.195472	-3.14496	0.00166111	0.0169743
CRABP1	8095.82	0.816682	0.24532	3.32904	0.000871448	0.0104912
CENPN	882.408	-0.651809	0.0804109	-8.10598	5.23205e-16	1.98569e-13
FAM111A	306.836	-0.517404	0.147772	-3.50136	0.000462892	0.00648861
ANPEP	128.343	0.675127	0.216846	3.1134	0.00184947	0.0183389
C15orf48	282.705	-1.18957	0.417544	-2.84896	0.00438627	0.0342003
TSC22D4	2004.49	0.730731	0.0800874	9.12418	7.22824e-20	6.85824e-17
TMC4	760.09	0.55051	0.0937923	5.86946	4.37214e-09	4.75023e-07
ANGPTL4	148.575	-0.529365	0.179661	-2.94646	0.00321437	0.0272155
RAB3IL1	720.237	0.611497	0.0921714	6.63435	3.25929e-11	6.42588e-09
PBK	307.457	-0.71763	0.120405	-5.96014	2.52017e-09	2.94298e-07
FAM107A	127.981	0.538514	0.176975	3.04289	0.00234322	0.0219312
PLA2G4F	98.9182	0.920844	0.197911	4.65283	3.27413e-06	0.000123643
COMMD8	419.887	-0.557323	0.124129	-4.48987	7.12681e-06	0.000236744
VXN	65.0175	-0.860279	0.300617	-2.86171	0.00421365	0.0332125
PCSK9	126.891	-0.8835	0.202386	-4.36543	1.26875e-05	0.000382919
STK32A	424.129	1.12499	0.139981	8.03675	9.22508e-16	3.18286e-13
MINAR1	67.8045	-0.749327	0.252291	-2.9701	0.00297707	0.02587
DCXR	2651.27	0.702272	0.0846375	8.29742	1.06398e-16	4.89462e-14
PYDC1	48.9096	1.01105	0.287422	3.51763	0.000435413	0.00619071
RNF150	694.108	0.513096	0.11639	4.40841	1.04133e-05	0.000328658
GON7	119.487	-0.564077	0.198369	-2.84357	0.00446113	0.0346949
CMTM8	237.854	0.620506	0.146134	4.24613	2.17492e-05	0.000602509
CDK1	3205.42	-0.752879	0.0789237	-9.53933	1.43761e-21	1.66356e-18
GPRC5C	1687.81	0.775588	0.0768528	10.0919	6.00197e-24	9.11159e-21
ZNF296	215.138	0.609773	0.154306	3.95171	7.75943e-05	0.00158969
TMEM126B	1079.42	-0.505436	0.0915095	-5.52332	3.32656e-08	2.65792e-06
LRRC8D	2022.27	0.548545	0.0759017	7.22704	4.93635e-13	1.24898e-10
SLC25A33	340.082	0.510526	0.116208	4.39323	1.11681e-05	0.000347425
TVP23B	720.121	-0.559242	0.10156	-5.50654	3.6595e-08	2.86365e-06
KRCC1	362.446	-0.832416	0.132335	-6.2902	3.17051e-10	4.45662e-08
FUT9	191.69	-0.703346	0.152051	-4.62571	3.73316e-06	0.000138227
RAB43	1132.13	0.640621	0.201193	3.18411	0.00145197	0.0155115
LRRN3	229.085	-0.6765	0.171373	-3.94752	7.89646e-05	0.00161124
OLR1	162.409	-1.26187	0.247787	-5.09255	3.53276e-07	1.87521e-05
HSPB7	59.728	-0.9222	0.306219	-3.01157	0.002599	0.0234437
ANKRD36C	148.437	-0.848765	0.176853	-4.79927	1.59248e-06	6.7779e-05
FGFBP3	415.372	-0.878784	0.286818	-3.06391	0.00218465	0.0208063
CCNE2	73.7397	-0.879766	0.242146	-3.6332	0.000279926	0.00439457
ARL10	862.164	-0.555033	0.103091	-5.38389	7.28935e-08	5.02998e-06
TSGA10IP	39.3013	1.20724	0.359155	3.36134	0.000775667	0.00968371
SFN	1326.71	-0.512294	0.117321	-4.3666	1.26196e-05	0.000382185
NUPR1	1035.78	0.945826	0.250673	3.77315	0.000161201	0.00285554
ACBD7	605.889	-0.642425	0.0978099	-6.56809	5.09631e-11	9.32133e-09
KCNA2	107.342	-0.590486	0.194694	-3.03289	0.00242222	0.0224492
OVOS2	89.5894	-0.550426	0.204344	-2.69362	0.00706806	0.0481815
AMER3	153.472	-0.692774	0.168299	-4.11633	3.84959e-05	0.000921776
C5orf64	47.9833	-0.780078	0.290606	-2.68431	0.00726789	0.0491684
KLHDC7A	146.666	0.627967	0.189496	3.31388	0.000920117	0.0109384
HES7	64.0456	1.14415	0.270342	4.23222	2.31397e-05	0.000628416
AKAP5	137.47	-0.5966	0.199751	-2.98672	0.00281987	0.0249033
NKX2-6	119.721	-0.673603	0.185287	-3.63545	0.000277494	0.00436114
PLD5	71.9281	-0.949062	0.238715	-3.97571	7.01687e-05	0.00147131
GREM2	204.954	0.592453	0.201166	2.9451	0.00322848	0.0273045
GPR137C	346.873	-0.512237	0.112857	-4.53882	5.65699e-06	0.00019677
TMEM132C	136.963	0.572331	0.189653	3.01779	0.00254628	0.0231992
ZNF467	356.692	0.558709	0.12635	4.42192	9.78285e-06	0.000311349
KIAA2012	40.48	-1.51208	0.333718	-4.53102	5.86985e-06	0.000202386
CACNB4	111.495	-0.770786	0.190017	-4.05642	4.98317e-05	0.00113588
B3GALT5	389.685	-0.517676	0.107301	-4.82451	1.40351e-06	6.158e-05
OLFML1	64.0813	-0.851483	0.258386	-3.29539	0.000982862	0.0114381
LIN9	436.709	-0.518546	0.114481	-4.52955	5.91108e-06	0.000203023
CFAP91	137.827	-0.614851	0.204982	-2.99954	0.0027039	0.0241174
TBX1	38.4511	-1.35045	0.315804	-4.27621	1.90098e-05	0.000538411
LPAR5	162.433	1.68101	0.205048	8.19814	2.44127e-16	9.73639e-14
RALYL	132.079	-0.525501	0.184079	-2.85475	0.00430701	0.0337557
PARPBP	402.036	-0.559969	0.109511	-5.11335	3.16494e-07	1.70985e-05
MUC1	592.901	0.666837	0.11951	5.57974	2.40877e-08	2.05484e-06
DLK1	14111.4	0.752679	0.178232	4.22302	2.41047e-05	0.000644249
KCNIP4	84.3867	-0.705482	0.231362	-3.04926	0.00229409	0.0215511
KRT16	188.999	0.66612	0.162742	4.09311	4.25627e-05	0.00100022
KRT14	38.4545	-1.11463	0.33002	-3.37747	0.000731556	0.00927025
RTN4RL2	297.477	0.506059	0.120871	4.18676	2.82962e-05	0.000724392
PLCD1	2343.43	0.753247	0.0790181	9.53259	1.53414e-21	1.66356e-18
LYPD6	250.366	-0.527274	0.151277	-3.48549	0.000491236	0.00675967
MT1X	275.156	1.15554	0.140679	8.21406	2.13825e-16	8.77318e-14
HSPA14	589.135	-0.590366	0.118923	-4.96427	6.89593e-07	3.36184e-05
PLEKHN1	140.782	-0.538656	0.178168	-3.0233	0.00250033	0.0228798
RGPD1	388.321	-0.60567	0.15683	-3.86196	0.000112483	0.00213587
SLC18A3	74.2175	-1.26049	0.260927	-4.8308	1.35989e-06	6.00129e-05
SHISA7	85.7522	-0.607967	0.223738	-2.71732	0.00658134	0.0458612
C2orf80	70.3578	-0.798472	0.24113	-3.31138	0.000928378	0.0109764
FSIP2	225.021	-0.696383	0.148295	-4.69594	2.65385e-06	0.000102776
FAM111B	134.421	-0.895207	0.183132	-4.88833	1.01696e-06	4.66418e-05
S100A14	1933.37	0.61684	0.093295	6.61171	3.79911e-11	7.20929e-09
KIAA0408	172.024	-0.819086	0.226337	-3.61887	0.000295888	0.00459292
SPOCK3	57.2803	-0.768372	0.269666	-2.84935	0.00438088	0.0341793
S100A4	342.583	-0.754352	0.142643	-5.28841	1.23383e-07	7.77211e-06
ZNF471	293.326	-0.616392	0.11803	-5.22233	1.76685e-07	1.05186e-05
NPIPB15;LOC124907807;LOC124907808	266.388	-0.557877	0.141341	-3.94703	7.91273e-05	0.00161239
ZNF502	155.047	-0.570023	0.182847	-3.11749	0.00182397	0.0181691
GMFB	2434.14	-0.523865	0.0942654	-5.55734	2.73909e-08	2.28474e-06
GAL3ST4	247.495	-0.536581	0.133792	-4.01056	6.05749e-05	0.00131746
RAD54B	326.358	-0.574852	0.127648	-4.50343	6.6866e-06	0.000224082
DIO3	626.7	0.535507	0.0978766	5.47125	4.46872e-08	3.3584e-06
ZNF433	431.933	0.598565	0.120513	4.96683	6.80553e-07	3.33273e-05
ZNF181	432.487	-0.655535	0.122463	-5.35294	8.65359e-08	5.76185e-06
NUP62CL	283.058	0.548918	0.176177	3.11573	0.00183491	0.0182309
MB	153.801	0.720314	0.180961	3.9805	6.87701e-05	0.00145404
CACNA1E	301.191	-0.559417	0.145268	-3.85093	0.000117669	0.00220808
ZNF442	239.11	0.686541	0.14343	4.78659	1.69636e-06	7.11392e-05
ND6	298.916	-0.608027	0.138264	-4.3976	1.09456e-05	0.000341905
GJC2	43.1448	0.889224	0.304718	2.91819	0.00352074	0.029147
ITPRIPL1	97.7557	-0.810591	0.221073	-3.66662	0.000245774	0.00396083
CAPZA2	3483.36	-0.695877	0.0816237	-8.52543	1.52243e-17	8.56002e-15
TGM2	5784.96	-0.543928	0.0857186	-6.34551	2.21695e-10	3.33223e-08
RNA5S12;LOC124905422;LOC124905424;LOC124905425;LOC124905426;LOC124905427;LOC124905428;LOC124905429;LOC124905430;LOC124905431;LOC124905432;LOC124905433;LOC124905434;LOC124905435;LOC124905436;LOC124905437;LOC124905438;LOC124905754;LOC124905755;LOC124905756;LOC124905757;LOC124905758;LOC124905759;LOC124905760;LOC124905761;LOC124905762;LOC124905763;LOC124905764;LOC124905765;LOC124905768;LOC124905769;L…	222.877	-0.682134	0.192071	-3.55147	0.000383085	0.00561353
HSD3B1	1487.39	-0.826155	0.247148	-3.34275	0.000829521	0.010172
LINC01270	38.8082	0.910389	0.336407	2.70621	0.00680559	0.0470472
MAFB	562.715	0.601211	0.095507	6.29494	3.07513e-10	4.36295e-08
IGFL4	257.684	-0.507047	0.127744	-3.96924	7.21018e-05	0.00149737
MUC19	50.2506	-0.743936	0.273024	-2.7248	0.00643405	0.0452201
COLQ	98.9625	-0.715221	0.19989	-3.57808	0.000346126	0.00520857
RNU6-1	34.579	-1.17236	0.40834	-2.87105	0.00409117	0.0324995
CRIP1	446.053	1.00568	0.119702	8.40154	4.40663e-17	2.30679e-14
CCDC183	207.898	0.585634	0.148009	3.95674	7.59808e-05	0.00156508
CPLX3	62.6557	1.41466	0.256028	5.52541	3.2871e-08	2.64029e-06
UBD	38.4645	-0.942564	0.330065	-2.85569	0.00429432	0.033691
ITGA1	94.7773	-0.643897	0.210301	-3.06178	0.00220022	0.020889
ZNF891	397.983	-0.540152	0.109827	-4.91819	8.73485e-07	4.13096e-05
LRRC69	73.8403	-0.688762	0.239765	-2.87265	0.00407046	0.0324143
MIR17HG	66.1694	-0.718766	0.245202	-2.93132	0.00337521	0.0282776
GPC1-AS1	78.1583	-0.723175	0.255736	-2.82782	0.00468659	0.0359106
BTBD19	138.874	-0.944157	0.170393	-5.54104	3.00681e-08	2.48078e-06
LINC02593	203.891	-0.564555	0.146842	-3.84465	0.000120723	0.00224046
SH3BP5-AS1	119.154	-0.541951	0.198297	-2.73303	0.00627549	0.0445804
POT1-AS1;LOC101928283	98.762	-0.691169	0.20246	-3.41385	0.000640511	0.00838964
CYP4F26P	48.5235	-1.10903	0.282057	-3.93195	8.42609e-05	0.00169202
KLLN	55.8366	0.774342	0.258102	3.00014	0.00269855	0.0241132
XIST	52.0665	-0.819901	0.304715	-2.69071	0.00712991	0.0484725
LNCPRESS1	333.64	-0.673446	0.180977	-3.72116	0.000198309	0.00335622
TNF	69.9085	-0.886727	0.284736	-3.11421	0.00184438	0.0183124
LOC100129434	151.133	-0.92307	0.221256	-4.17196	3.01988e-05	0.00076408
LOC105369306	119.64	-0.624161	0.206887	-3.01692	0.00255359	0.0231993
STXBP5-AS1	137.908	-0.530085	0.176567	-3.00217	0.00268058	0.0240366
EIF2AK3-DT	118.897	0.64201	0.189841	3.38184	0.000720027	0.00914705
ITGA9-AS1	99.5643	-0.641131	0.195474	-3.27987	0.00103853	0.0119621
ZNF503-AS2	139.519	0.734737	0.194166	3.78406	0.000154289	0.00275884
SMG1P1	263.341	-0.530384	0.133714	-3.96656	7.2916e-05	0.00150809
RNF223	51.0717	1.17269	0.31828	3.68445	0.000229201	0.00376978
PAXBP1-AS1	105.437	-0.584936	0.198481	-2.94706	0.00320814	0.0272155
LINC01206	61.305	-1.03297	0.325465	-3.17384	0.00150439	0.0158269
IFITM10	58.8438	0.743342	0.254675	2.91879	0.00351392	0.0291184
CEBPA	1384	0.546788	0.0767689	7.12252	1.05969e-12	2.55351e-10
PARAIL	325.515	-0.518014	0.141999	-3.64801	0.000264275	0.00419197
SHLD3	70.6814	-0.974301	0.240964	-4.04334	5.26947e-05	0.00118337
SMIM18	54.0338	-1.00357	0.264838	-3.78938	0.000151021	0.0027132
LINC01608	102.97	-0.993878	0.275856	-3.60288	0.000314708	0.00482584
MIR124-2HG	117.989	-0.657757	0.183056	-3.59321	0.000326634	0.00497355
FPGT	455.341	-0.570536	0.108528	-5.25706	1.4638e-07	8.9928e-06
NPIPA2	198.957	0.528757	0.163441	3.23516	0.00121576	0.0135014
MIRLET7IHG	45.8074	-0.865779	0.299138	-2.89425	0.00380066	0.0308173
LOC102724934	98.3349	-0.679473	0.211755	-3.20877	0.00133304	0.0144859
KDM7A-DT	136.812	0.619197	0.171527	3.6099	0.00030631	0.00472091
LINC01003	375.111	0.567262	0.130427	4.34927	1.36589e-05	0.000406581
BOLA2-SMG1P6	876.834	-0.550822	0.0797479	-6.90705	4.94842e-12	1.07317e-09
RNF213-AS1	47.2527	-0.886793	0.292502	-3.03175	0.00243138	0.0224929
TAPT1-AS1	42.9999	-0.992899	0.305804	-3.24685	0.00116689	0.0130831
ANXA8L1	172.758	-0.713002	0.223953	-3.18372	0.00145398	0.0155115
GJA5	349.259	-0.619047	0.158723	-3.90016	9.61297e-05	0.00187577
ANXA8	139.833	-1.13342	0.240658	-4.70968	2.48108e-06	9.68261e-05
ZNF488	120.889	-0.611789	0.187483	-3.26316	0.00110177	0.0125627
LOC100996660	87.4147	-0.6431	0.212208	-3.03052	0.00244136	0.0225126
CEBPA-DT	168.428	0.780822	0.152006	5.13678	2.79489e-07	1.54288e-05
LINC00906	41.8133	-1.24792	0.444458	-2.80774	0.00498905	0.0376594
ZNF582-DT	194.99	0.555501	0.157524	3.52646	0.00042116	0.00604884
SPIB	117.691	0.648757	0.184276	3.52056	0.000430629	0.00615573
KCNQ1OT1	614.408	-0.565206	0.0956079	-5.91171	3.38581e-09	3.80741e-07
TSIX	132.463	-0.651192	0.185846	-3.50394	0.000458422	0.00644977
LOC102723996	146.731	0.798144	0.210136	3.79823	0.000145733	0.00263065
RPPH1	38.9574	-1.54604	0.41268	-3.74634	0.000179432	0.00310599
TMEM191B	275.544	0.886968	0.170363	5.20635	1.92595e-07	1.12887e-05
LOC124905312;LOC124905468;LOC124905527	340.497	-0.64484	0.151146	-4.26635	1.98699e-05	0.000558603
BANCR	44.5403	-1.27949	0.316961	-4.03674	5.41994e-05	0.00120492
LINC00506	225.24	-0.938028	0.203377	-4.61226	3.98312e-06	0.000146057
LINC01144	37.1662	0.908679	0.321751	2.82417	0.00474033	0.0362351
LOC729998	308.515	0.516782	0.13962	3.70134	0.000214463	0.00357461
CNTNAP3;CNTNAP3C	62.7699	0.99705	0.348382	2.86194	0.00421051	0.0332125
UPK3BL2	41.7941	-0.879435	0.322272	-2.72886	0.00635537	0.0448748
MKKS;LOC128706666	48.5218	-1.25912	0.396678	-3.17415	0.00150275	0.0158265

## Sheet: PF
	baseMean	log2FoldChange	lfcSE	stat	pvalue	padj
SLC7A2	4744.09	-0.527606	0.103657	-5.0899	3.58244e-07	1.21289e-05
VPS50	541.006	-0.620075	0.125687	-4.93349	8.07734e-07	2.42382e-05
ARX	195.54	0.768309	0.185122	4.15029	3.32055e-05	0.000542646
PAX6	866.596	0.82451	0.148631	5.54736	2.90022e-08	1.4665e-06
IL32	2905.02	-0.846418	0.119463	-7.08519	1.38856e-12	2.7374e-10
PAX7	96.029	1.03907	0.243892	4.26039	2.04073e-05	0.000365735
DPF1	568.07	0.572911	0.106887	5.35997	8.32335e-08	3.48462e-06
PLAUR	963.66	-0.653338	0.141844	-4.60605	4.10398e-06	9.7432e-05
GPRC5A	1556.52	-0.754063	0.0960368	-7.85181	4.10082e-15	1.18271e-12
ACP3	234.405	-0.565916	0.178864	-3.16394	0.0015565	0.0112279
DPEP1	44.3915	1.37741	0.360184	3.82419	0.000131204	0.00160642
MATR3	12096.9	-0.568216	0.0812655	-6.9921	2.70798e-12	4.84759e-10
IGF1	70.3339	-0.969066	0.273623	-3.54161	0.000397685	0.00391501
ATP1A2	984.579	0.626469	0.136169	4.60067	4.21128e-06	9.95242e-05
PLEKHB1	560.624	0.520421	0.136712	3.80671	0.000140831	0.00170287
BIRC3	48.4635	-1.27847	0.432799	-2.95397	0.00313717	0.0192431
RRAGD	612.072	0.616448	0.114085	5.40342	6.53818e-08	2.86027e-06
CD44	1092.48	-0.624977	0.119868	-5.21386	1.84952e-07	6.97445e-06
BMAL2	461.767	-0.540217	0.122583	-4.40694	1.0484e-05	0.000210139
ARHGAP31	507.045	-0.556178	0.130645	-4.25718	2.07021e-05	0.000368474
CENPQ	372.388	-0.845429	0.145487	-5.81104	6.20873e-09	3.86779e-07
CASR	56.1478	-1.04599	0.323927	-3.22909	0.00124185	0.00947137
PSMA4	3274.46	-0.879975	0.109958	-8.00282	1.21602e-15	3.86497e-13
DCUN1D1	996.869	-0.52677	0.119959	-4.39125	1.12699e-05	0.000223305
ZIC2	1934.83	1.05744	0.218547	4.8385	1.30822e-06	3.59335e-05
GPM6B	2595.28	0.603822	0.109592	5.50971	3.5943e-08	1.7493e-06
ANO2	85.4022	-0.68666	0.265029	-2.59089	0.00957284	0.0454005
C12orf4	498.32	-0.538154	0.135839	-3.96169	7.44203e-05	0.00103392
LMO3	159.711	0.855221	0.219991	3.88752	0.000101272	0.00130241
COL9A2	1586.14	0.524478	0.100959	5.19495	2.04771e-07	7.61122e-06
LIMA1	2923.53	-0.501015	0.0882401	-5.67785	1.36394e-08	7.4796e-07
COL23A1	345.535	0.937391	0.137071	6.83875	7.98856e-12	1.23182e-09
NNAT	6174.1	0.572752	0.202893	2.82292	0.00475882	0.0265983
OPN3	781.588	-0.525631	0.120228	-4.37195	1.23143e-05	0.000240934
MCOLN3	196.802	-0.830921	0.196231	-4.2344	2.29161e-05	0.000398766
PHF21B	496.769	0.512882	0.140792	3.64283	0.000269658	0.00287647
ATG5	1154.66	-0.643342	0.104564	-6.15265	7.62007e-10	6.38038e-08
SPAG4	165.223	0.638964	0.21801	2.93089	0.00337992	0.0203411
SPA17	446.035	-0.555755	0.140538	-3.95448	7.67024e-05	0.00105804
DMRT3	58.508	0.816683	0.306316	2.66614	0.00767267	0.0386705
NGFR	2994.63	1.22017	0.100635	12.1246	7.82036e-34	1.21794e-29
CHI3L2	44.4331	-1.23887	0.369208	-3.35548	0.000792271	0.00668047
CYB5R4;RIPPLY2-CYB5R4	326.853	-0.653193	0.152237	-4.29064	1.78161e-05	0.000327589
ME1	208.831	-0.709522	0.182073	-3.89691	9.74273e-05	0.00126968
TIE1	113.327	1.16673	0.21955	5.31419	1.07135e-07	4.32259e-06
ASPM	1078.25	-0.550303	0.0935028	-5.88542	3.9705e-09	2.76056e-07
KIF26A	2362.7	0.578916	0.0730858	7.92104	2.35535e-15	6.92117e-13
SP100	240.096	-0.750052	0.163733	-4.58096	4.6285e-06	0.000107428
IFI35	241.948	-0.629322	0.16564	-3.79934	0.000145084	0.00173811
ABCC9	214.262	-0.591599	0.185038	-3.19717	0.00138785	0.0102975
PIGB	173.943	-0.605054	0.167853	-3.60467	0.000312548	0.00325158
ST6GALNAC2	385.386	-0.563831	0.178035	-3.16697	0.00154038	0.0111271
EPHA8	112.977	0.597124	0.218112	2.7377	0.00618701	0.032619
TCF3	6455.38	0.540971	0.0664556	8.14034	3.94162e-16	1.39516e-13
ASIC4	203.877	0.655692	0.167608	3.91205	9.15174e-05	0.00120685
HMMR	1485.34	-0.92245	0.105483	-8.74503	2.22965e-18	1.54706e-15
TP63	585.829	-0.663874	0.116273	-5.7096	1.13244e-08	6.39007e-07
ADAM11	349.993	0.514924	0.14463	3.56028	0.000370466	0.00370323
ACTR6	962.473	-0.602424	0.135897	-4.43295	9.29524e-06	0.000191234
NUP37	885.539	-0.558545	0.109123	-5.11851	3.07962e-07	1.0682e-05
PLD1	207.09	-0.669223	0.157798	-4.24102	2.22506e-05	0.000389813
ATP12A	261.992	-0.578797	0.182135	-3.17785	0.0014837	0.010823
PAX2	226.3	1.41002	0.246569	5.71856	1.07428e-08	6.13506e-07
PAG1	261.123	-0.579941	0.183917	-3.15327	0.00161454	0.0115238
MBNL3	688.622	-0.649886	0.152153	-4.27126	1.94373e-05	0.00035118
FAP	82.0838	-0.777837	0.280633	-2.77173	0.00557595	0.0301109
SLC1A3	639.462	-0.594346	0.112567	-5.27994	1.29229e-07	5.09524e-06
CEACAM1	245.433	-0.701681	0.165451	-4.24101	2.22514e-05	0.000389813
DCT	182.93	0.848056	0.234317	3.61927	0.000295435	0.00311306
HSP90AA1	58451.8	-0.687317	0.0838648	-8.19554	2.49472e-16	9.96224e-14
OSTM1	1009.12	-0.513605	0.0927728	-5.53616	3.09172e-08	1.54825e-06
COBLL1	724.071	-0.569585	0.112272	-5.07326	3.91057e-07	1.29858e-05
SERTAD4	223.713	-0.510516	0.169487	-3.01212	0.00259432	0.0166545
ZNF446	324.699	0.5658	0.141157	4.00831	6.11548e-05	0.000889286
FAT1	9626.83	-0.538676	0.0810905	-6.6429	3.07569e-11	3.95875e-09
ZMPSTE24	783.267	-0.523517	0.122022	-4.29035	1.78391e-05	0.000327625
MYNN	872.816	-0.666821	0.106956	-6.23452	4.53167e-10	4.0561e-08
MGST2	236.815	-0.597705	0.157087	-3.80493	0.000141846	0.00171117
CHMP5	3287.56	-0.615827	0.0899036	-6.84986	7.39234e-12	1.15128e-09
FAT2	454.912	-0.602017	0.132887	-4.5303	5.89007e-06	0.000133331
LPCAT2	402.678	-0.588287	0.121829	-4.82881	1.37355e-06	3.75951e-05
ERGIC2	1055.36	-0.985678	0.10561	-9.3332	1.02726e-20	1.23066e-17
TMEM40	599.171	-0.616807	0.143172	-4.30814	1.64631e-05	0.000307799
CPXM1	1993.36	0.635312	0.120838	5.25753	1.45999e-07	5.6282e-06
TESC	138.685	0.580668	0.212198	2.73644	0.00621074	0.0327219
ESF1	781.048	-0.594853	0.124169	-4.79066	1.66232e-06	4.41792e-05
OAS1	78.4227	-0.810426	0.312928	-2.58982	0.00960268	0.0454808
ZNF302	1000.36	-0.514191	0.11169	-4.60375	4.14943e-06	9.8361e-05
ANKRD24	432.025	0.782681	0.136005	5.75481	8.67386e-09	5.2157e-07
DLL3	437.953	0.519329	0.161947	3.20679	0.00134227	0.0100551
JPH4	1238.35	0.54596	0.0937793	5.82176	5.82304e-09	3.65677e-07
GEMIN2	699.078	-0.646978	0.108044	-5.98812	2.12282e-09	1.58186e-07
GABRP	4893.43	-0.855305	0.25077	-3.41072	0.000647915	0.00575554
SMIM24	114.806	0.859329	0.233983	3.67261	0.000240088	0.00262763
EFNA2	616.123	0.607592	0.122297	4.96817	6.7587e-07	2.1052e-05
CBARP	753.52	0.566537	0.115278	4.91452	8.89988e-07	2.60539e-05
MADCAM1	251.862	0.86898	0.170748	5.08924	3.59492e-07	1.21429e-05
SLC7A4	315.432	-0.890829	0.151234	-5.89038	3.85297e-09	2.69086e-07
MFNG	138.872	1.10101	0.203146	5.41979	5.96692e-08	2.66272e-06
SOX10	131.351	0.624927	0.230892	2.70658	0.00679795	0.0351148
KDELR3	414.1	-0.526204	0.144705	-3.63639	0.000276486	0.00293524
TIMP3	10337.2	-0.528789	0.187908	-2.81408	0.00489172	0.0271502
CABP7	135.256	0.962375	0.221049	4.35368	1.33871e-05	0.000259317
PSMC6	3155.01	-0.889289	0.0883853	-10.0615	8.17457e-24	2.12185e-20
CDKN3	471.547	-0.598427	0.143121	-4.18127	2.89883e-05	0.000485446
CGRRF1	520.146	-0.663615	0.116124	-5.71472	1.09882e-08	6.22291e-07
PSMA3	2727.28	-0.62759	0.0941135	-6.66844	2.58544e-11	3.44151e-09
GSKIP	1296.71	-0.718122	0.106619	-6.7354	1.63478e-11	2.2937e-09
VRK1	1407.47	-0.613396	0.0959221	-6.39473	1.60828e-10	1.7394e-08
PSMA6	5244.51	-0.665315	0.0795338	-8.36518	6.00233e-17	2.92126e-14
MMP9	2928.12	-0.859422	0.213235	-4.03041	5.56806e-05	0.000822742
NFATC2	116.296	-0.681015	0.23008	-2.95991	0.00307731	0.0189581
PFDN4	1497.05	-0.621213	0.119992	-5.1771	2.25358e-07	8.2195e-06
BMP7	1772.87	0.64721	0.0937611	6.90276	5.1003e-12	8.45022e-10
HRH3	108.787	0.771701	0.218406	3.53334	0.000410344	0.00401678
HCK	291.798	0.923907	0.16827	5.49062	4.00517e-08	1.91928e-06
WFDC2	1472.62	0.675954	0.128745	5.25032	1.51839e-07	5.82582e-06
NXT2	967.796	-0.859801	0.111805	-7.69016	1.46948e-14	3.87893e-12
MOSPD1	785.257	-0.675576	0.115638	-5.84215	5.15307e-09	3.30263e-07
VGLL1	432.515	-0.705477	0.183112	-3.8527	0.000116824	0.00146727
KLHL4	171.165	-0.763693	0.191367	-3.99073	6.58696e-05	0.000940066
GABRE	285.993	-0.54616	0.15021	-3.63597	0.000276934	0.00293799
SRPX2	215.737	-0.535984	0.158082	-3.39054	0.000697563	0.00609643
RUBCNL	144.906	-0.842405	0.221915	-3.79607	0.000147007	0.00175037
ZNF423	1497.95	0.500159	0.0943232	5.30261	1.14159e-07	4.59408e-06
NECAB2	976.833	0.862613	0.111297	7.75055	9.14978e-15	2.45687e-12
PRSS33	60.9807	1.77066	0.355132	4.98593	6.16649e-07	1.94014e-05
CTSH	1245.05	-0.545375	0.0878946	-6.20487	5.47404e-10	4.81654e-08
CEMIP	444.372	-0.678796	0.172727	-3.92989	8.49855e-05	0.001141
OIP5	443.644	-0.645673	0.143	-4.51518	6.32629e-06	0.00014156
EIF3E	16536.8	-0.881122	0.108379	-8.12997	4.2939e-16	1.48607e-13
CCN4	52.6853	-1.26206	0.355723	-3.54787	0.000388359	0.00383902
NEFM	1593.52	0.50869	0.113385	4.48639	7.24393e-06	0.000156908
KLC3	321.813	-0.656514	0.170415	-3.85245	0.000116944	0.00146759
SF3A2	3687.25	0.507176	0.0777666	6.52177	6.94808e-11	8.26026e-09
DKKL1	119.019	0.801946	0.217374	3.68925	0.000224916	0.00249668
TLE6	130.877	0.732177	0.204295	3.58392	0.00033847	0.00346115
SHD	342.617	0.748362	0.136463	5.484	4.15814e-08	1.96836e-06
ZFR2	348.101	0.58808	0.14145	4.15751	3.21732e-05	0.00053024
ICAM5	367.622	0.580733	0.177485	3.27201	0.00106786	0.00845494
DBP	460.297	0.566238	0.125544	4.51028	6.47419e-06	0.000143829
ZNF14	353.969	-0.548875	0.150501	-3.64698	0.000265345	0.00284411
CADM4	1975.01	0.509271	0.108419	4.69724	2.63701e-06	6.60269e-05
RASA4	785.39	0.532108	0.144356	3.68609	0.000227729	0.00251714
TFPI2	1564.4	-0.812382	0.111538	-7.28342	3.25458e-13	7.24098e-11
ATP6V0A4	155.02	-0.659038	0.189206	-3.48318	0.000495488	0.00467964
CAV2	467.237	-0.610232	0.144174	-4.23261	2.30999e-05	0.000401068
CAV1	557.552	-0.672723	0.118117	-5.69538	1.23096e-08	6.82241e-07
MET	1113.49	-0.622263	0.103426	-6.0165	1.78225e-09	1.36063e-07
LFNG	711.528	0.587412	0.115244	5.09712	3.44856e-07	1.1778e-05
CPVL	1647.3	-0.533018	0.109396	-4.87239	1.10254e-06	3.10505e-05
RPA3	1394.11	-0.59666	0.108927	-5.47761	4.31107e-08	2.03457e-06
PSMA2	4313.73	-0.587677	0.0735905	-7.98577	1.39652e-15	4.34987e-13
CLIP2	3569.79	0.514627	0.0721784	7.12993	1.00422e-12	2.03113e-10
LHX2	846.736	1.56929	0.264732	5.92785	3.0693e-09	2.21302e-07
CNTNAP3	417.661	0.584558	0.149257	3.91646	8.98575e-05	0.00119203
FGF8	340.251	1.26178	0.213197	5.91837	3.25141e-09	2.33353e-07
EBF3	86.1055	0.844459	0.28641	2.94842	0.003194	0.0195072
GLRX3	2774.41	-0.58874	0.0700912	-8.39963	4.47884e-17	2.25011e-14
SORCS1	471.712	0.89499	0.167981	5.32792	9.93431e-08	4.05018e-06
LGI1	402.249	-0.715841	0.151907	-4.71235	2.44878e-06	6.18108e-05
KRT23	310.023	-0.589223	0.170576	-3.45431	0.000551711	0.00507522
SEPTIN4	331.833	0.508051	0.150742	3.37033	0.000750769	0.00642091
SGCA	58.1737	1.02866	0.305917	3.36253	0.000772305	0.00653689
INPP4B	115.153	-0.643352	0.217105	-2.96333	0.00304333	0.0187934
DDX25	491.1	0.575016	0.140561	4.09087	4.29754e-05	0.00067064
ZBTB16	414.486	1.04459	0.155453	6.71965	1.82161e-11	2.51059e-09
P2RX3	229.213	0.541898	0.199081	2.722	0.00648878	0.0338888
GALNT18	191.566	0.844725	0.173568	4.86683	1.13405e-06	3.18228e-05
EXPH5	330.76	-0.542629	0.15288	-3.54937	0.000386155	0.00382244
TSPAN11	575.356	0.553495	0.152518	3.62904	0.000284477	0.00300369
KRT18	34258.5	-0.699098	0.105635	-6.61807	3.63925e-11	4.57079e-09
WNT5B	488.729	0.801153	0.136749	5.85856	4.66891e-09	3.08002e-07
VPS29	1091.96	-0.543753	0.105068	-5.17526	2.27599e-07	8.28183e-06
RAD51AP1	1168.22	-0.816308	0.13374	-6.10371	1.03634e-09	8.40622e-08
ART4	125.308	-1.17582	0.245903	-4.78162	1.73885e-06	4.6056e-05
ARHGDIB	575.552	-0.644074	0.121644	-5.29474	1.19185e-07	4.75946e-06
SLC38A1	5961.71	-0.550208	0.0870497	-6.32061	2.60526e-10	2.5359e-08
ACRBP	76.6682	1.09656	0.26093	4.20251	2.63977e-05	0.000447045
COL12A1	3952.84	-0.673035	0.0994676	-6.76637	1.32054e-11	1.9402e-09
BAG2	248.511	-0.782357	0.159768	-4.89684	9.73912e-07	2.79847e-05
CCNC	2706.23	-0.710533	0.121541	-5.84602	5.03472e-09	3.26712e-07
NR2E1	58.2731	1.55134	0.358306	4.32965	1.49348e-05	0.000283998
ADGRG6	1102.24	-0.55375	0.109728	-5.04656	4.49835e-07	1.47495e-05
TTK	1103.52	-0.728796	0.117876	-6.18275	6.29944e-10	5.4203e-08
TENT5A	387.968	-0.505403	0.178841	-2.826	0.00471337	0.0264241
NUDT12	1036.21	-0.586568	0.112444	-5.21655	1.82288e-07	6.89068e-06
HAND1	1072.78	-0.86849	0.255744	-3.39594	0.000683944	0.00600775
CDH6	2100.12	0.625758	0.0996046	6.28242	3.3334e-10	3.18493e-08
SUB1	5285.83	-0.548784	0.0731238	-7.50486	6.14929e-14	1.49639e-11
NPR3	442.277	-0.763589	0.185395	-4.11871	3.81005e-05	0.000603639
PDE4D	724.341	-0.663257	0.113123	-5.86316	4.54142e-09	3.04862e-07
PRLR	288.229	-0.663247	0.163488	-4.05685	4.97393e-05	0.000752078
LIFR	1226.06	-0.512823	0.107	-4.79273	1.64526e-06	4.38754e-05
TTC33	725.633	-0.570123	0.1021	-5.58394	2.35126e-08	1.2247e-06
UNC5A	428.369	0.943964	0.12587	7.4995	6.4061e-14	1.5349e-11
CEP70	657.938	-0.598127	0.1141	-5.24215	1.5872e-07	6.07347e-06
PDCD10	1202.08	-0.972557	0.11573	-8.4037	4.32628e-17	2.24592e-14
PFKFB4	460.71	0.556319	0.122658	4.53552	5.74618e-06	0.000130453
HES1	836.705	1.10041	0.136719	8.04869	8.36854e-16	2.77301e-13
SNX4	1502.31	-0.523041	0.106249	-4.92277	8.53259e-07	2.52636e-05
EFCC1	97.6361	0.758028	0.297127	2.55119	0.0107355	0.0494328
ITGB6	4184.04	-1.00712	0.121985	-8.25613	1.50466e-16	6.50933e-14
PCSK4	264.399	0.513324	0.187123	2.74325	0.00608344	0.0322367
IFIH1	94.7889	-0.780779	0.266693	-2.92764	0.00341549	0.0204667
FN1	97659.1	-0.794654	0.118303	-6.7171	1.85373e-11	2.53246e-09
IGFBP2	15763	0.624923	0.0785843	7.95227	1.8313e-15	5.59229e-13
TXNDC9	823.916	-1.10052	0.116147	-9.4753	2.65985e-21	3.76587e-18
PLCD4	54.9683	1.26692	0.341791	3.70672	0.000209962	0.00235417
IL1R1	554	-0.540266	0.143161	-3.77385	0.000160748	0.00188185
WNT6	1555.04	-0.680158	0.127182	-5.3479	8.89787e-08	3.67574e-06
ODC1	9610.34	0.687929	0.109546	6.27984	3.38916e-10	3.19896e-08
BIRC6	2496.04	-0.503757	0.0733443	-6.86838	6.49343e-12	1.05342e-09
KYNU	108.702	-0.837981	0.246715	-3.39656	0.000682395	0.0060043
EPAS1	8075.14	-0.87946	0.221278	-3.97446	7.054e-05	0.00098972
VAX2	53.2154	1.15245	0.327532	3.51857	0.000433872	0.00419176
CAPZA1	5182.36	-0.626648	0.0771457	-8.12291	4.55119e-16	1.54087e-13
RHOU	3017.03	-0.504239	0.112473	-4.48319	7.35356e-06	0.000158621
OLFML3	6303.27	-0.592091	0.0943364	-6.27638	3.46552e-10	3.23186e-08
KCNQ4	120.072	0.571573	0.217445	2.62858	0.00857421	0.0418998
GBP3	147.132	-0.517864	0.190109	-2.72403	0.00644901	0.0337036
GBP1	217.233	-0.898899	0.166725	-5.39151	6.98674e-08	3.01417e-06
BLZF1	475.245	-0.671332	0.114542	-5.86103	4.6001e-09	3.07476e-07
IRF6	2278.03	-0.699888	0.0843439	-8.29803	1.05852e-16	4.99558e-14
SLC8A2	556.339	0.650733	0.134482	4.8388	1.30624e-06	3.59335e-05
MREG	439.521	-0.633779	0.118026	-5.36984	7.88054e-08	3.34355e-06
CA14	998.134	0.558233	0.122414	4.56021	5.11017e-06	0.000117556
TNFAIP3	511.54	-0.500912	0.185208	-2.7046	0.00683877	0.0352875
MYB	108.672	-0.814553	0.22461	-3.62651	0.000287274	0.00302912
VAMP8	1552.59	-0.556282	0.0920056	-6.04618	1.48322e-09	1.16079e-07
CASQ2	63.2663	-0.839746	0.312736	-2.68516	0.00724957	0.0369937
ABCG2	1319.66	-0.744262	0.133683	-5.56737	2.58615e-08	1.33367e-06
MFSD1	405.965	-0.506661	0.134296	-3.77272	0.000161476	0.00188789
UCHL3	511.529	-0.570413	0.116736	-4.88636	1.0272e-06	2.91927e-05
NDUFB3	1309.6	-0.513996	0.0929074	-5.53235	3.15968e-08	1.57217e-06
CTNNAL1	1355.01	-0.5717	0.105379	-5.42516	5.79029e-08	2.59879e-06
VSX2	403.472	1.65552	0.193927	8.53678	1.38008e-17	7.96052e-15
LTBP2	1298.18	-0.613115	0.142408	-4.30535	1.66722e-05	0.000311335
IFIT3	88.1186	-0.828639	0.239941	-3.45352	0.00055333	0.00508411
CNNM1	65.6341	0.794131	0.286902	2.76795	0.005641	0.0303989
INSL4	42.4338	-1.83679	0.389472	-4.71612	2.40385e-06	6.07948e-05
CD274	230.501	-0.796735	0.201916	-3.94587	7.95123e-05	0.00108435
MYCT1	83.4452	-0.975098	0.254191	-3.83608	0.000125013	0.00154766
NUDCD1	1528.61	-0.528569	0.107886	-4.89934	9.61607e-07	2.77849e-05
DNAJC15	978.311	-0.594338	0.11376	-5.2245	1.74626e-07	6.64507e-06
PLS1	600.036	-0.687889	0.136766	-5.02969	4.91272e-07	1.58736e-05
NFYB	1355.07	-0.663865	0.0966296	-6.8702	6.41115e-12	1.05102e-09
EPHX2	582.951	0.591268	0.163952	3.60635	0.000310534	0.00323602
TBX2	116.266	0.700973	0.241051	2.90799	0.00363759	0.0215816
PYROXD1	218.572	-0.528039	0.173344	-3.04619	0.00231761	0.0152362
SV2C	381.353	-0.805716	0.130197	-6.18842	6.07697e-10	5.25793e-08
GTF3A	1646.72	-0.514574	0.0904107	-5.69151	1.25919e-08	6.95415e-07
INHBA	1062.07	-0.758349	0.25336	-2.99317	0.00276096	0.017451
CNTFR	1494.66	0.865262	0.115111	7.51676	5.61511e-14	1.38809e-11
PLAU	5007.28	-0.66582	0.0922566	-7.21704	5.313e-13	1.14923e-10
PRDX4	8637.44	-0.605346	0.0730184	-8.29031	1.12949e-16	5.17374e-14
CENPK	794.236	-0.781529	0.122693	-6.36979	1.89282e-10	1.96564e-08
SARDH	308.001	0.581112	0.148316	3.91807	8.9262e-05	0.00118514
NRK	195.44	-0.78763	0.211408	-3.72563	0.000194826	0.00220671
NMI	177.492	-0.842243	0.235171	-3.5814	0.000341756	0.00349246
G0S2	158.832	-0.668667	0.202554	-3.30118	0.000962798	0.00776923
RAB38	198.18	-0.558426	0.170394	-3.27726	0.00104818	0.00834153
PREX1	1333.3	0.622219	0.0996773	6.24234	4.31074e-10	3.88066e-08
CSE1L	5301.93	-0.730536	0.101354	-7.20776	5.68786e-13	1.19706e-10
PMEPA1	708.77	-0.581899	0.125494	-4.63687	3.5372e-06	8.59412e-05
NDP	73.8564	1.03606	0.349025	2.96845	0.00299305	0.0185759
COL21A1	125.076	-0.700514	0.217173	-3.2256	0.00125707	0.00954645
NRN1	48.4183	0.980554	0.321601	3.04898	0.00229619	0.0151273
EEF1E1	997.571	-0.644713	0.0992798	-6.4939	8.36441e-11	9.79454e-09
AHNAK	24620.1	-0.530919	0.091026	-5.83261	5.45669e-09	3.46867e-07
SOX21	621.289	0.533773	0.144778	3.68683	0.000227067	0.0025116
PPDPF	12202.5	0.527923	0.0749358	7.04501	1.85453e-12	3.47982e-10
EML2	1498.2	0.518837	0.0910507	5.69833	1.20984e-08	6.72929e-07
LAMP5	157.545	1.07109	0.242139	4.42343	9.7144e-06	0.000197767
AMOT	7447.93	-0.596731	0.103834	-5.74695	9.08668e-09	5.34139e-07
IFI6	2872.95	-0.52781	0.106573	-4.95255	7.3247e-07	2.24557e-05
ZNF484	410.573	-0.579523	0.116911	-4.95695	7.16083e-07	2.20654e-05
WFIKKN1	431.858	0.788007	0.124208	6.34426	2.235e-10	2.24567e-08
SRD5A3	402.75	-0.558301	0.12284	-4.54496	5.49462e-06	0.000125658
POT1	1064.77	-0.817397	0.10523	-7.76772	7.99115e-15	2.18341e-12
LRRC4	280.391	0.513752	0.179445	2.86301	0.00419634	0.0241604
FEZF1	657.381	1.01448	0.303089	3.34713	0.000816521	0.00683315
HAT1	1532.59	-1.08974	0.10677	-10.2064	1.85608e-24	5.78132e-21
ATP1B2	1952.03	0.609865	0.110391	5.5246	3.30238e-08	1.63274e-06
SLC44A2	13999.9	0.531847	0.0813809	6.53528	6.34892e-11	7.66497e-09
EGLN3	239.67	0.749677	0.19446	3.85518	0.000115645	0.00145547
FOXJ1	401.577	0.884946	0.129038	6.85804	6.98114e-12	1.10943e-09
NALF2	830.611	0.651676	0.0920331	7.08089	1.43236e-12	2.75402e-10
DOCK6	2632.22	0.567894	0.0821825	6.91016	4.8412e-12	8.19532e-10
ATP8B3	104.153	0.893464	0.236116	3.784	0.000154326	0.00182021
GDF1	744.847	0.516245	0.121243	4.25793	2.06325e-05	0.000368076
HRC	115.725	1.11042	0.226814	4.89575	9.79332e-07	2.80886e-05
TRPM4	1888.93	0.651699	0.0933122	6.98407	2.86752e-12	5.01784e-10
SLC6A8	4106.4	0.553736	0.086157	6.42706	1.30094e-10	1.45762e-08
PNCK	1169.14	0.984341	0.111439	8.83301	1.01892e-18	8.35194e-16
ZNF428	1410.79	0.57041	0.108644	5.25027	1.51874e-07	5.82582e-06
COX7B	4596.27	-0.69385	0.0788551	-8.79906	1.37973e-18	1.02323e-15
PRR7	317.587	0.525078	0.161273	3.25584	0.00113056	0.00880366
IDO1	283.871	-0.762741	0.191266	-3.98785	6.66743e-05	0.00094486
LRRC4B	2278.38	0.709018	0.107582	6.59047	4.38429e-11	5.41913e-09
RAMP2	314.252	0.572876	0.132304	4.33001	1.49101e-05	0.000283875
ANO1	141.98	0.578086	0.218999	2.63967	0.00829865	0.0409115
IL13RA1	1323.02	-0.505102	0.0858371	-5.88443	3.99425e-09	2.76473e-07
ZNF20	87.6	0.966115	0.263372	3.66825	0.000244215	0.00266171
EFR3A	946.837	-0.527059	0.10005	-5.26794	1.37964e-07	5.3851e-06
PTPRE	456.932	-0.506158	0.137662	-3.6768	0.000236174	0.00259574
ITGB4	2114.08	-0.502352	0.116184	-4.32375	1.53403e-05	0.000289587
VSTM2L	1386.36	0.562008	0.0981717	5.72474	1.03593e-08	5.97538e-07
MTUS2	215.521	-0.662218	0.227574	-2.9099	0.00361543	0.0214984
HMGB1P5	313.554	-1.19165	0.461994	-2.57935	0.00989853	0.0465598
EPSTI1	717.606	-0.507474	0.145777	-3.48116	0.000499243	0.00470403
TPT1	70235.2	-0.51708	0.0767885	-6.73382	1.65264e-11	2.29805e-09
EPHB2	2522.68	0.618977	0.105642	5.85919	4.65128e-09	3.08002e-07
KMT5C	1624.37	0.519733	0.0828837	6.27063	3.5958e-10	3.31367e-08
FAM83F	559.121	-0.519675	0.120557	-4.31061	1.62801e-05	0.00030511
LRRCC1	683.988	-0.715537	0.115336	-6.20394	5.50681e-10	4.81815e-08
MICAL2	1396.42	-0.66635	0.135448	-4.91962	8.67138e-07	2.55773e-05
VAV3	148.765	-0.611368	0.187703	-3.2571	0.00112556	0.0087741
VTCN1	4281.83	-0.660562	0.115147	-5.7367	9.65378e-09	5.63101e-07
SLC38A2	3677.13	-0.507385	0.0750216	-6.76319	1.34989e-11	1.96478e-09
IL6ST	2241.54	-0.522209	0.0938304	-5.56546	2.61459e-08	1.33946e-06
RAX	1003.21	1.52199	0.379281	4.01283	5.99943e-05	0.000877325
CCNH	609.785	-0.571491	0.123701	-4.61992	3.83883e-06	9.19783e-05
SOX5	286.517	0.638498	0.149264	4.27764	1.88886e-05	0.000342857
SOX3	335.142	1.46379	0.335334	4.36517	1.27026e-05	0.000247597
C5AR2	93.2125	-0.853509	0.287666	-2.96702	0.00300704	0.0186357
CLDN10	565.922	-0.500189	0.134306	-3.72423	0.000195908	0.00221574
ETS1	587.411	-0.541941	0.137124	-3.95219	7.74392e-05	0.00106446
ANXA1	6593.7	-0.773487	0.0947739	-8.1614	3.31174e-16	1.25798e-13
SDS	397.161	-1.61064	0.182199	-8.84003	9.56947e-19	8.27972e-16
MSI1	2361.34	0.737754	0.104177	7.08176	1.42339e-12	2.75402e-10
PNPLA8	1341.41	-0.6849	0.083971	-8.15639	3.45179e-16	1.26012e-13
NT5E	229.059	-0.789278	0.224551	-3.51491	0.000439901	0.00423714
LMO2	411.408	0.785488	0.174143	4.5106	6.46436e-06	0.000143823
PRPH	2638.08	0.781552	0.21742	3.59467	0.000324803	0.00335665
KRT87P	120.371	-1.47519	0.269981	-5.46406	4.65363e-08	2.14425e-06
KRT7	7051.19	-0.852986	0.194112	-4.3943	1.1113e-05	0.000221322
STX11	46.8642	-1.06279	0.34979	-3.03836	0.00237872	0.0155434
CEP350	1191.18	-0.553878	0.100464	-5.51321	3.52345e-08	1.7256e-06
SLC19A3	408.961	-0.531726	0.122435	-4.34291	1.40607e-05	0.000271352
WNT10A	304.58	-1.02369	0.186957	-5.47554	4.36174e-08	2.04608e-06
USP44	1443.35	-0.544958	0.136227	-4.00037	6.32424e-05	0.000912823
SUCLA2	1284.74	-0.570537	0.0878269	-6.49616	8.23968e-11	9.72157e-09
SCEL	94.9959	-0.854009	0.239145	-3.5711	0.000355485	0.00359735
GPNMB	140.394	-0.704738	0.209775	-3.35949	0.000780871	0.00659864
MRPL47	1680.05	-0.906917	0.102532	-8.84519	9.13737e-19	8.27972e-16
GALNT5	326.473	-0.569055	0.156109	-3.64523	0.000267149	0.00285754
SCN7A	88.4305	-0.806063	0.300267	-2.68449	0.00726404	0.0370462
TXN	4251.56	-0.617997	0.0728463	-8.48358	2.18376e-17	1.17275e-14
MRPL50	1057.36	-0.603784	0.10279	-5.87394	4.25557e-09	2.89812e-07
DSCC1	583.185	-0.596837	0.147291	-4.0521	5.07594e-05	0.000763795
IL33	169.31	-0.811213	0.191029	-4.24655	2.17088e-05	0.000383761
FOXP4	2278.14	0.596544	0.0910603	6.55108	5.71213e-11	6.95006e-09
TUBB2B	20618.6	0.514081	0.0775747	6.62692	3.4276e-11	4.33995e-09
MRPL15	1884.58	-0.502407	0.0934562	-5.37586	7.62178e-08	3.27905e-06
DDX60	193.227	-0.527452	0.167451	-3.1499	0.00163329	0.0116097
THBS1	5897.04	-0.606992	0.0994222	-6.10519	1.02678e-09	8.37228e-08
ITGA11	634.717	-0.726627	0.165454	-4.3917	1.12466e-05	0.000223127
KNL1	811.313	-0.567262	0.112575	-5.03898	4.68022e-07	1.52171e-05
TMEM62	335.443	-0.577782	0.146267	-3.95019	7.80878e-05	0.00107015
RSL24D1	5254.52	-0.709168	0.0828198	-8.56279	1.10169e-17	6.5991e-15
GTF2B	807.977	-0.558377	0.116522	-4.79205	1.65085e-06	4.39493e-05
ARHGAP29;LOC105378858	2311.91	-0.509306	0.087145	-5.84435	5.08545e-09	3.28634e-07
IFI44	88.3169	-0.878507	0.261185	-3.36355	0.000769475	0.00652003
CYP1B1	815.229	0.543833	0.160944	3.37902	0.000727438	0.00628348
SIX3	2142.79	1.08799	0.230389	4.72242	2.33055e-06	5.93072e-05
GPR87	233.943	-1.0018	0.167038	-5.99746	2.00428e-09	1.51371e-07
RPS24	49557	-0.544625	0.0964662	-5.64576	1.64451e-08	8.84531e-07
ASNSD1	1240.24	-0.542325	0.110332	-4.91539	8.86059e-07	2.60053e-05
SLC40A1	907.119	-0.664887	0.154941	-4.29123	1.77686e-05	0.000327101
PARP9	409.304	-0.599418	0.120256	-4.98453	6.2112e-07	1.95027e-05
COPS4	1771.39	-0.74636	0.0901306	-8.28087	1.22273e-16	5.44082e-14
FGF5	58.5869	-0.856964	0.325149	-2.63561	0.00839864	0.041268
BMPR1B	114.049	1.15942	0.292344	3.96595	7.31028e-05	0.001022
ANXA3	3582.6	-0.842555	0.0981059	-8.58822	8.83263e-18	5.50237e-15
PPA2	1924.87	-0.569268	0.10692	-5.32423	1.01384e-07	4.12258e-06
ENPEP	1329.81	-0.828224	0.128933	-6.42369	1.33012e-10	1.47964e-08
ERP27	56.0065	-1.23409	0.319185	-3.86639	0.000110457	0.001402
GLIPR1	219.266	-0.634174	0.159339	-3.98002	6.89105e-05	0.000971233
LGR5	119.92	-1.08131	0.222641	-4.85672	1.19345e-06	3.33096e-05
LUM	1407.93	-1.303	0.131843	-9.88299	4.93374e-23	9.60475e-20
ASCL1	174.972	0.692648	0.246084	2.81468	0.00488262	0.0271094
FAM222A	364.089	0.884205	0.144795	6.1066	1.01775e-09	8.34236e-08
GALNT6	857.217	-0.596703	0.108038	-5.52307	3.33122e-08	1.64178e-06
ZIC5	515.766	1.00112	0.149432	6.69947	2.09173e-11	2.80833e-09
MDGA2	62.4789	-0.721441	0.282652	-2.5524	0.0106983	0.0493529
FRMD6	1377.38	-0.518798	0.122372	-4.23951	2.24012e-05	0.000391117
SYT16	236.29	-0.588753	0.197819	-2.97623	0.00291819	0.0182302
WDR89	736.092	-0.502516	0.112316	-4.47414	7.67199e-06	0.000163921
CYP1A1	86.7543	0.829865	0.238497	3.47956	0.000502245	0.00472912
CELF6	297.094	0.541266	0.157582	3.43481	0.00059297	0.00535047
CHST4	97.6237	-0.844601	0.236134	-3.5768	0.000347833	0.00353848
ZFHX3	1151.73	-0.640074	0.101899	-6.28143	3.35472e-10	3.18575e-08
CDH13	331.66	-0.528405	0.160039	-3.30173	0.000960921	0.00775925
IRF8	88.1172	-1.0289	0.264456	-3.89061	9.99918e-05	0.00129198
ARSG	638.844	0.656421	0.1207	5.43844	5.37501e-08	2.44767e-06
GALNT1	2826.03	-0.509531	0.073795	-6.90469	5.03135e-12	8.42562e-10
SLC13A5	51.0742	-0.945552	0.318067	-2.97281	0.00295089	0.0183875
TTYH2	321.487	0.800769	0.158677	5.04654	4.49872e-07	1.47495e-05
PTH2	82.9478	1.2257	0.326837	3.75019	0.000176704	0.00204002
IGLON5	890.209	0.536504	0.0981256	5.46753	4.56357e-08	2.11527e-06
PRDM16	227.34	0.525421	0.156057	3.36685	0.000760313	0.00647476
DMRTA2	58.9584	1.10062	0.299745	3.67186	0.000240792	0.00263263
ITGB3BP	951.022	-0.791116	0.124467	-6.35601	2.07064e-10	2.13564e-08
CCN1	5942.55	-0.52292	0.0820433	-6.37371	1.84506e-10	1.95476e-08
PRKACB	2836.4	-0.729825	0.0776283	-9.40154	5.37703e-21	6.97849e-18
PIGK	1035.75	-0.75151	0.12094	-6.2139	5.16845e-10	4.57349e-08
POU2F1	1433.11	-0.522642	0.0942899	-5.54293	2.97451e-08	1.49435e-06
ILDR2	432.561	0.657826	0.157679	4.17194	3.02023e-05	0.000501461
SEMA6C	1140.89	0.557172	0.104088	5.35292	8.6547e-08	3.60397e-06
SYT14	334.189	-0.564548	0.13899	-4.0618	4.86967e-05	0.000738463
SMYD2	566.415	-0.582365	0.144362	-4.03407	5.48185e-05	0.000813864
CNIH4	3008.57	-0.797691	0.080183	-9.94838	2.56322e-23	5.7028e-20
ATP6V1C2	213.736	-0.568061	0.207038	-2.74375	0.00607421	0.0322117
CHAC2	90.2841	-0.865702	0.238534	-3.62926	0.000284229	0.00300311
TPRKB	639.292	-0.544046	0.105191	-5.17199	2.31616e-07	8.40835e-06
C1QL2	36.2669	0.932924	0.361875	2.57803	0.00993651	0.0466821
AFF3	418.39	-0.668902	0.158556	-4.21872	2.45689e-05	0.000420017
SPOPL	1104.27	-0.520704	0.103725	-5.02002	5.16649e-07	1.65562e-05
GALNT13	153.178	-0.51699	0.17649	-2.92929	0.0033974	0.0203818
ABCA12	33.3023	-1.03869	0.366241	-2.83607	0.00456725	0.0257812
ACKR2	186.87	-0.554758	0.216588	-2.56135	0.0104267	0.0484315
NFKBIZ	312.123	-0.625655	0.182559	-3.42713	0.000609988	0.00548813
MUC4	485.132	-0.504791	0.182245	-2.76985	0.00560819	0.030243
ATP10D	672.318	-0.619534	0.10508	-5.89584	3.72772e-09	2.61511e-07
SFRP2	4580.27	1.10697	0.205293	5.39217	6.96116e-08	3.01148e-06
RPS3A	93690.7	-0.645093	0.117567	-5.48702	4.08769e-08	1.9409e-06
OSMR	649.95	-0.775473	0.132733	-5.84237	5.14624e-09	3.30263e-07
UGT3A1	55.7228	-1.01828	0.311777	-3.26606	0.00109054	0.00858514
HAPLN1	5404.95	-0.728871	0.114427	-6.36976	1.89319e-10	1.96564e-08
COMMD10	1007.02	-0.732845	0.115851	-6.32577	2.51967e-10	2.48363e-08
RNF217	811.086	-0.630882	0.129063	-4.88817	1.01776e-06	2.89775e-05
ARHGAP18	345.104	-0.544337	0.171805	-3.16834	0.00153312	0.0110848
IGFBP3	27609.5	-0.598627	0.0953572	-6.27773	3.43548e-10	3.22314e-08
TMEM168	605.107	-0.552564	0.104931	-5.26596	1.39457e-07	5.40273e-06
SYTL5	304.908	-0.64135	0.144755	-4.4306	9.39698e-06	0.000193072
DIAPH2	1883.66	-0.675251	0.0965424	-6.99435	2.665e-12	4.82614e-10
GPC3	6602.91	0.61588	0.21402	2.87768	0.00400617	0.0233154
RPL7	50201.4	-0.592534	0.0988078	-5.99684	2.01193e-09	1.51371e-07
POLR2K	2281.81	-0.581638	0.0852621	-6.82177	8.99262e-12	1.37305e-09
TATDN1	714.097	-0.787983	0.108028	-7.29427	3.00277e-13	6.77755e-11
CDKN2B	578.057	-0.575055	0.173059	-3.32289	0.000890916	0.00732196
CDKN2A	212.014	-0.78461	0.18964	-4.13736	3.51326e-05	0.000567589
CRB2	834.394	1.13475	0.152255	7.45296	9.12707e-14	2.12157e-11
NKX6-2	99.676	0.879604	0.267495	3.2883	0.00100796	0.00807507
GSTO1	2568.76	-0.562798	0.085489	-6.58327	4.60204e-11	5.64348e-09
HIKESHI	1054.96	-0.559359	0.111705	-5.00746	5.51537e-07	1.75299e-05
CAPN5	1520.82	0.69406	0.0863077	8.04169	8.86073e-16	2.87494e-13
ZC3H12C	537.73	-0.522375	0.112333	-4.65022	3.31578e-06	8.1451e-05
PLCH2	174.288	0.55203	0.214001	2.57956	0.00989249	0.0465455
MPZL2	197.46	-0.550673	0.189712	-2.90267	0.00369994	0.0219182
TAGLN	12022.4	-0.605543	0.0861974	-7.02507	2.13955e-12	3.92016e-10
DUSP15	1483.5	1.09148	0.123665	8.82609	1.084e-18	8.4411e-16
TLCD3B	991.146	0.502804	0.0980024	5.13053	2.88927e-07	1.02035e-05
HNMT	137.015	-0.588194	0.214336	-2.74426	0.00606478	0.0321816
TIMM8B	2693.72	-0.501233	0.0947089	-5.29235	1.20752e-07	4.80969e-06
PTS	1078.9	-0.588157	0.0913723	-6.43693	1.21914e-10	1.38696e-08
FREM2	3670.41	-0.605037	0.0776253	-7.79434	6.47468e-15	1.80065e-12
RILPL2	199.882	0.55922	0.174501	3.20467	0.00135216	0.0100904
THRB	225.062	-0.644502	0.161465	-3.99158	6.56346e-05	0.000939464
TWF1	1905.7	-0.5492	0.105612	-5.20019	1.99087e-07	7.43545e-06
TEX30	229.586	-0.718345	0.170964	-4.20173	2.64881e-05	0.00044791
NEK7	1186.07	-0.654853	0.113293	-5.78017	7.46253e-09	4.58023e-07
NR3C2	64.4263	0.813614	0.299036	2.72079	0.00651269	0.0339768
CENPU	1112.8	-0.619392	0.100616	-6.15598	7.46152e-10	6.28139e-08
CCL28	38.3451	-1.2875	0.375214	-3.43138	0.000600523	0.00540923
DST	4385.94	-0.516472	0.0882996	-5.84908	4.94288e-09	3.23447e-07
BEND6	141.561	-0.619485	0.198735	-3.11714	0.00182612	0.0126513
TMEM163	80.4807	1.01208	0.263651	3.83872	0.000123677	0.00153617
OBI1	768.599	-0.534864	0.120108	-4.45318	8.46082e-06	0.000175926
CYSLTR2	100.232	-0.918402	0.241595	-3.80141	0.000143877	0.0017263
PSTPIP2	704.343	-0.509672	0.135754	-3.75439	0.000173767	0.00200979
HAUS1	1197.05	-0.635959	0.110912	-5.73393	9.81319e-09	5.70263e-07
KCNK13	105.61	-0.67495	0.227594	-2.96559	0.003021	0.0186925
XRCC4	506.408	-0.654138	0.129489	-5.05168	4.37937e-07	1.44195e-05
MED21	921.686	-0.729088	0.0975942	-7.47061	7.98267e-14	1.88367e-11
PLOD2	1013.97	-0.51216	0.107678	-4.75639	1.97089e-06	5.12431e-05
ZIC1	2081.56	0.527568	0.129032	4.08867	4.33858e-05	0.000675691
MR1	83.4561	-0.973532	0.257904	-3.77478	0.00016015	0.00187674
SCOC	3485.58	-0.634798	0.116265	-5.45993	4.76311e-08	2.18822e-06
CETN3	1167.4	-0.590462	0.12109	-4.87622	1.08137e-06	3.05649e-05
RANBP2	3636.23	-0.504173	0.0881956	-5.71653	1.08722e-08	6.1797e-07
FEZF2	204.894	1.29553	0.229578	5.64307	1.6704e-08	8.90916e-07
ADGRF4	51.4854	-0.849724	0.305056	-2.78546	0.00534512	0.0291892
C16orf89	33.192	1.96412	0.535519	3.6677	0.000244747	0.00266552
LGI4	183.616	0.697278	0.193159	3.60987	0.000306347	0.00319561
RETREG1	398.035	-0.586474	0.128296	-4.57126	4.84795e-06	0.000112187
C4orf19	396.962	-0.568156	0.142861	-3.97699	6.9792e-05	0.000980993
CNTNAP3B	221.845	0.688731	0.176684	3.89809	9.69526e-05	0.00126567
DPH3	963.302	-0.590045	0.0869822	-6.78351	1.17287e-11	1.75637e-09
DKK2	84.1336	-0.84041	0.264293	-3.17984	0.00147355	0.010759
HSPA13	2663.41	-0.558927	0.0879916	-6.35204	2.12472e-10	2.177e-08
ZCCHC10	651.653	-0.575133	0.12419	-4.63109	3.63745e-06	8.80675e-05
SETD9	154.005	-0.744838	0.217586	-3.42319	0.000618908	0.00554915
XAGE2	662.616	-0.823692	0.130137	-6.32943	2.46074e-10	2.44099e-08
VBP1	2218.73	-0.628814	0.0983653	-6.39264	1.63046e-10	1.75122e-08
KCNMA1	428.065	-0.533413	0.135679	-3.93144	8.44402e-05	0.0011365
DRAM2	1715.32	-0.515093	0.0858606	-5.99918	1.98321e-09	1.50666e-07
USP16	882.324	-0.679099	0.117056	-5.80148	6.5731e-09	4.06228e-07
MAP3K7CL	59.0999	-0.828311	0.310646	-2.66642	0.00766648	0.0386651
GDF6	594.843	-0.601408	0.148915	-4.0386	5.37704e-05	0.000799829
UQCRB	4761.33	-0.644012	0.109554	-5.8785	4.14003e-09	2.84039e-07
CD109	218.232	-0.72878	0.179345	-4.06356	4.833e-05	0.00073505
NSMCE2	599.604	-0.511756	0.114198	-4.48132	7.41824e-06	0.000159574
FRRS1	396.534	-0.56947	0.139344	-4.08679	4.37381e-05	0.000679817
SST	86.372	0.904017	0.246406	3.66881	0.000243685	0.00265953
NRG1	821.515	0.673377	0.122556	5.49442	3.91988e-08	1.89591e-06
CLEC18C;LOC124907806	71.9773	0.879564	0.329886	2.66626	0.00766997	0.0386702
KCNJ15	80.6388	-0.919479	0.243489	-3.77627	0.000159192	0.00186691
MX1	234.03	-0.826197	0.160655	-5.14267	2.70866e-07	9.71997e-06
TAGLN2	8245.18	-0.623615	0.0939889	-6.63499	3.24525e-11	4.14274e-09
CSRP1	5428.78	-0.501054	0.0932808	-5.37146	7.80998e-08	3.33547e-06
RUNX1;LOC100506403	503.196	-0.677307	0.136452	-4.96371	6.91606e-07	2.14563e-05
GJD2	313.678	-1.03129	0.177597	-5.80692	6.36342e-09	3.94836e-07
ACTC1	2000.92	-0.833847	0.247328	-3.37143	0.000747801	0.00640608
PTMS	14805.5	0.532239	0.0957589	5.55812	2.72702e-08	1.38793e-06
C1R	734.434	-0.710316	0.119591	-5.93956	2.85786e-09	2.07983e-07
FNDC5	306.3	0.888643	0.154536	5.75038	8.90414e-09	5.31314e-07
MIX23	636.444	-0.687865	0.138742	-4.95788	7.12678e-07	2.20223e-05
MPZL3	142.38	-0.549307	0.189554	-2.89788	0.00375689	0.0222185
TAMALIN	212.682	0.697876	0.208596	3.3456	0.000821061	0.00686009
IP6K3	223.866	0.677792	0.157566	4.30163	1.69544e-05	0.000315094
RNASEK-C17orf49	60.4127	1.05933	0.398421	2.65881	0.00784172	0.0393577
RPL26	66800.1	-0.554626	0.0726956	-7.62942	2.35813e-14	6.12092e-12
MEIOB	68.4313	-0.684539	0.266411	-2.56949	0.0101848	0.047619
SAXO4	172.843	0.714892	0.179804	3.97595	7.00993e-05	0.000984424
FGF19	119.141	1.38847	0.257345	5.39537	6.83822e-08	2.97482e-06
DRAXIN	1590.29	0.733121	0.101623	7.21414	5.42774e-13	1.15797e-10
ALPL	3045.65	0.593137	0.0779606	7.60817	2.78006e-14	7.09782e-12
ADGRL4	37.8498	-1.09131	0.384813	-2.83595	0.00456891	0.0257812
B3GALT2	130.813	-1.03753	0.251072	-4.13239	3.59009e-05	0.000578201
GBP2	850.511	-0.562508	0.104982	-5.35813	8.40886e-08	3.51098e-06
AGL	1299.56	-0.511203	0.0956464	-5.34472	9.05567e-08	3.71696e-06
VCAM1	218.414	-0.526946	0.182855	-2.88178	0.0039544	0.0230563
DISC1	110.276	-0.666161	0.237033	-2.81041	0.00494782	0.0274225
BBS5	398.749	0.592346	0.120277	4.92483	8.44316e-07	2.50464e-05
S100A11	9258.61	-0.500626	0.115884	-4.32008	1.55974e-05	0.000294084
S100A9	657.858	-1.01511	0.277479	-3.65834	0.000253855	0.00274171
ALPP	122.229	0.962042	0.225609	4.2642	2.00618e-05	0.000359956
GPR155	193.134	-0.530784	0.160614	-3.30471	0.000950747	0.00771187
KBTBD8	202.35	-1.08818	0.179153	-6.07405	1.24722e-09	9.9103e-08
RPL22L1	1511.2	-0.621842	0.117558	-5.28966	1.22544e-07	4.85624e-06
NKX6-1	85.3467	0.801996	0.271983	2.9487	0.00319113	0.0194973
CDS1	693.114	-0.500441	0.106278	-4.70877	2.49213e-06	6.27067e-05
SYNPR	216.116	-0.64544	0.234824	-2.74861	0.00598479	0.031875
RPL9	42888.3	-0.654198	0.0921068	-7.10261	1.22423e-12	2.44438e-10
DTX3L	554.285	-0.588236	0.111572	-5.27225	1.34763e-07	5.27336e-06
S100P	1000.81	-0.595241	0.138699	-4.29161	1.77379e-05	0.000326923
SGMS2	183.693	-0.611108	0.174023	-3.51165	0.000445333	0.00427861
CAMKV	871.56	0.561374	0.111783	5.022	5.11371e-07	1.64208e-05
MAD2L1	2325.61	-0.516508	0.115092	-4.48778	7.19692e-06	0.000156325
FBXO8	411.516	-0.547055	0.154875	-3.53224	0.000412049	0.00402841
HPGD	3023.6	-1.10022	0.248966	-4.41914	9.90959e-06	0.000200956
ITGA2	1432.7	-0.688683	0.129973	-5.29865	1.16664e-07	4.67076e-06
F2RL1	2727.25	-0.539697	0.0986058	-5.47329	4.41769e-08	2.0661e-06
CASP3	2738.44	-0.557356	0.094234	-5.91459	3.32694e-09	2.36592e-07
CMYA5	161.741	-0.568171	0.218375	-2.60182	0.00927314	0.0442883
SLC35A1	769.476	-0.73917	0.103248	-7.1592	8.11498e-13	1.6851e-10
SP8	185.819	0.525541	0.193542	2.71538	0.00661996	0.034414
SBSPON	127.333	-0.746605	0.205193	-3.63855	0.000274178	0.00291471
FZD6	1292.53	-0.733048	0.0988708	-7.41419	1.22366e-13	2.80255e-11
CTHRC1	572.96	-0.811546	0.149916	-5.41334	6.1859e-08	2.74471e-06
DCAF13	1986.51	-0.591409	0.093179	-6.34702	2.19524e-10	2.22004e-08
MYORG	730.938	-0.626167	0.124088	-5.04615	4.50799e-07	1.47495e-05
ALDH1A1	305.287	0.904738	0.187759	4.81862	1.44551e-06	3.92887e-05
SVEP1	361.865	-0.784136	0.166527	-4.70876	2.49232e-06	6.27067e-05
GJB2	108.65	-0.781946	0.245425	-3.18609	0.00144209	0.0106089
OXGR1	111.585	-1.00855	0.255374	-3.94931	7.83778e-05	0.00107169
ATP5F1C	5717.13	-0.632535	0.0702028	-9.01011	2.05853e-19	2.1373e-16
ZNF503	992.882	0.677008	0.108211	6.25636	3.94075e-10	3.61019e-08
STK32C	795.267	0.54779	0.115709	4.73421	2.19912e-06	5.64235e-05
ZNF219	2804.65	0.508556	0.093671	5.42917	5.6616e-08	2.56319e-06
C12orf50	104.437	-0.754117	0.252357	-2.98829	0.00280543	0.017692
SALL2	5436.27	0.578735	0.0820422	7.05411	1.73707e-12	3.29916e-10
SHLD2P1	36.9781	-1.12643	0.441252	-2.55281	0.0106858	0.0493244
IFI27	324.823	-0.904326	0.153962	-5.87371	4.2614e-09	2.89812e-07
PTER	242.089	-0.773381	0.151975	-5.08886	3.60216e-07	1.21429e-05
FBN1	5049.3	-0.543445	0.212495	-2.55745	0.0105442	0.048883
COPS2	2916.18	-0.60584	0.0927394	-6.53272	6.45871e-11	7.73754e-09
SERPINB8	107.637	-0.737805	0.215587	-3.4223	0.000620928	0.00555447
CRABP1	10582.8	1.23318	0.204939	6.01731	1.77343e-09	1.36056e-07
CENPN	945.619	-0.714018	0.105975	-6.73761	1.61018e-11	2.27973e-09
TMEM135	1224.88	-0.502824	0.10195	-4.93205	8.13717e-07	2.4324e-05
B2M	9944.11	-0.743369	0.0726626	-10.2304	1.44893e-24	5.64141e-21
NNMT	305.974	-1.06803	0.189383	-5.63951	1.70532e-08	9.03356e-07
NAV2	3113.46	-0.527107	0.079336	-6.64398	3.05332e-11	3.95875e-09
ATP23	152.776	-0.519681	0.179451	-2.89596	0.00378005	0.0223333
C15orf48	291.765	-1.6013	0.461336	-3.47101	0.000518498	0.00484409
NYAP1	953.736	0.635936	0.100451	6.33084	2.43836e-10	2.4343e-08
TSC22D4	2178.88	0.708073	0.0866759	8.16921	3.10427e-16	1.20865e-13
NKX3-1	51.4652	-1.07801	0.321952	-3.34836	0.000812908	0.00681391
TTYH1	870.853	1.121	0.136435	8.21634	2.09813e-16	8.59904e-14
SEMA6B	4262.12	0.785822	0.0824881	9.52648	1.62701e-21	2.81545e-18
KLK6	406.866	-0.526001	0.159935	-3.28884	0.00100601	0.00806358
KRT80	323.36	-0.590768	0.149503	-3.95154	7.76505e-05	0.00106643
RCOR2	2325.47	0.559418	0.105548	5.30011	1.15732e-07	4.64539e-06
ANGPTL4	160.406	-0.628573	0.196229	-3.20326	0.00135882	0.0101303
IGFBP6	193.097	0.569485	0.18211	3.12715	0.00176512	0.0123052
RAB3IL1	760.571	0.53095	0.103744	5.1179	3.08964e-07	1.06848e-05
RPSA	78221.4	-0.538671	0.0799488	-6.7377	1.60912e-11	2.27973e-09
PBK	325.332	-0.818901	0.142494	-5.74691	9.08866e-09	5.34139e-07
KCNJ4	164.283	1.08174	0.22311	4.84847	1.24417e-06	3.46013e-05
FAM83B	525.269	-0.616004	0.132592	-4.64585	3.38677e-06	8.29334e-05
MMADHC	2162.99	-0.627908	0.102656	-6.11659	9.55971e-10	7.87877e-08
FAM107A	156.274	0.904929	0.195472	4.62946	3.66619e-06	8.83857e-05
FILIP1L	842.677	-0.64048	0.121617	-5.26637	1.39146e-07	5.40273e-06
TAP1	1102.5	-0.749265	0.0942712	-7.94797	1.89586e-15	5.6781e-13
PHYHIP	202.063	0.577981	0.171822	3.36384	0.000768671	0.00651858
GBX2	474.885	0.679992	0.131514	5.17049	2.33478e-07	8.45625e-06
SLC16A4	135.092	-0.601645	0.197819	-3.0414	0.00235484	0.0154418
IL7R	138.783	-1.07401	0.256091	-4.19385	2.74264e-05	0.000460775
COMMD8	443.214	-0.608041	0.130251	-4.66822	3.03814e-06	7.51048e-05
PARM1	411.516	0.77177	0.134015	5.75884	8.4695e-09	5.11256e-07
EFNA1	2245.71	-0.52312	0.0906243	-5.77241	7.81461e-09	4.75409e-07
MRPL1	742.363	-0.965296	0.117099	-8.24345	1.67316e-16	7.04264e-14
STK32A	360.034	0.759399	0.17981	4.22333	2.40722e-05	0.000415633
RASSF6	86.3578	-0.71292	0.248094	-2.87359	0.00405835	0.0235575
RGPD8	279.09	-0.590542	0.192082	-3.07443	0.00210904	0.0141887
UGP2	5614.6	-0.655479	0.101527	-6.45623	1.07346e-10	1.23837e-08
ADRA1B	102.631	-0.690462	0.244503	-2.82394	0.00474375	0.0265466
CMTM8	268.755	0.788957	0.159809	4.93688	7.93826e-07	2.40526e-05
CDK1	3364.88	-0.88716	0.0936083	-9.47737	2.60768e-21	3.76587e-18
KRT8	88790.3	-0.671169	0.098594	-6.80741	9.93718e-12	1.50254e-09
KRT86	157.84	-1.58494	0.25089	-6.31725	2.6626e-10	2.57561e-08
KRT83	66.1578	-1.64585	0.37459	-4.39375	1.11414e-05	0.000221604
EMB	1173.15	-0.640368	0.124696	-5.13544	2.81483e-07	1.00546e-05
LSM3	1697.59	-0.531822	0.0932959	-5.70038	1.19538e-08	6.6727e-07
LRRC8E	204.189	-0.555212	0.172966	-3.20995	0.00132756	0.00996409
FUT3	119.782	0.824628	0.254262	3.24322	0.00118186	0.00912108
C1GALT1C1	503.514	-0.525696	0.117497	-4.47411	7.67293e-06	0.000163921
TMEM126A	369.644	-0.50016	0.128066	-3.90549	9.40346e-05	0.0012369
TMEM126B	1085.89	-0.685962	0.108029	-6.34981	2.15579e-10	2.1944e-08
LRG1	199.624	-0.602347	0.170552	-3.53174	0.000412829	0.0040335
ESCO2	315.558	-0.532535	0.17007	-3.13126	0.00174056	0.0121791
OTP	110.689	1.56525	0.249501	6.2735	3.53016e-10	3.27255e-08
P2RY6	1085.98	-0.649027	0.140727	-4.61196	3.98895e-06	9.51361e-05
NHLH1	78.2573	0.942633	0.313918	3.0028	0.00267511	0.0170493
TVP23B	770.593	-0.528514	0.118446	-4.46208	8.11674e-06	0.000171056
KRCC1	399.466	-0.671066	0.13684	-4.90403	9.38896e-07	2.72297e-05
TEFM	333.537	-0.584038	0.147347	-3.96369	7.37992e-05	0.00102712
MRPL13	1450.7	-0.773367	0.102712	-7.52946	5.09517e-14	1.27987e-11
ALG14	191.707	-0.539187	0.178667	-3.01783	0.00254595	0.0164457
CFAP53	42.9899	0.818808	0.320491	2.55485	0.0106232	0.0491231
SYNPO2	229.406	-0.57117	0.203422	-2.8078	0.00498808	0.0275868
OVOL1	621.872	-0.735655	0.144152	-5.10333	3.33735e-07	1.14484e-05
RARG	1051.6	0.528008	0.102826	5.13498	2.82171e-07	1.00561e-05
RHOD	743.981	-0.803128	0.117158	-6.85506	7.12831e-12	1.12138e-09
PARP14	878.527	-0.678023	0.105661	-6.41696	1.39019e-10	1.52471e-08
MAB21L3	646.319	-0.626092	0.115865	-5.40364	6.53034e-08	2.86027e-06
GLRX	473.782	-0.514741	0.115342	-4.46274	8.09177e-06	0.000170992
OLR1	174.35	-1.75966	0.502284	-3.50332	0.000459493	0.00438758
NABP1	379.744	-0.581341	0.152485	-3.81244	0.000137601	0.00167161
SULT1B1	109.466	-0.720635	0.276975	-2.60181	0.00927341	0.0442883
HSPB7	68.2837	-0.875432	0.314964	-2.77947	0.00544484	0.0295979
HEG1	1726.66	-0.611784	0.127973	-4.78057	1.74795e-06	4.614e-05
SLCO2A1	912.398	-0.911906	0.135159	-6.7469	1.51037e-11	2.17801e-09
RESF1	1803.08	-0.609726	0.0948531	-6.42812	1.29195e-10	1.45762e-08
FAM241A	472.5	-0.621098	0.157437	-3.94505	7.97836e-05	0.0010871
ODAPH	55.2158	-1.23101	0.330089	-3.72931	0.000192004	0.00218268
ZIC4	260.149	0.550671	0.198849	2.76929	0.00561784	0.0302846
CCNE2	79.7578	-0.929208	0.253636	-3.66356	0.000248738	0.00269578
TSGA10IP	39.3443	1.10609	0.407467	2.71456	0.00663648	0.0344802
NR2F1	1666.51	1.26612	0.113242	11.1806	5.07377e-29	3.95094e-25
SFN	1451.81	-0.646249	0.132123	-4.89126	1.00195e-06	2.86318e-05
AMIGO3	83.8684	-0.929104	0.351568	-2.64274	0.00822382	0.0406467
ZNF613	467.634	-0.634078	0.148161	-4.27966	1.87176e-05	0.000340945
FOXG1	979.067	0.55005	0.107296	5.12648	2.95214e-07	1.03318e-05
EID2B	167.357	0.562305	0.201316	2.79314	0.00521983	0.028675
OR4F17	158.292	-0.535827	0.196662	-2.72461	0.00643773	0.0336673
KCNA2	116.881	-0.590678	0.219552	-2.69038	0.00713704	0.0365032
SRRM3	514.451	0.519041	0.115956	4.47617	7.59927e-06	0.000163018
ZBTB41	940.108	-0.501934	0.125932	-3.98574	6.72688e-05	0.000952404
STAP2	739.278	-0.513049	0.112559	-4.55803	5.16346e-06	0.000118433
GEN1	413.941	-0.549171	0.139951	-3.92401	8.70862e-05	0.00115921
MAF	1747.8	0.709338	0.12486	5.68108	1.33843e-08	7.36562e-07
CTNNBIP1	3006.79	0.531518	0.0981807	5.41367	6.17447e-08	2.74471e-06
ZNF713	163.374	-0.522499	0.197119	-2.65068	0.0080329	0.0399915
DHFR2	151.404	0.500275	0.183453	2.727	0.00639126	0.0334918
C3orf38	762.623	-0.515821	0.0939407	-5.49092	3.99844e-08	1.91928e-06
KLHDC7A	170.261	0.655054	0.185158	3.53782	0.000403448	0.00395425
HES7	66.1605	1.06144	0.328475	3.23142	0.00123178	0.00940533
HLA-DQB1	583.904	-0.512025	0.131407	-3.89647	9.76051e-05	0.00126968
EIF3J-DT	494.533	0.517237	0.122866	4.20976	2.55642e-05	0.000435122
CDH5	418.753	-0.630853	0.188065	-3.35443	0.000795276	0.00669132
AKAP5	151.723	-0.520267	0.204215	-2.54764	0.0108454	0.0497809
NKX2-6	132.87	-1.06272	0.209152	-5.08109	3.75275e-07	1.25419e-05
TH	498.972	0.532064	0.139906	3.80301	0.000142948	0.00171931
GAS1	2791.39	0.570868	0.0998304	5.71838	1.07543e-08	6.13506e-07
ARHGAP45	1787.36	0.573064	0.0862154	6.64689	2.99354e-11	3.95096e-09
MAB21L1	182.584	1.13209	0.209782	5.3965	6.79536e-08	2.96445e-06
ZNF443	240.999	-0.506705	0.157702	-3.21306	0.00131331	0.00987137
HIGD1A	3216.06	-0.64892	0.071388	-9.09004	9.9001e-20	1.10132e-16
MUC16	637.037	-0.77816	0.27301	-2.85029	0.0043679	0.0249471
TMEM132C	166.946	0.958143	0.227715	4.20763	2.5806e-05	0.00043828
DDX60L	148.169	-0.748143	0.215706	-3.46834	0.000523688	0.00488378
ZNF467	432.168	0.888771	0.168434	5.27667	1.31556e-07	5.17386e-06
SOX2	5204.11	0.691576	0.0791072	8.74227	2.28473e-18	1.54706e-15
TMEM45A	584.865	-0.528881	0.135089	-3.91506	9.03803e-05	0.00119489
MAB21L2	520.772	0.83051	0.162284	5.11762	3.09416e-07	1.06848e-05
FANCB	411.323	-0.514827	0.148267	-3.47229	0.000516036	0.00482687
SLX1B;LOC124907837	85.8683	-4.99617	1.70016	-2.93864	0.00329655	0.0199691
TNFSF15	612.058	-0.655657	0.142971	-4.58593	4.51971e-06	0.000105532
MGAT4C	78.2998	-0.838961	0.254395	-3.29787	0.000974217	0.00784512
FAM89A	577.61	-0.567879	0.129783	-4.37559	1.21105e-05	0.000237842
CREB3L2	2863.22	-0.519315	0.0745134	-6.96942	3.18253e-12	5.50719e-10
RGMA	1935.75	0.898069	0.10584	8.48519	2.1537e-17	1.17275e-14
KIAA2012	54.2763	-1.09859	0.391321	-2.80739	0.00499454	0.0276029
BGN	2290.97	-0.654612	0.12622	-5.18628	2.14535e-07	7.89873e-06
ADI1	628.608	-0.55382	0.119275	-4.64322	3.43014e-06	8.38633e-05
CSF1R	338.128	-0.734155	0.182354	-4.02599	5.67368e-05	0.000835969
ANXA2	19861.7	-0.514139	0.0826119	-6.22355	4.86042e-10	4.32549e-08
C1orf116	168.87	-0.546923	0.179332	-3.04979	0.00229003	0.0150995
ADGRG3	31.2088	1.21874	0.424352	2.87201	0.00407869	0.0236403
SOX1	143.433	1.31009	0.48674	2.69156	0.00711194	0.0364587
C12orf60	96.9993	-0.638445	0.235937	-2.706	0.00680994	0.0351535
CCDC60	54.8981	0.799434	0.307592	2.59901	0.00934937	0.044569
PMCH	45.5468	-1.57523	0.387097	-4.06934	4.7146e-05	0.000724211
B3GALT5	429.411	-0.617199	0.150443	-4.10254	4.08648e-05	0.000641561
ZNF703	1069.65	0.663378	0.0978714	6.77805	1.21807e-11	1.80668e-09
OLFML1	63.0901	-1.34562	0.349885	-3.84588	0.000120119	0.00150019
LIN9	464.477	-0.538634	0.132365	-4.06931	4.71523e-05	0.000724211
C1QTNF12	103.798	0.719886	0.262268	2.74485	0.0060538	0.0321565
OAF	409.529	0.539727	0.132658	4.06856	4.73056e-05	0.000725849
ALDH1A3	430.5	0.565862	0.12969	4.36319	1.2818e-05	0.000249535
SIX6	448.509	1.479	0.167202	8.84561	9.1026e-19	8.27972e-16
ACTRT3	40.9159	-0.97501	0.380261	-2.56406	0.0103456	0.0481251
PLA2G6	956.366	0.53739	0.0988456	5.43666	5.42882e-08	2.46497e-06
SLITRK6	217.069	-0.776445	0.157304	-4.93596	7.97571e-07	2.41192e-05
LPAR5	118.208	0.714593	0.255568	2.7961	0.00517239	0.028436
STING1	201.739	-0.523947	0.181173	-2.89197	0.00382833	0.0225416
SORCS2	815.293	0.839914	0.144078	5.82959	5.55628e-09	3.51762e-07
MAPK11	456.692	0.520258	0.143024	3.63756	0.000275235	0.00292395
ZSWIM9	369.952	0.588222	0.141133	4.16787	3.07455e-05	0.000509937
GPRIN3	144.061	-0.666388	0.246256	-2.70609	0.00680815	0.0351535
PARPBP	414.726	-0.816551	0.139393	-5.85792	4.68708e-09	3.08002e-07
MUC1	718.879	0.921309	0.157099	5.86451	4.50461e-09	3.03701e-07
DLK1	19311.9	1.3255	0.220032	6.02412	1.70035e-09	1.31095e-07
POU3F1	709.754	0.9166	0.138679	6.60948	3.8566e-11	4.80501e-09
RTN4RL1	287.772	0.726988	0.158153	4.59673	4.29172e-06	0.000101272
ZNF267	439.049	-0.61865	0.17485	-3.53817	0.00040291	0.00395395
C2orf76	183.063	-0.515574	0.181175	-2.84573	0.00443094	0.025222
SOWAHB	156.208	-0.532795	0.208816	-2.55151	0.0107257	0.049406
ZNF17	190.474	-0.517251	0.171679	-3.01289	0.00258773	0.0166381
TMEM212	60.6326	-0.846039	0.302138	-2.80017	0.0051076	0.0281578
MPPED1	113.554	1.19927	0.308777	3.88392	0.000102785	0.00131642
SELENOV	347.072	0.555517	0.147934	3.75516	0.000173231	0.00200736
FGF3	145.479	1.29442	0.249903	5.17968	2.22264e-07	8.12568e-06
RTN4RL2	357.85	0.751717	0.134849	5.57451	2.48229e-08	1.28864e-06
PLCD1	2444.44	0.650121	0.0947125	6.86415	6.68868e-12	1.07391e-09
SLIT1	2196.36	0.705526	0.236253	2.98631	0.00282366	0.0177895
LYPD6	256.365	-0.663845	0.179532	-3.69764	0.00021761	0.00242944
HSPA14	608.355	-0.626895	0.126474	-4.95673	7.16905e-07	2.20654e-05
SLC18A3	95.5908	-1.00431	0.253983	-3.95427	7.67699e-05	0.00105804
DIPK1C	105.723	1.51858	0.228522	6.64521	3.02791e-11	3.95875e-09
COL14A1	924.885	-0.505415	0.113478	-4.45385	8.43425e-06	0.000175608
NCCRP1	173.655	0.522017	0.165849	3.14754	0.0016465	0.011661
S100A16	3313.69	-0.522229	0.10817	-4.82785	1.38015e-06	3.76669e-05
FSIP2	234.6	-0.771946	0.193514	-3.98909	6.63267e-05	0.000943354
FZD9	106.405	0.650804	0.254088	2.56134	0.010427	0.0484315
PRELP	87.3941	1.12268	0.338729	3.31438	0.00091846	0.00750477
SHISA6	840.231	-0.532794	0.125569	-4.24305	2.20501e-05	0.000388911
HACD4	183.863	-0.583732	0.208705	-2.79692	0.0051592	0.028382
NDUFA4	7612.71	-0.540689	0.0662979	-8.15544	3.4792e-16	1.26012e-13
RNFT1	222.232	-0.656824	0.194653	-3.37434	0.000739936	0.00635619
FAM111B	148.701	-0.84165	0.192128	-4.38068	1.18308e-05	0.000232936
ZNF600	277.39	-0.540594	0.181928	-2.97148	0.00296371	0.0184366
MYT1	353.086	0.542903	0.148508	3.6557	0.000256478	0.00276428
S100A4	372.342	-0.688673	0.14309	-4.81287	1.48776e-06	4.01696e-05
KIF19	111.01	1.18302	0.217055	5.45032	5.02793e-08	2.29633e-06
NTNG2	116.429	0.784487	0.231861	3.38343	0.000715855	0.00621792
ZNF775	762.106	0.568051	0.105089	5.40543	6.46532e-08	2.84437e-06
ZNF799	159.656	-0.577296	0.182735	-3.1592	0.00158202	0.0113541
ESRRG	136.023	-0.528286	0.206897	-2.55338	0.0106684	0.0492847
TCEAL3	506.842	0.515039	0.13859	3.71628	0.000202176	0.00227671
CACNA1H	3260.69	0.537093	0.0992301	5.4126	6.21155e-08	2.74826e-06
ZNF502	166.549	-0.555234	0.198349	-2.79928	0.0051217	0.0282155
CASP4	169.966	-0.783029	0.18545	-4.22232	2.41805e-05	0.000416579
FAM163B	112.109	0.65581	0.231965	2.8272	0.00469573	0.0263536
DYNC1H1	14371.6	-0.508585	0.0814267	-6.24593	4.21282e-10	3.83687e-08
RAD54B	355.124	-0.532101	0.136572	-3.89611	9.7749e-05	0.00126968
DIO3	707.584	0.67947	0.127663	5.32236	1.02429e-07	4.15423e-06
ZNF628	262.443	0.602164	0.154646	3.89381	9.86817e-05	0.00127908
MFAP5	463.842	-0.840061	0.157988	-5.31725	1.05349e-07	4.26158e-06
KLHL14	129.792	0.908053	0.238276	3.81093	0.000138446	0.00167945
ZNF181	462.897	-0.664202	0.132099	-5.02806	4.95461e-07	1.59758e-05
HSD17B11	288.453	-0.569516	0.142768	-3.9891	6.63235e-05	0.000943354
CSF2RA	803.28	-0.686706	0.119354	-5.75352	8.74057e-09	5.2356e-07
MMP17	418.496	0.618965	0.151119	4.09589	4.20553e-05	0.000658996
SMOC1	325.821	0.809262	0.195231	4.14515	3.39597e-05	0.000552652
ZNF521	835.657	0.524615	0.124516	4.21323	2.51749e-05	0.000428965
BRINP2	199.414	0.559711	0.210344	2.66094	0.00779237	0.0391226
UBE2J1	2068.86	-0.524651	0.0899348	-5.83369	5.42163e-09	3.46051e-07
GJC2	49.413	0.990807	0.342656	2.89155	0.00383342	0.0225545
LTN1	1369.07	-0.548023	0.0928325	-5.90335	3.56192e-09	2.51011e-07
CAPZA2	3542.93	-0.985087	0.0919729	-10.7106	9.07458e-27	4.71091e-23
RPL39	27840.3	-0.681468	0.213838	-3.18685	0.00143834	0.0105913
TGM2	6119.23	-0.750755	0.105191	-7.13707	9.53424e-13	1.95377e-10
ZNF525	879.881	-0.509104	0.107357	-4.74218	2.11434e-06	5.45179e-05
PLPP4	143.96	-0.634453	0.190788	-3.32544	0.000882799	0.00726292
HSD3B1	1424.71	-1.26328	0.300608	-4.20242	2.64082e-05	0.000447045
LRRC73	108.557	0.616958	0.226413	2.72493	0.00643161	0.0336579
TCEAL5	365.518	0.565102	0.13393	4.2194	2.44956e-05	0.000420017
PSMB8	437.818	-0.717851	0.141664	-5.0673	4.03507e-07	1.33423e-05
HLA-DRA	45.3154	-1.29046	0.335634	-3.84484	0.000120631	0.00150538
COL15A1	136.743	-0.882816	0.267165	-3.30439	0.000951845	0.00771187
BTBD17	153.316	0.962657	0.24908	3.86484	0.000111161	0.00140864
ZBTB12	711.612	0.527952	0.109606	4.81682	1.45861e-06	3.95068e-05
LAYN	744.748	-0.763876	0.131411	-5.8129	6.14004e-09	3.84036e-07
POU5F1	19189.9	-0.571717	0.19182	-2.98049	0.0028779	0.0180652
ZNF468	716.962	-0.526425	0.103386	-5.09186	3.54559e-07	1.20303e-05
OR14J1	35.1902	-1.64463	0.458365	-3.58803	0.000333187	0.00343419
CFAP95	468.832	-0.515291	0.180928	-2.84805	0.00439887	0.0250853
RANBP17	283.515	-0.500056	0.159758	-3.13009	0.00174753	0.0122155
IGFL4	266.112	-0.688558	0.155603	-4.42509	9.64005e-06	0.000196768
LRRC10B	102.819	0.833605	0.22524	3.70096	0.000214788	0.00240309
TMEM240	259.133	0.593657	0.184622	3.21552	0.0013021	0.00981552
SNX2	4315.77	-0.503573	0.0994361	-5.06429	4.09931e-07	1.3526e-05
SARNP	2340.73	-0.571632	0.124743	-4.58246	4.59537e-06	0.000106978
KRT81	3354.91	-1.43054	0.26119	-5.47702	4.32548e-08	2.0352e-06
ATP10A	243.014	-0.532093	0.189269	-2.8113	0.00493415	0.0273565
VGLL3	816.97	-0.591216	0.146461	-4.03667	5.42157e-05	0.000805683
DIO2	264.302	-0.76499	0.157868	-4.84575	1.26136e-06	3.48923e-05
CCDC183	220.047	0.795312	0.17582	4.52346	6.08381e-06	0.000137119
GPC2	1946.78	0.609354	0.11035	5.52202	3.35119e-08	1.64642e-06
CPLX3	70.8216	1.61806	0.259184	6.24292	4.29466e-10	3.88066e-08
SULT1A4;LOC124907837	84.0497	-3.4566	1.07363	-3.21955	0.00128392	0.0097077
S1PR3	571.1	0.585667	0.129693	4.5158	6.30783e-06	0.00014135
ZNF845	603.847	-0.583594	0.125776	-4.63993	3.48528e-06	8.4812e-05
UBD	42.3522	-1.05005	0.345484	-3.03936	0.00237082	0.0155074
PPM1N	590.805	-0.622914	0.151216	-4.11937	3.79913e-05	0.000602522
ITGA1	100.816	-0.691648	0.261561	-2.64431	0.00818575	0.0404803
LINC02981	137.256	0.708124	0.22083	3.20664	0.00134295	0.0100553
LRRC69	77.4277	-0.867256	0.256398	-3.38245	0.000718413	0.00623318
CXorf49B	59.9439	-1.12607	0.336781	-3.34363	0.000826899	0.00689776
MIR17HG	72.2167	-0.743278	0.279994	-2.65463	0.00793965	0.0396448
HMX1	304.964	0.838582	0.195555	4.28821	1.80119e-05	0.000329632
GPC1-AS1	80.9908	-1.00929	0.29594	-3.41044	0.00064858	0.00575554
C6orf226	206.14	0.623449	0.190615	3.27072	0.00107273	0.00847844
FXYD7	189.101	0.800379	0.194451	4.1161	3.8534e-05	0.000609267
APOL6	428.35	-0.833109	0.137693	-6.05049	1.44405e-09	1.14161e-07
BTBD19	158.734	-0.669054	0.210264	-3.18196	0.0014628	0.0107106
HNRNPA1L3	177.952	0.932066	0.26296	3.54452	0.000393333	0.00387706
LINC01821	63.6122	-1.09463	0.356938	-3.06672	0.00216423	0.0144474
ELFN1	1106.42	0.898449	0.103398	8.68924	3.64872e-18	2.36771e-15
RWDD3-DT	101.116	-0.58917	0.212231	-2.77608	0.00550184	0.0298349
LINC00343	61.0036	-1.00172	0.32135	-3.11722	0.00182568	0.0126513
LINC01630	62.104	-0.842831	0.284524	-2.96225	0.00305396	0.0188366
ST7-AS1	88.3547	0.763024	0.245488	3.1082	0.00188234	0.0129657
FNDC10	657.458	0.561948	0.102798	5.46654	4.58904e-08	2.12076e-06
VIM-AS1	107.029	0.741998	0.221017	3.3572	0.000787351	0.00664618
TTTY10	130.836	-0.863227	0.227888	-3.78794	0.000151902	0.00180177
XIST	51.1322	-1.37125	0.403499	-3.3984	0.000677811	0.00597409
LINC01315	322.559	0.665662	0.140245	4.74643	2.07038e-06	5.36507e-05
FEZF1-AS1	640.004	0.743534	0.270429	2.74946	0.00596928	0.0318158
FTX	1134.75	-0.558558	0.146758	-3.80597	0.000141251	0.001706
THBS3-AS1	93.4899	0.661925	0.235231	2.81393	0.00489393	0.0271528
LINC01198	241.663	-0.689241	0.172112	-4.0046	6.21216e-05	0.000899432
LNCPRESS1	369.481	-0.66921	0.197888	-3.38176	0.00072023	0.00624199
LINC03033	90.3706	-0.923431	0.267455	-3.45265	0.000555099	0.00509135
TNF	71.5925	-0.910084	0.322771	-2.8196	0.00480836	0.026808
ERVH48-1	1876.08	-0.733099	0.135164	-5.42375	5.83599e-08	2.61177e-06
LINC00456	31.1587	-1.59725	0.414974	-3.84903	0.000118587	0.00148408
LOC100129434	158.761	-1.01918	0.244292	-4.17195	3.02005e-05	0.000501461
LOC105369306	132.762	-0.761254	0.207672	-3.66566	0.000246699	0.00267555
EIF3FP3	381.167	0.584891	0.14888	3.9286	8.54418e-05	0.00114417
STXBP5-AS1	144.68	-0.627198	0.194294	-3.22808	0.00124623	0.00949547
EIF2AK3-DT	114.976	0.607231	0.218857	2.77455	0.0055278	0.0299235
KIAA0040	609.163	-0.51898	0.146622	-3.53957	0.000400777	0.00393799
SIX3-AS1	148.595	0.82568	0.231758	3.56268	0.000367092	0.00368132
BCYRN1	368.362	-0.570269	0.202587	-2.81493	0.00487875	0.0271072
ZEB1-AS1	315.821	0.508266	0.146552	3.46817	0.000524023	0.00488399
ZNF503-AS2	171.59	1.07935	0.212322	5.08354	3.70471e-07	1.24347e-05
LINC00857	33.0342	-1.07922	0.39356	-2.74221	0.0061028	0.0322823
RPL9P8	54568.2	-0.586815	0.0928211	-6.322	2.58205e-10	2.52911e-08
C1orf226	426.229	0.503316	0.141582	3.55493	0.000378075	0.00376239
PSMB9	83.3867	-0.981668	0.266865	-3.67852	0.000234594	0.00258385
PPIL3	1052.46	-0.683399	0.0876221	-7.7994	6.22031e-15	1.76137e-12
LOC102546299	109.703	-1.21418	0.30662	-3.95988	7.49865e-05	0.00103993
GNG10	1335.97	-0.580031	0.222607	-2.60563	0.0091705	0.0439586
ERVW-1	512.529	-0.710053	0.177025	-4.01103	6.0455e-05	0.000882405
EIF4EBP3	175.725	0.660538	0.18865	3.5014	0.000462823	0.00441667
LEFTY1	73.6324	-1.34399	0.403918	-3.32739	0.000876652	0.00723724
DNAJC25-GNG10	358.953	-0.529591	0.167438	-3.16291	0.00156203	0.0112469
IFITM10	66.9634	0.870299	0.293191	2.96837	0.0029938	0.0185759
RAD51-AS1	182.39	-0.59865	0.186733	-3.20592	0.00134631	0.0100683
SBF2-AS1	194.187	-0.607725	0.172625	-3.52049	0.000430747	0.00416415
FBXO38-DT;LOC124901185	519.438	-0.66468	0.133036	-4.99626	5.84531e-07	1.85407e-05
LINC00504	301.288	-0.783536	0.16405	-4.7762	1.78641e-06	4.6839e-05
ACTN3	1437.51	0.672931	0.120114	5.60245	2.11349e-08	1.11201e-06
ZNF436-AS1	476.825	0.671021	0.149013	4.50309	6.69721e-06	0.000147528
MIR302CHG	7446.84	-0.586049	0.0833122	-7.03437	2.00169e-12	3.71123e-10
LGALS16	93.8304	-1.08091	0.324623	-3.32975	0.000869254	0.00718565
GJD2-DT	32.263	-1.1649	0.403369	-2.88793	0.00387791	0.0227133
LINC01612	175.203	-0.96904	0.171748	-5.64223	1.67858e-08	8.92228e-07
ZBED3-AS1	187.212	-0.537368	0.188506	-2.85066	0.0043628	0.0249471
TRD-AS1	45.0165	-0.929356	0.352289	-2.63805	0.00833844	0.041042
PARAIL	333.044	-0.659658	0.150998	-4.36865	1.25015e-05	0.000244289
SHANK3	1381.22	0.561412	0.0910857	6.16356	7.11268e-10	6.02026e-08
LINC01609	76.9857	-0.832445	0.313991	-2.65117	0.00802133	0.039963
SHLD3	75.1637	-1.11086	0.265447	-4.18487	2.85333e-05	0.000478855
LINC01608	105.981	-1.34288	0.32334	-4.15314	3.27949e-05	0.000538196
FPGT	461.257	-0.813831	0.126903	-6.41299	1.42692e-10	1.55404e-08
LMNTD2-AS1	488.335	0.532807	0.140466	3.79315	0.000148747	0.00176974
SBNO1-AS1	164.274	0.627764	0.213159	2.94504	0.00322908	0.0196674
LOC102724934	100.233	-0.854597	0.236319	-3.61629	0.000298854	0.00314271
CHURC1	1483.06	-0.541185	0.084925	-6.3725	1.85966e-10	1.95692e-08
DIO3OS	164.584	0.524786	0.204846	2.56186	0.0104114	0.0483878
SYNJ2BP-COX16	193.714	-0.611565	0.188638	-3.242	0.00118693	0.00915108
HIF1A-AS3	114.641	-0.739542	0.213692	-3.46079	0.000538592	0.00498791
LINC02254	37.5305	-1.01996	0.378276	-2.69634	0.00701052	0.0360111
LINC00261	29.0721	1.29826	0.498845	2.60253	0.009254	0.0442363
LCMT1-AS2	304.052	-0.674748	0.217466	-3.10277	0.00191715	0.0131764
LINC01963	77.2709	-0.783788	0.287353	-2.72761	0.00637943	0.033441
CLEC19A	163.35	1.20705	0.210014	5.7475	9.05724e-09	5.34139e-07
LINC01003	405.01	0.700331	0.145612	4.80957	1.51258e-06	4.07559e-05
BOLA2-SMG1P6	907.441	-0.654143	0.0976147	-6.70127	2.06614e-11	2.79809e-09
SPON1	505.721	1.73242	0.322562	5.3708	7.8386e-08	3.33547e-06
IKBKE	208.637	-0.561542	0.19302	-2.90924	0.00362314	0.0215123
ANXA8L1	177.006	-0.802438	0.271017	-2.96084	0.003068	0.0189082
GJA5	329.519	-0.910567	0.167739	-5.42847	5.68379e-08	2.56578e-06
ANXA8	157.323	-0.930827	0.252339	-3.6888	0.000225316	0.00249756
CFAP298-TCP10L	204.546	-0.715409	0.182081	-3.92907	8.52737e-05	0.0011432
ZNF488	131.514	-0.569187	0.211407	-2.69237	0.00709459	0.0363936
GATA6-AS1	61.5852	0.761726	0.279776	2.72263	0.00647649	0.0338359
BAHCC1	891.879	0.656159	0.108514	6.04675	1.47799e-09	1.16079e-07
MGC12916	114.258	0.763773	0.230182	3.31812	0.000906251	0.00742839
FXYD1	100.213	0.627588	0.225052	2.78863	0.00529311	0.0290059
CEBPA-DT	170.077	0.677283	0.175687	3.85507	0.000115698	0.00145547
ZNF350-AS1	138.759	-0.691822	0.190457	-3.63243	0.000280764	0.00297223
KCNQ1OT1	638.703	-0.61162	0.170558	-3.586	0.000335792	0.00344498
TSIX	141.348	-0.625415	0.206183	-3.0333	0.00241892	0.0157296
FGF14-AS2	185.088	0.521408	0.165449	3.15147	0.00162452	0.0115632
ADRA2B	205.032	0.563317	0.169715	3.31919	0.000902784	0.00741148
DGKK	314.32	-0.581718	0.139181	-4.17957	2.92055e-05	0.00048751
F8A3	95.9474	0.784942	0.269756	2.90982	0.00361639	0.0214984
RPPH1	47.1499	-1.44863	0.483286	-2.99746	0.00272237	0.0172701
SYT15B	144.155	-0.724976	0.245343	-2.95495	0.00312723	0.0191973
BANCR	51.0586	-1.13975	0.373127	-3.05458	0.0022538	0.0149364
LOC102724701	98.0582	-0.698615	0.231845	-3.01328	0.00258439	0.0166251
LOC124900476	1023.83	-0.589451	0.123701	-4.76514	1.88721e-06	4.92317e-05
LINC00506	232.657	-1.26767	0.212583	-5.96317	2.47393e-09	1.83471e-07
LINC01144	40.0764	1.05983	0.340313	3.11429	0.00184387	0.0127345
TMEM265	500.319	-0.630299	0.184856	-3.40967	0.000650415	0.00576854
C2orf81	133.392	0.789167	0.219177	3.6006	0.000317488	0.00329418
LOC122455342	47.3866	-0.921197	0.317946	-2.89733	0.00376349	0.0222439
EEF1AKMT4	208.861	-0.543956	0.164259	-3.31158	0.000927701	0.00756045
LOC254896	38.8707	1.07783	0.355649	3.03061	0.00244062	0.0158442
LOC100507547	47.4626	0.867202	0.33285	2.60538	0.00917719	0.043977
LOC122513141	89.1301	-2.38803	0.766369	-3.11603	0.00183302	0.0126821
LINC00842	40.5139	-1.16987	0.379383	-3.0836	0.0020451	0.013854
GABPB1-IT1	506.646	0.503439	0.117755	4.27533	1.90856e-05	0.000345628
LOC114841035	159.216	0.597986	0.214854	2.78322	0.00538219	0.0293598
LOC107984203	6541.25	-0.551333	0.184941	-2.98112	0.00287194	0.0180426
RPSA2	6862.05	-0.523547	0.0830821	-6.30156	2.94667e-10	2.8328e-08
LOC124905202	51.9282	-0.937553	0.300962	-3.11519	0.00183826	0.0127071
LOC124900697	832.497	-0.583833	0.129583	-4.50549	6.62197e-06	0.000146077
