# Supplementary material for: LRRK2-Mediated Neuroinflammation-Induced Neuronal Dysfunctions in a Parkinson’s and Alzheimer’s Disease Cellular Model
Source: Biomolecules. 2025 Sep 16;15(9):1322. doi: 10.3390/biom15091322 (PMC12467174; doi:10.3390/biom15091322)
Supplement: Supplementary file 1 [file biomolecules-15-01322-s001.zip › Suppl Table_S4.xlsx]

## Sheet: GO BP protective
ID	Description	setSize	enrichmentScore	NES	pvalue	p.adjust	core_enrichment
GO:0098742	cell-cell adhesion via plasma-membrane adhesion molecules	234	0.42476	2.17316	1.12998e-11	2.622e-09	CELSR1/MMP24/PCDH1/ACVR1/PTPRF/SDK1/PTK7/FAT2/PCDHGC5/PCDHGB6/LRFN5/PCDHGB4/CLSTN1/ITGA5/PCDHGA10/CDH10/CELSR2/TENM3/LRRC4/TENM4/TENM2/LRFN3/DSG2/PCDH7/SDK2/NTNG2/MAPK7/PCDHA11/CDH7/NECTIN4/ADGRL3/LRFN4/CLSTN2/CPLANE2/PTPN23/PTPRT/DCHS1/PCDH8/PCDHA4/ROBO2/PCDH17/PCDHAC2/MAP2K5/PCDHA6/DSG3/RET/DSC3/CADM3/DSC2/CNTN6/SCARF2/WNK1/CRB1/CLSTN3/PCDHGB7/CLDN23/PCDHA7/TRO/L1CAM/CNTN2/CDH6/TENM1/PCDH10/PCD…
GO:0099504	synaptic vesicle cycle	187	0.453043	2.28106	1.96713e-11	4.38896e-09	PCLO/VAMP2/ATP6V1A/BTBD9/AP2B1/CPLX3/SCRIB/STON2/CLCN3/ATP6V1B1/ATP6AP1/DNAJC5/ATP6V0A1/RAB3A/ATP6V1H/RAB3B/AP2S1/CADPS/CDK5R1/STXBP1/RIMS1/UNC13A/BSN/CSPG5/RIMS4/SYT5/ATP6V1F/ACTG1/PIP5K1C/SYN2/TH/SYN1/PRKCB/CANX/ATP6V0D1/RAPGEF4/SLC4A8/NLGN3/UNC13B/SNAP29/SYT1/PCDH17/CYFIP1/GRIK5/AP3D1/SYT9/VPS18/ACTB/PLD2/SV2C/DNAJC6/AP2M1/SNAP91/ARHGDIA/SLC32A1/SNCG/NAPA/SYT4/ERC2/AMPH/SYP/CTBP2/HTR1B/STX1B/S…
GO:0007156	homophilic cell adhesion via plasma membrane adhesion molecules	151	0.483833	2.35815	2.33333e-11	5.01321e-09	CELSR1/PCDH1/SDK1/PTK7/FAT2/PCDHGC5/PCDHGB6/PCDHGB4/CLSTN1/PCDHGA10/CDH10/CELSR2/TENM3/DSG2/PCDH7/SDK2/PCDHA11/CDH7/NECTIN4/CLSTN2/PTPN23/PTPRT/DCHS1/PCDH8/PCDHA4/ROBO2/PCDH17/PCDHAC2/PCDHA6/DSG3/RET/DSC3/CADM3/DSC2/CNTN6/CLSTN3/PCDHGB7/PCDHA7/TRO/L1CAM/CNTN2/CDH6/PCDH10/PCDHGA1/DSC1/FAT3/CDH9/PCDHGC4/PCDHB14/CDH11/FAT1/CDHR3/FAT4/CDH1/CADM4/PTPRM/CNTN4/PCDHGB2/PCDHB2
GO:0099003	vesicle-mediated transport in synapse	208	0.426293	2.16313	6.67359e-11	1.2098e-08	PCLO/VAMP2/ATP6V1A/BTBD9/AP2B1/CPLX3/SCRIB/STON2/CLCN3/ATP6V1B1/ATP6AP1/DNAJC5/ATP6V0A1/RAB3A/CLSTN1/ATP6V1H/RAB3B/AP2S1/CADPS/CDK5R1/STXBP1/RIMS1/UNC13A/BSN/CSPG5/RIMS4/SYT5/ATP6V1F/ACTG1/PIP5K1C/SYN2/TH/HIP1/SYN1/PRKCB/AP2A2/CANX/ATP6V0D1/AP2A1/RAPGEF4/SLC4A8/NLGN3/UNC13B/SNAP29/SYT1/PCDH17/CYFIP1/GRIK5/AP3D1/SYT9/VPS18/ACTB/PLD2/ITGB3/SV2C/DNAJC6/AAK1/AP2M1/SNAP91/NSG1/ARHGDIA/SLC32A1/VAC14/SN…
GO:0034329	cell junction assembly	398	0.347183	1.87182	1.56721e-10	2.45713e-08	PCLO/SLIT1/SPTBN2/SDK1/COL17A1/TLN2/PLEC/MAP1B/CTNND2/ANK2/LRFN5/CLSTN1/LAMC1/ITGA5/ACHE/ST8SIA2/TLN1/NRXN2/CDH10/AGRN/LZTS1/BSN/LRRC4/NRP1/LAMA3/ACTG1/PIP5K1C/FZD1/LRFN3/GPRASP3/WDR1/EPHB2/ADD2/RAMP2/SDK2/ILDR1/ACE/NRXN1/APP/NTNG2/FARP1/GAP43/GPM6B/SFRP1/CDH7/RAPGEF1/ADGRL3/LRFN4/DNER/CNTNAP1/CLSTN2/PLXND1/NLGN3/TBCD/EIF4G1/SDC4/ASIC2/LARGE1/ROBO2/MACF1/FBF1/SHANK3/PCDH17/LGI2/PRKACA/DBNL/CTTN/F…
GO:0007611	learning or memory	242	0.392655	2.02575	1.04847e-09	1.44814e-07	LGMN/MAP1A/FOS/RELN/BTBD9/MAPT/TUBA1A/TTBK1/TNR/ATXN1/ITGA5/ADCY1/NRXN2/SPECC1/CHRNA7/SHANK1/PDE1B/S100B/LDLR/SPG11/MME/GPRASP3/LRRN4/EPHB2/GRIN2B/TH/NRXN1/APP/GPI/NCSTN/CAMK4/RASGRF1/CRTC1/PLCB1/KCNK10/ITPR3/CLSTN2/OPRK1/NLGN3/TANC1/LARGE1/STRA6/SORCS3/MAN2B1/SHANK3/HTT/SLC24A2/FOXB1/SCN2A/CPEB3/SLC8A2/GRIA1/FGF13/EP300/ABL1/THRA/GM2A/TAFA2/B3GAT1/MECP2/CUX2/NDRG4/PPP1R9B/CHRNB2/SLC6A4/MAPK8IP2/…
GO:0045229	external encapsulating structure organization	275	0.373425	1.9618	1.26968e-09	1.63676e-07	MMP24/TGFBI/MMP2/SULF2/ADAMTSL4/LRP1/COL5A1/NPNT/FURIN/COL17A1/CYP1B1/SH3PXD2B/HAS1/SMPD3/ELF3/CRISPLD2/MFAP4/TNR/LAMC1/ADAMTS10/DDR1/QSOX1/COL18A1/LAMA1/VIT/PXDN/DAG1/P4HA1/TGFB1/B4GALT1/MYO1E/RAMP2/APP/SPINT1/VIPAS39/COMP/BMP1/SULF1/GPM6B/PRICKLE1/DDR2/ADAMTS2/MAD2L2/KIF9/THSD4/TIE1/TMPRSS6/COLGALT1/FBLN5/VPS33B/LARGE1/ADAMTS6/CST3/APLP1/ADAMTSL1/COL12A1/ABL1/OLFML2A/COLGALT2/NID2/ITGB3/PAPLN/A…
GO:0030198	extracellular matrix organization	274	0.37397	1.9564	1.25319e-09	1.63676e-07	MMP24/TGFBI/MMP2/SULF2/ADAMTSL4/LRP1/COL5A1/NPNT/FURIN/COL17A1/CYP1B1/SH3PXD2B/HAS1/SMPD3/ELF3/CRISPLD2/MFAP4/TNR/LAMC1/ADAMTS10/DDR1/QSOX1/COL18A1/LAMA1/VIT/PXDN/DAG1/P4HA1/TGFB1/B4GALT1/MYO1E/RAMP2/APP/SPINT1/VIPAS39/COMP/BMP1/SULF1/GPM6B/PRICKLE1/DDR2/ADAMTS2/MAD2L2/KIF9/THSD4/TIE1/TMPRSS6/COLGALT1/FBLN5/VPS33B/LARGE1/ADAMTS6/CST3/APLP1/ADAMTSL1/COL12A1/ABL1/OLFML2A/COLGALT2/NID2/ITGB3/PAPLN/A…
GO:0043062	extracellular structure organization	274	0.37397	1.9564	1.25319e-09	1.63676e-07	MMP24/TGFBI/MMP2/SULF2/ADAMTSL4/LRP1/COL5A1/NPNT/FURIN/COL17A1/CYP1B1/SH3PXD2B/HAS1/SMPD3/ELF3/CRISPLD2/MFAP4/TNR/LAMC1/ADAMTS10/DDR1/QSOX1/COL18A1/LAMA1/VIT/PXDN/DAG1/P4HA1/TGFB1/B4GALT1/MYO1E/RAMP2/APP/SPINT1/VIPAS39/COMP/BMP1/SULF1/GPM6B/PRICKLE1/DDR2/ADAMTS2/MAD2L2/KIF9/THSD4/TIE1/TMPRSS6/COLGALT1/FBLN5/VPS33B/LARGE1/ADAMTS6/CST3/APLP1/ADAMTSL1/COL12A1/ABL1/OLFML2A/COLGALT2/NID2/ITGB3/PAPLN/A…
GO:0050890	cognition	278	0.370396	1.92999	3.36986e-09	3.75933e-07	LGMN/MAP1A/FOS/RELN/BTBD9/MAPT/TUBA1A/TTBK1/TNR/ATXN1/DOP1B/ITGA5/ADCY1/NRXN2/SPECC1/CHRNA7/SHANK1/PDE1B/S100B/LDLR/SPG11/C5AR1/MME/GPRASP3/LRRN4/EPHB2/GRIN2B/TH/NRXN1/APP/GPI/NCSTN/CAMK4/RASGRF1/CRTC1/PLCB1/KCNK10/ITPR3/CLSTN2/OPRK1/NLGN3/TANC1/LARGE1/STRA6/SORCS3/MAN2B1/SHANK3/HTT/CHL1/CHRNA4/SLC24A2/FOXB1/FAM107A/SCN2A/CPEB3/CYFIP1/SLC8A2/GRIA1/FGF13/EP300/ABL1/THRA/GM2A/TAFA2/CHD7/B3GAT1/MECP…
GO:1990138	neuron projection extension	164	0.425557	2.1096	2.45868e-08	2.30045e-06	SLIT1/TSC22D4/DRAXIN/CXCL12/SEMA4B/CYFIP2/MAPT/MAP1B/TNR/SLIT3/DDR1/ST8SIA2/RAPH1/AUTS2/PLXNA4/MEGF8/RIMS1/UNC13A/SEMA5A/NRP1/BMPR2/S100B/SPG11/ISLR2/SEMA6C/IQGAP1/PRICKLE1/SEMA4F/SLC23A2/NKX6-1/PLXNA3/DIP2B/NLGN3/BCL11A/SYT1/MACF1/SEMA3C/CTTN/CYFIP1/ABL1/MAP2/TNN/MECP2/L1CAM/NTN1/SEMA6A/SLIT2/SMURF1/GDI1/SYT4/KIAA0319/NRP2/PAK6/NRCAM/SEMA4A/CDH1/RTN4R/SYT2/OLFM1/SRF
GO:0021885	forebrain cell migration	61	0.58825	2.47515	2.55672e-08	2.35421e-06	ADGRG1/CXCL12/RELN/ZMIZ1/DAB2IP/TNR/TYRO3/CDK5R1/BMERB1/FEZF2/SUN2/CDK5R2/ARX/DIXDC1/FOXB1/FGF13/OGDH/LAMB1/CNTN2/SLIT2/RHOA/EGFR/NRG3/MDGA1/SYNE2/COL3A1/NR2E1/SRF/SRGAP2
GO:0022029	telencephalon cell migration	58	0.592835	2.4315	4.11954e-08	3.59459e-06	ADGRG1/CXCL12/RELN/ZMIZ1/DAB2IP/TNR/CDK5R1/BMERB1/FEZF2/SUN2/CDK5R2/ARX/DIXDC1/FOXB1/FGF13/OGDH/LAMB1/CNTN2/SLIT2/RHOA/EGFR/NRG3/MDGA1/SYNE2/COL3A1/NR2E1/SRF/SRGAP2
GO:0060078	regulation of postsynaptic membrane potential	124	0.453141	2.15734	5.44521e-08	4.51252e-06	RELN/SLC29A1/GRIN2D/CHRNA7/CHRNA3/RIMS1/SHANK1/S1PR2/GRIN2B/GRIK4/NRXN1/APP/GABRA3/GABRG3/NLGN3/CHRNA1/UNC13B/SHANK3/CHRNA4/ZMYND8/ABAT/SLC8A2/GRIK5/GRIA1/MECP2/CUX2/CHRNB2/MAPK8IP2/GRIK1/INSYN1/GRIA4/HCN1/KCNA1/STX1B/SSH1/GLRA2/SNCA/NLGN1/PRKAR1B/RGS4/CHRNA6/MEF2C/GABRE/HCRT/INSYN2A/NLGN2/GABRB1/GLRA3/PTK2B/GABRA2/RGS7BP/TBC1D24/GRIA3/GABRB2/KCND2/P2RX7/SYNE1/NTSR1/CBLN1
GO:0007612	learning	136	0.441093	2.12058	7.92112e-08	6.0177e-06	LGMN/MAP1A/FOS/RELN/TUBA1A/TNR/ATXN1/NRXN2/SPECC1/CHRNA7/SHANK1/PDE1B/LRRN4/EPHB2/TH/NRXN1/APP/PLCB1/CLSTN2/OPRK1/NLGN3/TANC1/STRA6/SORCS3/SHANK3/HTT/SLC24A2/FOXB1/SLC8A2/FGF13/ABL1/TAFA2/B3GAT1/MECP2/NDRG4/PPP1R9B/CHRNB2/MAPK8IP2/CNTN2/ATP1A2/INSR/NRXN3/CSMD1/PAK6/ADCY3/SRF/JPH4/C1QL1/NF1/ATXN1L/PAK5/SHANK2/JPH3/CLN3/CNTNAP2/ADGRB3/CIC/GIT1/KMT2A/TLR2/RAG1
GO:0099188	postsynaptic cytoskeleton organization	15	0.848392	2.44917	1.32932e-07	9.29083e-06	NEFL/POTEI/WASF2/ACTG1/INA/NEFH/POTEF/FARP1/NOS1AP/POTEE/DBNL/ACTB/SRCIN1
GO:0032535	regulation of cellular component size	340	0.317255	1.69679	2.4002e-07	1.61902e-05	SLC12A3/HCK/SLIT1/GSN/DRAXIN/CXCL12/SPTBN2/SEMA4B/NEFL/CYFIP2/MAPT/MAP1B/CLCN3/TNR/RAB3B/WNK3/PLXNA4/MEGF8/EVL/ABCB8/SEMA5A/NRP1/BMPR2/CHMP3/TMSB10/ISLR2/FHOD3/DCC/SEMA6C/AQP1/WDR1/ADD2/SPTAN1/CAPG/CRACD/SSH2/KANK1/ATP13A2/RGMA/CARMIL1/PRKCE/SEMA4F/BORCS6/SLC12A7/ARHGAP35/SPTBN1/MSN/VAV2/NKX6-1/PLXNA3/DIP2B/RIN3/PRKD1/KANK4/MACF1/SHANK3/SLC12A6/SEMA3C/CTTN/SPP1/CYFIP1/FGF13/NEB/ABL1/MAP2/AVIL/RPT…
GO:0031346	positive regulation of cell projection organization	329	0.326264	1.73589	3.05591e-07	2.01447e-05	CXCL12/TUBB2B/CNTN1/GRN/CUX1/RELN/NEFL/PTK7/PLXNA2/MAPT/RREB1/MAP1B/IGF1R/NTRK3/DAB2IP/PLXNC1/DDR1/TENM3/AGRN/AUTS2/PLXNA4/PALM/MEGF8/WASF2/SEMA5A/ALK/GPC2/NRP1/BMPR2/PLEKHM1/CORO1B/TENM2/FZD1/ISLR2/SCARB2/ATP1B2/FLNA/ATP8A2/GPRASP3/EPHB2/RGMA/CAMK2B/DDR2/CARMIL1/BMP7/RAPGEF1/ARHGAP35/RIPOR2/PLXNA3/AP2A1/MAP6/PLXND1/PIK3R1/PRKD1/ROBO2/MACF1/HTT/ZMYND8/ROR2/CYFIP1/EP300/ABL1/TRAK1/EPHA3/AVIL/RET/M…
GO:0090066	regulation of anatomical structure size	443	0.294003	1.61523	3.47411e-07	2.21465e-05	TRPM4/SLC12A3/HCK/SLIT1/MMP2/GSN/DRAXIN/CXCL12/SPTBN2/SEMA4B/NEFL/CYFIP2/MAPT/MAP1B/CLCN3/TNR/RAB3B/ECE1/SCPEP1/WNK3/PLXNA4/MEGF8/EVL/ABCB8/SEMA5A/NRP1/BMPR2/CHMP3/TMSB10/ISLR2/FHOD3/DCC/SEMA6C/ADRA2A/AQP1/WDR1/ADD2/SPTAN1/CAPG/ACE/WNT9B/CRACD/DOCK5/COMP/KCNMB4/SSH2/KANK1/ATP13A2/RGMA/CARMIL1/PRKCE/SEMA4F/BORCS6/SLC12A7/ARHGAP35/SPTBN1/MSN/VAV2/NKX6-1/PLXNA3/DIP2B/RIN3/ASIC2/PRKD1/KANK4/MACF1/SHA…
GO:0030516	regulation of axon extension	85	0.499591	2.21731	4.24259e-07	2.67514e-05	SLIT1/DRAXIN/CXCL12/SEMA4B/MAPT/MAP1B/TNR/PLXNA4/MEGF8/SEMA5A/NRP1/BMPR2/ISLR2/SEMA6C/SEMA4F/NKX6-1/PLXNA3/DIP2B/MACF1/SEMA3C/CTTN/CYFIP1/ABL1/MAP2/L1CAM/NTN1/SEMA6A/SMURF1/GDI1/KIAA0319/NRCAM/SEMA4A/CDH1/RTN4R/OLFM1/SRF
GO:0048588	developmental cell growth	213	0.362725	1.85865	4.64959e-07	2.86939e-05	SLIT1/TSC22D4/DRAXIN/CXCL12/SEMA4B/CYFIP2/MAPT/MAP1B/TNR/SLIT3/DDR1/ST8SIA2/RAPH1/AUTS2/PLXNA4/MEGF8/RIMS1/UNC13A/SEMA5A/NRP1/BMPR2/S100B/SPG11/ISLR2/DCC/SEMA6C/APP/IQGAP1/RGMA/PRICKLE1/SEMA4F/SLC23A2/NKX6-1/PLXNA3/DIP2B/NLGN3/KMT2D/BCL11A/SYT1/MACF1/AKAP6/SEMA3C/CTTN/SPP1/CYFIP1/FGF13/ABL1/MAP2/TNN/MECP2/L1CAM/NTN1/SEMA6A/SLIT2/SMURF1/GDI1/SYT4/KIAA0319/NRP2/PAK6/SOX9/NRCAM/SEMA4A/CDH1/RTN4R/SYT…
GO:0007613	memory	110	0.454251	2.10186	5.54135e-07	3.31396e-05	LGMN/MAP1A/RELN/BTBD9/MAPT/TUBA1A/ATXN1/ITGA5/ADCY1/CHRNA7/SHANK1/S100B/LDLR/SPG11/LRRN4/TH/CAMK4/RASGRF1/CRTC1/PLCB1/KCNK10/ITPR3/LARGE1/SORCS3/SHANK3/SLC24A2/SCN2A/CPEB3/SLC8A2/GRIA1/FGF13/TAFA2/MECP2/CUX2/CHRNB2/SLC6A4/INSR/CNR1/CSMD1/SYT4/PAK6/MDK/SRF/ATXN1L/SHISA7/PAK5/JPH3/CIC/CALB1/PTCHD1
GO:0001667	ameboidal-type cell migration	396	0.302156	1.62394	8.60065e-07	4.93984e-05	ACVR1B/LGMN/ACVR1/GRN/SEMA4B/CYP1B1/PLEC/HAS1/RREB1/DLL4/FAT2/APELA/DAB2IP/EMC10/CER1/MEGF8/EVL/WASF2/SEMA5A/TGFB1/NRP1/LAMA5/BMPR2/CORO1B/PPARG/CALR/LRP5/SEMA6C/AQP1/EPB41L4B/BCAR1/EPPK1/MAPRE2/RFFL/GPI/RIN2/DOCK5/AMOTL1/IQGAP1/KANK1/DDR2/ATP2B4/PRKCE/SASH1/BMP7/SEMA4F/LRG1/GLIPR2/PLPP3/PLXND1/PLCG2/SPARC/PTPN23/BCAS3/TNS1/SDC4/PRKD1/ADGRA2/MACF1/MYH9/DUSP10/SEMA3C/MAP2K5/KRT16/PDPK1/CIB1/ABL1/R…
GO:0009611	response to wounding	454	0.288346	1.58947	1.00608e-06	5.61178e-05	MMP2/SULF2/PTPRF/STAT3/GRN/NEFL/ERBB2/TSKU/COL5A1/PTK7/DSP/AHNAK/PLEC/RREB1/MAP1B/IGF1R/SCRIB/TNC/GPR4/RIPOR1/RAB3A/TNR/PABPC4/AP3B1/ITGA5/DDR1/TLN1/ERBB3/TYRO3/KREMEN1/GRHL3/DAG1/STXBP1/CSPG5/TGFB1/NRP1/UBASH3B/CHMP3/ACTG1/CORO1B/DUOX2/PPARG/B4GALT1/FLNA/ADRA2A/ZFP36L1/MYOZ1/AQP1/EPHB2/NOTCH2/PCSK1/EPB41L4B/EPPK1/SARM1/COMP/SYK/ITPK1/KANK1/RGMA/NEO1/GAP43/DDR2/PRKCE/FIBP/DGKH/LRG1/ARHGAP35/MTR/E…
GO:0001525	angiogenesis	445	0.287336	1.5799	1.05492e-06	5.77317e-05	NGFR/TGFBI/MMP2/HSPG2/ACVR1/ADGRG1/HIPK2/STAT3/GRN/HK2/ERBB2/HEY1/CYP1B1/DLL4/THSD7A/GPR4/APELA/DAB2IP/EMC10/ITGA5/COL18A1/CHRNA7/PXDN/DAG1/WASF2/SEMA5A/TGFB1/NRP1/STIM1/ACTG1/PPARG/C5AR1/B4GALT1/FLNA/FOXJ2/AQP1/EPHB2/NOTCH2/RAMP2/ACE/AMOTL1/MAPK7/SYK/ADAM12/SMAD1/PRKCB/SULF1/ATP2B4/EGLN1/SASH1/SFRP1/LRG1/PARVA/VAV2/S1PR1/TIE1/PLXND1/JAK1/SPARC/BCAS3/PRKD1/ADGRA2/MYH9/SLC12A6/TSPAN18/MAP2K5/RNF21…
GO:0035725	sodium ion transmembrane transport	139	0.410851	1.98179	1.07889e-06	5.84917e-05	TRPM4/SLC12A3/SLC6A8/SCNN1A/SLC6A17/HCN2/PTPN3/CNNM4/FGF14/SCNN1G/SLC24A1/SLC24A3/WNK3/ATP1B2/ATP1A3/SLC41A3/SCN3B/FXYD6/ATP2B4/PRKCE/HECW1/SCN9A/SLC4A8/OSR1/ASIC2/SLC24A2/UTRN/SCN3A/SCN2A/SLC8A2/SLC4A4/FGF13/ACTN4/TPCN1/SCN2B/WNK1/SLC6A11/CHP1/SLC6A4/SLC4A10/SCN5A/ATP1A2/TESC/YWHAH/SLC34A2/HCN1/SLC20A2/SCN11A
GO:0007188	adenylate cyclase-modulating G protein-coupled receptor signaling pathway	169	0.38295	1.89989	1.2429e-06	6.61474e-05	ADGRG1/ABCA1/GNG2/GABBR2/GPR4/ARRDC3/PSAP/PTHLH/ADGRG2/ADCY1/GNAO1/PALM/WASF2/ADCY2/S1PR2/AKAP13/FLNA/ADRA2A/CHGA/GRM4/RAMP2/CACNA1D/ADGRE5/ATP2B4/ADCY9/ADGRL3/RAPGEF4/S1PR1/OPRK1/CRTC3/GNAL/HTR1D/PRKACA/APLP1/ITGB3/CALCR/MCHR1/ADGRB2/NHERF1/PTH2R/GNA12/GNA15/CNR1/PDE4D/PDE4A/GPR37L1/PTGFR/GNAS/HTR1B/ADCY3/AKAP12/CHRM5
GO:0007178	transmembrane receptor protein serine/threonine kinase signaling pathway	338	0.30745	1.64099	1.39906e-06	7.31165e-05	ACVR1B/ACVR1/TP53/FOS/HIPK2/STAT3/ZMIZ1/LRP1/NPNT/FURIN/SORL1/SMPD3/VIM/HEXA/SCUBE3/CER1/PEG10/MEGF8/SPRED2/TGFB1/BMPR2/ARK2C/PPARG/FZD1/SPRED3/VASN/CREBBP/NOTCH2/UBE2O/COMP/INTS9/LNPEP/RGMA/NEO1/SMAD1/SULF1/SFRP1/BMP7/GLG1/LRG1/SPTBN1/TMPRSS6/PPM1L/ZNF423/TGFBRAP1/RGMB/CRIM1/ZYX/CFC1/NCEH1/SKI/FBN1/GDF3/PDPK1/EP300/SFRP4/BMPR1B/ABL1/DLX5/BAMBI/VEPH1/NUMA1/PCSK6/NREP/FERMT1/LDLRAD4/LRP2/NDP/PML/T…
GO:0060627	regulation of vesicle-mediated transport	458	0.286243	1.56658	1.53536e-06	7.87446e-05	HCK/PCLO/VAMP2/LAMP1/LRP1/BTBD9/SORL1/ARHGAP1/SMPD3/CPLX3/SCRIB/ATP9A/STON2/UNC119/C4A/APELA/ANKRD13A/DNAJC5/RAB3A/RAB3B/CLU/AP2S1/CADPS/CDK5R1/TUB/STXBP1/RIMS1/BSN/CSPG5/RIMS4/NRP1/SYT5/CHMP3/ACTG1/SEPTIN4/CALR/ANKFY1/ADRA2A/HIP1/SYN1/EHD4/SIRPA/SYK/SCAMP5/TBC1D5/ATP13A2/PRKCB/MSN/AP2A1/DGKD/RAPGEF4/SLC4A8/CPLANE2/PLCG2/PTPN23/LETMD1/RIN3/SNX33/MYO18A/SDC4/PRKD1/RAB3D/SYT1/CDK5R2/SMPD1/RAB11B/NF…
GO:0031103	axon regeneration	44	0.609258	2.33787	1.63798e-06	8.08054e-05	MMP2/PTPRF/GRN/NEFL/MAP1B/IGF1R/TNC/TNR/KREMEN1/DAG1/CSPG5/FLNA/RGMA/NEO1/GAP43/MTR/RTN4RL2/SPP1/MAPK8IP3/NREP
GO:0032970	regulation of actin filament-based process	335	0.309279	1.65052	1.98772e-06	9.45146e-05	TRPM4/HCK/CELSR1/GSN/CXCL12/SPTBN2/LRP1/DSP/CYFIP2/RYR2/MAGEL2/ANK2/CSF1R/ARHGEF18/CDK5R1/GRHL3/EVL/WASF2/SHANK1/SEMA5A/FZD10/NRP1/ACTG1/CORO1B/TMSB10/FHOD3/DSG2/AKAP13/FLNA/WDR1/PPM1E/ADD2/SPTAN1/CAPG/CGNL1/CRACD/SSH2/KANK1/GPM6B/CARMIL1/PRKCE/SFRP1/ARHGEF5/ARHGAP35/SPTBN1/S1PR1/CARMIL3/BCAS3/SDC4/PIK3R1/PRKD1/KANK4/MYH9/SHANK3/DIXDC1/CTTN/FAM107A/NF2/CYFIP1/FGF13/NEB/ABL1/CORO2B/EPHA3/AVIL/DSC2…
GO:0050806	positive regulation of synaptic transmission	139	0.40319	1.94483	2.28156e-06	0.000105042	LGMN/VAMP2/RELN/CACNG5/TNR/CLSTN1/SLC24A1/ADCY1/CALB2/GRIN2D/CHRNA7/STXBP1/RIMS1/KCTD13/RIMS4/MME/EPHB2/GRIN2B/NRXN1/APP/NCSTN/PRKCE/ITPR3/CLSTN2/SLC4A8/NLGN3/NMU/LARGE1/SYT1/SHANK3/SLC24A2/ROR2/FAM107A/SLC8A2/GRIA1/ABL1/MECP2/CACNG8/CLSTN3/NSG1/ZDHHC12/TSHZ3/NR2E1/BAIAP3/STX1B/SNCA/PINK1/NF1/LRRTM2/NLGN1/SHISA7/IQSEC2
GO:0030534	adult behavior	125	0.417584	1.9886	2.69419e-06	0.000119306	CXCL12/HIPK2/SPTBN2/SDK1/BTBD9/HEXA/CLCN3/ATP6V1B1/TUBA1A/NRXN2/GRIN2D/CHRNA7/CHRNA3/SHANK1/ALK/NRXN1/APP/NCSTN/PAX5/OPRK1/NLGN3/PBX3/SLC1A2/NAGLU/SHANK3/PCDH17/CHL1/CHRNA4/FXN/TRH/ABAT/CHD7/MECP2/CEND1/CHRNB2/ABHD12/CNTN2/ATP1A2/NRXN3/SNCG/CSTB
GO:0031102	neuron projection regeneration	49	0.565428	2.24002	2.99641e-06	0.000130693	MMP2/PTPRF/GRN/NEFL/MAP1B/IGF1R/TNC/TNR/KREMEN1/DAG1/CSPG5/FLNA/RGMA/NEO1/GAP43/MTR/RTN4RL2/SPP1/MAPK8IP3/NREP
GO:0010976	positive regulation of neuron projection development	147	0.400334	1.94984	3.02484e-06	0.000130948	TUBB2B/CNTN1/GRN/RELN/PTK7/IGF1R/NTRK3/DAB2IP/DDR1/TENM3/ALK/GPC2/NRP1/FZD1/SCARB2/ATP1B2/FLNA/ATP8A2/GPRASP3/EPHB2/RGMA/CAMK2B/DDR2/BMP7/RAPGEF1/ARHGAP35/AP2A1/PRKD1/ROR2/CYFIP1/EP300/ABL1/EPHA3/AVIL/RET/MARK2/TNN/DPYSL3/NEGR1/CUX2/NDRG4/TRIM67
GO:0008361	regulation of cell size	175	0.374728	1.86793	3.09721e-06	0.000131372	SLC12A3/SLIT1/DRAXIN/CXCL12/SEMA4B/MAPT/MAP1B/CLCN3/TNR/WNK3/PLXNA4/MEGF8/ABCB8/SEMA5A/NRP1/BMPR2/ISLR2/DCC/SEMA6C/AQP1/RGMA/SEMA4F/SLC12A7/ARHGAP35/MSN/VAV2/NKX6-1/PLXNA3/DIP2B/PRKD1/MACF1/SHANK3/SLC12A6/SEMA3C/CTTN/SPP1/CYFIP1/FGF13/ABL1/MAP2/RPTOR/RET/WNK1/KCNMA1/L1CAM/NHERF1/NTN1/SEMA6A/SMURF1/RHOA/GDI1/RAP1GAP2/KIAA0319/NRCAM/SEMA4A/CDH1/RTN4R/OLFM1/CRABP2/SRF
GO:0007626	locomotory behavior	173	0.375035	1.87171	3.85248e-06	0.000154126	CXCL12/HIPK2/CNTN1/RELN/ZFHX3/GAA/CLN6/BTBD9/NCOA2/HEXA/CLCN3/ARRDC3/TUBA1A/TNR/GRIN2D/CHRNA3/SELENOP/ALK/PDE1B/NAV2/SPG11/TH/APP/ASTN1/FEZF2/PRKCE/OPRK1/PBX3/LARGE1/NAGLU/CHL1/FXN/TRH/ABAT/ABCA2/CHD7/MECP2/NEGR1/CEND1/CHRNB2/ABHD12/SLC4A10/CNTN2/ATP1A2/APBA1/SNCG/APBA2/CSTB
GO:0022604	regulation of cell morphogenesis	226	0.338237	1.72864	3.83288e-06	0.000154126	HCK/ALDOA/CUX1/RELN/PLXNA2/RREB1/FGD1/MOV10/CSF1R/PLXNC1/ARHGEF18/PRAG1/PLXNA4/PALM/DAG1/MYO10/RIMS1/UNC13A/STRIP1/CORO1B/GPRASP3/WDR1/EPHB2/NTNG2/KANK1/CAMK2B/ARHGAP35/SLC23A2/PARVA/MSN/PLXNA3/PLXND1/SPARC/BCL11A/FMNL1/SHROOM3/SYT1/MACF1/MYH9/NF2/CYFIP1/BAMBI/FMNL3/MARK2/MECP2/PRKDC/CUX2/DVL2/DNMBP/NHERF1/GNA12/CDC42EP1/CNTN2/ZNF135/SH3KBP1/SMURF1/CAMSAP1/BCL9L/FGD4
GO:0016079	synaptic vesicle exocytosis	88	0.459628	2.03583	3.92167e-06	0.000155819	PCLO/VAMP2/CPLX3/SCRIB/DNAJC5/RAB3A/CADPS/STXBP1/RIMS1/UNC13A/CSPG5/RIMS4/SYT5/PIP5K1C/SYN1/PRKCB/SLC4A8/UNC13B/SNAP29/SYT1/GRIK5/SYT9/VPS18/SV2C/NAPA/SYT4/ERC2/SYP/CTBP2/HTR1B/STX1B/SYT2/SNCA/SYT7/NLGN1/CPLX2/ATP2A2/GIT1
GO:1904177	regulation of adipose tissue development	11	0.85362	2.24468	4.03181e-06	0.000159106	TRPM4/SORL1/NCOA2/KLF7/PPARG/NCOA1
GO:0040013	negative regulation of locomotion	299	0.31543	1.65417	4.54361e-06	0.000174553	SLIT1/NGFR/ADGRG1/NISCH/CXCL12/STAT3/SEMA4B/LRP1/DDT/CYP1B1/HAS1/DLL4/ARRDC3/DAB2IP/PADI2/PTPRU/SRGAP3/DAG1/BMERB1/EVL/SEMA5A/TGFB1/NRP1/CORO1B/PPARG/CALR/ATP1B2/SEMA6C/ST6GAL1/EPPK1/KANK1/SULF1/ATP2B4/SFRP1/SEMA4F/RIPOR2/PLCB1/FOXO3/PLXNA3/TIE1/PTPN23/RIN3/PTPRT/ROBO2/DUSP10/ZMYND8/SRGAP1/SEMA3C/MAP2K5/KRT16/NF2/TNN/MECP2/DPYSL3/NDRG4/LDLRAD4/CNN2/TET1/JUP/NHERF1/SEMA6A/GNA12/LIMCH1/SLIT2/PATZ1/…
GO:0006814	sodium ion transport	191	0.35829	1.81133	4.77318e-06	0.000182166	TRPM4/SLC12A3/CNTN1/SLC6A8/SCNN1A/SLC6A17/HCN2/SLC38A10/PTPN3/CNNM4/FGF14/ATP6V1B1/SCNN1G/SIK1/SLC24A1/SLC24A3/NKAIN3/WNK3/ATP1B2/MAGED2/ATP1A3/SLC41A3/SCN3B/FXYD6/ATP2B4/PRKCE/SLC23A2/HECW1/SCN9A/SLC4A8/OSR1/ASIC2/SLC24A2/UTRN/SCN3A/SCN2A/SLC8A2/SLC4A4/FGF13/ACTN4/SLC38A7/TPCN1/SCN2B/WNK1/SLC6A11/CHP1/SLC6A4/NHERF1/SLC4A10/SCN5A/ATP1A2/TESC/YWHAH/SLC34A2/HCN1/SLC20A2/NKAIN1/SCN11A/KLHL3/ATP1A4/S…
GO:0048675	axon extension	112	0.429986	1.99567	5.0161e-06	0.000190186	SLIT1/DRAXIN/CXCL12/SEMA4B/MAPT/MAP1B/TNR/SLIT3/RAPH1/AUTS2/PLXNA4/MEGF8/SEMA5A/NRP1/BMPR2/SPG11/ISLR2/SEMA6C/SEMA4F/NKX6-1/PLXNA3/DIP2B/NLGN3/MACF1/SEMA3C/CTTN/CYFIP1/ABL1/MAP2/L1CAM/NTN1/SEMA6A/SLIT2/SMURF1/GDI1/KIAA0319/NRP2/NRCAM/SEMA4A/CDH1/RTN4R/OLFM1/SRF
GO:0042391	regulation of membrane potential	370	0.298128	1.60173	5.10692e-06	0.000192372	TRPM4/RELN/HCN2/SLC29A1/DSP/MAPT/KCNH1/PTPN3/RYR2/KCNK12/SLC1A6/GBA1/ANK2/KCNQ3/GRIN2D/CHRNA7/CHRNA3/CHCHD10/RIMS1/SHANK1/RIMS4/BCL2L1/PIEZO1/S1PR2/DSG2/ATP1B2/FLNA/WDR1/ATP1A3/GRIN2B/GRIK4/NRXN1/APP/SCN3B/GABRA3/NOS1AP/KCNMB4/CACNA1D/KCNK3/CRTC1/KCNK10/CNTNAP1/GABRG3/SLC4A8/NLGN3/CHRNA1/KCNK9/ASIC2/UNC13B/AKAP6/SHANK3/CHRNA4/ZMYND8/KCNC2/ABAT/SLC8A2/GRIK5/GRIA1/SLC4A4/FGF13/ABL1/WWP2/DSC2/SCN2B/…
GO:0098974	postsynaptic actin cytoskeleton organization	12	0.844483	2.28882	5.59139e-06	0.000206597	POTEI/WASF2/ACTG1/POTEF/FARP1/NOS1AP/POTEE/DBNL/ACTB/SRCIN1
GO:0021795	cerebral cortex cell migration	47	0.555678	2.19135	6.24549e-06	0.000229304	ADGRG1/RELN/ZMIZ1/DAB2IP/CDK5R1/BMERB1/SUN2/CDK5R2/ARX/DIXDC1/FGF13/LAMB1/SLIT2/RHOA/EGFR/MDGA1/SYNE2/COL3A1/NR2E1/SRGAP2
GO:0097306	cellular response to alcohol	83	0.465448	2.05051	7.43911e-06	0.000266384	FOS/SCNN1A/ABCA1/GNG2/CYP1B1/IGF1R/TNC/SCNN1G/ADCY1/DAG1/GRAMD1B/PTCH1/ADCY2/ACE/PRKCE/SFRP1/SLC23A2/P2RY6/PRKD1/LANCL2/JUP/SPIDR/MLC1/PTGFR/ADCY3/CDH1/GLRA2/MDM2/GRAMD1A/ADCY5/GNAI1/LARP1
GO:0099558	maintenance of synapse structure	24	0.689559	2.31846	7.76334e-06	0.000276289	PCLO/ERC1/RAB3A/PLXNA4/CHCHD10/BSN/SHANK1/DCTN1/ITGB3/APPL1/SDF4/ERC2/CTBP2/SORT1/C1QL1/NLGN1/SHANK2/ADGRB3
GO:0002009	morphogenesis of an epithelium	453	0.284905	1.57107	8.24479e-06	0.000289867	CELSR1/NGFR/MMP2/ACVR1/SAPCD2/COL5A1/APAF1/PTK7/NPNT/FRAS1/MTHFR/KIF26B/RREB1/GLI2/DLL4/SCRIB/TNC/RYR2/RDH10/CSF1R/HS3ST3A1/GZF1/ITGA5/DDR1/LAMA1/CELSR2/GRHL3/DAG1/MEGF8/PTCH1/TGFB1/NRP1/LAMA5/ANKRD6/ACTG1/VANGL2/FZD1/LRP5/FLNA/LHX1/WDR1/NOTCH2/PRICKLE2/WNT9B/SPINT1/ZNRF3/RGMA/SULF1/PRICKLE1/SFRP1/BMP7/LRG1/ARHGAP35/MSN/TIE1/PLXND1/SDC4/DCHS1/OSR1/PCDH8/MED12/CCDC103/SUFU/NAGLU/PRKACA/ST14/SEMA3C…
GO:0007269	neurotransmitter secretion	132	0.399555	1.89918	8.91741e-06	0.000302514	PCLO/VAMP2/CPLX3/SCRIB/DNAJC5/RAB3A/NRXN2/CADPS/PTPRN2/CHRNA3/STXBP1/RIMS1/UNC13A/CSPG5/RIMS4/SYT5/PIP5K1C/SYN2/GRM4/NRXN1/SYN1/KCNMB4/PRKCB/SLC4A8/UNC13B/SNAP29/SYT1/GRIK5/SYT9/VPS18/SV2C/SLC32A1/MYOF/SNCG/NAPA/SNCAIP/KCNJ8/SYT4/ERC2/SYP/CTBP2/HTR1B/BAIAP3/STX1B/SYT2/SNCA/SYT7/NF1/NLGN1
GO:0099643	signal release from synapse	132	0.399555	1.89918	8.91741e-06	0.000302514	PCLO/VAMP2/CPLX3/SCRIB/DNAJC5/RAB3A/NRXN2/CADPS/PTPRN2/CHRNA3/STXBP1/RIMS1/UNC13A/CSPG5/RIMS4/SYT5/PIP5K1C/SYN2/GRM4/NRXN1/SYN1/KCNMB4/PRKCB/SLC4A8/UNC13B/SNAP29/SYT1/GRIK5/SYT9/VPS18/SV2C/SLC32A1/MYOF/SNCG/NAPA/SNCAIP/KCNJ8/SYT4/ERC2/SYP/CTBP2/HTR1B/BAIAP3/STX1B/SYT2/SNCA/SYT7/NF1/NLGN1
GO:0099054	presynapse assembly	41	0.567796	2.15066	9.32666e-06	0.000314558	PCLO/LRFN5/BSN/FZD1/LRFN3/APP/NTNG2/FARP1/LRFN4/NLGN3/EIF4G1/PCDH17/CLSTN3/MDGA1/CNTN5/SNCA/LRRTM3/NLGN1
GO:0048638	regulation of developmental growth	273	0.312875	1.63691	1.16513e-05	0.000381859	SLIT1/LGMN/DRAXIN/CXCL12/STAT3/SEMA4B/DIO3/MAPT/MAP1B/GHR/TNR/AGRN/PLXNA4/MEGF8/RIMS1/UNC13A/PTCH1/SEMA5A/NRP1/BMPR2/ISLR2/DCC/MAPK11/SEMA6C/ATP8A2/MYOZ1/EPPK1/APP/ATRN/FOSL2/RGMA/SEMA4F/SLC23A2/PLCB1/NKX6-1/PLXNA3/DIP2B/BCL11A/SYT1/MACF1/AKAP6/DUSP10/ARX/RAI1/SEMA3C/FXN/CTTN/SPP1/CYFIP1/FGF13/ABL1/MAP2/DLL1/CHD7/MECP2/IGF2/L1CAM/SLC6A4/NTN1/SEMA6A/PROX1/SMURF1/INSR/GDI1/SYT4/KIAA0319/STAT5B/NRCA…
GO:0051056	regulation of small GTPase mediated signal transduction	272	0.314781	1.6456	1.39605e-05	0.000447429	ADGRG1/RELN/ABCA1/SIPA1L2/ARHGAP1/FGD1/GPR4/ARFGEF3/DAB2IP/ARHGAP45/PLEKHG1/ARHGEF18/STMN3/PRAG1/AUTS2/SRGAP3/KCTD13/ARHGEF11/NRP1/SIPA1L1/AKAP13/EPHB2/NOTCH2/MAPRE2/PSD3/CGNL1/SIPA1L3/KANK1/ARHGEF5/RASGRF1/ARHGAP35/RIPOR2/BCL6/PSD2/VAV2/RALGAPA1/RALBP1/PSD/MFN2/KCTD10/ABL1/DENND4C/MCF2L/AMOT/TRIO/DNMBP/TRIM67/RASGRP4/F2RL1/ARHGAP27/ARHGDIA/LZTR1/TNFAIP1/MYO9B/SLIT2/ARHGAP39/MADD/FGD4/CBL/DENND1A…
GO:0106027	neuron projection organization	82	0.4596	2.0342	1.42961e-05	0.000455643	LGMN/MAP1A/RELN/IGF1R/CTNND2/CHRNA7/CDK5R1/SHANK1/TANC2/KIF1A/SIPA1L1/GPRASP3/ATP1A3/EPHB2/GRIN2B/APP/DCTN1/CAMK2B/TANC1/ARHGAP33/SHANK3/ZMYND8/CTTN/CUX2/ABCD1/INSR/SRCIN1
GO:0031644	regulation of nervous system process	97	0.42913	1.95248	1.43738e-05	0.000455643	RELN/TPPP/GBA1/TNR/GRIN2D/TNFRSF21/CHRNA7/DAG1/RIMS1/SHANK1/TENM4/S1PR2/GRIN2B/NRXN1/APP/DLGAP1/NLGN3/DLGAP4/UNC13B/SHANK3/ZMYND8/ABAT/SLC8A2/DLGAP3/ITGA2/CUX2/DICER1/EIF2AK3/STX1B/SSH1/BEGAIN/NLGN1/FABP5/JAM2/PRKAR1B/RGS4
GO:0098815	modulation of excitatory postsynaptic potential	46	0.555993	2.16842	1.56013e-05	0.000479042	RELN/GRIN2D/CHRNA7/RIMS1/SHANK1/S1PR2/GRIN2B/NRXN1/APP/NLGN3/SHANK3/ZMYND8/SLC8A2/CUX2/STX1B/SSH1/NLGN1/PRKAR1B/RGS4
GO:0045055	regulated exocytosis	188	0.353841	1.78158	1.55109e-05	0.000479042	HCK/PCLO/VAMP2/LAMP1/CPLX3/SCRIB/DNAJC5/RAB3A/CADPS/RAB11FIP5/STXBP1/RIMS1/UNC13A/CSPG5/RIMS4/SYT5/PIP5K1C/ADRA2A/CHGA/SYN2/SYN1/SYK/SCAMP5/PRKCB/RAPGEF4/SLC4A8/UNC13B/SNAP29/RAB3D/SYT1/CDK5R2/MYH9/TSPAN18/RAB11B/GRIK5/PDPK1/SYT9/VPS18/GAB2/SYT10/SV2C/PIK3CD/F2RL1/CBL/NAPA/SCN11A/SYT4/SDF4/ERC2/SYP/CTBP2/CD177/HTR1B/BAIAP3/STX1B/SYT2/SNCA/SYT13/SYT7/NLGN1
GO:0097305	response to alcohol	198	0.33915	1.7272	1.57256e-05	0.000480126	SLC12A3/H6PD/FOS/NEFL/SCNN1A/ABCA1/GNG2/CYP1B1/IGF1R/TNC/SCNN1G/SLIT3/ADCY1/CHRNA7/DAG1/GRAMD1B/PTCH1/TGFB1/BCL2L1/ADCY2/ST6GAL1/GRIN2B/TH/A2M/ACE/PRKCB/PRKCE/SFRP1/SLC23A2/OPRK1/P2RY6/EIF4G1/PMVK/PRKD1/CAD/KCNC2/ABAT/NQO1/RARA/ABCA2/SREBF1/SH3RF1/PPP1R9B/SETD7/LANCL2/CHRNB2/JUP/SLIT2/CNR1/CBL/SPIDR/SCN11A/SDF4/MLC1/PTGFR/CPT1A/TUFM/HTR1B/ADCY3/CDH1/GLRA2/MDM2
GO:1905145	cellular response to acetylcholine	29	0.640994	2.27181	1.82447e-05	0.000551236	ACHE/CHRNA7/CDK5R1/CHRNA3/AGRN/PRKCB/ATP2B4/PLCB1/LARGE1/LYPD1/CHRNB2/LY6H/GNA15/RGS8/CHRM5
GO:1902075	cellular response to salt	171	0.363235	1.80713	2.004e-05	0.000582815	TRPM4/LGMN/FOS/PLEC/KCNH1/TUBA1A/ACHE/ADCY1/KCNQ3/CHRNA7/CDK5R1/CHRNA3/AGRN/CEBPA/SYT5/SLC25A23/CALR/NCSTN/IQGAP1/PRKCB/ATP2B4/MEF2A/PLCB1/HSF1/PLCG2/BCL11A/LARGE1/SYT1/SLC1A2/P2RY2/SMPD1/CPNE4/SYT9/SYT10/MECP2/PPP1R9B/LYPD1/CHRNB2/LY6H/SCN5A/GNA15/RGS8/SYT4/ADD1/RYR3/ITPKB/CDH1/HNRNPA1/SSH1/SYT2/MDM2/CHRM5/SYT13/SYT7/COL1A1/NLGN1
GO:0007189	adenylate cyclase-activating G protein-coupled receptor signaling pathway	107	0.410546	1.88382	2.03137e-05	0.000586267	ADGRG1/ABCA1/GNG2/GPR4/ARRDC3/PTHLH/ADGRG2/ADCY1/ADCY2/S1PR2/AKAP13/ADRA2A/CHGA/RAMP2/ADGRE5/ATP2B4/ADCY9/ADGRL3/RAPGEF4/S1PR1/CRTC3/PRKACA/APLP1/CALCR/ADGRB2/NHERF1/CNR1/PDE4D/PDE4A/PTGFR/GNAS/ADCY3
GO:0085029	extracellular matrix assembly	41	0.555764	2.10509	2.04593e-05	0.000587546	HAS1/SMPD3/MFAP4/QSOX1/PXDN/DAG1/TGFB1/RAMP2/GPM6B/PRICKLE1/MAD2L2/THSD4/TIE1/FBLN5/PHLDB1/PLOD3/COL3A1/SOX9
GO:0050772	positive regulation of axonogenesis	75	0.465812	2.00027	2.40634e-05	0.000668488	CXCL12/NEFL/PLXNA2/MAPT/MAP1B/PLXNC1/PLXNA4/MEGF8/SEMA5A/NRP1/BMPR2/ISLR2/PLXNA3/MAP6/PLXND1/ROBO2/MACF1/CYFIP1/TRAK1/L1CAM/NTN1/SLIT2/SMURF1/GDI1/MAP2K2/CRABP2/SRF/PLXNB1/SHTN1/SKIL/TWF2/SEMA4D/CDKL5/CHODL/PLXNA1/ZFYVE27/LIMK1/METRN/TIAM1/ROBO1/NTRK2/FN1/SLITRK1
GO:0001573	ganglioside metabolic process	25	0.651161	2.20769	2.747e-05	0.000748137	CLN6/HEXA/ST8SIA2/ST6GALNAC4/ST3GAL2/B4GALNT1/ST3GAL3/NAGLU/ABCA2/GM2A/NEU1/ST8SIA4/NEU3/ST6GALNAC6/ST8SIA3
GO:1902903	regulation of supramolecular fiber organization	352	0.286805	1.532	3.11391e-05	0.000836286	HCK/GSN/MAP1A/CXCL12/SPTBN2/APC2/CYFIP2/MAPT/MAP1B/FKBP4/MAGEL2/TUBB4A/CLU/ARHGEF18/EML2/CHRNA7/CDK5R1/BMERB1/EVL/WASF2/SHANK1/SEMA5A/NRP1/ACTG1/CORO1B/TMSB10/LDLR/FHOD3/CRYAB/AKAP13/FLNA/WDR1/PPM1E/ADD2/SPTAN1/CAPG/APP/CGNL1/CRACD/SSH2/KANK1/DCTN1/CARMIL1/PRKCE/SFRP1/ARHGEF5/ARHGAP35/SPTBN1/S1PR1/MAP1S/COLGALT1/CARMIL3/TBCD/SDC4/PIK3R1/PRKD1/KANK4/SHANK3/CTTN/NF2/CYFIP1/FGF13/CIB1/ABL1/CORO2B/MA…
GO:0070050	neuron cellular homeostasis	58	0.506505	2.07742	3.24971e-05	0.000864752	TSC22D4/MAP1A/ATP6V1A/CLCN3/ATP6V1B1/ATP6AP1/ATP6V0A1/ATP6V1H/CALB2/TYRO3/ATP6V1F/APP/DCTN1/ATP6V0D1/CHRNA1/FGGY/SLC24A2/SLC8A2
GO:0036465	synaptic vesicle recycling	78	0.455264	1.96618	3.27686e-05	0.00086796	VAMP2/BTBD9/AP2B1/SCRIB/STON2/RAB3A/AP2S1/SYT5/ACTG1/PIP5K1C/CANX/NLGN3/SYT1/CYFIP1/AP3D1/ACTB/PLD2/DNAJC6/AP2M1/SNAP91/SNCG/AMPH/SYP/STX1B/SYT2/SNCA/SYT7/NLGN1/PLAA/AP3B2/DNM3/ABCA13/GIT1
GO:1902414	protein localization to cell junction	103	0.402998	1.83241	3.6967e-05	0.000948875	PCLO/MAP1A/RELN/ERBB2/DSP/MAPT/SCRIB/CLSTN1/TJP3/ARHGEF18/NRXN2/DAG1/BSN/SHANK1/ACTG1/FLNA/ILDR1/NRXN1/CGNL1/KIF5A/JAK1/ASIC2/MAPK8IP3/C1QL2/ACTB/JAM3/LSR/CLSTN3/NSG1/ZDHHC12/TJP2/LAMTOR2/LHFPL4/STX1B/C1QL3/KIF5C/NLGN1/IQSEC2/GPC6
GO:0033555	multicellular organismal response to stress	75	0.459067	1.9713	3.77774e-05	0.000962602	LPAR5/RELN/NPAS2/SELENON/ADRA2A/ATAT1/EPHB2/TAC1/SCN9A/EIF4G1/LARGE1/LRP11/SCN3A/RET/MECP2/LYPD1/MAPK8IP2/ATP1A2/HCN1/SCN11A/KIAA0319/NR2E1/MDK/PRKAR1B/RAG1/MEF2C/NTRK1/BCL2/BRINP1/UCN/CAPN2/THBS1
GO:0099172	presynapse organization	46	0.5407	2.10877	3.81825e-05	0.00096303	PCLO/LRFN5/BSN/C5AR1/FZD1/LRFN3/APP/NTNG2/FARP1/LRFN4/NLGN3/EIF4G1/PCDH17/CLSTN3/MDGA1/CNTN5/SNCA/LRRTM3/NLGN1
GO:0048846	axon extension involved in axon guidance	36	0.572207	2.15457	4.08976e-05	0.00101388	SLIT1/CXCL12/SEMA4B/SLIT3/PLXNA4/MEGF8/SEMA5A/NRP1/BMPR2/SEMA6C/SEMA4F/PLXNA3/SEMA3C/SEMA6A/SLIT2/NRP2/SEMA4A
GO:1902284	neuron projection extension involved in neuron projection guidance	36	0.572207	2.15457	4.08976e-05	0.00101388	SLIT1/CXCL12/SEMA4B/SLIT3/PLXNA4/MEGF8/SEMA5A/NRP1/BMPR2/SEMA6C/SEMA4F/PLXNA3/SEMA3C/SEMA6A/SLIT2/NRP2/SEMA4A
GO:0099601	regulation of neurotransmitter receptor activity	40	0.567563	2.15385	4.41594e-05	0.00107183	RELN/CACNG5/MINK1/SHANK1/EPHB2/DAPK1/APP/DLGAP1/SHISA6/NLGN3/DLGAP4/CAPN1/SHANK3/CNIH2/DLGAP3/CACNG8/MAPK8IP2/BEGAIN/NLGN1/SHISA7
GO:0006935	chemotaxis	324	0.288007	1.52557	4.4878e-05	0.00107997	TRPM4/SLIT1/LGMN/MMP2/CXCL12/TUBB2B/SEMA4B/ITGA9/DDT/ANOS1/PLEC/SCRIB/NTRK3/CSF1R/PADI2/SLIT3/PLXNA4/MEGF8/SEMA5A/TGFB1/NRP1/BMPR2/CORO1B/PIP5K1C/IL23A/CALR/C5AR1/CXCR6/SEMA6C/ST6GAL1/MTUS1/CHGA/BCAR1/SYK/FEZF2/NOVA2/SEMA4F/ARHGEF5/RIPOR2/PARVA/PLXNA3/S1PR1/RIN3/RALBP1/PRKD1/ADGRA2/ABCC1/ROBO2/SEMA3C/CMTM7/AMOT/ITGB3/LYST/WNK1/ITGA2/CCRL2/JAM3/PIK3CD/L1CAM/HMGB2/F2RL1/NTN1/SEMA6A/SLIT2/ACKR3/RHOA…
GO:0042330	taxis	324	0.288007	1.52557	4.4878e-05	0.00107997	TRPM4/SLIT1/LGMN/MMP2/CXCL12/TUBB2B/SEMA4B/ITGA9/DDT/ANOS1/PLEC/SCRIB/NTRK3/CSF1R/PADI2/SLIT3/PLXNA4/MEGF8/SEMA5A/TGFB1/NRP1/BMPR2/CORO1B/PIP5K1C/IL23A/CALR/C5AR1/CXCR6/SEMA6C/ST6GAL1/MTUS1/CHGA/BCAR1/SYK/FEZF2/NOVA2/SEMA4F/ARHGEF5/RIPOR2/PARVA/PLXNA3/S1PR1/RIN3/RALBP1/PRKD1/ADGRA2/ABCC1/ROBO2/SEMA3C/CMTM7/AMOT/ITGB3/LYST/WNK1/ITGA2/CCRL2/JAM3/PIK3CD/L1CAM/HMGB2/F2RL1/NTN1/SEMA6A/SLIT2/ACKR3/RHOA…
GO:0031589	cell-substrate adhesion	312	0.287172	1.51258	4.5053e-05	0.00107997	ITGA9/NPNT/COL17A1/RREB1/FAT2/PLEKHA2/TMEM8B/LAMC1/ITGA5/DDR1/MINK1/TLN1/TYRO3/VIT/DAG1/CSPG5/NRP1/LAMA5/ACTG1/FREM1/CALR/EPDR1/ATP1B2/FLNA/ST6GAL1/P4HB/RIN2/DOCK5/KANK1/GPM6B/CARMIL1/PRKCE/SFRP1/BCL6/PARVA/FBLN5/TBCD/SDC4/TTYH1/CDK6/PIK3R1/ZYX/MACF1/BCAM/UTRN/CTTN/FAM107A/NF2/CIB1/ABL1/CORO2B/ACTN4/EPHA3/NID2/ITGB3/TNN/ITGA2/JAM3/FERMT1/MMP14/LAMB1/L1CAM/JUP/LIMCH1/EGFL6/ITGB6/RHOA/SRCIN1/SNED1/…
GO:0095500	acetylcholine receptor signaling pathway	27	0.640134	2.20543	5.246e-05	0.0012271	ACHE/CHRNA7/CDK5R1/CHRNA3/AGRN/PRKCB/PLCB1/LARGE1/LYPD1/CHRNB2/LY6H/GNA15/RGS8/CHRM5
GO:0051402	neuron apoptotic process	247	0.306069	1.58334	5.58595e-05	0.00128588	NGFR/LGMN/TP53/GAPDH/DRAXIN/HIPK2/GRN/DIO3/NEFL/APAF1/PIGT/GBA1/PCDHGC5/TUBA1A/DNAJC5/CLU/ST8SIA2/KCNQ3/ERBB3/TYRO3/TNFRSF21/CDK5R1/STXBP1/VSTM2L/NRP1/BCL2L1/SPG11/FZD1/GPRASP3/FAIM2/GRM4/SARM1/APP/GPI/NCSTN/TRAF7/ATP13A2/FOXO3/PLXND1/HYOU1/CHL1/PPARGC1A/WFS1/FOXB1/SCN2A/NQO1/ABL1/EGLN3/MECP2/NUPR1/AGAP2/NDP
GO:0050801	monoatomic ion homeostasis	484	0.263987	1.45176	5.846e-05	0.00133514	SLC12A3/PLCD1/CXCL12/SLC30A2/GRN/SCNN1A/ATP6V1A/CLN6/BTBD9/ATP6V0D2/RYR2/CNNM4/CLCN3/ATP6V1B1/ATP6AP1/ANK2/ATP6V0C/ATP6V0A1/SCNN1G/SLC24A1/AP3B1/ATP6V1H/SLC24A3/PLCB3/CALB2/CEMIP/CHRNA7/WNK3/TMTC2/SELENON/UBASH3B/ATP6V1F/STIM1/SLC25A23/CALR/ATP1B2/HRC/FLNA/NDFIP1/ATP1A3/CLN5/TFRC/CA12/APP/PACS2/FTH1/ATP13A2/NEO1/PRKCB/ATP2B4/PRKCE/EGLN1/SLC12A7/ATP6V0D1/PLCB1/ITPR3/CCKBR/SLC4A8/ATP6V0E2/PLCG2/TMP…
GO:0097061	dendritic spine organization	73	0.458738	1.95302	5.93392e-05	0.00134709	LGMN/RELN/IGF1R/CTNND2/CHRNA7/CDK5R1/SHANK1/TANC2/KIF1A/SIPA1L1/GPRASP3/EPHB2/GRIN2B/CAMK2B/TANC1/ARHGAP33/SHANK3/ZMYND8/CTTN/CUX2/INSR/SRCIN1/EPHB3/NLGN1/ABI2/DOCK10/DNM3
GO:0048678	response to axon injury	68	0.468714	1.98561	7.15872e-05	0.00159722	MMP2/PTPRF/GRN/NEFL/MAP1B/IGF1R/TNC/TNR/KREMEN1/DAG1/CSPG5/FLNA/PCSK1/SARM1/RGMA/NEO1/GAP43/MTR/RTN4RL2/PLCG2/SPP1/MAPK8IP3/NREP/DPYSL3/NDP
GO:0032956	regulation of actin cytoskeleton organization	298	0.293599	1.54084	7.46388e-05	0.00164007	HCK/CELSR1/GSN/CXCL12/SPTBN2/LRP1/CYFIP2/MAGEL2/CSF1R/ARHGEF18/CDK5R1/GRHL3/EVL/WASF2/SHANK1/SEMA5A/FZD10/NRP1/ACTG1/CORO1B/TMSB10/FHOD3/AKAP13/FLNA/WDR1/PPM1E/ADD2/SPTAN1/CAPG/CGNL1/CRACD/SSH2/KANK1/GPM6B/CARMIL1/PRKCE/SFRP1/ARHGEF5/ARHGAP35/SPTBN1/S1PR1/CARMIL3/BCAS3/SDC4/PIK3R1/PRKD1/KANK4/SHANK3/DIXDC1/CTTN/FAM107A/NF2/CYFIP1/NEB/ABL1/CORO2B/EPHA3/AVIL/ITGB3/JAM3/PYCARD/SYNPO/F2RL1/CDC42EP1/L…
GO:0023061	signal release	407	0.271838	1.47132	7.42144e-05	0.00164007	TRPM4/PCLO/VAMP2/VGF/CXCL12/ABCA1/PTPRN/GLUD1/SMPD3/CPLX3/SCRIB/NNAT/PFKL/DNAJC5/RAB3A/KLF7/NRXN2/CADPS/PTGES/PTPRN2/RAB11FIP5/EXOC3L1/CHRNA7/CHRNA3/STXBP1/RIMS1/UNC13A/CSPG5/RIMS4/SYT5/PIP5K1C/PPARG/LRP5/ADRA2A/CHGA/AQP1/SYN2/GRM4/ILDR1/NRXN1/SYN1/KCNMB4/SYK/PRKCB/PRKCE/SFRP1/PLCB1/NKX6-1/SYBU/AACS/RAPGEF4/SLC4A8/OPRK1/PTPN23/PRKD1/UNC13B/SNAP29/SYT1/CHRNA4/PRKACA/RAB11B/TRH/SLC25A22/ABAT/SPP1/G…
GO:0021952	central nervous system projection neuron axonogenesis	29	0.616582	2.18529	7.59924e-05	0.0016449	DRAXIN/TSKU/GLI2/PLXNA4/SZT2/SPG11/DCC/EPHB2/CHRNB2/SLIT2/NFIB/PRDM8/ADARB1/CDH11/NR2E1/EPHB3
GO:0046578	regulation of Ras protein signal transduction	164	0.349679	1.73345	7.59307e-05	0.0016449	ADGRG1/ABCA1/GPR4/ARFGEF3/DAB2IP/ARHGEF18/STMN3/PRAG1/AUTS2/KCTD13/NRP1/AKAP13/EPHB2/NOTCH2/MAPRE2/PSD3/KANK1/RASGRF1/ARHGAP35/RIPOR2/BCL6/PSD2/RALBP1/PSD/MFN2/KCTD10/ABL1/DENND4C/MCF2L/TRIM67/RASGRP4/F2RL1/ARHGDIA/LZTR1/TNFAIP1/MYO9B/MADD/CBL/DENND1A/DLC1/GBF1/COL3A1/ITPKB/CADM4/RTN4R/NF1/IQSEC2/MAP4K4/EPS8L1/FLCN/GIT1/ARHGEF3/TGFB2/STARD8/ABL2/SYDE1/ARFGEF2/ARRB1/IQSEC3/RALGPS1/RASGRP1/NTRK1
GO:0030111	regulation of Wnt signaling pathway	305	0.292132	1.5348	7.54575e-05	0.0016449	TRPM4/SULF2/DRAXIN/LRP1/TSKU/EMD/APC2/PTK7/CTNND2/PPP2R1A/DAB2IP/ATP6V0C/PTPRU/IGFBP2/TLE1/KREMEN1/TMEM131L/FRAT1/SEMA5A/TGFB1/CSNK1G1/ANKRD6/FZD1/FAM53B/SMARCA4/JRK/GPRC5B/APP/NKD2/ZNRF3/KANK1/SULF1/PRICKLE1/SFRP1/MAD2L2/AMER1/HECW1/PLPP3/SHISA6/ADGRA2/MACF1/SOX2/DIXDC1/SKI/RNF213/BTRC/SFRP4/ABL1/DLX5/BAMBI/TNN/AXIN2/WNK1/SOX4/FERMT1/GRB10/RACK1/RSPO2/TAX1BP3/JUP/NHERF1/ZNF703/XIAP/GID8/MDFIC/NL…
GO:0006909	phagocytosis	179	0.333327	1.66485	7.65742e-05	0.00165133	HCK/XKR7/GSN/LRP1/ANXA11/ABCA1/CLCN3/C4A/MEGF10/XKR4/TYRO3/TUB/LDLR/PIP5K1C/SPG11/CALR/VIPAS39/SIRPA/SYK/PRKCE/VAV2/PLCG2/LETMD1/MYO18A/P2RY6/VPS33B/MYH9/RARA/ABL1/ELMO1/TM9SF4/PLD2/ITGB3/RAB39A/LYST/ITGA2/CNN2/PYCARD/RACK1/RAB20/LMAN2/F2RL1/C3/IL2RB
GO:0045765	regulation of angiogenesis	235	0.311172	1.59061	7.79913e-05	0.00167566	HSPG2/HIPK2/STAT3/GRN/HK2/ERBB2/CYP1B1/GPR4/APELA/DAB2IP/EMC10/ITGA5/CHRNA7/SEMA5A/NRP1/STIM1/PPARG/C5AR1/FOXJ2/AQP1/RAMP2/MAPK7/ADAM12/SMAD1/PRKCB/SULF1/ATP2B4/EGLN1/SASH1/SFRP1/LRG1/TIE1/PLXND1/JAK1/SPARC/PRKD1/ADGRA2/TSPAN18/PDPK1/ABL1/DLL1/AMOT/ITGB3/TNN/MECP2/WNK1/PLCG1/ADGRB2/APLNR/PML/COL4A2/PKM/ECM1/PIK3CD/JUP/SEMA6A/C3
GO:0021799	cerebral cortex radially oriented cell migration	35	0.565359	2.10198	8.03747e-05	0.00171417	ADGRG1/RELN/ZMIZ1/DAB2IP/CDK5R1/BMERB1/SUN2/CDK5R2/DIXDC1/LAMB1/MDGA1/SYNE2/COL3A1/NR2E1/SRGAP2
GO:0055080	monoatomic cation homeostasis	477	0.259119	1.42544	8.1669e-05	0.00172997	SLC12A3/PLCD1/CXCL12/SLC30A2/GRN/SCNN1A/ATP6V1A/CLN6/BTBD9/ATP6V0D2/RYR2/CNNM4/CLCN3/ATP6V1B1/ATP6AP1/ANK2/ATP6V0C/ATP6V0A1/SCNN1G/SLC24A1/AP3B1/ATP6V1H/SLC24A3/PLCB3/CALB2/CEMIP/CHRNA7/TMTC2/SELENON/UBASH3B/ATP6V1F/STIM1/SLC25A23/CALR/ATP1B2/HRC/FLNA/NDFIP1/ATP1A3/CLN5/TFRC/APP/PACS2/FTH1/ATP13A2/NEO1/PRKCB/ATP2B4/PRKCE/EGLN1/SLC12A7/ATP6V0D1/PLCB1/ITPR3/CCKBR/SLC4A8/ATP6V0E2/PLCG2/TMPRSS6/P2RY6…
GO:0050433	regulation of catecholamine secretion	47	0.513732	2.02594	8.3092e-05	0.00174013	CXCL12/CHRNA7/SYT5/ADRA2A/CHGA/PRKCB/OPRK1/SYT1/CHRNA4/ABAT/SYT9/SYT10/CHRNB2/CNR1/SNCG/SYT4/HTR1B/SYT2/SNCA/SYT13/PINK1/SYT7
GO:0090132	epithelium migration	283	0.295041	1.53025	9.07232e-05	0.00187568	LGMN/GRN/CYP1B1/RREB1/DLL4/FAT2/APELA/DAB2IP/EMC10/EVL/SEMA5A/TGFB1/NRP1/BMPR2/CORO1B/PPARG/CALR/EPB41L4B/BCAR1/EPPK1/MAPRE2/GPI/RIN2/DOCK5/KANK1/ATP2B4/PRKCE/SASH1/LRG1/GLIPR2/PLPP3/PLXND1/PLCG2/SPARC/PTPN23/BCAS3/PRKD1/ADGRA2/MACF1/MYH9/DUSP10/MAP2K5/KRT16/PDPK1/CIB1/ABL1/AMOT/ITGB3/VSTM4/MECP2/ITGA2/PLCG1/FERMT1/PIK3CD/IRS2/JUP/PROX1/SLIT2/PKN1/S100P/PATZ1/RHOA/GATA3/LOXL2/NRP2/NR2F2/MMRN2/CSN…
GO:0001767	establishment of lymphocyte polarity	13	0.761609	2.13618	0.000100021	0.00203588	GSN/CYP26B1/SCRIB/TRAF3IP2/FLOT2/RIPOR2/MYH9/ABL1
GO:0044057	regulation of system process	437	0.262521	1.44362	0.000102263	0.00205983	TRPM4/MMP2/RELN/CELF2/GAA/NPNT/DSP/TPPP/RYR2/SLN/GBA1/APELA/ANK2/TNR/ECE1/GRIN2D/TNFRSF21/CHRNA7/CHRNA3/DAG1/RIMS1/SHANK1/SELENON/BMPR2/TENM4/PPARG/S1PR2/DSG2/ATP1B2/HRC/FLNA/ADRA2A/CHGA/AQP1/ATP1A3/GRIN2B/TH/ACE/NRXN1/APP/SCN3B/DOCK5/NOS1AP/KCNMB4/CACNA1D/CAMK2B/ATP2B4/MEF2A/HDAC4/FOXO3/OPRK1/DLGAP1/NLGN3/PBX3/NMU/DLGAP4/FBXO32/ASIC2/PRKD1/UNC13B/AKAP6/SHANK3/ATP2A3/PRKACA/ZMYND8/CTTN/ABAT/MYL5/…
GO:0050919	negative chemotaxis	43	0.528242	2.01561	0.000104792	0.00210345	SLIT1/SEMA4B/SLIT3/PLXNA4/SEMA5A/SEMA6C/SEMA4F/PLXNA3/ROBO2/SEMA3C/ITGB3/NTN1/SEMA6A/SLIT2/RHOA/NRG3/NRP2/SEMA4A
GO:0008306	associative learning	76	0.446299	1.91322	0.000106588	0.00211752	LGMN/MAP1A/FOS/RELN/TUBA1A/TNR/SPECC1/CHRNA7/SHANK1/PDE1B/LRRN4/APP/CLSTN2/OPRK1/TANC1/FOXB1/ABL1/TAFA2/B3GAT1/MECP2/NDRG4/CHRNB2/ATP1A2/CSMD1/ADCY3/SRF/NF1/SHANK2/CLN3
GO:1901653	cellular response to peptide	307	0.28918	1.52182	0.000106344	0.00211752	NGFR/LGMN/TP53/VAMP2/FOS/STAT3/LRP1/SCNN1A/CYP1B1/SORL1/CTSD/SMPD3/MAP1B/IGF1R/NCOA2/GHR/VIM/PIP4K2C/SLC27A4/SCNN1G/ARID1B/ENPP1/KLF11/PPARG/ZFP36L1/ATP1A3/MYO5A/EPHB2/BCAR1/APP/KANK1/PRKCB/DDR2/PLCB1/NKX6-1/HSF1/JAK1/PIK3R1/PRKD1/ABCC1/NCOA1/PRKACA/ZNF592/FBN1/MTCL2/CYFIP1/SRD5A1/GRIA1/PDPK1/CACNB1/DENND4C/SREBF1/ITGB3/PRKDC/IGF2/SIK2/GRB10/PPP1R9B/PKM/IRS2/LPIN2/INSR/FOXO4/APPL1/SLC2A8/PIP4K2B/…
GO:0008038	neuron recognition	42	0.539222	2.06808	0.000112537	0.00219998	TNFRSF21/CDK5R1/MEGF8/SEMA5A/NRP1/EPHB2/APP/FEZF2/GAP43/ARHGAP35/PLXND1/OPCML/ROBO2/EPHA3/CNTN6/TNN/CNTN2/NTM/CNR1/NRCAM/EPHB3/CNTN4
GO:0030336	negative regulation of cell migration	257	0.299743	1.55249	0.000112635	0.00219998	NGFR/ADGRG1/NISCH/CXCL12/STAT3/LRP1/DDT/CYP1B1/HAS1/DLL4/DAB2IP/PADI2/PTPRU/SRGAP3/DAG1/BMERB1/EVL/TGFB1/CORO1B/PPARG/CALR/ATP1B2/EPPK1/KANK1/SULF1/ATP2B4/SFRP1/RIPOR2/PLCB1/FOXO3/TIE1/PTPN23/RIN3/PTPRT/DUSP10/ZMYND8/SRGAP1/MAP2K5/KRT16/NF2/TNN/MECP2/DPYSL3/NDRG4/LDLRAD4/CNN2/TET1/JUP/NHERF1/GNA12/LIMCH1/SLIT2/PATZ1/RHOA/NRG3/ADARB1/DLC1/MAGI2/ABHD2/CDH11/COL3A1/IGFBP5/NR2F2/MMRN2/CSNK2B/NEXMIF/C…
GO:0014059	regulation of dopamine secretion	33	0.583178	2.14499	0.000115025	0.00223623	CXCL12/SYT5/PRKCB/OPRK1/SYT1/CHRNA4/ABAT/SYT9/SYT10/CHRNB2/CNR1/SNCG/SYT4/HTR1B/SYT2/SNCA/SYT13/PINK1/SYT7/CHRNA6/HTR2A/SYT11/SYT17
GO:0090130	tissue migration	287	0.291015	1.52017	0.000119403	0.00230885	LGMN/GRN/CYP1B1/RREB1/DLL4/FAT2/APELA/DAB2IP/EMC10/EVL/SEMA5A/TGFB1/NRP1/BMPR2/CORO1B/PPARG/CALR/EPB41L4B/BCAR1/EPPK1/MAPRE2/GPI/RIN2/DOCK5/KANK1/ATP2B4/PRKCE/SASH1/LRG1/GLIPR2/PLPP3/PLXND1/PLCG2/SPARC/PTPN23/BCAS3/PRKD1/ADGRA2/MACF1/MYH9/DUSP10/ACTG2/MAP2K5/KRT16/PDPK1/CIB1/ABL1/AMOT/ITGB3/VSTM4/MECP2/ITGA2/PLCG1/FERMT1/PIK3CD/IRS2/JUP/PROX1/SLIT2/PKN1/S100P/PATZ1/RHOA/GATA3/LOXL2/NRP2/NR2F2/MMR…
GO:0022612	gland morphogenesis	106	0.386547	1.76968	0.000124026	0.00238236	MMP2/SULF2/CRIP1/SCRIB/ELF3/TNC/CSF1R/DDR1/LAMA1/DAG1/PTCH1/TGFB1/NRP1/LAMA5/LRP5/NOTCH2/SULF1/SFRP1/BMP7/MSN/PLXND1/CAPN1/SEMA3C/BTRC/PHB2/PML/NHERF1/NTN1/PROX1/EGFR/NRG3/NFIB/CSMD1/ESRP2/IGFBP5/SOX9
GO:0140238	presynaptic endocytosis	69	0.447575	1.90199	0.000124528	0.00238411	VAMP2/BTBD9/AP2B1/SCRIB/STON2/AP2S1/SYT5/ACTG1/PIP5K1C/CANX/NLGN3/SYT1/AP3D1/ACTB/DNAJC6/AAK1/AP2M1/SNAP91/SNCG/AMPH/SYP/SYT2/SNCA/SYT7/NLGN1/AP3B2/DNM3/ABCA13
GO:1904645	response to amyloid-beta	41	0.524523	1.98676	0.000134802	0.0025639	NGFR/LGMN/MMP2/LRP1/IGF1R/CHRNA7/ATP1A3/EPHB2/APP/ABCC1/CACNB1/CALCR
GO:1901342	regulation of vasculature development	238	0.309845	1.58814	0.000134448	0.0025639	HSPG2/HIPK2/STAT3/GRN/HK2/ERBB2/CYP1B1/GPR4/APELA/DAB2IP/EMC10/ITGA5/CHRNA7/SEMA5A/NRP1/STIM1/PPARG/C5AR1/FOXJ2/AQP1/RAMP2/MAPK7/ADAM12/SMAD1/PRKCB/SULF1/ATP2B4/EGLN1/SASH1/SFRP1/LRG1/TIE1/PLXND1/JAK1/SPARC/PRKD1/ADGRA2/TSPAN18/PDPK1/ABL1/DLL1/AMOT/ITGB3/TNN/MECP2/WNK1/PLCG1/ADGRB2/APLNR/PML/COL4A2/PKM/ECM1/PIK3CD/JUP/SEMA6A/C3
GO:0007158	neuron cell-cell adhesion	14	0.742719	2.12692	0.000139739	0.00263999	TNR/NRXN2/CDK5R1/NRXN1/ASTN1/NLGN3/RET/NRXN3/CNTN4/NLGN1/NLGN2/NCAM2
GO:0048771	tissue remodeling	140	0.354063	1.715	0.000142899	0.00263999	MMP2/TP53/DLL4/ELF3/CSF1R/TPP1/TGFB1/UBASH3B/BMPR2/PLEKHM1/PPARG/IL23A/LRP5/FLNA/NOTCH2/TFRC/ACE/DOCK5/SYK/GPR137/FOSL2/DDR2/SFRP1/S1PR1/TIE1/CAPN1/RAB3D/PPARGC1B/SEMA3C/CST3/SPP1/NCDN/ITGB3/CHD7/CRB1/MMP14/NDP
GO:0003205	cardiac chamber development	153	0.342515	1.67648	0.000142416	0.00263999	ACVR1/TP53/HEY1/PTK7/DSP/DLL4/AP2B1/IGF1R/RYR2/ANK2/SLIT3/TGFB1/NRP1/BMPR2/FZD1/NOTCH2/NDST1/EGLN1/BMP7/PARVA/PLXND1/STRA6/ROBO2/SUFU/NAGLU/ADAMTS6/SEMA3C/MYH7/CHD7/SOX4/PPP1R13L/APLNR/DCTN5/LRP2/PROX1/SLIT2/SOX11/SCN5A/GATA3/RBM15/KCNJ8/NRP2/FOXH1/MDM2/SRF
GO:1901654	response to ketone	167	0.335456	1.656	0.000142532	0.00263999	SLC12A3/FOS/NEFL/SCNN1A/GNG2/CYP1B1/IGF1R/NCOA2/TNC/GBA1/SCNN1G/SLIT3/ADCY1/TGFB1/BCL2L1/ADCY2/CALR/DSG2/AQP1/TH/A2M/ACE/GPI/PRKCE/SFRP1/MSN/HSF1/P2RY6/FBXO32/PRKD1/CAD/NCOA1/SPP1/SRD5A1/NQO1/SREBF1/AXIN2/SH3RF1/PPP1R9B
GO:0070588	calcium ion transmembrane transport	271	0.292181	1.53134	0.000141459	0.00263999	TRPM4/PLCD1/NALF2/ANXA9/AHNAK/RYR2/CACNG5/SLN/ANK2/SLC24A1/SLC24A3/ORAI3/PLCB3/CEMIP/GRIN2D/CACNA2D2/CHRNA7/NCS1/SELENON/UBASH3B/STIM1/SLC25A23/HRC/FLNA/ADRA2A/GRIN2B/CACHD1/NOS1AP/CACNA1D/ATP2B4/PRKCE/PLCB1/ITPR3/SCN9A/PLCG2/CACNA1E/P2RY6/PRKD1/PANX1/AKAP6/HTT/ATP2A3/PRKACA/SLC24A2/SCN3A/SCN2A/SLC8A2/PDPK1/CACNB1/ABL1/TPCN1/ITGB3/CALCR/CHD7/PLCG1/CACNG8/APLNR/PML/GJC2
GO:0007264	small GTPase mediated signal transduction	455	0.257694	1.41795	0.000143877	0.00264962	DOCK6/CELSR1/NGFR/TP53/ADGRG1/NISCH/RELN/ABCA1/SIPA1L2/ARHGAP1/GARRE1/FGD1/GPR4/RIPOR1/ARFGEF3/DAB2IP/ARHGAP45/NUCB1/PLEKHG1/ARHGEF18/STMN3/PRAG1/AUTS2/SRGAP3/KCTD13/ARHGEF11/WASF2/DIRAS3/NRP1/SIPA1L1/AKAP13/ADRA2A/EPHB2/NOTCH2/MAPRE2/PSD3/CGNL1/SIPA1L3/KSR1/RIN2/DOCK5/KANK1/ARHGEF5/RHOBTB2/RASGRF1/RAPGEF1/ARHGAP35/RIPOR2/BCL6/PSD2/VAV2/RAPGEF4/RALGAPA1/NKIRAS2/RALBP1/ARHGAP33/PSD/MFN2/DBNL/CYFIP…
GO:0060291	long-term synaptic potentiation	82	0.424443	1.8786	0.000145333	0.00266796	LGMN/VAMP2/RELN/TNR/SLC24A1/ADCY1/CALB2/GRIN2D/CHRNA7/MME/EPHB2/GRIN2B/APP/NCSTN/ITPR3/LARGE1/SHANK3/SLC24A2/FAM107A/SLC8A2/ABL1/MECP2/NSG1/TSHZ3/NR2E1/SNCA/NF1/LRRTM2/SHISA7/SHANK2/PRKAR1B/CALB1
GO:0048791	calcium ion-regulated exocytosis of neurotransmitter	20	0.674251	2.14499	0.000145857	0.00266914	RAB3A/STXBP1/RIMS1/UNC13A/RIMS4/SYT5/UNC13B/SYT1/SYT4/STX1B/SYT2/SYT7/ATP2A2
GO:0150105	protein localization to cell-cell junction	22	0.650273	2.13168	0.000161091	0.00292028	DSP/SCRIB/TJP3/ARHGEF18/ACTG1/FLNA/ILDR1/CGNL1/JAK1/ACTB/LSR/TJP2
GO:0007369	gastrulation	169	0.336331	1.66861	0.000161905	0.00292589	MMP2/ACVR1/TP53/COL6A1/COL5A1/APELA/ITGA5/AHDC1/CER1/DAG1/MEGF8/LAMA3/BMPR2/TENM4/LRP5/LHX1/ETS2/GPI/MAPK7/SMAD1/PRICKLE1/SFRP1/BMP7/PLPP3/OSR1/CFC1/PRKACA/SOX2/MAP2K5/NF2/GDF3/COL12A1/KDM6B/AMOT/ITGB3/WNK1/ITGA2/DVL2/MMP14/APLNR/RACK1/COL4A2/LAMB1
GO:0048841	regulation of axon extension involved in axon guidance	32	0.576857	2.11061	0.000185139	0.00327767	SLIT1/CXCL12/SEMA4B/PLXNA4/MEGF8/SEMA5A/NRP1/BMPR2/SEMA6C/SEMA4F/PLXNA3/SEMA3C
GO:0006000	fructose metabolic process	11	0.788552	2.07358	0.000185326	0.00327767	ALDOA/PFKFB4/PFKFB3/ALDOC/TKFC
GO:2000463	positive regulation of excitatory postsynaptic potential	31	0.587357	2.12257	0.000187683	0.00330926	RELN/GRIN2D/CHRNA7/RIMS1/SHANK1/GRIN2B/NRXN1/NLGN3/SHANK3/CUX2/STX1B/SSH1/NLGN1/PRKAR1B/RGS4
GO:1903859	regulation of dendrite extension	24	0.628158	2.11202	0.000191363	0.00334397	RIMS1/UNC13A/SLC23A2/BCL11A/SYT1/MECP2/SMURF1/SYT4/SYT2/PLAA/CPNE5/MUL1/CXCR4/SYT17/RNF157/SYT3
GO:0016188	synaptic vesicle maturation	27	0.611995	2.10849	0.000190262	0.00334397	ATP6V1A/CLCN3/ATP6V1B1/ATP6AP1/ATP6V0A1/RAB3A/ATP6V1H/STXBP1/UNC13A/ATP6V1F/ATP6V0D1/UNC13B
GO:0150115	cell-substrate junction organization	99	0.382896	1.742	0.000193126	0.00335426	COL17A1/PLEC/LAMC1/ITGA5/TLN1/NRP1/LAMA3/ACTG1/MAPRE2/GPM6B/PRICKLE1/SFRP1/SDC4/PIK3R1/MACF1/CTTN/FAM107A/ABL1/CORO2B/EPHA3/ITGB3/ITGA2/MMP14/LIMCH1/RHOA/LAMTOR2/DLC1/CDH11/PTPRJ/SORBS1/DMTN/MAP4K4/PEAK1/PHLDB2/TEK/S100A10/LIMS1/BCL2/IQSEC1/TESK2/THBS1/PPM1F/BCR/PTK2B/DST/THSD1/SLC9A1/EPB41L5/CLASP1/CAMSAP3
GO:0010631	epithelial cell migration	280	0.292636	1.5255	0.000197545	0.0034106	LGMN/GRN/CYP1B1/RREB1/DLL4/FAT2/DAB2IP/EMC10/EVL/SEMA5A/TGFB1/NRP1/BMPR2/CORO1B/PPARG/CALR/EPB41L4B/BCAR1/EPPK1/MAPRE2/GPI/RIN2/DOCK5/KANK1/ATP2B4/PRKCE/SASH1/LRG1/GLIPR2/PLPP3/PLXND1/PLCG2/SPARC/PTPN23/BCAS3/PRKD1/ADGRA2/MACF1/MYH9/DUSP10/MAP2K5/KRT16/PDPK1/CIB1/ABL1/AMOT/ITGB3/VSTM4/MECP2/ITGA2/PLCG1/FERMT1/PIK3CD/IRS2/JUP/PROX1/SLIT2/PKN1/S100P/PATZ1/RHOA/GATA3/LOXL2/NRP2/NR2F2/MMRN2/CSNK2B/SO…
GO:0021954	central nervous system neuron development	85	0.416189	1.84715	0.000204576	0.0035215	DRAXIN/ZMIZ1/TSKU/MAPT/GLI2/PLXNA4/DCLK2/NRP1/SZT2/SPG11/DCC/EPHB2/FEZF2/NOVA2/ARHGAP35/PLXNA3/ARX/MAP2/OGDH/CHRNB2/SLC4A10/CNTN2/SLIT2/NFIB/PRDM8/ADARB1/ASCL1/CDH11/NRP2/NR2E1
GO:0051963	regulation of synapse assembly	102	0.390118	1.76843	0.000219567	0.0037462	SLIT1/LRFN5/CLSTN1/ST8SIA2/AGRN/LZTS1/FZD1/LRFN3/GPRASP3/EPHB2/NRXN1/APP/NTNG2/FARP1/LRFN4/CLSTN2/NLGN3/EIF4G1/ASIC2/ROBO2/NEGR1/CUX2/CLSTN3/RAB17/CHRNB2/NTN1/MDGA1/LHFPL4/SEMA4A/SNCA/SYNDIG1/LRRTM3/EPHB3/LRRTM2/LRRC24/NLGN1
GO:0046835	carbohydrate phosphorylation	20	0.662627	2.10801	0.000231112	0.00392013	PFKFB4/HK2/GNPTAB/PFKFB3/TKFC/FCSK/FGGY
GO:0010632	regulation of epithelial cell migration	211	0.312072	1.59215	0.000235358	0.0039805	LGMN/GRN/RREB1/DLL4/DAB2IP/EMC10/EVL/SEMA5A/TGFB1/NRP1/BMPR2/PPARG/CALR/EPB41L4B/BCAR1/EPPK1/MAPRE2/GPI/RIN2/DOCK5/ATP2B4/PRKCE/SASH1/GLIPR2/PLPP3/PLCG2/SPARC/PTPN23/BCAS3/PRKD1/ADGRA2/MACF1/DUSP10/MAP2K5/PDPK1/CIB1/ABL1/ITGB3/MECP2/ITGA2/PLCG1/PIK3CD/IRS2/JUP/PROX1/SLIT2/PATZ1/RHOA/GATA3/NRP2/NR2F2/MMRN2/CSNK2B/SOX9/NR2E1/SEMA4A/CD40/PTPRM/HMOX1/NF1/FOXP1/PRCP/ADIPOR1/PRKCA/PFN1/MAP2K3/MAP4K4/RH…
GO:0086010	membrane depolarization during action potential	25	0.59903	2.03095	0.000238628	0.00402407	TRPM4/HCN2/PTPN3/ANK2/SCN3B/CACNA1D/SCN2B/SCN5A/ATP1A2/YWHAH/SCN11A/KCNH2/HCN4/ANK3/CACNA2D1/CACNA1C
GO:0006873	intracellular monoatomic ion homeostasis	428	0.259902	1.42391	0.000239423	0.00402578	PLCD1/CXCL12/SLC30A2/GRN/SCNN1A/ATP6V1A/CLN6/ATP6V0D2/RYR2/CNNM4/CLCN3/ATP6V1B1/ATP6AP1/ANK2/ATP6V0C/ATP6V0A1/SCNN1G/SLC24A1/AP3B1/ATP6V1H/SLC24A3/PLCB3/CALB2/CEMIP/CHRNA7/SELENON/UBASH3B/ATP6V1F/STIM1/SLC25A23/CALR/ATP1B2/HRC/FLNA/NDFIP1/ATP1A3/CLN5/TFRC/APP/PACS2/FTH1/ATP13A2/NEO1/PRKCB/ATP2B4/PRKCE/EGLN1/ATP6V0D1/PLCB1/ITPR3/SLC4A8/ATP6V0E2/PLCG2/TMPRSS6/P2RY6/PRKD1/AKAP6/NAGLU/P2RY2/DMXL1/HTT…
GO:0071322	cellular response to carbohydrate stimulus	121	0.365785	1.72434	0.000248046	0.00412297	TRPM4/PTPRN/SLC29A1/IGF1R/ZBTB20/KLF7/PTPRN2/RAB11FIP5/LRP5/ADRA2A/ZFP36L1/TH/SMARCA4/ACE/PRKCB/PRKCE/SLC12A7/PLCB1/NKX6-1/SYBU/OPRK1/UNC13B/LIN28A/SLC12A6/PRKACA/RPS6KA2/RAB11B/NEUROD1/SOX4/RACK1/ERN1/IRS2
GO:0048732	gland development	369	0.266214	1.43154	0.000247471	0.00412297	MMP2/SULF2/HIPK2/CRIP1/IGF2R/HK2/SLC29A1/CYP1B1/RREB1/GLI2/PTPN3/SCRIB/ELF3/TNC/FKBP4/PRKCSH/CSF1R/ACO2/PSAP/DDR1/LAMA1/IGSF3/DAG1/CEBPA/PTCH1/TGFB1/NRP1/LAMA5/LRP5/CYP1A1/NOTCH2/PCSK1/CLCN2/SULF1/SFRP1/BMP7/ARHGAP35/MSN/OTP/CCKBR/FA2H/PLXND1/TFCP2L1/PRLR/CAPN1/CAD/STRA6/NAGLU/NCOA1/SOX2/SEMA3C/LBH/FOXB1/SRD5A1/BTRC/PHB2/RARA/ABL1/THRA/FASN/IGF2/ITGA2/ASH1L/TYR/LSR/PML/INSM1/IRS2/NHERF1/ZNF703/NT…
GO:1903861	positive regulation of dendrite extension	22	0.639743	2.09716	0.000254928	0.00422526	RIMS1/UNC13A/SLC23A2/SYT1/MECP2/SMURF1/SYT4/SYT2/PLAA/CPNE5/MUL1/CXCR4/SYT17/RNF157/SYT3
GO:0021801	cerebral cortex radial glia-guided migration	26	0.610128	2.07559	0.000264111	0.00427963	ADGRG1/RELN/ZMIZ1/DAB2IP/CDK5R1/BMERB1/SUN2/CDK5R2/LAMB1/SYNE2/COL3A1/NR2E1/SRGAP2
GO:0022030	telencephalon glial cell migration	26	0.610128	2.07559	0.000264111	0.00427963	ADGRG1/RELN/ZMIZ1/DAB2IP/CDK5R1/BMERB1/SUN2/CDK5R2/LAMB1/SYNE2/COL3A1/NR2E1/SRGAP2
GO:0006023	aminoglycan biosynthetic process	71	0.440175	1.87688	0.000261927	0.00427963	CHST3/HAS1/SMPD3/HEXA/HS3ST3A1/CEMIP/CHST15/TGFB1/NDST1/CHPF/ST3GAL2/UST/AP2A1/ST3GAL3/B3GNT8/B3GAT1/B4GALT7/CSGALNACT2/PXYLP1/B3GNT7/HS3ST3B1/CHSY3/SLC10A7/CHST11/NDST4/DSEL/ABCC5/UGDH/EXT2/B3GNT4/CHST1/HYAL1/CHST14/B4GAT1/CHST12/NFKB1
GO:0003279	cardiac septum development	102	0.387894	1.75835	0.000261388	0.00427963	ACVR1/TP53/HEY1/PTK7/AP2B1/ANK2/SLIT3/NRP1/BMPR2/FZD1/NOTCH2/NDST1/EGLN1/BMP7/PARVA/PLXND1/STRA6/ROBO2/SUFU/ADAMTS6/SEMA3C/CHD7/SOX4/APLNR/DCTN5/LRP2/PROX1/SLIT2/SOX11/GATA3/RBM15/KCNJ8/NRP2
GO:0030003	intracellular monoatomic cation homeostasis	422	0.259796	1.41684	0.000263664	0.00427963	PLCD1/CXCL12/SLC30A2/GRN/SCNN1A/ATP6V1A/CLN6/ATP6V0D2/RYR2/CNNM4/CLCN3/ATP6V1B1/ATP6AP1/ANK2/ATP6V0C/ATP6V0A1/SCNN1G/SLC24A1/AP3B1/ATP6V1H/SLC24A3/PLCB3/CALB2/CEMIP/CHRNA7/SELENON/UBASH3B/ATP6V1F/STIM1/SLC25A23/CALR/ATP1B2/HRC/FLNA/NDFIP1/ATP1A3/CLN5/TFRC/APP/PACS2/FTH1/ATP13A2/NEO1/PRKCB/ATP2B4/PRKCE/EGLN1/ATP6V0D1/PLCB1/ITPR3/SLC4A8/ATP6V0E2/PLCG2/TMPRSS6/P2RY6/PRKD1/AKAP6/NAGLU/DMXL1/HTT/ATP2A…
GO:0018210	peptidyl-threonine modification	100	0.380586	1.72887	0.000268757	0.00431354	ACVR1B/ACVR1/HIPK2/GALNT2/TTBK1/CEMIP/CDK5R1/WNK3/SPRED2/TGFB1/S1PR2/SBK1/CDC42BPB/APP/LMTK2/GALNT16/SIRT2/PLK1/EIF4G1/PRKD1/CAD/PDPK1/RPTOR/DYRK1B/MARK2/PRKDC/WNK1
GO:0035023	regulation of Rho protein signal transduction	69	0.434283	1.8455	0.000273568	0.00433597	ADGRG1/ABCA1/GPR4/ARHGEF18/PRAG1/KCTD13/NRP1/AKAP13/KANK1/ARHGAP35/RIPOR2/BCL6/RALBP1/KCTD10/ABL1/MCF2L/F2RL1/ARHGDIA/TNFAIP1/MYO9B/DLC1/COL3A1/RTN4R/EPS8L1/FLCN/ARHGEF3/STARD8/ABL2/ARRB1
GO:0006024	glycosaminoglycan biosynthetic process	69	0.434085	1.84466	0.000273568	0.00433597	CHST3/HAS1/SMPD3/HEXA/HS3ST3A1/CEMIP/CHST15/TGFB1/NDST1/CHPF/ST3GAL2/UST/AP2A1/ST3GAL3/B3GAT1/B4GALT7/CSGALNACT2/PXYLP1/B3GNT7/HS3ST3B1/CHSY3/SLC10A7/CHST11/NDST4/DSEL/ABCC5/UGDH/EXT2/B3GNT4/CHST1/HYAL1/CHST14/B4GAT1/CHST12/NFKB1
GO:0003013	circulatory system process	485	0.250721	1.38312	0.000306227	0.00473712	TRPM4/SLC2A1/MMP2/GSN/CXCL12/LRP1/CELF2/SCNN1A/SLC6A17/GAA/SVEP1/SLC29A1/DSP/PLEC/DLL4/RYR2/GPR4/SLC2A3/SLC27A4/APELA/ANK2/SCNN1G/TJP3/SLC24A3/PLCB3/ECE1/SCPEP1/SLC29A2/CHRNA7/TGFB1/BMPR2/NAV2/PPARG/DSG2/ATP1B2/LRP5/AKAP13/HRC/FLNA/ADRA2A/CHGA/ATP1A3/TFRC/TH/RAMP2/ACE/SCN3B/DOCK5/COMP/NOS1AP/KCNMB4/LNPEP/SLC7A8/CACNA1D/ATP2B4/SLC7A1/ARHGAP35/MEF2A/SLC4A8/ASIC2/ABCC1/SLC1A2/P2RY2/ATP2A3/HTR1D/PRKA…
GO:0050920	regulation of chemotaxis	175	0.319777	1.59401	0.000323044	0.00495762	SLIT1/LGMN/CXCL12/TUBB2B/SEMA4B/DDT/NTRK3/CSF1R/PADI2/PLXNA4/MEGF8/SEMA5A/TGFB1/NRP1/BMPR2/CORO1B/IL23A/CALR/C5AR1/SEMA6C/ST6GAL1/MTUS1/FEZF2/NOVA2/SEMA4F/RIPOR2/PLXNA3/S1PR1/RIN3/PRKD1/ADGRA2/ROBO2/SEMA3C/WNK1/ITGA2/JAM3/F2RL1/SEMA6A/SLIT2
GO:0090175	regulation of establishment of planar polarity	52	0.46834	1.88109	0.000349253	0.00531762	CELSR1/SAPCD2/PTK7/CELSR2/GRHL3/ANKRD6/VANGL2/FZD1/PRICKLE2/WNT9B/ZNRF3/PRICKLE1/SFRP1/MED12/ABL1/DVL2/SMURF1/RHOA/MAGI2
GO:0006898	receptor-mediated endocytosis	214	0.304227	1.55773	0.000373364	0.00562567	HSPG2/IGF2R/LRP1/SORL1/AP2B1/SCRIB/CACNG5/STON2/UNC119/APELA/ANKRD13A/ACHE/CLU/AP2S1/LDLR/PIP5K1C/SCARB2/LRP1B/TFRC/RAMP2/HIP1/SYK/TBC1D5/AP2A2/CANX/AP2A1/DGKD/CUBN/PLCG2/NLGN3/RIN3/CLTCL1/CTTN/GRIA1/SFRP4/ABCA2/DLL1/ITGB3/DNAJC6/CACNG8/LRP2/AAK1/AP2M1/SNAP91/ARHGAP27/C3/CNTN2/ACKR3/VAC14/INSR/GPR107/CBL/MAGI2/CTSL/SGIP1/HTR1B/LRP3
GO:0007265	Ras protein signal transduction	310	0.273797	1.44054	0.000377915	0.00567525	CELSR1/NGFR/TP53/ADGRG1/NISCH/ABCA1/ARHGAP1/GARRE1/GPR4/RIPOR1/ARFGEF3/DAB2IP/ARHGEF18/STMN3/PRAG1/AUTS2/KCTD13/ARHGEF11/WASF2/NRP1/AKAP13/ADRA2A/EPHB2/NOTCH2/MAPRE2/PSD3/KSR1/DOCK5/KANK1/RHOBTB2/RASGRF1/RAPGEF1/ARHGAP35/RIPOR2/BCL6/PSD2/RAPGEF4/NKIRAS2/RALBP1/PSD/MFN2/DBNL/CYFIP1/KCTD10/ABL1/ELMO1/DENND4C/MCF2L/RAB39A/TRIM67/RASGRP4/TAX1BP3/F2RL1/ARHGDIA/NTN1/LZTR1/TNFAIP1/GNA12/CDC42EP1/MYO9B/R…
GO:0001738	morphogenesis of a polarized epithelium	89	0.398534	1.77266	0.000386737	0.00573633	CELSR1/SAPCD2/PTK7/SCRIB/LAMA1/CELSR2/GRHL3/LAMA5/ANKRD6/ACTG1/VANGL2/FZD1/WDR1/PRICKLE2/WNT9B/ZNRF3/PRICKLE1/SFRP1/MSN/MED12/ABL1/ACTB/DVL2/NHERF1/SMURF1/RHOA
GO:0034762	regulation of transmembrane transport	461	0.253121	1.39144	0.000392163	0.00575934	SLC43A2/VAMP2/RELN/HK2/HCN2/AHNAK/KCNH1/PTPN3/RYR2/CACNG5/KCNK12/SLN/KCNQ2/FGF14/ANK2/MINK1/KCNQ3/CEMIP/GRIN2D/CACNA2D2/WNK3/ENPP1/SHANK1/SELENON/UBASH3B/STIM1/ATP1B2/HRC/FLNA/ADRA2A/EPHB2/GRIN2B/DPP6/DAPK1/ACE/APP/CLCN2/SCN3B/FXYD6/NOS1AP/CACNA1D/PRKCB/ATP2B4/PRKCE/MEF2A/HECW1/KCNK10/SCN9A/OPRK1/SHISA6/NLGN3/CACNA1E/CLTCL1/P2RY6/OSR1/ASIC2/PIK3R1/PRKD1/CAPN1/SLC1A2/AKAP6/SHANK3/CNIH2/HTT/PRKACA/…
GO:0048488	synaptic vesicle endocytosis	68	0.441294	1.86945	0.000395413	0.0057924	VAMP2/BTBD9/AP2B1/SCRIB/STON2/AP2S1/SYT5/ACTG1/PIP5K1C/CANX/NLGN3/SYT1/AP3D1/ACTB/DNAJC6/AP2M1/SNAP91/SNCG/AMPH/SYP/SYT2/SNCA/SYT7/NLGN1/AP3B2/DNM3/ABCA13
GO:1902074	response to salt	305	0.278945	1.46552	0.000396462	0.00579314	TRPM4/LGMN/FOS/SDK1/ANXA11/NEFL/MTHFR/PLEC/KCNH1/IGF1R/RYR2/TUBA1A/GLDC/ACHE/ADCY1/COL18A1/ST8SIA2/KCNQ3/CHRNA7/CDK5R1/CHRNA3/AGRN/ENPP1/CEBPA/PTCH1/SYT5/STIM1/SLC25A23/CALR/CYP1A1/PCSK1/NCSTN/KCNMB4/IQGAP1/PRKCB/ATP2B4/PRKCE/MEF2A/PLCB1/ITPR3/HSF1/OPRK1/PLCG2/BCL11A/PANX1/LARGE1/SYT1/SLC1A2/P2RY2/SMPD1/LRP11/ABAT/CPNE4/GRIA1/SYT9/SYT10/MECP2/ITGA2/KCNMA1/PPP1R9B/LYPD1/CHRNB2/LY6H/SCN5A/GNA15/CNR…
GO:0050773	regulation of dendrite development	94	0.391857	1.78292	0.000404455	0.00589509	CUX1/RELN/DAB2IP/CHRNA3/LZTS1/ALK/DPYSL5/DCC/ZNF296/GPRASP3/CSMD3/EPHB2/SARM1/CAMK2B/BMP7/HECW1/BCL11A/CARM1/CYFIP1/ABL1/CUX2/RAB17/CHRNB2/DGKG/FAT3/YWHAH/KIAA0319/NR2E1/TNIK
GO:0001768	establishment of T cell polarity	12	0.764983	2.07335	0.000409214	0.00594568	GSN/CYP26B1/SCRIB/TRAF3IP2/FLOT2/RIPOR2/MYH9/ABL1
GO:0001702	gastrulation with mouth forming second	25	0.584825	1.98279	0.000423188	0.00612198	ACVR1/MEGF8/TENM4/LRP5/LHX1/ETS2/PRICKLE1/PLPP3/GDF3/AMOT
GO:2000146	negative regulation of cell motility	269	0.287125	1.50151	0.000436127	0.00626274	NGFR/ADGRG1/NISCH/CXCL12/STAT3/LRP1/DDT/CYP1B1/HAS1/DLL4/DAB2IP/PADI2/PTPRU/SRGAP3/DAG1/BMERB1/EVL/TGFB1/CORO1B/PPARG/CALR/ATP1B2/EPPK1/KANK1/SULF1/ATP2B4/SFRP1/RIPOR2/PLCB1/FOXO3/TIE1/PTPN23/RIN3/PTPRT/DUSP10/ZMYND8/SRGAP1/MAP2K5/KRT16/NF2/TNN/MECP2/DPYSL3/NDRG4/LDLRAD4/CNN2/TET1/JUP/NHERF1/GNA12/LIMCH1/SLIT2/PATZ1/RHOA/NRG3/GATA3/ADARB1/DLC1/MAGI2/ABHD2/CDH11/COL3A1/IGFBP5/NR2F2/MMRN2/CSNK2B/NE…
GO:0061383	trabecula morphogenesis	43	0.49913	1.90453	0.000437546	0.00626717	MMP2/HEY1/DLL4/EGLN1/SFRP1/BMP7/S1PR1/PPARGC1B/CHD7/RHOA/FOXH1/FBN2/SRF/COL1A1/PLXNB1/TEK/TGFB2/OVOL2/HEY2/SBNO2/SEMA4D
GO:1905144	response to acetylcholine	31	0.566865	2.04852	0.000439568	0.00628062	ACHE/CHRNA7/CDK5R1/CHRNA3/AGRN/PRKCB/ATP2B4/PLCB1/LARGE1/LYPD1/CHRNB2/LY6H/GNA15/RGS8/CHRM5
GO:0017157	regulation of exocytosis	169	0.322293	1.59896	0.000442221	0.006303	PCLO/VAMP2/LAMP1/SMPD3/ATP9A/RAB3A/RAB3B/CADPS/STXBP1/RIMS1/CSPG5/RIMS4/SYT5/SEPTIN4/ADRA2A/SYN1/SYK/SCAMP5/ATP13A2/PRKCB/RAPGEF4/SLC4A8/CPLANE2/SDC4/RAB3D/SYT1/CDK5R2/PDPK1/SYT9/VPS18/GAB2/SYT10/SV2C/F2RL1/RAB3C/SMCR8/SYT4/SYP/CD177/HTR1B/BAIAP3/SYT2/SNCA/SYT13/SYT7/STXBP5L/NLGN1/CPLX2/CBARP/NSF/ATP2A2/PDCD6IP/GIT1/CEACAM1/FER/FES/STXBP6/REST/S100A10/RPH3AL/RAB13/PPFIA2/SYT11/STXBP2/ITGB2/SEPTIN…
GO:0098917	retrograde trans-synaptic signaling	10	0.795028	2.01536	0.000451035	0.00638425	DAG1/FARP1/PLCB1/DAGLA/CNR1/SYT4/GUCY1A1/ABHD6/FABP5
GO:0007266	Rho protein signal transduction	118	0.368267	1.73392	0.000451222	0.00638425	CELSR1/NGFR/ADGRG1/ABCA1/ARHGAP1/GPR4/RIPOR1/ARHGEF18/PRAG1/KCTD13/ARHGEF11/NRP1/AKAP13/ADRA2A/KANK1/RHOBTB2/ARHGAP35/RIPOR2/BCL6/RALBP1/KCTD10/ABL1/MCF2L/TAX1BP3/F2RL1/ARHGDIA/NTN1/TNFAIP1/GNA12/CDC42EP1/MYO9B/RHOA/DLC1/COL3A1/CDC42EP2/RTN4R/RHOV/SHTN1/EPS8L1/RHOJ/FLCN/ARHGEF3/STARD8/ABL2/ARHGEF12/ARRB1
GO:0050900	leukocyte migration	263	0.285306	1.47983	0.00044965	0.00638425	TRPM4/HCK/LGMN/MMP2/CXCL12/ITGA9/DDT/PODXL2/GCNT1/PLEC/SMPD3/GBA1/CSF1R/PADI2/PIP5K1C/IL23A/CALR/C5AR1/B4GALT1/CD99L2/MTUS1/CHGA/WDR1/ADD2/TRIM55/APP/SIRPA/SYK/ARHGEF5/RIPOR2/MSN/PLCB1/S1PR1/RIN3/PIK3R1/MYH9/ROR2/ABL1/SPNS2/RET/ITGB3/IL1R1/LYST/WNK1/ITGA2/JAM3/CNN2/MMP14/PYCARD/ECM1/PIK3CD/F2RL1/CD99/SLIT2
GO:0006887	exocytosis	301	0.276957	1.45621	0.000453968	0.00640747	HCK/PCLO/VAMP2/LAMP1/SMPD3/CPLX3/SCRIB/ATP9A/DNAJC5/RAB3A/RAB3B/CADPS/RAB11FIP5/EXOC3L1/STXBP1/RIMS1/UNC13A/CSPG5/RIMS4/SYT5/SEPTIN4/PIP5K1C/MICAL3/ADRA2A/CHGA/SYN2/NKD2/SYN1/SYK/SCAMP5/ATP13A2/PRKCB/RAPGEF4/SLC4A8/CPLANE2/SDC4/UNC13B/SNAP29/TRAPPC11/RAB3D/SYT1/CDK5R2/MYH9/TSPAN18/RAB11B/GRIK5/PDPK1/SYT9/VPS18/GAB2/SYT10/SV2C/LLGL1/EXOC7/PIK3CD/F2RL1/RAB3C/TXLNA/SRCIN1/CBL/NAPA/SYTL3/SMCR8/SCN11A…
GO:0007528	neuromuscular junction development	47	0.480333	1.89422	0.000460136	0.00647876	ERBB2/TNC/GPHN/PDZRN3/AGRN/UNC13A/SPG11/APP/DCTN1/CNTNAP1/CHRNA1/UNC13B/LARGE1/CACNB1
GO:0050922	negative regulation of chemotaxis	52	0.460351	1.849	0.000461911	0.006488	SLIT1/SEMA4B/DDT/PADI2/SEMA5A/NRP1/CORO1B/SEMA6C/ST6GAL1/SEMA4F/PLXNA3/RIN3/ROBO2/SEMA3C/SEMA6A/SLIT2/SEMA4A/MIF/HDAC6/MMP28/SEMA5B/SEMA4D/PTPRO/NBL1/MICOS10-NBL1
GO:0032355	response to estradiol	91	0.393658	1.76372	0.000486332	0.00681452	MMP2/STAT3/CYP1B1/MAP1B/IGF1R/IGFBP2/STXBP1/PTCH1/TGFB1/CALR/CRYAB/TH/GPI/SFRP1/BMP7/HSF1/SSTR1/NCOA1/SRD5A1/NQO1/GRIA1/RARA/MECP2/ITGA2/PPP1R9B/SLC6A4/ZNF703/ARPC1B/NCOR2/EGFR/STAT5B/PTGFR/NR2F2/ALDH1A2/TXNIP/COL1A1/MMP15
GO:0030010	establishment of cell polarity	147	0.341582	1.66369	0.000496541	0.00686112	GSN/SAPCD2/CYP26B1/PTK7/KIF26B/MAP1B/IGF1R/SCRIB/TRAF3IP2/CORO7/LAMA1/MAP4/ARHGEF11/SIPA1L3/AMOTL1/FLOT2/UST/KANK1/DCTN1/PRICKLE1/RIPOR2/MSN/PLK1/MYO18A/MYH9/FBF1/HTT/FGF13/ABL1/NUMA1/AMOT/MARK2/CRB1/LLGL1/JAM3/FERMT1/RACK1/NHERF1/RHOA/GATA3/GBF1/FRMD4A/KCNJ8/FAT1
GO:0010720	positive regulation of cell development	368	0.262175	1.41284	0.000495641	0.00686112	CXCL12/FOS/CUX1/RELN/ZMIZ1/NEFL/VCAN/PLXNA2/MAPT/GLI2/MAP1B/ACAN/TTBK1/ARID1B/PLXNC1/AP3B1/SMARCA2/NCAN/PLXNA4/DAG1/MEGF8/SEMA5A/TGFB1/NRP1/BMPR2/TENM4/IL23A/ISLR2/S1PR2/MME/GPRASP3/ZFP36L1/EPHB2/NOTCH2/SMARCA4/ACE/CLCN2/SPINT1/SYK/CAMK2B/SIRT2/BCL6/NKX6-1/FOXO3/PLXNA3/OTP/HSF1/MAP6/PLXND1/ROBO2/MACF1/SHANK3/PPARGC1B/DUSP10/ROR2/CYFIP1/RARA/ZNF335/AP3D1/ZBTB16/TRAK1/RPTOR/RET/ACTB/PRKCH/MECP2/PRK…
GO:0006911	phagocytosis, engulfment	40	0.517607	1.96427	0.000511691	0.00700075	XKR7/GSN/ABCA1/CLCN3/MEGF10/XKR4/PLCG2/MYH9/ELMO1/ITGA2/F2RL1/C3
GO:0007413	axonal fasciculation	21	0.637548	2.06239	0.00052113	0.00709642	TNFRSF21/CDK5R1/MEGF8/SEMA5A/NRP1/EPHB2/FEZF2/ARHGAP35/EPHA3/CNTN2/CNR1/NRCAM/EPHB3/CNTN4
GO:0106030	neuron projection fasciculation	21	0.637548	2.06239	0.00052113	0.00709642	TNFRSF21/CDK5R1/MEGF8/SEMA5A/NRP1/EPHB2/FEZF2/ARHGAP35/EPHA3/CNTN2/CNR1/NRCAM/EPHB3/CNTN4
GO:0015844	monoamine transport	70	0.426686	1.81874	0.000522847	0.00710313	CXCL12/RAB3B/CHRNA7/SYT5/ADRA2A/CHGA/SYK/PRKCB/GPM6B/OPRK1/SYT1/CHRNA4/ABAT/SYT9/ACTB/ITGB3/SYT10/MECP2/CHRNB2/SLC6A4/CNR1/SNCG/SYT4/HTR1B/SYT2/CHRM5/SNCA/SYT13/PINK1/SYT7
GO:0031099	regeneration	152	0.339084	1.65809	0.000541121	0.00723282	MMP2/HSPG2/SULF2/PTPRF/CXCL12/GRN/IGF2R/NEFL/MAP1B/PTPN3/IGF1R/TNC/TNR/PTPRU/KREMEN1/DAG1/CSPG5/PTCH1/SELENON/PTGFRN/FLNA/MYOZ1/EPPK1/ACE/RGMA/NEO1/GAP43/MTR/RTN4RL2/CAD/LARGE1/DUSP10/FKRP/SOX2/SPP1/MAPK8IP3
GO:0021955	central nervous system neuron axonogenesis	38	0.518846	1.94961	0.000546752	0.00727719	DRAXIN/TSKU/GLI2/PLXNA4/SZT2/SPG11/DCC/EPHB2/ARHGAP35/CHRNB2/SLIT2/NFIB/PRDM8/ADARB1/CDH11/NR2E1/EPHB3
GO:0071526	semaphorin-plexin signaling pathway	41	0.496569	1.88087	0.000551575	0.00729213	SEMA4B/PLXNA2/PLXNC1/ECE1/PLXNA4/SEMA5A/NRP1/SEMA6C/FLNA/SEMA4F/PLXNA3/PLXND1/NCAM1/SEMA3C/ARHGDIA/SEMA6A/NRP2/FARP2/SEMA4A/PLXNB1
GO:0034109	homotypic cell-cell adhesion	77	0.405572	1.75002	0.000549341	0.00729213	DSP/MEGF10/PTPRU/TLN1/TYRO3/STXBP1/UBASH3B/ACTG1/DSG2/FLNA/COMP/SYK/FIBP/PLPP3/JAK1/VPS33B/MYH9/ACTB/DSC2/ITGB3/C1QTNF1/MMRN1/SLC6A4/JUP/ZNF703/CD99/MEGF11/TJP2/BLOC1S4/GNAS/PKP2/PRKCA/PTPN6/PLAUR
GO:0030324	lung development	167	0.319235	1.57593	0.00055347	0.007297	CELSR1/HIPK2/PTK7/GLI2/SMPD3/TNC/RDH10/CRISPLD2/RAB3A/AP3B1/LAMA1/DAG1/CEBPA/SELENON/LAMA5/BMPR2/ABCA3/MME/ACE/CLCN2/FOSL2/ADAMTS2/NKIRAS2/EIF4G1/STRA6/EP300/THRA/SREBF1/MECP2/MMP14/RSPO2/BAG6/PROX1/PLOD3/ITGB6/SOX11/NFIB/ASCL1/COL3A1/ESRP2/IGFBP5/LTBP3/SOX9/ALDH1A2/MAP2K2/SRF/ATXN1L
GO:0018107	peptidyl-threonine phosphorylation	90	0.383402	1.71738	0.000563274	0.00734281	ACVR1B/ACVR1/HIPK2/TTBK1/CEMIP/CDK5R1/WNK3/SPRED2/TGFB1/S1PR2/SBK1/CDC42BPB/APP/LMTK2/SIRT2/PLK1/EIF4G1/PRKD1/CAD/PDPK1/RPTOR/DYRK1B/MARK2/PRKDC/WNK1
GO:0032868	response to insulin	224	0.301275	1.54051	0.000561459	0.00734281	SLC2A1/VAMP2/VGF/FOS/GCNT1/SORL1/CTSD/IGF1R/NCOA2/GHR/PIP4K2C/SLC27A4/ENPP1/SCAP/PPARG/ZFP36L1/MYO5A/BCAR1/MEAK7/KANK1/PRKCB/OPRK1/HADHA/PIK3R1/CAD/NCOA1/ZNF592/MTCL2/CYFIP1/SRD5A1/PDPK1/DENND4C/SREBF1/PRKDC/IGF2/CRY2/SIK2/GRB10/PKM/IRS2/VPS13C/LPIN2/INSR/FOXO4/APPL1/SLC2A8/PIP4K2B/SLC25A33/CITED1/KCNJ8/TSC2/INPP5K/SORT1/FOXO1/GRB14/COL1A1/WDTC1/VWA2/SLC27A1/ADIPOR1
GO:0045773	positive regulation of axon extension	35	0.520861	1.93654	0.00057542	0.00746759	CXCL12/MAPT/MAP1B/MEGF8/SEMA5A/NRP1/BMPR2/ISLR2/MACF1/CYFIP1/L1CAM/NTN1/SMURF1/GDI1
GO:0106070	regulation of adenylate cyclase-activating G protein-coupled receptor signaling pathway	11	0.765855	2.01389	0.000586151	0.00755614	ARRDC3/ATP2B4/CRTC3/APLP1/PDE4A/PRKCA
GO:0021675	nerve development	91	0.388117	1.7389	0.000602717	0.00773531	NGFR/SULF2/ECE1/KCNQ3/ERBB3/PLXNA4/DAG1/NRP1/ARK2C/NAV2/EPHB2/SULF1/B4GALNT1/PLXNA3/LARGE1/NAGLU/KCNC2/SCN2A/RET/CHD7/NDP/CHRNB2/ACKR3/DICER1/HOXB3/ATP8B1/ADARB1/NRP2/KCNA1
GO:0140448	signaling receptor ligand precursor processing	31	0.558659	2.01887	0.00060791	0.00778474	FURIN/ECE1/PCSK1N/MME/P4HB/PCSK1/ACE/PCSK6/BACE2/PCSK2/CTSL/CORIN
GO:0030203	glycosaminoglycan metabolic process	95	0.375337	1.70882	0.000619343	0.00782747	CHST3/CLN6/HAS1/SMPD3/GNS/HEXA/IDS/HS3ST3A1/CEMIP/CHST15/TGFB1/NDST1/CHPF/ITIH5/ST3GAL2/UST/AP2A1/ST3GAL3/NAGLU/B3GAT1/B4GALT7/HPSE/SGSH/CSGALNACT2/PXYLP1/GUSB/B3GNT7/HS3ST3B1/CHSY3/SLC10A7/CHST11/NDST4/DSEL/ABCC5/CEMIP2/UGDH/EXT2/B3GNT4/CHST1/HYAL1/CHST14/B4GAT1/CHST12/GLB1/NFKB1
GO:0045216	cell-cell junction organization	184	0.310574	1.55789	0.000635713	0.0079864	SVEP1/DSP/TLN2/PLEC/CTNND2/ANK2/CSF1R/TJP3/TLN1/CDH10/TGFB1/ACTG1/PIP5K1C/DSG2/FLNA/WDR1/EPHB2/RAMP2/ILDR1/ACE/CDH7/CNTNAP1/GRHL1/PTPN23/TBCD/FBF1/PRKACA/NF2/ACTB/PRKCH/JAM3/APLNR/LSR/CLDN23/JUP/F2RL1/ZNF703/CDH6/RHOA/TJP2/CDH9/CTNND1/ADD1/CDH11/CDHR3/CD177/CDH1/SRF/PKP2/PERP/AFDN/PRKCA/APC/CNTNAP2/MARVELD2/FLCN/PDCD6IP/TGFB2/FER/CLDN9/CDH2/FRMPD2/MTSS1/CDH24/LIMS1/NLGN2/RAB13/NUMBL/PTPRO/CLDN4/P…
GO:0060612	adipose tissue development	48	0.469655	1.85042	0.000641852	0.00799706	TRPM4/SH3PXD2B/SORL1/NCOA2/ARRDC3/KLF7/PPARG/LRP5/FOSL2/AMER1/NCOA1/PPARGC1A/DYRK1B/RASAL2/VPS13B/ABHD15
GO:0071456	cellular response to hypoxia	125	0.345114	1.64349	0.000642412	0.00799706	NDRG1/TP53/FOS/HIPK2/SLC29A1/PDK1/TGFB1/AK4/NOP53/PPARG/VASN/ZFP36L1/P4HB/AQP1/FMN2/KCNK3/DDR2/PRKCE/EGLN1/SIRT2/SFRP1/BMP7/HYOU1/SCN2A/PHB2/RPTOR/EGLN3
GO:0010817	regulation of hormone levels	405	0.255748	1.38562	0.000647221	0.00802817	TRPM4/PCLO/VGF/H6PD/DIO3/PTPRN/CYP26B1/FURIN/CYP1B1/GLUD1/SMPD3/CPLX3/IGF1R/CTSB/GHR/NNAT/RDH10/PFKL/RAB3A/KLF7/ECE1/PTPRN2/RAB11FIP5/EXOC3L1/SCPEP1/PCSK1N/DUOX2/PPARG/LRP5/CYP1A1/MME/ADRA2A/CHGA/P4HB/AQP1/PCSK1/ILDR1/ACE/CLCN2/SLC7A8/PRKCB/PRKCE/SFRP1/PLCB1/NKX6-1/SYBU/AACS/RAPGEF4/RDH13/OPRK1/PRKD1/HSD17B8/NAGLU/PRKACA/DHRS2/RAB11B/TRH/SLC25A22/ABAT/SPP1/SRD5A1/EIPR1/SREBF1/PCSK6/CHST8/NEUROD1/…
GO:0060395	SMAD protein signal transduction	69	0.420389	1.78646	0.000651224	0.00805491	ACVR1/FOS/HIPK2/ZMIZ1/LRP1/VIM/HEXA/TGFB1/BMPR2/PPARG/LNPEP/SMAD1/BMP7/SPTBN1/NCEH1/SKI/VEPH1/LDLRAD4/PML/ITGB6/PBLD/MAGI2/CITED1/KIAA0319
GO:1901888	regulation of cell junction assembly	192	0.30423	1.5442	0.000664402	0.00820042	SLIT1/LRFN5/CLSTN1/ST8SIA2/TLN1/AGRN/LZTS1/NRP1/ACTG1/FZD1/LRFN3/GPRASP3/EPHB2/ACE/NRXN1/APP/NTNG2/FARP1/GPM6B/SFRP1/RAPGEF1/LRFN4/CLSTN2/NLGN3/EIF4G1/SDC4/ASIC2/ROBO2/MACF1/PRKACA/FAM107A/ABL1/EPHA3/PRKCH/NEGR1/CUX2/MMP14/APLNR/CLSTN3/RAB17/CHRNB2/NTN1/LIMCH1/RHOA/MDGA1/LHFPL4/DLC1/SEMA4A/SNCA/SYNDIG1/LRRTM3/EPHB3/LRRTM2/LRRC24/NLGN1/PTPRJ/DMTN/CRB3/MAP4K4/CNTNAP2/PEAK1/ADGRB3/PHLDB2/TEK/TLR2/ME…
GO:0051937	catecholamine transport	61	0.437898	1.84252	0.000667724	0.00822393	CXCL12/RAB3B/CHRNA7/SYT5/ADRA2A/CHGA/PRKCB/OPRK1/SYT1/CHRNA4/ABAT/SYT9/ACTB/SYT10/MECP2/CHRNB2/CNR1/SNCG/SYT4/HTR1B/SYT2/CHRM5/SNCA/SYT13/PINK1/SYT7
GO:0032488	Cdc42 protein signal transduction	16	0.693681	2.04597	0.000670811	0.00824444	ABCA1/NRP1/RHOBTB2/RALBP1/ABL1/NTN1/RHOV/SHTN1/RHOJ
GO:0050432	catecholamine secretion	51	0.462538	1.83848	0.000692844	0.0084793	CXCL12/CHRNA7/SYT5/ADRA2A/CHGA/PRKCB/OPRK1/SYT1/CHRNA4/ABAT/SYT9/SYT10/MECP2/CHRNB2/CNR1/SNCG/SYT4/HTR1B/SYT2/SNCA/SYT13/PINK1/SYT7
GO:0034765	regulation of monoatomic ion transmembrane transport	356	0.260812	1.389	0.000729844	0.00891331	VAMP2/RELN/HCN2/AHNAK/KCNH1/PTPN3/RYR2/KCNK12/SLN/KCNQ2/FGF14/ANK2/KCNQ3/CEMIP/GRIN2D/CACNA2D2/WNK3/SELENON/UBASH3B/STIM1/ATP1B2/HRC/FLNA/ADRA2A/EPHB2/GRIN2B/DPP6/CLCN2/SCN3B/FXYD6/NOS1AP/CACNA1D/ATP2B4/PRKCE/HECW1/KCNK10/SCN9A/OPRK1/NLGN3/CACNA1E/P2RY6/OSR1/ASIC2/PRKD1/AKAP6/SHANK3/HTT/PRKACA/KCNC2/UTRN/SCN3A/SCN2A/SLC31A2/KCNA6/PDPK1/FGF13/PHB2/CACNB1/ABL1/ACTN4/TPCN1/WWP2/ITGB3/CALCR/SCN2B/CHD…
GO:0060042	retina morphogenesis in camera-type eye	51	0.460621	1.83086	0.000745275	0.00902576	HIPK2/STAT3/SDK1/DIO3/LRP5/ATP8A2/LHX1/SDK2/RDH13/LARGE1/NAGLU/DLL1/CRB1/NDP/PROX1/MEGF11/FAT3/HCN1/SOX9/PTPRM
GO:0030509	BMP signaling pathway	138	0.337535	1.6323	0.000745001	0.00902576	ACVR1/HIPK2/SORL1/SMPD3/SCUBE3/CER1/MEGF8/BMPR2/ARK2C/PPARG/FZD1/NOTCH2/UBE2O/COMP/RGMA/NEO1/SMAD1/SULF1/SFRP1/BMP7/TMPRSS6/ZNF423/RGMB/CRIM1/SKI/FBN1/GDF3/SFRP4/BMPR1B/ABL1/DLX5/BAMBI/NUMA1/PCSK6/LRP2/XIAP/SMURF1/SOX11
GO:0030048	actin filament-based movement	112	0.355255	1.64882	0.000755005	0.00910558	TRPM4/GSN/DSP/RYR2/MYO5B/ANK2/WASF2/EPDR1/DSG2/FLNA/MYO1E/MYO5A/SCN3B/NOS1AP/CACNA1D/PARVA/SUN2/MYH9/FGF13/ACTN4/MYH7/DSC2/SCN2B/JUP/LIMCH1/MYO9B/SCN5A/ATP1A2/PDE4D/SYNE2/KCNJ8/KCNH2/KCNJ3/PKP2/MYH10/SHTN1/HCN4/ATP2A2/WIPF1/MYO1D
GO:0050951	sensory perception of temperature stimulus	21	0.627494	2.02986	0.000787108	0.00937613	MMP24/CXCL12/BTBD9/ADRA2A/SCN9A/OPRK1
GO:0006816	calcium ion transport	339	0.269944	1.44118	0.000787136	0.00937613	TRPM4/PLCD1/NALF2/CXCL12/ANXA9/AHNAK/RYR2/CACNG5/SLN/ANK2/SLC24A1/SLC24A3/ORAI3/PLCB3/CEMIP/GRIN2D/CACNA2D2/CHRNA7/WNK3/NCS1/SELENON/UBASH3B/STIM1/SLC25A23/SPG11/HRC/FLNA/ADRA2A/GRIN2B/RAMP2/ACE/CACHD1/NOS1AP/CACNA1D/PRKCB/CAMK2B/ATP2B4/PRKCE/PLCB1/ITPR3/SCN9A/PLCG2/CACNA1E/P2RY6/PRKD1/PANX1/AKAP6/HTT/ATP2A3/CHRNA4/PRKACA/SLC24A2/WFS1/SCN3A/SCN2A/SLC8A2/PDPK1/CACNB1/ABL1/TPCN1/ITGB3/CALCR/CHD7/MC…
GO:0071800	podosome assembly	17	0.666326	1.96897	0.000805333	0.00955365	HCK/GSN/SH3PXD2B/DOCK5/ARHGEF5/KIF9/MSN/DBNL/RHOA/FARP2
GO:0034103	regulation of tissue remodeling	55	0.456253	1.83644	0.000803696	0.00955365	TP53/CSF1R/TGFB1/UBASH3B/PLEKHM1/PPARG/IL23A/TFRC/SYK/GPR137/DDR2/SFRP1/S1PR1/PPARGC1B/CST3/SPP1/ITGB3/GPR137B/LTBP3/MDK/SYT7/NF1/PRKCA
GO:0051493	regulation of cytoskeleton organization	468	0.248601	1.36723	0.000807435	0.00955905	HCK/CELSR1/GSN/MAP1A/CXCL12/SPTBN2/LRP1/APC2/CYFIP2/MAPT/MAP1B/TPPP/FKBP4/MAGEL2/CSF1R/TUBB4A/ARHGEF18/STMN3/EML2/CDK5R1/GRHL3/BMERB1/EVL/WASF2/SHANK1/SEMA5A/FZD10/NRP1/CHMP3/ACTG1/CORO1B/TMSB10/FHOD3/AKAP13/FLNA/WDR1/PPM1E/ATAT1/DYNC1H1/ADD2/SPTAN1/CAPG/MAPRE2/CGNL1/CRACD/SSH2/KANK1/DCTN1/GPM6B/CARMIL1/PRKCE/SFRP1/ARHGEF5/ARHGAP35/SPTBN1/PLXNA3/S1PR1/MAP1S/MAP6/CARMIL3/PLK1/BCAS3/TBCD/SDC4/PIK3R…
GO:0045766	positive regulation of angiogenesis	138	0.335977	1.62476	0.000814073	0.00959845	HIPK2/STAT3/GRN/HK2/CYP1B1/APELA/EMC10/ITGA5/CHRNA7/SEMA5A/NRP1/STIM1/C5AR1/AQP1/RAMP2/ADAM12/SMAD1/PRKCB/SASH1/LRG1/TIE1/JAK1/PRKD1/PDPK1/ABL1/DLL1/ITGB3/TNN/WNK1/PLCG1/APLNR/PKM/ECM1/PIK3CD/JUP/C3
GO:1904018	positive regulation of vasculature development	138	0.335977	1.62476	0.000814073	0.00959845	HIPK2/STAT3/GRN/HK2/CYP1B1/APELA/EMC10/ITGA5/CHRNA7/SEMA5A/NRP1/STIM1/C5AR1/AQP1/RAMP2/ADAM12/SMAD1/PRKCB/SASH1/LRG1/TIE1/JAK1/PRKD1/PDPK1/ABL1/DLL1/ITGB3/TNN/WNK1/PLCG1/APLNR/PKM/ECM1/PIK3CD/JUP/C3
GO:1990504	dense core granule exocytosis	10	0.776218	1.96767	0.000825688	0.00971566	RAB3A/CADPS/STXBP1/UNC13A/UNC13B/SYT4/BAIAP3
GO:0003407	neural retina development	64	0.433398	1.82594	0.000834238	0.00979639	HIPK2/STAT3/SDK1/DIO3/DLL4/ATP8A2/LHX1/SDK2/SMARCA4/ATP2B4/RDH13/LARGE1/NAGLU/NEUROD1/CRB1/NDP/MEGF11/FAT3/ATP2B2/HCN1/SOX9/CASP2/PTPRM/DLX1/HES1/DLX2/CALB1/TGFB2
GO:0030517	negative regulation of axon extension	42	0.48994	1.87907	0.000871848	0.0101558	SLIT1/DRAXIN/SEMA4B/TNR/SEMA5A/NRP1/SEMA6C/SEMA4F/PLXNA3/DIP2B/SEMA3C/MAP2/NTN1/SEMA6A/KIAA0319/SEMA4A/CDH1/RTN4R
GO:0035904	aorta development	60	0.438344	1.83281	0.000887368	0.0102338	NGFR/LRP1/GAA/HEY1/DLL4/AP2B1/NDST1/PRICKLE1/PLXND1/ROBO2/SUFU/NAGLU/ADAMTS6/CHD7/SOX4/APLNR/DCTN5/LRP2/PROX1
GO:0007600	sensory perception	390	0.251096	1.35082	0.000887221	0.0102338	MMP24/TGFBI/CXCL12/SCNN1A/CLN6/BTBD9/DLL4/CPLX3/CNNM4/UNC119/HEXA/ATP6V1B1/RDH10/RAB3A/SCNN1G/SLC24A1/COL18A1/KCNQ3/PTGES/CEMIP/EML2/RGS16/GRIN2D/CHRNA7/TUB/RIMS1/SHANK1/NAV2/C5AR1/SCARB2/MME/ATP8A2/ADRA2A/AQP1/WDR1/CLN5/TH/NOB1/SRRM4/CACNA1D/TAC1/RIPOR2/ITPR3/SCN9A/OPRK1/ASIC2/LARGE1/CRYBG3/CHRNA4/TSPEAR/FXN/WFS1/SPNS2/SYT10/CHD7/MECP2/ITGA2/CRB1/TYR/LRP2/NDP/CHRNB2/NHERF1/SLC4A10/BBS5/PGAP1/EFE…
GO:0022037	metencephalon development	105	0.354844	1.61828	0.000896929	0.0103031	TP53/CNTN1/SPTBN2/GLI2/IGF1R/SCRIB/GBA1/TUBA1A/CDK5R1/RERE/LHX1/FAIM2/NCSTN/ATRN/CDK5R2/NAGLU/SSTR1/NCOA1/ABAT/HERC1/ABL1/DLL1/NEUROD1/MECP2/CEND1/MYO16/OGDH/HSPA5/PROX1/NCOR2/SCN5A/ASCL1/XRCC1/SDF4
GO:0098926	postsynaptic signal transduction	33	0.53294	1.96021	0.000921193	0.0104987	ACHE/CHRNA7/CDK5R1/CHRNA3/AGRN/PRKCB/PLCB1/LARGE1/LYPD1/CHRNB2/LY6H/GNA15/RGS8/CHRM5
GO:0097553	calcium ion transmembrane import into cytosol	158	0.32441	1.59187	0.000919646	0.0104987	PLCD1/NALF2/RYR2/ANK2/SLC24A1/PLCB3/CEMIP/GRIN2D/SELENON/UBASH3B/HRC/FLNA/GRIN2B/CACNA1D/ATP2B4/PRKCE/PLCB1/ITPR3/SCN9A/PLCG2/CACNA1E/P2RY6/PRKD1/AKAP6/HTT/PRKACA/SLC24A2/SCN3A/SCN2A/SLC8A2/PDPK1/ABL1/TPCN1/ITGB3/CALCR/CHD7/PLCG1/APLNR/PML/SCN5A/ATP1A2/PDE4D/SCN11A/RYR3/CALM3/CACNA1A/SNCA/JPH4/XCR1/PTPN6/JPH3/JPH1/TRPC3/CACNA1H/NALF1/CHERP/RAMP3/CACNA2D1/ITPR2/BCL2/HTR2A/CACNA1C/F2R/SLC24A4/TPCN2…
GO:0060541	respiratory system development	190	0.300479	1.52133	0.000932131	0.0106025	CELSR1/HIPK2/PTK7/GLI2/SMPD3/TNC/RDH10/CRISPLD2/RAB3A/AP3B1/LAMA1/DAG1/CEBPA/SELENON/LAMA5/BMPR2/ABCA3/MME/ACE/CLCN2/FOSL2/ADAMTS2/NKIRAS2/EIF4G1/STRA6/SKI/EP300/RARA/DLX5/THRA/SREBF1/CHD7/MECP2/MMP14/RSPO2/BAG6/PROX1/PLOD3/ITGB6/SOX11/NFIB/ASCL1/COL3A1/ESRP2/IGFBP5/LTBP3/SOX9/LEF1/ALDH1A2
GO:0035902	response to immobilization stress	18	0.63918	1.92827	0.000958036	0.0108546	FOS/CYP1A1/TH/GPI/LRP11/PPP1R9B/FOXO4/MDM2/BRD1/HDAC6
GO:0022617	extracellular matrix disassembly	47	0.460084	1.81437	0.000980444	0.0110438	MMP2/LRP1/FURIN/SH3PXD2B/LAMC1/DDR1/TGFB1/DDR2/KIF9/TMPRSS6/CST3/MMP14/ADAMTS15/WDR72/PBXIP1/MMP15/FGFR4
GO:0030323	respiratory tube development	171	0.312889	1.55665	0.000994326	0.0111138	CELSR1/HIPK2/PTK7/GLI2/SMPD3/TNC/RDH10/CRISPLD2/RAB3A/AP3B1/LAMA1/DAG1/CEBPA/SELENON/LAMA5/BMPR2/ABCA3/MME/ACE/CLCN2/FOSL2/ADAMTS2/NKIRAS2/EIF4G1/STRA6/EP300/THRA/SREBF1/MECP2/MMP14/RSPO2/BAG6/PROX1/PLOD3/ITGB6/SOX11/NFIB/ASCL1/COL3A1/ESRP2/IGFBP5/LTBP3/SOX9/ALDH1A2/MAP2K2/SRF/ATXN1L
GO:1901160	primary amino compound metabolic process	12	0.742763	2.01313	0.00099746	0.0111274	BTBD9/PDE1B/DDC/AGMAT/SRD5A1/ALDH2/ATP7A
GO:0071880	adenylate cyclase-activating adrenergic receptor signaling pathway	19	0.641323	1.99148	0.00102262	0.0113862	ARRDC3/AKAP13/ADRA2A/CHGA/ATP2B4/ADCY9/CRTC3
GO:0035176	social behavior	43	0.480346	1.83285	0.001051	0.0116575	ATXN1/NRXN2/SHANK1/TH/NRXN1/NLGN3/SHANK3/RPTOR/MECP2/CHRNB2/SLC6A4/MAPK8IP2/NRXN3/NR2E1/CHD8/ATXN1L/SHANK2/CNTNAP2/CIC/PTCHD1/NLGN2/SEPTIN5/BRINP1/UCN
GO:0051703	biological process involved in intraspecies interaction between organisms	43	0.480346	1.83285	0.001051	0.0116575	ATXN1/NRXN2/SHANK1/TH/NRXN1/NLGN3/SHANK3/RPTOR/MECP2/CHRNB2/SLC6A4/MAPK8IP2/NRXN3/NR2E1/CHD8/ATXN1L/SHANK2/CNTNAP2/CIC/PTCHD1/NLGN2/SEPTIN5/BRINP1/UCN
GO:0043954	cellular component maintenance	63	0.42934	1.81086	0.00105675	0.0116766	PCLO/IGF1R/ERC1/RAB3A/CSF1R/PLXNA4/CHCHD10/BSN/SHANK1/GRIN2B/DCTN1/CNTNAP1/TANC1/ZMYND8/CTTN/ITGB3/F2RL1/INSR/APPL1/SDF4/ERC2/CTBP2/CD177/SORT1/C1QL1/NLGN1/SHANK2/ADGRB3
GO:0010810	regulation of cell-substrate adhesion	193	0.305461	1.55243	0.00106907	0.0117679	NPNT/RREB1/PLEKHA2/ITGA5/DDR1/MINK1/TLN1/VIT/DAG1/CSPG5/NRP1/ACTG1/CALR/FLNA/ST6GAL1/P4HB/RIN2/DOCK5/KANK1/GPM6B/CARMIL1/PRKCE/SFRP1/BCL6/TBCD/SDC4/CDK6/PIK3R1/MACF1/UTRN/FAM107A/NF2/CIB1/ABL1/CORO2B/ACTN4/EPHA3/ITGB3/FERMT1/MMP14/JUP/LIMCH1/EGFL6/RHOA/DLC1/WASHC2C/NEXMIF/MDK/COL1A1/NF1/ONECUT2/ONECUT1/PKP2/SPOCK1/PTPRJ/DMTN/MAP4K4/PEAK1/TRIOBP/PHLDB2/TEK
GO:0048168	regulation of neuronal synaptic plasticity	53	0.456171	1.83563	0.0010892	0.0118992	VGF/RAB3A/GRIN2D/S100B/EPHB2/GRIN2B/APP/CAMK2B/RASGRF1/SHISA6/SHANK3/SLC8A2/NCDN/SLC4A10/CNTN2/SYT4/SYP/SNCA/NF1/SHISA7/JPH3/CLN3
GO:0099024	plasma membrane invagination	49	0.459205	1.8192	0.00109448	0.0119119	XKR7/GSN/ABCA1/CLCN3/MEGF10/XKR4/PLCG2/SNX33/MYH9/ELMO1/ITGA2/F2RL1/C3/RHOA/HAVCR1
GO:0050769	positive regulation of neurogenesis	222	0.288602	1.47474	0.00111606	0.0120564	CXCL12/CUX1/RELN/NEFL/VCAN/PLXNA2/MAPT/MAP1B/ACAN/TTBK1/PLXNC1/NCAN/PLXNA4/DAG1/MEGF8/SEMA5A/TGFB1/NRP1/BMPR2/TENM4/ISLR2/MME/GPRASP3/EPHB2/ACE/CLCN2/SPINT1/CAMK2B/NKX6-1/PLXNA3/OTP/MAP6/PLXND1/ROBO2/MACF1/SHANK3/CYFIP1/ZNF335/TRAK1/PRKCH/MECP2/CUX2/LRP2/GJC2/L1CAM/NTN1/SPEN/SLIT2/SMURF1/SOX11/DICER1
GO:0098771	inorganic ion homeostasis	420	0.248735	1.35925	0.00111469	0.0120564	SLC12A3/PLCD1/CXCL12/SLC30A2/SCNN1A/ATP6V1A/BTBD9/RYR2/CNNM4/ATP6V1B1/ATP6AP1/ANK2/SCNN1G/SLC24A1/AP3B1/SLC24A3/PLCB3/CALB2/CEMIP/CHRNA7/ENPP1/TMTC2/SELENON/UBASH3B/STIM1/SLC25A23/CALR/ATP1B2/HRC/FLNA/NDFIP1/ATP1A3/TFRC/CA12/APP/PACS2/FTH1/ATP13A2/NEO1/PRKCB/ATP2B4/PRKCE/EGLN1/SLC12A7/ATP6V0D1/PLCB1/ITPR3/PLCG2/TMPRSS6/P2RY6/PRKD1/AKAP6/NAGLU/SLC12A6/HTT/ATP2A3/PRKACA/SLC24A2/FXN/WFS1/FAM20A/SLC3…
GO:0043031	negative regulation of macrophage activation	10	0.770438	1.95302	0.00113748	0.0122195	GRN/LRFN5/LDLR
GO:0017156	calcium-ion regulated exocytosis	63	0.426741	1.7999	0.00117838	0.0126122	VAMP2/RAB3A/CADPS/STXBP1/RIMS1/UNC13A/RIMS4/SYT5/ADRA2A/SYN2/SCAMP5/RAPGEF4/UNC13B/SYT1/CDK5R2/MYH9/TSPAN18/SYT9/SYT10/SYT4/SDF4/BAIAP3/STX1B/SYT2/SYT13/SYT7
GO:0007044	cell-substrate junction assembly	92	0.367791	1.65401	0.00119032	0.0126931	COL17A1/PLEC/LAMC1/ITGA5/TLN1/NRP1/LAMA3/ACTG1/GPM6B/SFRP1/SDC4/MACF1/CTTN/FAM107A/ABL1/CORO2B/EPHA3/ITGB3/ITGA2/MMP14/LIMCH1/RHOA/DLC1/CDH11/PTPRJ/SORBS1/DMTN/MAP4K4/PEAK1/PHLDB2/TEK/S100A10/LIMS1/BCL2/TESK2/THBS1/PPM1F/BCR/PTK2B/DST/THSD1/SLC9A1/EPB41L5/CLASP1/CAMSAP3
GO:0007015	actin filament organization	413	0.249056	1.35392	0.00120209	0.0127951	HCK/ALDOA/GSN/CXCL12/SPTBN2/MARCKSL1/CYFIP2/SH3D21/PLEC/MYO5B/MAGEL2/CORO7/GDPD2/ARHGEF18/KCTD13/EVL/WASF2/SHANK1/SEMA5A/NRP1/ACTG1/CORO1B/TMSB10/FHOD3/FLNA/MICAL3/MYO1E/WDR1/PPM1E/MYO5A/ADD2/BCAR1/FMN2/SPTAN1/CAPG/HIP1/CGNL1/CRACD/SSH2/ARPC1A/IQGAP1/KANK1/CARMIL1/PRKCE/SFRP1/MAD2L2/ARHGEF5/RHOBTB2/ARHGAP35/SPTBN1/S1PR1/CARMIL3/FHDC1/SDC4/PIK3R1/SHROOM3/ZYX/KANK4/SHANK3/PPARGC1B/CTTN/FAM107A/NF2/…
GO:0044706	multi-multicellular organism process	160	0.317076	1.55486	0.0012127	0.0128844	SLC2A1/ACVR1B/MMP2/HSPG2/FOS/CTSB/FKBP4/APELA/PTHLH/ITGA5/DDR1/IGFBP2/BMPR2/STS/INTS1/CALR/B4GALT1/DSG2/MAGED2/CYP1A1/ADRA2A/ACE/LNPEP/TAC1/PRLR/CAD/SPP1/RARA/ITGB3/ITGA2/ASH1L/NDP/TRO/SLC6A4/STOX2/CNR1/APOL2/AGO2/CSMD1/STAT5B/IGFBP5/PTGFR/NR2F2/EPN1
GO:0099174	regulation of presynapse organization	28	0.544559	1.89696	0.00122366	0.0129297	LRFN5/FZD1/LRFN3/APP/NTNG2/FARP1/LRFN4/EIF4G1/CLSTN3/MDGA1/SNCA/LRRTM3
GO:1905606	regulation of presynapse assembly	28	0.544559	1.89696	0.00122366	0.0129297	LRFN5/FZD1/LRFN3/APP/NTNG2/FARP1/LRFN4/EIF4G1/CLSTN3/MDGA1/SNCA/LRRTM3
GO:0060071	Wnt signaling pathway, planar cell polarity pathway	49	0.455492	1.80449	0.0012357	0.0130096	CELSR1/PTK7/CELSR2/GRHL3/ANKRD6/VANGL2/FZD1/PRICKLE2/WNT9B/ZNRF3/PRICKLE1/SFRP1/MED12/ABL1/DVL2/SMURF1/RHOA/MAGI2
GO:0007041	lysosomal transport	125	0.337429	1.60689	0.00123462	0.0130096	SLC30A2/GRN/LAMP1/IGF2R/LRP1/GNPTAB/SORL1/CACNG5/VPS51/PSAP/AP3B1/CLU/CHMP3/PLEKHM1/ANKFY1/SCARB2/PLEKHF2/VIPAS39/ATP13A2/EPG5/MGRN1/TGFBRAP1/CLEC16A/VPS39/AP3D1/TRAK1/VPS18/LYST/CACNG8/GPRASP1/NDP
GO:0016486	peptide hormone processing	29	0.544843	1.93104	0.00124007	0.013032	FURIN/ECE1/PCSK1N/P4HB/PCSK1/ACE/PCSK6/BACE2/PCSK2/CTSL/CORIN
GO:0034331	cell junction maintenance	42	0.481289	1.84589	0.00124848	0.0130966	PCLO/ERC1/RAB3A/CSF1R/PLXNA4/CHCHD10/BSN/SHANK1/DCTN1/CNTNAP1/ITGB3/F2RL1/APPL1/SDF4/ERC2/CTBP2/CD177/SORT1/C1QL1/NLGN1/SHANK2/ADGRB3
GO:0042060	wound healing	346	0.255258	1.3648	0.00126926	0.013216	ERBB2/TSKU/COL5A1/PTK7/DSP/AHNAK/PLEC/RREB1/SCRIB/GPR4/RAB3A/PABPC4/AP3B1/ITGA5/DDR1/TLN1/ERBB3/TYRO3/GRHL3/DAG1/STXBP1/TGFB1/UBASH3B/CHMP3/ACTG1/CORO1B/DUOX2/PPARG/B4GALT1/FLNA/ADRA2A/MYOZ1/AQP1/EPHB2/NOTCH2/EPB41L4B/EPPK1/COMP/SYK/ITPK1/KANK1/DDR2/PRKCE/FIBP/DGKH/LRG1/ARHGAP35/VAV2/DGKD/PLPP3/PLCG2/SDC4/VPS33B/MACF1/MYH9/SMPD1/ACTB/ITGB3/ITGA2/FERMT1/CNN2/C1QTNF1/MMRN1/SLC6A4/F2RL1/DGKE/MRTFA/M…
GO:0016331	morphogenesis of embryonic epithelium	145	0.319609	1.53919	0.00127515	0.0132328	CELSR1/APAF1/PTK7/MTHFR/SCRIB/RDH10/GRHL3/PTCH1/TGFB1/LAMA5/VANGL2/FZD1/WNT9B/SPINT1/RGMA/SULF1/PRICKLE1/SFRP1/BMP7/ARHGAP35/SDC4/OSR1/PCDH8/MED12/SUFU/PRKACA/ST14/SKI/RARA/ABL1/RET/DVL2/LRP2/CECR2/SOX11/GATA3/DLC1/SOX9/TSC2/ALDH1A2
GO:0090100	positive regulation of transmembrane receptor protein serine/threonine kinase signaling pathway	94	0.373563	1.69968	0.00128551	0.0133165	ACVR1B/ACVR1/HIPK2/NPNT/SCUBE3/TGFB1/BMPR2/ARK2C/PPARG/CREBBP/NOTCH2/UBE2O/NEO1/SULF1/BMP7/LRG1/ZNF423/EP300/NUMA1/FERMT1/SOX11/ADISSP/ZC3H3/CITED1/KIAA0319/CSNK2B
GO:0031290	retinal ganglion cell axon guidance	20	0.61794	1.96585	0.00129714	0.013413	SLIT1/NRP1/EPHB2/SEMA4F/ROBO2/BMPR1B/NDP/SLIT2/NRCAM/PTPRM/EPHB3
GO:0033344	cholesterol efflux	42	0.477889	1.83285	0.00133218	0.0137508	LRP1/ABCA1/TSKU/SREBF2/PTCH1/ABCG1/ABCA3/PPARG/SPG11/NPC2/RXRA/ABCA2/TTC39B/PLTP
GO:0071402	cellular response to lipoprotein particle stimulus	31	0.537571	1.94266	0.00134751	0.0138508	ABCA1/SMPD3/SREBF2/TGFB1/ABCG1/CD68/LDLR/PPARG/SYK
GO:1901655	cellular response to ketone	90	0.365435	1.6369	0.00134696	0.0138508	FOS/SCNN1A/GNG2/CYP1B1/IGF1R/TNC/SCNN1G/ADCY1/ADCY2/AQP1/ACE/PRKCE/SFRP1/MSN/P2RY6/FBXO32/PRKD1/SPP1/SRD5A1/AXIN2
GO:0061098	positive regulation of protein tyrosine kinase activity	24	0.575309	1.93433	0.00137393	0.0140816	RELN/UNC119/CSF1R/ERBB3/ADRA2A/ACE/GPRC5B
GO:0098659	inorganic cation import across plasma membrane	105	0.347228	1.58355	0.00144362	0.0145896	TRPM4/SLC12A3/NALF2/SCNN1A/HCN2/SCNN1G/SLC24A1/ATP1B2/ATP1A3/SLC39A11/CACNA1D/ATP2B4/SLC12A7/SCN9A/CACNA1E/KCNK9/SLC12A6/SLC24A2/SCN3A/SCN2A/SLC8A2/CALCR/KCNJ6/SCN5A/ATP1A2/SCN11A/KCNJ8/CACNA1A/ATP1A4/KCNH2/KCNJ3/SLC5A2/HCN4/SLC39A4/KCNJ16/CACNA1H/NALF1/SLC9A7/SLC12A2/RAMP3/CACNA2D1/CACNA1C/SLC24A4/SLC9A2/FYN
GO:0099587	inorganic ion import across plasma membrane	105	0.347228	1.58355	0.00144362	0.0145896	TRPM4/SLC12A3/NALF2/SCNN1A/HCN2/SCNN1G/SLC24A1/ATP1B2/ATP1A3/SLC39A11/CACNA1D/ATP2B4/SLC12A7/SCN9A/CACNA1E/KCNK9/SLC12A6/SLC24A2/SCN3A/SCN2A/SLC8A2/CALCR/KCNJ6/SCN5A/ATP1A2/SCN11A/KCNJ8/CACNA1A/ATP1A4/KCNH2/KCNJ3/SLC5A2/HCN4/SLC39A4/KCNJ16/CACNA1H/NALF1/SLC9A7/SLC12A2/RAMP3/CACNA2D1/CACNA1C/SLC24A4/SLC9A2/FYN
GO:0060997	dendritic spine morphogenesis	53	0.447689	1.8015	0.00148394	0.0148769	RELN/CTNND2/CDK5R1/SHANK1/TANC2/KIF1A/SIPA1L1/GPRASP3/EPHB2/CAMK2B/ARHGAP33/SHANK3/CUX2/SRCIN1/EPHB3/NLGN1/ABI2/DOCK10/DNM3/HDAC6/LRP8/PPFIA2/PAK3
GO:0035418	protein localization to synapse	73	0.401002	1.70722	0.00148048	0.0148769	PCLO/MAP1A/RELN/ERBB2/MAPT/SCRIB/CLSTN1/NRXN2/DAG1/BSN/SHANK1/NRXN1/KIF5A/ASIC2/MAPK8IP3/C1QL2/CLSTN3/NSG1/ZDHHC12/LHFPL4/STX1B/C1QL3/KIF5C/NLGN1/IQSEC2/GPC6
GO:0014046	dopamine secretion	36	0.49388	1.85964	0.00149763	0.0149274	CXCL12/SYT5/PRKCB/OPRK1/SYT1/CHRNA4/ABAT/SYT9/SYT10/CHRNB2/CNR1/SNCG/SYT4/HTR1B/SYT2/SNCA/SYT13/PINK1/SYT7
GO:0007160	cell-matrix adhesion	204	0.292341	1.48842	0.0015005	0.0149303	ITGA9/NPNT/COL17A1/PLEKHA2/TMEM8B/ITGA5/DDR1/MINK1/TLN1/DAG1/NRP1/ACTG1/FREM1/EPDR1/RIN2/GPM6B/SFRP1/BCL6/FBLN5/SDC4/CDK6/PIK3R1/ZYX/MACF1/BCAM/UTRN/CTTN/FAM107A/NF2/CIB1/ABL1/CORO2B/EPHA3/NID2/ITGB3/TNN/ITGA2/JAM3/FERMT1/MMP14/L1CAM/JUP/LIMCH1/ITGB6/RHOA/SNED1/DLC1/CDH11/COL3A1/HPSE/NEXMIF/SRF/NF1/ONECUT2/ONECUT1/VWA2/TECTA/PTPRJ/SORBS1/DMTN/MAP4K4
GO:0010324	membrane invagination	56	0.429639	1.74168	0.00152802	0.0151263	XKR7/GSN/ABCA1/CLCN3/MEGF10/XKR4/PLCG2/SNX33/MYH9/ELMO1/ITGA2/F2RL1/C3/SMURF1/RHOA/HAVCR1
GO:2000311	regulation of AMPA receptor activity	23	0.588093	1.95558	0.00153648	0.0151842	RELN/CACNG5/MINK1/SHANK1/SHISA6/NLGN3/SHANK3/CNIH2/CACNG8/MAPK8IP2/NLGN1/SHISA7/MEF2C/NLGN2
GO:0097484	dendrite extension	34	0.515362	1.89487	0.00155857	0.0153502	CYFIP2/AUTS2/RIMS1/UNC13A/SLC23A2/BCL11A/SYT1/CYFIP1/MECP2/SMURF1/SYT4/SYT2/PLAA/CPNE5/MUL1/CXCR4/SYT17/RNF157/SYT3
GO:0001822	kidney development	275	0.269608	1.41639	0.00158114	0.0155461	ODC1/SULF2/CYP26B1/APAF1/PTK7/NPNT/FRAS1/GCNT1/KIF26B/GLI2/AP2B1/GPR4/RDH10/TRAF3IP2/HS3ST3A1/GZF1/CER1/PTCH1/GLIS2/NRP1/LAMA5/VANGL2/MME/LHX1/MYO1E/AQP1/NOTCH2/ACE/WNT9B/IQGAP1/SMAD1/SULF1/SFRP1/BMP7/AMER1/PLXND1/SDC4/DCHS1/OSR1/STRA6/ROBO2/LIN28A/ADAMTS6/AP1B1/WFS1/FBN1/RARA/ZBTB16/RET/DLL1/ITGB3/SOX4/LRP2/BAG6/PROX1/SLIT2/SOX11/NLE1/RHOA/GATA3/MAGI2/CITED1/KCNJ8/SOX9/KLHL3/SGPL1/ALDH1A2
GO:0072676	lymphocyte migration	68	0.410348	1.73836	0.00161321	0.0157546	CXCL12/PLEC/GBA1/PADI2/CD99L2/APP/RIPOR2/MSN/S1PR1/ABL1/SPNS2/RET/ITGB3/WNK1/PYCARD/ECM1/PIK3CD/CD99/RHOA/GATA3
GO:0044703	multi-organism reproductive process	154	0.322429	1.57592	0.00161057	0.0157546	SLC2A1/ACVR1B/MMP2/HSPG2/FOS/CTSB/FKBP4/APELA/PTHLH/ITGA5/DDR1/IGFBP2/BMPR2/STS/INTS1/CALR/DSG2/MAGED2/CYP1A1/ADRA2A/ACE/LNPEP/TAC1/PRLR/CAD/SPP1/RARA/ITGB3/ITGA2/ASH1L/NDP/TRO/SLC6A4/STOX2/CNR1/APOL2/AGO2/CSMD1/STAT5B/IGFBP5/PTGFR/NR2F2/EPN1
GO:0051090	regulation of DNA-binding transcription factor activity	325	0.260874	1.38612	0.00161299	0.0157546	HCK/LPAR5/RNF31/HIPK2/STAT3/RELN/PYDC1/BHLHE40/CYP1B1/ERC1/TRIM8/DAB2IP/SIK1/ADCY1/CLU/ENPP1/PTCH1/GLIS2/ALK/TGFB1/ANXA4/PPARG/FZD1/MTURN/FLNA/TFRC/TRIM26/SMARCA4/TRIM62/APP/SYK/FLOT2/PRKCB/DDR2/EGLN1/BMP7/MAD2L2/ARHGEF5/TRIM22/HDAC4/CRTC1/NKX6-1/HSF1/PLPP3/PLCG2/CRTC3/PRKD1/SUFU/PPARGC1B/PPARGC1A/MAP2K5/WFS1/BTRC/EP300/CIB1/SFRP4/PHB2/MAVS/WWP2/PRKCH/NEUROD1/TRIM14/NUPR1/DVL2/PYCARD/RBCK1/KDM5A/…
GO:0046627	negative regulation of insulin receptor signaling pathway	33	0.519387	1.91036	0.00162165	0.0157839	PIP4K2C/SLC27A4/ENPP1/KANK1/PRKCB/ZNF592/GRB10/PIP4K2B/TSC2/INPP5K/GRB14/SOCS3/PIP4K2A/PTPRE
GO:0007565	female pregnancy	143	0.327589	1.57618	0.00162026	0.0157839	SLC2A1/ACVR1B/MMP2/HSPG2/FOS/CTSB/FKBP4/APELA/PTHLH/ITGA5/DDR1/IGFBP2/BMPR2/STS/INTS1/CALR/DSG2/MAGED2/ADRA2A/ACE/LNPEP/PRLR/CAD/SPP1/RARA/ITGB3/ITGA2/ASH1L/NDP/TRO/STOX2/CNR1/APOL2/AGO2/CSMD1/STAT5B/IGFBP5/NR2F2/EPN1
GO:0051968	positive regulation of synaptic transmission, glutamatergic	29	0.536103	1.90006	0.00164073	0.0159162	RELN/CACNG5/TNR/GRIN2D/STXBP1/GRIN2B/NRXN1/NLGN3/SHANK3/ROR2/CACNG8/TSHZ3/NLGN1/IQSEC2/NTRK1/HDAC6/NLGN2
GO:0030335	positive regulation of cell migration	457	0.244949	1.34159	0.00163911	0.0159162	ACVR1B/LGMN/MMP2/ACVR1/CXCL12/STAT3/GRN/SEMA4B/RELN/CYP1B1/RREB1/IGF1R/RIPOR1/NTRK3/APELA/DAB2IP/CSF1R/EMC10/ITGA5/CEMIP/SEMA5A/TGFB1/NRP1/BMPR2/ZNF609/ACTG1/IL23A/CALR/C5AR1/CD99L2/SEMA6C/FLNA/ADRA2A/AQP1/EPHB2/EPB41L4B/BCAR1/MAPRE2/APP/GPI/RIN2/DOCK5/DDR2/CARMIL1/PRKCE/SASH1/BMP7/SEMA4F/RIPOR2/GLIPR2/S1PR1/PLPP3/PLCG2/SPARC/BCAS3/SUN2/P2RY6/PIK3R1/PRKD1/ADGRA2/SEMA3C/ROR2/FAM107A/PDPK1/CIB1/ABL…
GO:0043087	regulation of GTPase activity	258	0.274413	1.42798	0.00164794	0.0159329	DOCK6/ERBB2/APC2/PLXNA2/SIPA1L2/SCRIB/FGD1/NTRK3/SLC27A4/TBC1D16/DAB2IP/ARHGAP45/PLXNC1/STMN3/RGS16/AGAP1/AGRN/PLXNA4/FZD10/SIPA1L1/TBC1D22A/TBC1D14/MAPRE2/SIPA1L3/TBC1D5/SFRP1/ARHGEF5/RASGRF1/RAPGEF1/RIPOR2/VAV2/PLXNA3/RAPGEF4/RALGAPA1/PLXND1/RALBP1/TBC1D9B/TBC1D13/EPHA3/WNK1/AGAP2/RACK1/RASGRP4/TAX1BP3/F2RL1/ARHGAP27/FGD4/GPR137B/RGS8/DOCK11/EVI5L/RAP1GAP2/SMCR8/AGAP5/CD40/RTN4R/RGP1/PBXIP1/SGS…
GO:0035264	multicellular organism growth	131	0.336062	1.59445	0.00168982	0.0161277	LGMN/TP53/STAT3/SPTBN2/DIO3/PLEC/SMPD3/GHR/PTCH1/ATP8A2/ZFP36L1/NOTCH2/APP/COMP/ATRN/FOSL2/PRICKLE1/ETNK2/LARGE1/SLC1A2/RAI1/FXN/ATF5/EP300/RARA/CHD7/IGF2/PPP1R13L/RASAL2/SLC4A10/APBA1/ADARB1/APBA2/STAT5B/COL3A1/SGPL1
GO:2000147	positive regulation of cell motility	473	0.242565	1.34258	0.00169033	0.0161277	ACVR1B/LGMN/MMP2/ACVR1/CXCL12/STAT3/GRN/SEMA4B/RELN/CYP1B1/RREB1/IGF1R/RIPOR1/NTRK3/APELA/DAB2IP/CSF1R/EMC10/ITGA5/CEMIP/SEMA5A/TGFB1/NRP1/BMPR2/ZNF609/ACTG1/DUOX2/IL23A/CALR/C5AR1/CD99L2/SEMA6C/FLNA/ADRA2A/AQP1/EPHB2/EPB41L4B/BCAR1/MAPRE2/APP/GPI/RIN2/DOCK5/DDR2/CARMIL1/PRKCE/SASH1/BMP7/SEMA4F/RIPOR2/GLIPR2/S1PR1/PLPP3/PLCG2/SPARC/BCAS3/SUN2/P2RY6/PIK3R1/PRKD1/ADGRA2/SEMA3C/ROR2/FAM107A/PDPK1/CI…
GO:1902905	positive regulation of supramolecular fiber organization	158	0.316078	1.55098	0.00171867	0.0163667	HCK/GSN/MAPT/MAP1B/MAGEL2/CLU/CDK5R1/EVL/WASF2/SEMA5A/NRP1/FLNA/WDR1/PPM1E/APP/CRACD/DCTN1/CARMIL1/PRKCE/SFRP1/ARHGEF5/COLGALT1/SDC4/PRKD1/CTTN/NF2/CYFIP1/ABL1/NUMA1/MECP2/PYCARD/SYNPO/F2RL1/CDC42EP1/LIMCH1/PROX1/TENM1/RHOA
GO:0071453	cellular response to oxygen levels	149	0.315925	1.53582	0.0017392	0.0164854	NDRG1/TP53/FOS/HIPK2/ATP6V1A/SLC29A1/PDK1/ATP6AP1/TGFB1/AK4/NOP53/PPARG/VASN/ZFP36L1/P4HB/AQP1/FMN2/KCNK3/DDR2/PRKCE/EGLN1/SIRT2/SFRP1/BMP7/ATP6V0D1/HYOU1/SCN2A/PHB2/RPTOR/EGLN3
GO:0043627	response to estrogen	53	0.441591	1.77696	0.0017484	0.0165456	MMP2/SERPINB9/GBA1/KRT19/IGFBP2/MME/SFRP1/OPRK1/BCAS3/KMT2D/SRD5A1/EP300/RARA/MMP14/ARPC1B/GATA3/SLC34A2/CITED1/MDM2/WBP2
GO:0060840	artery development	96	0.361937	1.64595	0.00177611	0.0167805	NGFR/ZMIZ1/LRP1/GAA/HEY1/DLL4/AP2B1/NRP1/BMPR2/LDLR/NDST1/COMP/PRICKLE1/PLXND1/STRA6/ROBO2/SUFU/NAGLU/ADAMTS6/CHD7/SOX4/APLNR/DCTN5/LRP2/PROX1/SCN11A/COL3A1/FOXH1/MDK/SRF/NF1
GO:0006516	glycoprotein catabolic process	31	0.529156	1.91225	0.00182605	0.017123	IDS/EDEM2/MMP24-AS1-EDEM2/MAN1B1/MANBA/NAGLU/CST3/MAN1C1/HGSNAT/HPSE/FBXO27/CTSL/SGSH/GUSB
GO:0060828	regulation of canonical Wnt signaling pathway	235	0.278616	1.42419	0.00182712	0.017123	TRPM4/SULF2/DRAXIN/EMD/APC2/PTK7/CTNND2/DAB2IP/PTPRU/IGFBP2/TLE1/KREMEN1/TMEM131L/FRAT1/SEMA5A/TGFB1/CSNK1G1/ANKRD6/FZD1/FAM53B/JRK/GPRC5B/NKD2/ZNRF3/KANK1/PRICKLE1/SFRP1/MAD2L2/AMER1/HECW1/SHISA6/ADGRA2/SOX2/BTRC/SFRP4/DLX5/BAMBI/TNN/AXIN2/WNK1/SOX4/FERMT1/RSPO2/JUP/NHERF1/ZNF703/XIAP/GID8/NLE1/TPBGL/JADE1/SOX7/EGFR
GO:0014902	myotube differentiation	104	0.344765	1.56705	0.00184396	0.0172529	CYP26B1/PLEC/KCNH1/SIK1/PLD3/MYORG/SELENON/PTGFRN/SPG11/PIEZO1/DOCK5/CD53/ADAM12/NEO1/RIPOR2/HDAC4/DNER/CNTNAP1/TANC1/LARGE1/MYH9/SKI/DYRK1B/BARX2/MMP14/ADAMTS15/KLF5
GO:0019216	regulation of lipid metabolic process	260	0.270125	1.40857	0.00184819	0.0172647	H6PD/SORL1/ASXL3/MAPT/IGF1R/EEF1A2/NCOA2/SREBF2/ZBTB20/PDK1/RDH10/SIK1/PSAP/TYSND1/ALK/TGFB1/ABCG1/SCAP/ABCA3/LDLR/PPARG/ADRA2A/CLCN2/PRKCE/SIRT2/ERLIN2/PLCG2/NPC2/CRTC3/PRKD1/PPARGC1A/RNF213/PHB2/DAGLB/ABCA2/THRA/AVIL/SREBF1/RPTOR/MID1IP1/DISP3/FABP3/AGAP2/TTC39B/BSCL2/CHP1/IRS2/C3/MTMR4/PROX1/GOLM1/PLPP1/ABCD1/FMO4/CNR1/PLA2G6/ERLIN1/STAT5B/SERPINA3/SOX9/CPT1A/PIK3IP1/CHRM5/SNCA/BCL11B/WDTC1/MT…
GO:0019082	viral protein processing	32	0.52219	1.91059	0.00187584	0.0174948	FURIN/EDEM2/MMP24-AS1-EDEM2/MAN1B1/ST6GAL1/ST6GALNAC4/ST3GAL2/CANX/ST3GAL3
GO:0072001	renal system development	284	0.265348	1.37098	0.00189021	0.0176005	ODC1/SULF2/CYP26B1/APAF1/PTK7/NPNT/FRAS1/GCNT1/KIF26B/GLI2/AP2B1/GPR4/RDH10/TRAF3IP2/HS3ST3A1/GZF1/CER1/PTCH1/GLIS2/NRP1/LAMA5/VANGL2/MME/LHX1/MYO1E/AQP1/NOTCH2/ACE/WNT9B/IQGAP1/SMAD1/SULF1/PRICKLE1/SFRP1/BMP7/AMER1/PLXND1/SDC4/DCHS1/OSR1/STRA6/ROBO2/LIN28A/ADAMTS6/AP1B1/WFS1/FBN1/RARA/ZBTB16/RET/DLL1/ITGB3/SOX4/LRP2/BAG6/PROX1/SLIT2/SOX11/NLE1/RHOA/GATA3/MAGI2/CITED1/KCNJ8/SOX9/KLHL3/SGPL1/ALDH1…
GO:1900077	negative regulation of cellular response to insulin stimulus	34	0.511148	1.87938	0.00189909	0.0176549	PIP4K2C/SLC27A4/ENPP1/KANK1/PRKCB/ZNF592/GRB10/PIP4K2B/TSC2/INPP5K/GRB14/SOCS3/PIP4K2A/PTPRE
GO:0007162	negative regulation of cell adhesion	224	0.289248	1.47901	0.00191329	0.01773	TGFBI/MMP2/HSPG2/CXCL12/ERBB2/CYP1B1/PLXNA2/SCRIB/TNC/AKNA/TNR/PLXNC1/ERBB3/TNFRSF21/TMEM131L/PLXNA4/SEMA5A/TGFB1/UBASH3B/MUC1/NDFIP1/EPHB2/MAPK7/KANK1/MAD2L2/RIPOR2/BCL6/PLXNA3/PLXND1/TBCD/SDC4/PIK3R1/MAP2K5/FAM107A/NF2/ABL1/CORO2B/ACTN4/WNK1/JAM3/MMP14/PAG1/C1QTNF1/VTCN1/ZNF703/SEMA6A/CBFB
GO:0030100	regulation of endocytosis	235	0.277647	1.41924	0.00192792	0.0177804	HCK/LRP1/BTBD9/SCRIB/STON2/UNC119/C4A/APELA/ANKRD13A/CLU/AP2S1/TUB/ACTG1/CALR/ANKFY1/HIP1/EHD4/SIRPA/SYK/SCAMP5/TBC1D5/AP2A1/DGKD/PLCG2/LETMD1/RIN3/SNX33/MYO18A/PRKD1/SMPD1/SFRP4/ABL1/ABCA2/EPHA3/ACTB/DLL1/ITGB3/ITGA2/DNAJC6/CNN2/PYCARD/RAB17/RACK1/AAK1/AP2M1/LMAN2/SNAP91/F2RL1/C3/IL2RB/VAC14/INSR/APPL1/CBL/VPS28/MAGI2/SYT4/RAB4B/TSC2/CD177/SGIP1/STX1B/SNCA/SYT7/LRRTM2/NLGN1/NEU3/PACSIN2
GO:0021549	cerebellum development	96	0.360139	1.63777	0.00201292	0.0183311	TP53/CNTN1/SPTBN2/GLI2/IGF1R/GBA1/TUBA1A/CDK5R1/RERE/LHX1/FAIM2/NCSTN/ATRN/CDK5R2/NAGLU/SSTR1/NCOA1/ABAT/HERC1/ABL1/DLL1/NEUROD1/MECP2/CEND1/MYO16/OGDH/HSPA5/PROX1/NCOR2/SCN5A
GO:0006022	aminoglycan metabolic process	102	0.358928	1.62704	0.00202037	0.0183414	CHST3/CLN6/HAS1/SMPD3/GNS/HEXA/IDS/HS3ST3A1/CEMIP/CHST15/TGFB1/NDST1/CHPF/ITIH5/ST3GAL2/UST/AP2A1/ST3GAL3/B3GNT8/NAGLU/B3GAT1/B4GALT7
GO:1903530	regulation of secretion by cell	467	0.238875	1.31482	0.00202386	0.0183444	TRPM4/PCLO/VAMP2/CXCL12/LAMP1/GLUD1/SMPD3/CPLX3/ATP9A/NNAT/PFKL/RAB3A/RAB3B/ACHE/KLF7/CADPS/PTGES/RAB11FIP5/CHRNA7/CHRNA3/STXBP1/RIMS1/CSPG5/RIMS4/TGFB1/ABCG1/SYT5/SEPTIN4/PPARG/LRP5/ADRA2A/CHGA/PCSK1/ILDR1/SYN1/KCNMB4/SYK/SCAMP5/ATP13A2/NEO1/PRKCB/PRKCE/SFRP1/PLCB1/NKX6-1/SYBU/AACS/RAPGEF4/SLC4A8/CPLANE2/OPRK1/PTPN23/MYO18A/RHBDF1/SDC4/APBB1/PRKD1/UNC13B/RAB3D/SYT1/CDK5R2/CHRNA4/PRKACA/ERP29/TRH…
GO:1902904	negative regulation of supramolecular fiber organization	147	0.322894	1.57267	0.00204656	0.0185163	GSN/SPTBN2/APC2/MAP1B/FKBP4/TUBB4A/CLU/ARHGEF18/EML2/BMERB1/WASF2/SHANK1/CORO1B/TMSB10/LDLR/FHOD3/CRYAB/ADD2/SPTAN1/CAPG/CGNL1/CRACD/SSH2/KANK1/CARMIL1/SPTBN1/S1PR1/TBCD/PIK3R1/KANK4/SHANK3/FGF13/CIB1/CORO2B/MAP2/AVIL/MID1/MID1IP1
GO:0003018	vascular process in circulatory system	220	0.283425	1.44571	0.00206534	0.0185753	TRPM4/SLC2A1/MMP2/LRP1/SLC6A17/SLC29A1/PLEC/GPR4/SLC2A3/SLC27A4/TJP3/SLC24A3/ECE1/SCPEP1/SLC29A2/TGFB1/BMPR2/ATP1B2/ADRA2A/TFRC/RAMP2/ACE/DOCK5/COMP/KCNMB4/SLC7A8/ATP2B4/SLC7A1/ARHGAP35/SLC4A8/ASIC2/ABCC1/SLC1A2/P2RY2/ATP2A3/HTR1D/SLC8A2/SLC4A4/ABL1/ABCA2/SLC7A2/VSTM4/KCNMA1/LRP2/SLC6A4/F2RL1/NHERF1/SOD3/SLIT2/PLOD3/ATP1A2/HTR7/RHOA/INSR/TJP2/UTS2/KCNJ8/NTS/HTR1B/ATP1A4/LRP3/SLC7A3/AKAP12
GO:0015850	organic hydroxy compound transport	222	0.281248	1.43716	0.00209277	0.0187059	SLC44A2/SLC16A3/CXCL12/LRP1/ABCA1/TSKU/FURIN/SREBF2/VPS51/RAB3B/CLU/CHRNA7/GRAMD1B/PTCH1/ABCG1/SYT5/ABCA3/LDLR/PPARG/SPG11/ADRA2A/CHGA/AQP1/SYK/PRKCB/GPM6B/OPRK1/NPC2/RALBP1/SYT1/STRA6/RXRA/CHRNA4/ABAT/SPP1/ABCA2/SYT9/ACTB/ITGB3/SYT10/MECP2/C1QTNF1/TTC39B/SLC10A3/CHRNB2/SLC6A4/LIPG/CNR1/PLTP/ATP8B1/SNCG
GO:1900076	regulation of cellular response to insulin stimulus	57	0.413856	1.68905	0.00211456	0.0188427	SORL1/CTSD/NCOA2/PIP4K2C/SLC27A4/ENPP1/PPARG/KANK1/PRKCB/NCOA1/ZNF592/IGF2/GRB10/PIP4K2B/TSC2/INPP5K/GRB14/ADIPOR1/SORBS1/SOCS3/PIP4K2A/PTPRE
GO:0010232	vascular transport	77	0.376881	1.62622	0.00212194	0.0188505	SLC2A1/LRP1/SLC6A17/SLC29A1/SLC2A3/SLC27A4/SLC24A3/SLC29A2/ATP1B2/TFRC/SLC7A8/ATP2B4/SLC7A1/SLC4A8/ABCC1/SLC1A2/ATP2A3/SLC8A2/SLC4A4/ABCA2/SLC7A2/LRP2/NHERF1/ATP1A2/INSR/KCNJ8/ATP1A4/LRP3/SLC7A3
GO:0150104	transport across blood-brain barrier	77	0.376881	1.62622	0.00212194	0.0188505	SLC2A1/LRP1/SLC6A17/SLC29A1/SLC2A3/SLC27A4/SLC24A3/SLC29A2/ATP1B2/TFRC/SLC7A8/ATP2B4/SLC7A1/SLC4A8/ABCC1/SLC1A2/ATP2A3/SLC8A2/SLC4A4/ABCA2/SLC7A2/LRP2/NHERF1/ATP1A2/INSR/KCNJ8/ATP1A4/LRP3/SLC7A3
GO:0016048	detection of temperature stimulus	18	0.614599	1.85412	0.00214914	0.0190366	MMP24/NGFR/CXCL12/SCN9A
GO:0009612	response to mechanical stimulus	181	0.304738	1.52806	0.00215274	0.0190366	SLC2A1/MMP2/GSN/CXCL12/FOS/PLEC/MAP1B/IGF1R/TNC/RYR2/TUBA1A/NRXN2/KCNQ3/IGFBP2/DAG1/PTCH1/PIEZO1/TNFRSF8/ATP8A2/AQP1/ATAT1/NRXN1/GPI/DDR2/SCN9A/BAG3/ASIC2/LARGE1/STRA6/SHANK3/HTT/LRP11/ITGB3/ITGA2/CNN2/MMP14/JUP/ABHD12/ATP1A2/TLR5/SCN11A/KIAA0319/KCNA1/SOX9/CASP2/CD40/TXNIP/MDK/COL1A1/XPC
GO:0071692	protein localization to extracellular region	312	0.253653	1.33603	0.00214948	0.0190366	TRPM4/PCLO/VGF/ABCA1/PTPRN/GNPTAB/GLUD1/CPLX3/NNAT/PFKL/RAB3A/RAB3B/ACHE/KLF7/CER1/PTPRN2/RAB11FIP5/TGFB1/ABCG1/PPARG/LRP5/ADRA2A/CHGA/PCSK1/COMP/ATP13A2/NEO1/PRKCB/PRKCE/SFRP1/CANX/PLCB1/NKX6-1/SYBU/AACS/RAPGEF4/SLC4A8/AP1M2/PTPN23/MYO18A/RHBDF1/APBB1/UNC13B/RAB3D/PRKACA/AP1B1/ERP29/RAB11B/TRH/SLC25A22/ABAT/FBN1/EIPR1/SREBF1/NEUROD1/SOX4/LLGL1/IRS2/F2RL1/RAB3C/PDIA4/CNR1/PLA2G6/SNCG/SERGEF/TCF7L…
GO:0051494	negative regulation of cytoskeleton organization	146	0.313557	1.51967	0.00219952	0.0193618	GSN/SPTBN2/APC2/MAP1B/FKBP4/TUBB4A/ARHGEF18/EML2/BMERB1/WASF2/SHANK1/CORO1B/TMSB10/FHOD3/ADD2/SPTAN1/CAPG/CGNL1/CRACD/SSH2/KANK1/CARMIL1/SPTBN1/S1PR1/TBCD/PIK3R1/KANK4/SHANK3/FGF13/CIB1/CORO2B/MAP2/AVIL/MID1/MID1IP1
GO:0043269	regulation of monoatomic ion transport	447	0.24088	1.32602	0.00228076	0.0200162	VAMP2/CXCL12/CNTN1/RELN/HCN2/AHNAK/KCNH1/PTPN3/RYR2/KCNK12/SLN/KCNQ2/FGF14/ANK2/SIK1/KCNQ3/CEMIP/GRIN2D/CACNA2D2/NKAIN3/WNK3/SELENON/UBASH3B/STIM1/SPG11/ATP1B2/HRC/FLNA/ADRA2A/EPHB2/GRIN2B/DPP6/ACE/CLCN2/SCN3B/FXYD6/NOS1AP/CACNA1D/CAMK2B/ATP2B4/PRKCE/HECW1/KCNK10/SCN9A/OPRK1/NLGN3/CACNA1E/P2RY6/OSR1/ASIC2/PRKD1/AKAP6/SHANK3/HTT/PRKACA/WFS1/KCNC2/UTRN/RAB11B/SCN3A/SCN2A/SLC31A2/KCNA6/PDPK1/FGF13/P…
GO:0086005	ventricular cardiac muscle cell action potential	30	0.521588	1.85785	0.00229828	0.0201392	TRPM4/DSP/RYR2/ANK2/DSG2/SCN3B/NOS1AP/DSC2/SCN2B/JUP/SCN5A/KCNJ8/KCNH2/KCNJ3/PKP2
GO:1901879	regulation of protein depolymerization	79	0.377713	1.64414	0.00230815	0.0201392	GSN/MAP1A/SPTBN2/APC2/MAP1B/SLN/BMERB1/SEMA5A/WDR1/ADD2/SPTAN1/CAPG/CRACD/CARMIL1/SPTBN1/MAP1S/FGF13/CIB1/AVIL/MID1/MID1IP1/F2RL1/SPTB/WASHC2C/ADD1
GO:0040017	positive regulation of locomotion	484	0.239555	1.3174	0.00230866	0.0201392	ACVR1B/LGMN/MMP2/ACVR1/CXCL12/STAT3/GRN/SEMA4B/RELN/CYP1B1/RREB1/IGF1R/RIPOR1/NTRK3/APELA/DAB2IP/CSF1R/EMC10/ITGA5/CEMIP/MEGF8/SEMA5A/TGFB1/NRP1/BMPR2/ZNF609/ACTG1/DUOX2/IL23A/CALR/C5AR1/CD99L2/SEMA6C/FLNA/ADRA2A/AQP1/EPHB2/EPB41L4B/BCAR1/MAPRE2/APP/GPI/RIN2/DOCK5/DDR2/CARMIL1/PRKCE/SASH1/BMP7/SEMA4F/RIPOR2/GLIPR2/S1PR1/PLPP3/PLCG2/SPARC/BCAS3/SUN2/P2RY6/PIK3R1/PRKD1/ADGRA2/SEMA3C/ROR2/FAM107A/PD…
GO:0008037	cell recognition	100	0.34702	1.57639	0.00231738	0.0201849	ALDOA/VCAN/MEGF10/TNFRSF21/CDK5R1/TUB/MEGF8/SEMA5A/NRP1/B4GALT1/EPHB2/APP/FEZF2/UBAP2L/GAP43/ARHGAP35/MSN/PLXND1/OPCML/MYO18A/ROBO2/EPHA3/CNTN6/TNN/PCDHA7/CNTN2/NTM/CNR1/NRCAM/EPHB3/CNTN4/CCT7/ST6GALNAC6/CNTNAP3/CNTNAP2/NCK2
GO:0071805	potassium ion transmembrane transport	173	0.303761	1.516	0.00238463	0.0206269	SLC12A3/VAMP2/HCN2/KCNH1/KCNN1/KCNK12/KCNQ2/ANK2/SLC24A1/SLC24A3/KCNQ3/ABCB8/ATP1B2/FLNA/AQP1/ATP1A3/DPP6/NOS1AP/KCNMB4/CACNA1D/KCNK3/SLC12A7/KCNK10/OPRK1/KCNK9/LARGE1/AKAP6/SLC12A6/SLC24A2/KCNC2/KCNA6/WWP2/KCNMA1/KCNJ6/ATP1A2/GNB2/HCN1/KCNJ8/KCNA1/ATP1A4/SLC9A8/KCNH2/KCNJ3/HCN3/HCN4/KCNC1/KCNJ16/RGS4/LRRC55/SLC9A7/ANK3/SLC12A2/CCDC51/KCNAB2
GO:0072678	T cell migration	45	0.455826	1.75988	0.00244958	0.0211144	CXCL12/PLEC/CD99L2/APP/RIPOR2/MSN/S1PR1/ABL1/SPNS2/ITGB3/WNK1/PYCARD/ECM1/PIK3CD/CD99/RHOA
GO:0001508	action potential	129	0.332497	1.57931	0.00249132	0.0214424	TRPM4/HCN2/DSP/PTPN3/RYR2/GBA1/ANK2/KCNQ3/DSG2/FLNA/SCN3B/NOS1AP/KCNMB4/CACNA1D/CNTNAP1/CHRNA1/AKAP6/CHRNA4/KCNC2/SLC8A2/GRIA1/FGF13/DSC2/SCN2B/MECP2/NDP/CHRNB2/JUP/SCN5A/ATP1A2/GNA15/CNR1/YWHAH/HCN1/SCN11A/KCNJ8/KCNA1/NRCAM/CALM3/KCNH2/KCNJ3/PKP2/HCN4/CLN3/ATP2A2
GO:0048679	regulation of axon regeneration	26	0.54338	1.84852	0.00250387	0.0215184	PTPRF/GRN/IGF1R/TNR/KREMEN1/FLNA/RGMA/NEO1/SPP1/KIAA0319/RTN4R/MAP2K2
GO:0032409	regulation of transporter activity	206	0.287144	1.45345	0.00258654	0.0221305	VAMP2/RELN/AHNAK/PTPN3/RYR2/CACNG5/SLN/FGF14/ANK2/MINK1/WNK3/SHANK1/SELENON/STIM1/PPARG/ATP1B2/HRC/ADRA2A/NDFIP1/EPHB2/DAPK1/APP/SCN3B/FXYD6/NOS1AP/CACNA1D/PRKCE/HECW1/SHISA6/NLGN3/P2RY6/OSR1/CAPN1/RXRA/AKAP6/SHANK3/CNIH2/HTT/PRKACA/UTRN/FGF13/PHB2/CACNB1/ACTN4/ACTB/WWP2/SCN2B/CACNG8/CHP1/MAPK8IP2
GO:0045785	positive regulation of cell adhesion	380	0.246519	1.32528	0.00259343	0.0221568	ADGRG1/CXCL12/ZMIZ1/ZFHX3/ERBB2/NPNT/GCNT1/KIF26B/RREB1/GLI2/PLEKHA2/MEGF10/ARID1B/PTPRU/AP3B1/LAMC1/SMARCA2/ITGA5/LAMA1/IGFBP2/VIT/DAG1/MYO10/CSPG5/NRP1/PIEZO1/IL23A/CALR/FLNA/P4HB/TFRC/SMARCA4/EPB41L4B/RIN2/DOCK5/SIRPA/SYK/FLOT2/CARMIL1/PRKCE/SLC7A1/SFRP1/BMP7/BCL6/FOXO3/PLPP3/JAK1/PTPN23/SDC4/CDK6/DUSP10/SOX2/LGALS1/UTRN/PDPK1/CIB1/RARA/ABL1/AP3D1/ZBTB16/RET/ACTB/ITGB3/IGF2/ITGA2/SOX4/FERMT1/A…
GO:0021766	hippocampus development	87	0.37144	1.65003	0.00259816	0.0221646	RELN/NEFL/TSKU/IGF1R/TUBA1A/CDK5R1/DCLK2/ALK/ATAT1/FEZF2/ATP2B4/PLXNA3/CDK6/LARGE1/CDK5R2/NCOA1/NF2/SCN2A/SRD5A1/FGF13/RARA/KDM6B/NEUROD1/MECP2/PPP1R9B/OGDH/SLC32A1/PROX1/XRCC1/KCNA1/ZIC1/LEF1/NR2E1/MDK/DLX1/SRF
GO:0055094	response to lipoprotein particle	28	0.516648	1.79973	0.00261391	0.0222662	ABCA1/SMPD3/SREBF2/TGFB1/CD68/LDLR/PPARG/SYK
GO:0051546	keratinocyte migration	19	0.610311	1.89518	0.00262882	0.0223604	EPB41L4B/EPPK1/MAPRE2/LRG1/KRT16/FERMT1
GO:0060606	tube closure	92	0.353774	1.59097	0.00266007	0.0225892	CELSR1/APAF1/PTK7/MTHFR/SCRIB/GRHL3/PTCH1/TGFB1/VANGL2/FZD1/SPINT1/RGMA/PRICKLE1/SFRP1/ARHGAP35/SDC4/MED12/SUFU/PRKACA/ST14/SKI/RARA/ABL1/DVL2/LRP2/CECR2
GO:0006687	glycosphingolipid metabolic process	56	0.414237	1.67924	0.0027148	0.0228903	CLN6/HEXA/GBA1/ST8SIA2/ST6GALNAC4/ST3GAL2/B4GALNT1/FA2H/ST3GAL3/SUMF1/LARGE1/NAGLU/SMPD1/ABCA2/GM2A/NEU1/ST8SIA4
GO:0002028	regulation of sodium ion transport	76	0.385796	1.65385	0.00271464	0.0228903	CNTN1/PTPN3/FGF14/SIK1/NKAIN3/WNK3/ATP1B2/SCN3B/FXYD6/ATP2B4/PRKCE/HECW1/OSR1/UTRN/FGF13/ACTN4/SCN2B/WNK1/CHP1/NHERF1/SCN5A/ATP1A2/TESC/YWHAH/NKAIN1/CNKSR3/PRSS8/PKP2
GO:0001843	neural tube closure	91	0.355428	1.59244	0.00273697	0.0230183	CELSR1/APAF1/PTK7/MTHFR/SCRIB/GRHL3/PTCH1/TGFB1/VANGL2/FZD1/SPINT1/RGMA/PRICKLE1/SFRP1/ARHGAP35/SDC4/MED12/SUFU/PRKACA/ST14/SKI/RARA/ABL1/DVL2/LRP2/CECR2
GO:0071277	cellular response to calcium ion	78	0.388691	1.67866	0.0027537	0.023021	LGMN/FOS/KCNH1/TUBA1A/ADCY1/KCNQ3/SYT5/SLC25A23/NCSTN/IQGAP1/MEF2A/PLCG2/SYT1/SMPD1/CPNE4/SYT9/SYT10/SCN5A/SYT4/ADD1/RYR3/ITPKB/SYT2/SYT13/SYT7/NLGN1
GO:0030879	mammary gland development	114	0.338191	1.5749	0.00275411	0.023021	HK2/SLC29A1/RREB1/GLI2/SCRIB/ELF3/CSF1R/DDR1/PTCH1/LRP5/ARHGAP35/PRLR/CAPN1/CAD/NCOA1/LBH/FOXB1/BTRC/PHB2/FASN/ITGA2/PML/IRS2/ZNF703/NTN1/NCOR2/NRG3/GATA3/CSMD1/STAT5B/IGFBP5/SOX9/LEF1
GO:0071375	cellular response to peptide hormone stimulus	255	0.267524	1.38761	0.0027451	0.023021	VAMP2/FOS/STAT3/SCNN1A/CYP1B1/SORL1/CTSD/MAP1B/IGF1R/NCOA2/GHR/PIP4K2C/SLC27A4/SCNN1G/ARID1B/ENPP1/PPARG/ZFP36L1/MYO5A/BCAR1/KANK1/PRKCB/DDR2/PLCB1/NKX6-1/HSF1/JAK1/PIK3R1/PRKD1/NCOA1/PRKACA/ZNF592/FBN1/MTCL2/CYFIP1/SRD5A1/GRIA1/PDPK1/DENND4C/SREBF1/ITGB3/PRKDC/IGF2/SIK2/GRB10/PKM/IRS2/LPIN2/INSR/FOXO4/APPL1/SLC2A8/PIP4K2B/SLC25A33/STAT5B/TSC2/INPP5K/MDM2/FOXO1/GRB14/WDTC1/VWA2/SLC27A1/ADIPOR1/PR…
GO:0033619	membrane protein proteolysis	53	0.434278	1.74754	0.00277685	0.0230718	FURIN/PTPN3/DAG1/TGFB1/ADRA2A/NCSTN/RGMA/TIMP2/TMPRSS6/SNX33/MYH9/RHBDD1/RET/BACE2
GO:0008347	glial cell migration	51	0.42772	1.70008	0.00276856	0.0230718	ADGRG1/RELN/ZMIZ1/SCRIB/DAB2IP/CDK5R1/BMERB1/ATP1B2/SUN2/CDK5R2/MMP14/LAMB1/NTN1/SYNE2/COL3A1/NR2E1/SRGAP2/NF1
GO:0001841	neural tube formation	103	0.343412	1.56148	0.00277767	0.0230718	CELSR1/APAF1/PTK7/MTHFR/SCRIB/GRHL3/PTCH1/TGFB1/VANGL2/FZD1/SPINT1/RGMA/PRICKLE1/SFRP1/BMP7/ARHGAP35/SDC4/MED12/SUFU/PRKACA/ST14/SKI/RARA/ABL1/DVL2/LRP2/CECR2
GO:0009100	glycoprotein metabolic process	332	0.25148	1.33919	0.00277865	0.0230718	SULF2/CHST3/TMTC1/GNPTAB/GCNT1/GALNT2/HEXA/PRKCSH/IDS/GALNT18/HS3ST3A1/EDEM2/MMP24-AS1-EDEM2/GANAB/ST8SIA2/MAN1B1/CHST15/TMTC2/BMPR2/B4GALT1/ST6GAL1/NDST1/GALNT10/CANT1/CHPF/NCSTN/ST6GALNAC4/ST3GAL2/UST/SULF1/LARGE2/GALNT16/GALNT7/EXTL3/PLCB1/ST3GAL3/DERL3/MANBA/DDOST/ENTPD5/B3GNT8/GXYLT2/LARGE1/MAN2B1/NAGLU/FKRP/CST3/ITM2C/BMPR1B/MAN1C1/ABCA2/TRAK1/PCSK6/CHST8/B3GAT1/B4GALT7/BACE2/TET1/ST8SIA4/C…
GO:0071772	response to BMP	148	0.323811	1.57706	0.00284455	0.0234726	ACVR1/HIPK2/SORL1/SMPD3/SCUBE3/CER1/MEGF8/BMPR2/ARK2C/PPARG/FZD1/NOTCH2/SPINT1/UBE2O/COMP/RGMA/NEO1/SMAD1/SULF1/SFRP1/BMP7/TMPRSS6/ZNF423/RGMB/CRIM1/SKI/FBN1/GDF3/SFRP4/BMPR1B/ABL1/DLX5/BAMBI/NUMA1/PCSK6/VSTM2A/LRP2/XIAP/SMURF1/SOX11/GATA3/FAM83G
GO:0071773	cellular response to BMP stimulus	148	0.323811	1.57706	0.00284455	0.0234726	ACVR1/HIPK2/SORL1/SMPD3/SCUBE3/CER1/MEGF8/BMPR2/ARK2C/PPARG/FZD1/NOTCH2/SPINT1/UBE2O/COMP/RGMA/NEO1/SMAD1/SULF1/SFRP1/BMP7/TMPRSS6/ZNF423/RGMB/CRIM1/SKI/FBN1/GDF3/SFRP4/BMPR1B/ABL1/DLX5/BAMBI/NUMA1/PCSK6/VSTM2A/LRP2/XIAP/SMURF1/SOX11/GATA3/FAM83G
GO:0072583	clathrin-dependent endocytosis	46	0.45009	1.75539	0.00285446	0.0235209	AP2B1/STON2/UNC119/AP2S1/PIP5K1C/AP2A2/CANX/AP2A1/DGKD/DLL1/DNAJC6/AAK1/AP2M1/SNAP91/GPR107/MAGI2/SGIP1/NEU3/CLTA
GO:0045780	positive regulation of bone resorption	15	0.650641	1.8783	0.00288066	0.0236595	PLEKHM1/TFRC/SYK/PPARGC1B/SPP1/ITGB3/LTBP3/PRKCA
GO:0007163	establishment or maintenance of cell polarity	212	0.282308	1.44424	0.00288351	0.0236595	GSN/SAPCD2/CYP26B1/PTK7/KIF26B/MAP1B/IGF1R/SCRIB/TRAF3IP2/CORO7/LAMA1/MAP4/ARHGEF11/AQP1/WDR1/CDC42BPB/SIPA1L3/AMOTL1/FLOT2/UST/KANK1/DCTN1/PRICKLE1/MAP7/RHOBTB2/ARHGAP35/RIPOR2/PARVA/MSN/PLK1/MYO18A/MYH9/FBF1/HTT/FGF13/ABL1/ACTB/NUMA1/AMOT/MARK2/CRB1/LLGL1/JAM3/FERMT1/RACK1/NHERF1
GO:0007034	vacuolar transport	159	0.304264	1.4943	0.00300556	0.0245913	SLC30A2/GRN/LAMP1/IGF2R/LRP1/GNPTAB/SORL1/ATP6V0D2/CACNG5/VPS51/PSAP/AP3B1/CLU/CHMP3/PLEKHM1/ANKFY1/SCARB2/NDFIP1/PLEKHF2/VIPAS39/VPS13D/ATP13A2/ATP6V0D1/EPG5/PTPN23/MGRN1/TGFBRAP1/CLEC16A/VPS39/AP3D1/TRAK1/VPS18/LYST/CACNG8/GPRASP1/VPS37B/NDP/VTI1A/SMURF1/VPS13C
GO:0043254	regulation of protein-containing complex assembly	374	0.243179	1.30432	0.00300983	0.0245916	HCK/TP53/GSN/SPTBN2/ABCA1/FNIP2/CYFIP2/SORL1/MAPT/MAP1B/TPPP/FKBP4/GBA1/DAB2IP/TTBK1/TUBB4A/CLU/EML2/CDK5R1/STXBP1/EVL/TGFB1/ABCA3/HRK/NOP53/TMSB10/PIEZO1/FHOD3/CRYAB/ATAT1/TFRC/ADD2/SPTAN1/CAPG/ZNF827/CRACD/SYK/SSH2/KANK1/DCTN1/CARMIL1/PRKCE/SIRT2/BMF/ARHGEF5/KIF9/SPTBN1/MSN/HSF1/PLCG2/TBCD/TGFBRAP1/EIF4G1/PRKD1/UNC13B/KANK4/VPS39/CTTN/TRAPPC12/CYFIP1/EP300/MAVS/ABL1/MAP2/THRA/AVIL/VPS18/NUMA1/M…
GO:0014020	primary neural tube formation	97	0.354453	1.61271	0.00301668	0.0246129	CELSR1/APAF1/PTK7/MTHFR/SCRIB/GRHL3/PTCH1/TGFB1/VANGL2/FZD1/SPINT1/RGMA/PRICKLE1/SFRP1/BMP7/ARHGAP35/SDC4/MED12/SUFU/PRKACA/ST14/SKI/RARA/ABL1/DVL2/LRP2/CECR2
GO:0071674	mononuclear cell migration	126	0.332616	1.58122	0.00304969	0.0248125	TRPM4/LGMN/CXCL12/PLEC/GBA1/CSF1R/PADI2/CALR/C5AR1/CD99L2/APP/SIRPA/ARHGEF5/RIPOR2/MSN/PLCB1/S1PR1/ABL1/SPNS2/RET/ITGB3/WNK1/JAM3/PYCARD/ECM1/PIK3CD/CD99/SLIT2/RHOA/GATA3
GO:0021819	layer formation in cerebral cortex	14	0.661359	1.89393	0.00307894	0.0249473	ADGRG1/RELN/DAB2IP/CDK5R1/BMERB1/CDK5R2/COL3A1/NR2E1
GO:0001763	morphogenesis of a branching structure	173	0.300416	1.49931	0.00307917	0.0249473	CELSR1/ACVR1/NPNT/GLI2/DLL4/TNC/RDH10/HS3ST3A1/GZF1/DDR1/LAMA1/RERE/DAG1/PTCH1/NRP1/LAMA5/LRP5/LHX1/WNT9B/SPINT1/SULF1/SFRP1/BMP7/TIE1/PLXND1/BCL11A/DCHS1/ST14/SEMA3C/BTRC/FGF13/PHB2/ABL1/MECP2/MMP14/PML/RSPO2/PROX1/SLIT2/RBM15/CSMD1/CITED1/ESRP2/SOX9/LEF1/COL4A1/MDK/SRF
GO:0043244	regulation of protein-containing complex disassembly	114	0.335635	1.56299	0.00308681	0.0249743	GSN/MAP1A/SPTBN2/APC2/MAP1B/IGF1R/SLN/GBA1/FYCO1/BMERB1/SEMA5A/TECPR1/WDR1/ADD2/SPTAN1/CAPG/CRACD/CARMIL1/SPTBN1/MAP1S/CLEC16A/FGF13/CIB1/AVIL/MID1/WNK1/MID1IP1/F2RL1/UPF1/INSR/SPTB/UBQLN4/SMCR8/WASHC2C/ADD1
GO:0046847	filopodium assembly	65	0.408946	1.72868	0.0031023	0.0250568	FGD1/AGRN/PALM/MYO10/NRP1/TENM2/S1PR2/EPHB2/GAP43/RIPOR2/TTYH1/PIK3R1/ZMYND8/FMNL3/DPYSL3/PPP1R9B/RAB17/TENM1/FGD4/DOCK11/PPP1R16B/SRF/SRGAP2/NLGN1/DMTN/MYO3B/CLN3/DNM3
GO:1903779	regulation of cardiac conduction	22	0.556403	1.82396	0.00313917	0.0252921	TRPM4/RYR2/ANK2/ATP2B4/ATP2A3/PRKACA/SLC8A2/ATP2B2/EHD3/CORIN
GO:0010874	regulation of cholesterol efflux	30	0.514935	1.83416	0.00315525	0.0253864	LRP1/ABCA1/SREBF2/PTCH1/ABCG1/ABCA3/PPARG/RXRA/ABCA2/TTC39B/PLTP
GO:1903651	positive regulation of cytoplasmic transport	15	0.645132	1.86239	0.00321395	0.0257516	SORL1/MSN/PTPN23/NF2/MAP2/EIPR1/MECP2/VPS11
GO:0007616	long-term memory	35	0.476303	1.77087	0.00321031	0.0257516	RELN/BTBD9/ADCY1/SHANK1/LDLR/LRRN4/CAMK4/RASGRF1/CPEB3/GRIA1/MECP2
GO:0001501	skeletal system development	438	0.235456	1.29104	0.00322105	0.0257728	TGFBI/MMP2/TP53/SULF2/TSKU/CYP26B1/VCAN/SH3PXD2B/SLC38A10/GLI2/SMPD3/GHR/HEXA/ACAN/RDH10/ATP6AP1/PTHLH/COL18A1/CER1/NCAN/MEGF8/TRPS1/TGFB1/LAMA5/BMPR2/FREM1/KIAA1217/CREB3L2/LRP5/AKAP13/MAPK11/LHX1/NOTCH2/NDST1/ETS2/WNT9B/COMP/FOSL2/SMAD1/BMP1/SULF1/DDR2/SFRP1/BMP7/GLG1/AMER1/PAX5/DCHS1/OSR1/MED12/LARGE1/PPARGC1B/MEF2D/TRAPPC2/ANKRD11/RAI1/IFT140/SKI/FBN1/GDF3/SRD5A1/SFRP4/BMPR1B/RARA/BNC2/DLX5/T…
GO:0032232	negative regulation of actin filament bundle assembly	29	0.517203	1.83308	0.00324732	0.0258829	ARHGEF18/WASF2/SHANK1/CGNL1/S1PR1/PIK3R1/SHANK3/CORO2B/DLC1/INPP5K/ARHGAP28/PFN1/PHLDB2/RHPN2
GO:0015837	amine transport	86	0.370631	1.64805	0.00328381	0.0260951	SLC44A2/SLC43A2/CXCL12/RAB3B/CHRNA7/CHRNA3/STXBP1/SYT5/ADRA2A/CHGA/TH/PRKCB/OPRK1/SYT1/CHRNA4/TRH/ABAT/SYT9/SYT10/CHRNB2/ATP1A2/CNR1/SNCG/SYT4/HTR1B/SYT2/SNCA/SYT13/PINK1/SYT7
GO:0042445	hormone metabolic process	166	0.296432	1.46937	0.00330319	0.0262131	H6PD/DIO3/CYP26B1/FURIN/CYP1B1/IGF1R/CTSB/GHR/RDH10/ECE1/SCPEP1/PCSK1N/DUOX2/CYP1A1/MME/P4HB/PCSK1/ACE/CLCN2/RDH13/HSD17B8/NAGLU/DHRS2/SPP1/SRD5A1/PCSK6/CHST8/BACE2/DHRS11/GATA3/PAPSS2/TCF7L2/RDH12/PCSK2/STAT5B/RETSAT/CTSL/SGPL1/ALDH1A2/CORIN/CRABP2
GO:0003206	cardiac chamber morphogenesis	114	0.333659	1.55379	0.00334559	0.0264771	ACVR1/TP53/HEY1/DSP/DLL4/RYR2/SLIT3/TGFB1/NRP1/BMPR2/FZD1/NOTCH2/EGLN1/BMP7/PARVA/ROBO2/NAGLU/SEMA3C/MYH7/CHD7/SOX4/PPP1R13L/APLNR/LRP2/PROX1/SLIT2/SOX11/GATA3/RBM15/NRP2/FOXH1/MDM2/SRF/PKP2/HES1/ADPRHL1/TEK/TGFB2/FGFR2/MEF2C/SMARCD3/OVOL2/HEY2
GO:0001736	establishment of planar polarity	68	0.395145	1.67395	0.00337075	0.0266037	CELSR1/SAPCD2/PTK7/CELSR2/GRHL3/ANKRD6/VANGL2/FZD1/WDR1/PRICKLE2/WNT9B/ZNRF3/PRICKLE1/SFRP1/MED12/ABL1/DVL2/SMURF1/RHOA
GO:0007164	establishment of tissue polarity	68	0.395145	1.67395	0.00337075	0.0266037	CELSR1/SAPCD2/PTK7/CELSR2/GRHL3/ANKRD6/VANGL2/FZD1/WDR1/PRICKLE2/WNT9B/ZNRF3/PRICKLE1/SFRP1/MED12/ABL1/DVL2/SMURF1/RHOA
GO:1903510	mucopolysaccharide metabolic process	80	0.375082	1.64219	0.00341118	0.0268497	CHST3/HAS1/SMPD3/GNS/HEXA/IDS/CEMIP/CHST15/TGFB1/NDST1/CHPF/ITIH5/ST3GAL2/UST/AP2A1/ST3GAL3/NAGLU
GO:0015833	peptide transport	214	0.277449	1.42062	0.00342569	0.026891	TRPM4/PCLO/VGF/ABCA1/PTPRN/GLUD1/SMPD3/CPLX3/NNAT/PFKL/RAB3A/KLF7/PTPRN2/RAB11FIP5/EXOC3L1/ABCB8/LRP5/ADRA2A/CHGA/AQP1/ILDR1/PRKCB/PRKCE/SFRP1/ABCB9/PLCB1/NKX6-1/SYBU/AACS/RAPGEF4/PRKD1/PRKACA/RAB11B/TRH/SLC25A22/ABAT/EIPR1/SREBF1/NEUROD1/CHD7/SOX4
GO:1903532	positive regulation of secretion by cell	237	0.274325	1.40304	0.00343176	0.0268944	TRPM4/CXCL12/LAMP1/GLUD1/SMPD3/NNAT/RAB3A/ACHE/CADPS/PTGES/STXBP1/TGFB1/ABCG1/PPARG/PCSK1/ILDR1/SYK/SCAMP5/ATP13A2/PRKCB/PRKCE/PLCB1/NKX6-1/SYBU/AACS/RAPGEF4/SLC4A8/OPRK1/PTPN23/MYO18A/SDC4/APBB1/PRKD1/UNC13B/RAB3D/SYT1/CDK5R2/PRKACA/TRH/ABAT/SPP1/GAB2/SYT10/SOX4/C1QTNF1/CHRNB2/SLC6A4/IRS2/F2RL1
GO:0032869	cellular response to insulin stimulus	174	0.285548	1.42086	0.00349145	0.0271926	VAMP2/SORL1/CTSD/IGF1R/NCOA2/GHR/PIP4K2C/SLC27A4/ENPP1/PPARG/ZFP36L1/MYO5A/BCAR1/KANK1/PRKCB/PIK3R1/NCOA1/ZNF592/MTCL2/CYFIP1/SRD5A1/PDPK1/DENND4C/SREBF1/PRKDC/IGF2/SIK2/GRB10/PKM/IRS2/LPIN2/INSR/FOXO4/APPL1/SLC2A8/PIP4K2B/SLC25A33/TSC2/INPP5K/FOXO1/GRB14/WDTC1/VWA2/SLC27A1/ADIPOR1/SORBS1/GRB2/CPEB2/CEACAM1/SOCS3/FER/PIP4K2A/AKT2/PTPRE/RAB13/INHBB/MAPK3/PTPN1/HDAC5/GPLD1/ZNF106/PDE3B/YWHAG/STAT1/…
GO:0030213	hyaluronan biosynthetic process	13	0.676416	1.89723	0.00351315	0.0272652	HAS1/SMPD3/CEMIP/TGFB1/AP2A1
GO:1900273	positive regulation of long-term synaptic potentiation	21	0.578942	1.87281	0.00358017	0.0276357	LGMN/RELN/ADCY1/CHRNA7/MME/EPHB2/APP/SHANK3
GO:0010996	response to auditory stimulus	24	0.544315	1.83012	0.00358726	0.0276357	NRXN2/KCNQ3/ATP8A2/NRXN1/STRA6/SHANK3/HTT/ABHD12/ATP1A2/SCN11A/KIAA0319/MDK/XPC/CNTNAP2/KCNC1/ATOH7/UCN
GO:0055075	potassium ion homeostasis	26	0.533109	1.81358	0.00358726	0.0276357	SLC12A3/ATP6V1B1/ATP1B2/ATP1A3/SLC12A7/SLC12A6/WNK1/KCNMA1/ATP1A2/KLHL3/ATP1A4/KCNH2
GO:0003007	heart morphogenesis	236	0.27244	1.39948	0.00358205	0.0276357	ACVR1/TP53/ZMIZ1/GAA/COL5A1/HEY1/DSP/DLL4/RYR2/SLIT3/DAG1/MEGF8/PTCH1/TGFB1/NRP1/BMPR2/VANGL2/FZD1/FLNA/NOTCH2/TH/PRICKLE1/EGLN1/BMP7/PARVA/S1PR1/CPLANE2/PLXND1/DCHS1/CCDC103/ROBO2/SUFU/NAGLU/SEMA3C/MYH7/DLL1/CHD7/AXIN2/DVL2/SOX4/PPP1R13L/NDRG4/CERT1/MICAL2/APLNR/LRP2/PROX1/SLIT2/BBS5/SOX11/INSR/RBM20/GATA3/RBM15/DLC1/KCNJ8/NRP2/SOX9/ALDH1A2/FOXH1/MDM2/OLFM1/SRF
GO:0042698	ovulation cycle	60	0.401379	1.67825	0.00364386	0.0279604	MMP2/PTPRN/CYP1B1/IGF1R/SLIT3/TYRO3/CHRNA7/A2M/CA12/OPRK1/ROBO2/NCOA1/BMPR1B/GPR149/SLIT2/NCOR2/STAT5B/CASP2/SGPL1/MDK/SCAPER
GO:0097091	synaptic vesicle clustering	16	0.637883	1.8814	0.00365233	0.0279883	PCLO/RAB3A/BSN/SYN2/SYN1/PCDH17/SYNDIG1/NLGN1/CDH2/NLGN2/BRSK2
GO:0007566	embryo implantation	49	0.430022	1.70359	0.00373668	0.0285216	ACVR1B/MMP2/HSPG2/FKBP4/APELA/DDR1/INTS1/CALR/PRLR/SPP1/ITGB3/TRO
GO:0051235	maintenance of location	286	0.259219	1.35303	0.00374512	0.0285486	GSN/PLCD1/ABCA1/HK2/GAA/SORL1/RYR2/SREBF2/HEXA/GBA1/ANK2/PLCB3/CER1/CEMIP/OS9/CHCHD10/ENPP1/SELENON/ABCG1/UBASH3B/SLC25A23/TMSB10/PPARG/CALR/HRC/FLNA/ZFYVE1/FTH1/VPS13D/B4GALNT1/PRKCE/PLCB1/ITPR3/PLCG2/SUN2/P2RY6/NPC2/PRKD1/SUFU/AKAP6/NAGLU/HTT/PRKACA/FBN1/RNF213/PDPK1/ABL1/GM2A/SREBF1/TPCN1/ITGB3/CHD7/CRY2/PLCG1/VSTM2A/APLNR/TTC39B/PML/BSCL2/KDELR1/HSPA5/C3/VPS13C/ATP1A2/PDE4D/CTNND1/ARHGAP21/GP…
GO:0038127	ERBB signaling pathway	110	0.335851	1.55401	0.00376422	0.0286565	LGMN/ERBB2/PTPN3/DAB2IP/ERBB3/MVB12B/TGFB1/CBLC/BCAR1/HIP1/IQGAP1/PRICKLE1/DGKD/FAM83B/RHBDF1/PDPK1/ABL1/SHKBP1/PLCG1/EGFR/NRG3/EFEMP1/PDE6G/CBL/PTPN18/SHC3/SOX9/NEU3/PTPRJ/GPRC5A/ZFYVE28/PLAUR/GRB2/NCK2/CEACAM1/GAREM1/FER
GO:0001838	embryonic epithelial tube formation	121	0.325797	1.53584	0.00377845	0.0286965	CELSR1/APAF1/PTK7/MTHFR/SCRIB/GRHL3/PTCH1/TGFB1/VANGL2/FZD1/WNT9B/SPINT1/RGMA/PRICKLE1/SFRP1/BMP7/ARHGAP35/SDC4/OSR1/MED12/SUFU/PRKACA/ST14/SKI/RARA/ABL1/RET/DVL2/LRP2/CECR2
GO:0060343	trabecula formation	22	0.549795	1.8023	0.00380272	0.0288361	MMP2/HEY1/EGLN1/SFRP1/PPARGC1B/FBN2/SRF/COL1A1/TEK/OVOL2/HEY2
GO:0032412	regulation of monoatomic ion transmembrane transporter activity	187	0.291279	1.46658	0.0038361	0.0289002	VAMP2/RELN/AHNAK/PTPN3/RYR2/CACNG5/SLN/FGF14/ANK2/MINK1/WNK3/SHANK1/SELENON/STIM1/ATP1B2/HRC/ADRA2A/EPHB2/DAPK1/APP/SCN3B/FXYD6/NOS1AP/CACNA1D/PRKCE/HECW1/SHISA6/NLGN3/P2RY6/OSR1/CAPN1/AKAP6/SHANK3/CNIH2/HTT/PRKACA/UTRN/FGF13/PHB2/CACNB1/ACTN4/WWP2/SCN2B/CACNG8/CHP1/MAPK8IP2
GO:0006509	membrane protein ectodomain proteolysis	39	0.463149	1.74043	0.00386002	0.0289879	FURIN/PTPN3/DAG1/ADRA2A/NCSTN/RGMA/TIMP2/SNX33/MYH9/BACE2
GO:0071867	response to monoamine	70	0.38412	1.6373	0.00386772	0.0289879	GNG2/RYR2/GNAO1/PALM/ALK/FLNA/NCSTN/ATP2B4/SIRT2/FCSK/PRKD1/NSG2/HTR1D/PRKACA/APLP1/SRD5A1/ABL1/NHERF1/NSG1/HTR7/GNA15/RGS8/GNAS/HTR1B/CHRM5/SNCA/ADCY5/HCN3/CHRM4/RGS4
GO:0071869	response to catecholamine	70	0.38412	1.6373	0.00386772	0.0289879	GNG2/RYR2/GNAO1/PALM/ALK/FLNA/NCSTN/ATP2B4/SIRT2/FCSK/PRKD1/NSG2/HTR1D/PRKACA/APLP1/SRD5A1/ABL1/NHERF1/NSG1/HTR7/GNA15/RGS8/GNAS/HTR1B/CHRM5/SNCA/ADCY5/HCN3/CHRM4/RGS4
GO:0007215	glutamate receptor signaling pathway	44	0.464568	1.78266	0.00388687	0.0290564	GRIN2D/CDK5R1/GRIN2B/GRM4/GRIK4/APP/NCSTN/PLCB1/SHANK3/SSTR1/GRIK5/GRIA1/DAGLA/GRIK1/GRIA4
GO:0051156	glucose 6-phosphate metabolic process	23	0.553854	1.84172	0.00390481	0.0291529	TP53/H6PD/HK2/GPI/PGAM1/PGLS/PGD/RPTOR/G6PC3
GO:0015872	dopamine transport	45	0.446	1.72194	0.00394445	0.029411	CXCL12/RAB3B/SYT5/PRKCB/OPRK1/SYT1/CHRNA4/ABAT/SYT9/SYT10/CHRNB2/CNR1/SNCG/SYT4/HTR1B/SYT2/CHRM5/SNCA/SYT13/PINK1/SYT7
GO:0002274	myeloid leukocyte activation	156	0.296982	1.45381	0.00395695	0.0294285	NDRG1/VAMP2/GRN/MAPT/TRAF3IP2/TTBK1/LRFN5/CLU/STXBP1/CEBPA/LDLR/C5AR1/CHGA/NOTCH2/APP/SYK/PRKCE/CAMK4/KMT2E/PLCG2/MYO18A/CRTC3/TMEM229B/NAGLU/DHRS2/PDPK1/GAB2/PYCARD/BATF2/PIK3CD/F2RL1/ITGB6/CNR1/GPR137B/CBL/IFI35/HAVCR1/SCN11A/KCNJ8/CD177/SNCA/FOXP1/PLA2G2A/CPLX2/MIF/PTPN6
GO:0071241	cellular response to inorganic substance	190	0.279647	1.41585	0.00395254	0.0294285	SLC12A3/LGMN/FOS/KCNH1/SMPD3/TUBA1A/ADCY1/CER1/KCNQ3/MAP1LC3A/CEBPA/SYT5/SLC25A23/CALR/CYP1A1/AQP1/TH/NCSTN/IQGAP1/ATP13A2/KCNK3/MTR/MEF2A/HSF1/PLCG2/SYT1/SMPD1/KCNC2/CPNE4/NQO1/SYT9/SYT10/MECP2/SCN5A/EGFR/SPIDR/SYT4/ADD1/RYR3/KCNA1/EIF2AK3/ITPKB/CDH1/SYT2/GLRA2/HMOX1/SNCA/FOXO1/SYT13/SYT7/NLGN1
GO:0051261	protein depolymerization	106	0.334003	1.52912	0.00406778	0.0300601	GSN/MAP1A/SPTBN2/APC2/MAP1B/SLN/STMN3/BMERB1/SEMA5A/MICAL3/WDR1/ADD2/SPTAN1/CAPG/CRACD/CARMIL1/SPTBN1/MAP1S/NCKAP5/FGF13/CIB1/AVIL/MID1/MID1IP1/DNAJC6/MICAL2/PPP1R9B/F2RL1
GO:1904646	cellular response to amyloid-beta	34	0.485432	1.78482	0.00413282	0.0305019	NGFR/LGMN/LRP1/IGF1R/ATP1A3/EPHB2/APP/ABCC1/CACNB1
GO:0032526	response to retinoic acid	95	0.341372	1.55418	0.00415107	0.0305976	MMP2/IGF2R/ABCA1/CYP26B1/PTK7/TNC/BRINP2/IGFBP2/PTCH1/FZD10/AQP1/TFRC/WNT9B/TIE1/OSR1/RXRA/NCOA1/PHB2/RARA/EPHA3/SREBF1/RET/SLC10A3/SLC6A4/BRINP3/TESC/ASCL1/SOX9/ALDH1A2/CDKN2D/COL1A1
GO:0035249	synaptic transmission, glutamatergic	97	0.347071	1.57912	0.00416633	0.0306711	RELN/CACNG5/CLCN3/TNR/GRIN2D/STXBP1/UNC13A/GRIN2B/GRM4/GRIK4/NRXN1/NLGN3/UNC13B/SYT1/SHANK3/ROR2/GRIK5/GRIA1/CACNG8/CLSTN3/MAPK8IP2/GRIK1/ATP1A2/CNR1/GRIA4/NAPA/KCNJ8/CDHR3/TSHZ3/HTR1B/NF1/NLGN1/IQSEC2/CLN3/CDH2/MEF2C/NTRK1/HDAC6/NLGN2/HTR2A
GO:0051965	positive regulation of synapse assembly	57	0.394157	1.60865	0.00419057	0.0308105	CLSTN1/ST8SIA2/AGRN/GPRASP3/EPHB2/NRXN1/CLSTN2/NLGN3/ASIC2/CUX2/CLSTN3/SEMA4A/SYNDIG1/LRRTM3/EPHB3/LRRTM2/LRRC24/NLGN1/ADGRB3/NTRK1/FLRT2/NLGN2/SEMA4D/THBS2/LRRC4B/AMIGO2/PTPRD/ADGRB1/NTRK2/CBLN1/SLITRK1/LINGO2/SRPX2/DLG5
GO:0010885	regulation of cholesterol storage	15	0.632674	1.82643	0.00430906	0.0315219	ABCA1/SREBF2/ABCG1/PPARG/TTC39B
GO:0002790	peptide secretion	202	0.280885	1.42716	0.00433622	0.0316408	TRPM4/PCLO/VGF/ABCA1/PTPRN/GLUD1/SMPD3/CPLX3/NNAT/PFKL/RAB3A/KLF7/PTPRN2/RAB11FIP5/EXOC3L1/LRP5/ADRA2A/CHGA/AQP1/ILDR1/PRKCB/PRKCE/SFRP1/PLCB1/NKX6-1/SYBU/AACS/RAPGEF4/PRKD1/PRKACA/RAB11B/TRH/SLC25A22/ABAT/EIPR1/SREBF1/NEUROD1/CHD7/SOX4
GO:0006493	protein O-linked glycosylation	95	0.340353	1.54954	0.00442105	0.0320982	TMTC1/GCNT1/GALNT2/GALNT18/TMTC2/ST6GAL1/GALNT10/ST6GALNAC4/ST3GAL2/LARGE2/GALNT16/GALNT7/ST3GAL3/B3GNT8/GXYLT2/LARGE1/FKRP/TRAK1/TET1/PLOD3/POFUT1/SLC35C1/TET3/MGAT5B/GALNT11/TET2/XXYLT1/GALNT9/TMTC4
GO:0019226	transmission of nerve impulse	52	0.404514	1.62473	0.00463618	0.0334925	PLEC/CACNG5/GBA1/TNR/KCNQ3/KCNMB4/CNTNAP1/S1PR1/CHRNA1/GRIA1/ITGA2/JAM3/CACNG8/HCN1/SCN11A/KCNJ8/KCNA1/NRCAM/CHRM5
GO:0014014	negative regulation of gliogenesis	35	0.465731	1.73157	0.00467189	0.0336667	TP53/LDLR/SIRT2/NKX6-1/LIN28A/DUSP10/NF2/SKI/MECP2/SOX11/DICER1/GPR37L1/NR2E1/DLX1/NKX6-2/NF1/HES1/DLX2
GO:1902305	regulation of sodium ion transmembrane transport	52	0.404157	1.6233	0.00469524	0.0337929	PTPN3/FGF14/WNK3/ATP1B2/SCN3B/FXYD6/ATP2B4/PRKCE/HECW1/OSR1/UTRN/FGF13/ACTN4/SCN2B/WNK1/CHP1/SCN5A/ATP1A2/TESC/YWHAH
GO:0050731	positive regulation of peptidyl-tyrosine phosphorylation	122	0.318275	1.50253	0.00472379	0.0339142	ACVR1/TP53/RELN/GHR/UNC119/CSF1R/ITGA5/ERBB3/TGFB1/NRP1/IL23A/ADRA2A/ACE/GPRC5B/EHD4/SYK/HSF1/PLPP3/PLCG2
GO:0048512	circadian behavior	35	0.464617	1.72742	0.00477629	0.0342488	TP53/ZFHX3/BTBD9/NCOA2/TH/C3orf70/NAGLU/CHRNB2/HCRTR2
GO:0050891	multicellular organismal-level water homeostasis	22	0.539267	1.76779	0.00482357	0.0344609	SCNN1A/MYO5B/ATP6V1B1/SCNN1G/AQP1/PRKACA/WFS1
GO:0060070	canonical Wnt signaling pathway	286	0.256441	1.33853	0.0048237	0.0344609	TRPM4/SULF2/DRAXIN/EMD/APC2/PTK7/CTNND2/DAB2IP/PTPRU/IGFBP2/TLE1/KREMEN1/TMEM131L/FRAT1/SEMA5A/FZD10/TGFB1/CSNK1G1/ANKRD6/FZD1/FAM53B/LRP5/JRK/GPRC5B/NKD2/WNT9B/ZNRF3/FRAT2/KANK1/PRICKLE1/SFRP1/MAD2L2/AMER1/HECW1/SHISA6/ADGRA2/SOX2/DIXDC1/BTRC/SFRP4/DLX5/BAMBI/TNN/AXIN2/WNK1/DVL2/SOX4/FERMT1/NDP/RSPO2/JUP/NHERF1/ZNF703/XIAP/GID8/NLE1/TPBGL/BCL9L/JADE1/SOX7/EGFR/GATA3/CTNND1/TCF7L2/TNKS/SOX9/LEF1/…
GO:0036294	cellular response to decreased oxygen levels	136	0.311642	1.49824	0.00488954	0.0348455	NDRG1/TP53/FOS/HIPK2/SLC29A1/PDK1/TGFB1/AK4/NOP53/PPARG/VASN/ZFP36L1/P4HB/AQP1/FMN2/KCNK3/DDR2/PRKCE/EGLN1/SIRT2/SFRP1/BMP7/HYOU1/SCN2A/PHB2/RPTOR/EGLN3
GO:1903305	regulation of regulated secretory pathway	109	0.321915	1.48754	0.00488798	0.0348455	LAMP1/RAB3A/STXBP1/RIMS1/CSPG5/RIMS4/SYT5/ADRA2A/SYN1/SYK/SCAMP5/PRKCB/SLC4A8/RAB3D/SYT1/CDK5R2/PDPK1/SYT9/VPS18/GAB2/SYT10/SV2C/F2RL1/SYT4/SYP/CD177/HTR1B/BAIAP3/SYT2/SYT13/SYT7/NLGN1/CBARP/ATP2A2/GIT1/CEACAM1/FER/FES/REST/RPH3AL/PPFIA2/SYT11/STXBP2/ITGB2/SEPTIN5/SYT17/RAB27A/BCR
GO:0110053	regulation of actin filament organization	245	0.270528	1.40122	0.00494975	0.0351881	HCK/GSN/CXCL12/SPTBN2/CYFIP2/MAGEL2/ARHGEF18/EVL/WASF2/SHANK1/SEMA5A/NRP1/ACTG1/CORO1B/TMSB10/FHOD3/FLNA/WDR1/PPM1E/ADD2/SPTAN1/CAPG/CGNL1/CRACD/SSH2/KANK1/CARMIL1/PRKCE/SFRP1/ARHGEF5/ARHGAP35/SPTBN1/S1PR1/CARMIL3/SDC4/PIK3R1/KANK4/SHANK3/CTTN/NF2/CYFIP1/ABL1/CORO2B/AVIL/PYCARD/SYNPO/F2RL1/CDC42EP1/LIMCH1/SLIT2/TENM1/RHOA/SPTB/DLC1/WASHC2C/ADD1/CDC42EP2/INPP5K/SSH1/ARHGAP28/ABI2/PFN1/DMTN/GRB2/NC…
GO:0002573	myeloid leukocyte differentiation	180	0.283708	1.41743	0.00502105	0.0356513	FOS/GBA1/ATP6AP1/CSF1R/AP3B1/CEBPA/TGFB1/PDE1B/UBASH3B/PPARG/IL23A/ZFP36L1/NDFIP1/NOTCH2/TFRC/APP/GPR137/FOSL2/CAMK4/SFRP1/HSF1/CDK6/PIK3R1/LARGE1/MYH9/NAGLU/PPARGC1B/DHRS2/ROR2/THOC5/FBN1/RARA/RPTOR/FASN/GAB2/CALCR/TCTA/NDP/BATF2/PIK3CD/F2RL1/ITGB6/ZBTB46/TESC/GATA3/GPR137B
GO:0016042	lipid catabolic process	255	0.260373	1.35052	0.00503707	0.0356777	PLCD4/PLCD1/CYP26B1/CYP1B1/GPCPD1/SORL1/PRDX6/SMPD3/HEXA/GBA1/SLC27A4/PLCB3/TYSND1/PHYH/PNPLA6/ALK/PLBD2/PLA2G4F/STS/LDLR/ADRA2A/CPT2/PRKCE/SIRT2/PLCB1/PLCG2/HADHA/ACOXL/CRTC3/ETFB/NAGLU/SMPD1/NCEH1/SPP1/SRD5A1/DAGLB/THRA/NUDT7/GM2A/NEU1/PLD2/PLCG1/DAGLA/BSCL2/SMPDL3B/IRS2/ABHD12/LIPG/LPIN2/ACOT7/ABCD1/CNR1/PLA2G6/PLCXD3/CRAT/YWHAH/ABHD15/ABHD2/GALC/CPT1A/SGPL1/ECH1/ACAD10/NEU3/ABHD6/ACAA1/PLA2G2…
GO:0042596	fear response	38	0.459148	1.72529	0.00505335	0.0357494	NPAS2/ADRA2A/EPHB2/EIF4G1/LARGE1/MECP2/LYPD1/MAPK8IP2/ATP1A2/NR2E1/MDK/PRKAR1B/RAG1/MEF2C/BCL2/BRINP1/UCN
GO:0071407	cellular response to organic cyclic compound	455	0.231098	1.27161	0.0050784	0.0358828	TRPM4/MMP2/ZMIZ1/SCNN1A/ABCA1/GNG2/HCN2/CYP1B1/IGF1R/TNC/RYR2/FKBP4/SCNN1G/PADI2/ADCY1/GNAO1/PALM/DAG1/GRAMD1B/CEBPA/PTCH1/ALK/SELENON/ADCY2/PLA2G4F/CALR/CYP1A1/FLNA/ZFP36L1/AQP1/ATP1A3/SMARCA4/ACE/NCSTN/SMAD1/ATP2B4/SIRT2/SFRP1/RAPGEF1/MSN/PLCB1/HSF1/EPG5/KMT2D/P2RY6/FBXO32/PRKD1/RXRA/CARM1/SLC1A2/AKAP6/NAGLU/P2RY2/NR3C2/SSTR1/PPARGC1B/NSG2/HTR1D/PRKACA/LBH/APLP1/FAM107A/SPP1/SRD5A1/GRIA1/BTRC/E…
GO:0090090	negative regulation of canonical Wnt signaling pathway	125	0.314576	1.49806	0.00513966	0.0362715	DRAXIN/EMD/APC2/DAB2IP/PTPRU/IGFBP2/TLE1/KREMEN1/TMEM131L/ANKRD6/FZD1/NKD2/ZNRF3/PRICKLE1/SFRP1/MAD2L2/AMER1/HECW1/SHISA6/SOX2/SFRP4/TNN/AXIN2/FERMT1/NHERF1/TPBGL/JADE1/CTNND1/TCF7L2/SOX9/CHD8/AMER2/MDK/FOXO1
GO:0098719	sodium ion import across plasma membrane	19	0.591593	1.83705	0.00518296	0.0365326	TRPM4/SCNN1A/HCN2/SCNN1G
GO:0086012	membrane depolarization during cardiac muscle cell action potential	20	0.572815	1.8223	0.00523992	0.0368446	TRPM4/HCN2/ANK2/SCN3B/CACNA1D/SCN2B/SCN5A/ATP1A2/HCN4/ANK3/CACNA2D1/CACNA1C
GO:0001574	ganglioside biosynthetic process	16	0.619634	1.82757	0.00525695	0.0368749	ST8SIA2/ST6GALNAC4/ST3GAL2/B4GALNT1/ST3GAL3/ST8SIA4/ST6GALNAC6/ST8SIA3
GO:0061298	retina vasculature development in camera-type eye	19	0.588808	1.82841	0.0052836	0.0369724	CYP1B1/LAMA1/NRP1/BMPR2/LRP5/LARGE1/VSTM4/NDP/COL4A1/RHOJ
GO:0086002	cardiac muscle cell action potential involved in contraction	47	0.422603	1.66656	0.00536505	0.0374521	TRPM4/DSP/RYR2/ANK2/DSG2/FLNA/SCN3B/NOS1AP/CACNA1D/DSC2/SCN2B/JUP/SCN5A/KCNJ8/KCNH2/KCNJ3/PKP2
GO:0002934	desmosome organization	10	0.721214	1.82824	0.00539123	0.0374903	DSP/DSG2/GRHL1/JUP/PKP2/PERP/PRKCA
GO:0031111	negative regulation of microtubule polymerization or depolymerization	37	0.475822	1.7804	0.00540838	0.0375288	APC2/MAP1B/FKBP4/TUBB4A/EML2/BMERB1/TBCD/FGF13/CIB1/MAP2/MID1/MID1IP1
GO:0071871	response to epinephrine	11	0.689597	1.81336	0.00541867	0.0375552	RYR2/ATP2B4/SIRT2/PRKACA/SRD5A1/ABL1/SNCA
GO:0090288	negative regulation of cellular response to growth factor stimulus	91	0.342149	1.53295	0.00543348	0.0376129	NGFR/SULF2/HIPK2/SORL1/DAB2IP/CER1/PPARG/FZD1/SULF1/ATP2B4/SFRP1/TMPRSS6/CRIM1/ADGRA2/SKI/FBN1/GDF3/ABL1/BAMBI/LRP2/SEMA6A/SLIT2/SMURF1/GATA3
GO:0021761	limbic system development	113	0.325526	1.51405	0.00549113	0.0379667	RELN/NEFL/TSKU/IGF1R/TUBA1A/CDK5R1/DCLK2/ALK/NRP1/ATAT1/FEZF2/ATP2B4/PLXNA3/OTP/CDK6/LARGE1/CDK5R2/NCOA1/FOXB1/NF2/SCN2A/SRD5A1/FGF13/RARA/KDM6B/NEUROD1/MECP2/PPP1R9B/OGDH/SLC32A1/PROX1/ATP1A2/XRCC1/NRP2/KCNA1/ZIC1/LEF1/NR2E1/MDK/DLX1/SRF/NF1
GO:0071404	cellular response to low-density lipoprotein particle stimulus	27	0.516927	1.78095	0.00552995	0.0381896	ABCA1/SMPD3/SREBF2/TGFB1/CD68/LDLR/PPARG/SYK
GO:0098693	regulation of synaptic vesicle cycle	13	0.657199	1.84333	0.00556466	0.038338	DNAJC5/RAB3B/CDK5R1/BSN/SYN1/RAPGEF4/ARHGDIA
GO:0071559	response to transforming growth factor beta	244	0.262785	1.36089	0.00563583	0.0387363	MXRA5/ACVR1/TP53/FOS/HIPK2/STAT3/ZMIZ1/ZFHX3/APAF1/NPNT/FURIN/IGF1R/PEG10/SPRED2/TGFB1/PPARG/SPRED3/VASN/ZFP36L1/CREBBP/INTS9/MAPK7/SMAD1/DDR2/SFRP1/GLG1/LRG1/TGFBRAP1/ZYX/SKI/FBN1/PDPK1/EP300/ABL1/BAMBI/VEPH1/NREP/FERMT1/LDLRAD4/NDP/PML/COL4A2/TET1/HSPA5/ZNF703/MTMR4/SMURF1/ITGB6/SOX11/ADISSP/BCL9L/PBLD/APPL1/CITED1/COL3A1/LTBP3/SOX9/FOXH1/DLX1/FBN2/LTBP1/COL1A1/PMEPA1/ONECUT2
GO:0048009	insulin-like growth factor receptor signaling pathway	43	0.437624	1.66984	0.00580523	0.0397968	IGF2R/IGF1R/GHR/MYORG/IGFBP2/PLCB1/CRIM1/PIK3R1/MAP2K5/PDPK1/IGF2/GRB10/IGFBP5/TSC2/EIF2AK3/MAP2K2
GO:0051047	positive regulation of secretion	251	0.264458	1.36845	0.0058107	0.0397968	TRPM4/CXCL12/LAMP1/GLUD1/SMPD3/NNAT/RAB3A/ACHE/CADPS/PTGES/STXBP1/TGFB1/ABCG1/PPARG/AQP1/PCSK1/ILDR1/SYK/SCAMP5/ATP13A2/PRKCB/PRKCE/PLCB1/NKX6-1/SYBU/AACS/RAPGEF4/SLC4A8/OPRK1/PTPN23/MYO18A/SDC4/APBB1/PRKD1/UNC13B/RAB3D/SYT1/CDK5R2/P2RY2/PRKACA/TRH/ABAT/SPP1/GAB2/SYT10/SOX4/C1QTNF1/CHRNB2/SLC6A4/IRS2/F2RL1
GO:0016125	sterol metabolic process	116	0.310247	1.45176	0.00582882	0.0398738	ABCA1/TSKU/CYP26B1/CLN6/CYP1B1/SREBF2/GBA1/NFE2L1/CEBPA/ABCG1/SCAP/LDLR/LRP5/HDLBP/APP/ERLIN2/CUBN/NPC2/PMVK/SMPD1/LSS/SREBF1/DISP3/TTC39B
GO:0046579	positive regulation of Ras protein signal transduction	46	0.432323	1.68609	0.0058507	0.0399764	ADGRG1/GPR4/PRAG1/AUTS2/AKAP13/NOTCH2/MAPRE2/RASGRF1/MCF2L/RASGRP4/F2RL1/COL3A1/ITPKB/RTN4R/MAP4K4/ARHGEF3/ARRB1/RASGRP1/NTRK1
GO:0030072	peptide hormone secretion	198	0.273627	1.39351	0.00592642	0.0403986	TRPM4/PCLO/VGF/PTPRN/GLUD1/SMPD3/CPLX3/NNAT/PFKL/RAB3A/KLF7/PTPRN2/RAB11FIP5/EXOC3L1/LRP5/ADRA2A/CHGA/AQP1/ILDR1/PRKCB/PRKCE/SFRP1/PLCB1/NKX6-1/SYBU/AACS/RAPGEF4/PRKD1/PRKACA/RAB11B/TRH/SLC25A22/ABAT/EIPR1/SREBF1/NEUROD1/CHD7/SOX4/IRS2/F2RL1
GO:0043112	receptor metabolic process	70	0.375398	1.60013	0.00600593	0.0408445	LGMN/FURIN/SORL1/CTSD/SCRIB/TBC1D16/ACHE/ECE1/TGFB1/LDLR/LMTK2/ZNRF3/CAPN1/RAB11B/GRIA1/ABCA2/GPRASP1/NSG1/SMURF1/EHD3/PEX10/SNCA/MYLIP/NSF/PEX6/DTX3L
GO:0003016	respiratory system process	34	0.475567	1.74855	0.00608439	0.0412813	HIPK2/GAA/CFAP221/RAB3A/AP3B1/SELENON/ECEL1/NLGN3/PBX3/DNAH9
GO:0002761	regulation of myeloid leukocyte differentiation	87	0.356256	1.58258	0.00615328	0.0416513	FOS/TGFB1/UBASH3B/IL23A/ZFP36L1/NDFIP1/NOTCH2/GPR137/CAMK4/SFRP1/HSF1/CDK6/PIK3R1/PPARGC1B/ROR2/FBN1/RARA/RPTOR/TCTA/ZBTB46/TESC/GPR137B/LEF1/NF1/FOXP1/CTNNBIP1/PRKCA/KLF10/TMEM178A/CEACAM1/RIPK1/FES/MAFB/TOB2
GO:0097475	motor neuron migration	10	0.717562	1.81898	0.00623506	0.0420088	RELN/CELSR2/NRP1/LHX1/NTN1/ASCL1
GO:0021889	olfactory bulb interneuron differentiation	10	0.71663	1.81662	0.00623506	0.0420088	ROBO2/ARX/ATF5/DLX5/SLIT2
GO:0010634	positive regulation of epithelial cell migration	141	0.310743	1.50592	0.00623486	0.0420088	LGMN/GRN/RREB1/EMC10/SEMA5A/TGFB1/NRP1/BMPR2/CALR/EPB41L4B/BCAR1/MAPRE2/GPI/RIN2/DOCK5/PRKCE/SASH1/GLIPR2/PLPP3/PLCG2/SPARC/BCAS3/PRKD1/ADGRA2/PDPK1/CIB1/ABL1/ITGB3/ITGA2/PLCG1/PIK3CD/IRS2/PROX1/GATA3/NRP2/SOX9/CD40/HMOX1/FOXP1/PRKCA/PFN1/MAP2K3/MAP4K4/RHOJ
GO:0061795	Golgi lumen acidification	13	0.654881	1.83683	0.00631283	0.0424345	ATP6V1A/ATP6AP1/ATP6V0C/ATP6V1H/ATP6V1F
GO:0008203	cholesterol metabolic process	104	0.323435	1.47009	0.00633846	0.0424849	ABCA1/TSKU/CLN6/SREBF2/GBA1/NFE2L1/CEBPA/ABCG1/SCAP/LDLR/LRP5/HDLBP/APP/ERLIN2/CUBN/NPC2/PMVK/SMPD1/LSS/SREBF1/DISP3/TTC39B/FDFT1/ERLIN1/APOL2
GO:0070723	response to cholesterol	21	0.563444	1.82267	0.00639061	0.0426555	ABCA1/DAG1/GRAMD1B/PTCH1/TGFB1/PMVK/ABCA2/MLC1/GRAMD1A/LRP8/INHBB/GPLD1
GO:0010842	retina layer formation	23	0.536533	1.78413	0.00641194	0.0426555	HIPK2/SDK1/ATP8A2/LHX1/SDK2/RDH13/LARGE1/CRB1/NDP/MEGF11/FAT3/PTPRM
GO:0044089	positive regulation of cellular component biogenesis	460	0.229526	1.2574	0.00640828	0.0426555	HCK/TP53/ABCA1/FNIP2/MAPT/SMPD3/MAP1B/TPPP/PIP4K2C/SNX30/DAB2IP/TTBK1/CLSTN1/CLU/ST8SIA2/CDK5R1/AGRN/AUTS2/PALM/DAG1/EVL/WASF2/LDB2/TGFB1/NRP1/ABCA3/PLEKHM1/HRK/PIEZO1/TENM2/FLNA/GPRASP3/CHGA/PPM1E/ATAT1/DYNC1H1/EPHB2/TFRC/NRXN1/CRACD/SYK/UBAP2L/DCTN1/ATP13A2/CARMIL1/PRKCE/BMF/SFRP1/BMP7/MAD2L2/ARHGEF5/ARHGAP35/RIPOR2/MSN/CLSTN2/HSF1/PLCG2/NLGN3/MORC2/EIF4G1/SDC4/ASIC2/PIK3R1/PRKD1/UNC13B/HTT/ZMY…
GO:0090205	positive regulation of cholesterol metabolic process	10	0.715901	1.81477	0.00642257	0.0426774	SREBF2/ABCG1/SCAP/SREBF1
GO:1900117	regulation of execution phase of apoptosis	14	0.631922	1.80963	0.00647172	0.0429548	TP53/BCL2L1/RFFL/SIRT2
GO:0060348	bone development	187	0.285273	1.43635	0.00654631	0.0433506	TP53/SULF2/TSKU/CYP26B1/SH3PXD2B/SLC38A10/SMPD3/GHR/ATP6AP1/CER1/MEGF8/BMPR2/FREM1/LRP5/AKAP13/MAPK11/NOTCH2/COMP/FOSL2/SMAD1/SULF1/DDR2/GLG1/AMER1/DCHS1/LARGE1/MEF2D/SKI/FBN1/SRD5A1/SFRP4/BMPR1B/RARA/BNC2/DLX5/ZBTB16/SPNS2/TNN/AXIN2/MMP14/ECM1/ITGB6/RHOA/PAPSS2/COL3A1/LTBP3/SOX9/GNAS/COL1A1/FOXP1/PLXNB1/RFLNB/TTC9/OGN/SLC10A7/SNX10/ATG9B/TMEM107/DYM/TEK/ACP5
GO:0038065	collagen-activated signaling pathway	12	0.678307	1.83843	0.00658299	0.0434942	DDR1/UBASH3B/SYK/DDR2/ITGA2/COL4A2/COL4A1/COL1A1/COL4A5
GO:0110011	regulation of basement membrane organization	11	0.68057	1.78962	0.00664373	0.0438456	LAMC1/LAMA1/DAG1/LAMB1/PHLDB1/LAMB2/PHLDB2/LAMA2
GO:0010761	fibroblast migration	52	0.393491	1.58046	0.00670674	0.0442111	PLEC/HAS1/TGFB1/AQP1/RFFL/IQGAP1/DDR2/PRKCE/TNS1/SDC4/ITGB3/TMEM201/PML/NHERF1/GNA12/LAMTOR2/APPL1/SGPL1/AKAP12/DMTN/CLN3/FER
GO:0031646	positive regulation of nervous system process	26	0.510881	1.73796	0.00679499	0.0446913	TPPP/GBA1/TNR/DAG1/RIMS1/TENM4/UNC13B/ABAT/ITGA2/DICER1
GO:0071625	vocalization behavior	16	0.609386	1.79734	0.00686715	0.0450128	NRXN2/SHANK1/NRXN1/NLGN3/SHANK3/NRXN3/SHANK2/CNTNAP2
GO:0061448	connective tissue development	247	0.256187	1.32529	0.0068974	0.0451601	TRPM4/TGFBI/SULF2/CRIP1/TSKU/COL5A1/SH3PXD2B/SORL1/SMPD3/NCOA2/GHR/GPR4/ARRDC3/PTHLH/KLF7/CER1/TRPS1/TGFB1/BMPR2/PPARG/CREB3L2/LRP5/COMP/FOSL2/SMAD1/BMP1/SULF1/BMP7/GLG1/AMER1/OSR1/LARGE1/MEF2D/NCOA1/PPARGC1A/BMPR1B/RARA/THRA/ZBTB16/DYRK1B/ITGB3/AXIN2/BARX2/RSPO2/ECM1/RASAL2/HOXB3/VPS13B/EFEMP1/GATA3/NFIB/LOXL2/ABHD15/COL3A1/LTBP3/SOX9/EIF2AK3/PBXIP1/MDK/SRF/COL1A1
GO:0061097	regulation of protein tyrosine kinase activity	47	0.418419	1.65006	0.00694413	0.0454148	RELN/UNC119/CSF1R/ERBB3/CBLC/ADRA2A/ACE/GPRC5B/APP
GO:0046942	carboxylic acid transport	258	0.261381	1.36017	0.00697657	0.0455755	SLC2A1/SLC43A2/SLC16A3/SLC16A14/SLC16A6/SLC6A8/LRRC8D/SLC6A17/SLC16A9/SLC38A10/SLC1A6/SLC27A4/SLC27A3/PSAP/PTGES/STXBP1/PLA2G4F/PPARG/LRP5/SERINC5/PRAF2/CPT2/ACE/CRABP1/SYK/SLC7A8/SLC7A1/SLC23A2/SLC25A1/SLC36A1/SLC7A7/ABCC1/SLC1A2/TRH/SLC25A22/ABAT/PROCA1/SLCO2A1/SLC38A7/SLC7A2/SLC6A11/FABP3/LRP2/SLC25A18/SLC10A3/IRS2/NHERF1/SLC32A1/ATP1A2/ABCD1/ATP8B1/APBA1/PMP2/SLC35D1/KCNJ8/SYT4/SLC16A13/CPT1A…
GO:0050885	neuromuscular process controlling balance	44	0.446944	1.71503	0.00723346	0.0469182	NEFL/GAA/HEXA/TNR/TPP1/SHANK1/NRXN1/APP/CNTNAP1/HERC1/ABL1/GM2A/BLOC1S4/JPH4/NKX6-2/ADCY5/JPH3/CLN3
GO:0009395	phospholipid catabolic process	44	0.446935	1.715	0.00723346	0.0469182	GPCPD1/PRDX6/SMPD3/PNPLA6/PLBD2/PLA2G4F/LDLR/PLCB1/PLCG2/SMPD1/PLD2/PLCG1/SMPDL3B/ABHD12/LIPG/PLA2G6
GO:0006739	NADP metabolic process	38	0.448866	1.68665	0.00723872	0.0469182	TP53/H6PD/DCXR/IDH2/TP53I3/PGAM1/PGLS/PGD/NQO1/ALDH1L1/RPTOR
GO:0086014	atrial cardiac muscle cell action potential	18	0.566869	1.71013	0.00737694	0.0475484	TRPM4/RYR2/ANK2/FLNA/SCN3B
GO:0086026	atrial cardiac muscle cell to AV node cell signaling	18	0.566869	1.71013	0.00737694	0.0475484	TRPM4/RYR2/ANK2/FLNA/SCN3B
GO:0086066	atrial cardiac muscle cell to AV node cell communication	18	0.566869	1.71013	0.00737694	0.0475484	TRPM4/RYR2/ANK2/FLNA/SCN3B
GO:0001655	urogenital system development	56	0.393147	1.59375	0.00737111	0.0475484	MMP2/CRIP1/TNC/FKBP4/PSAP/PTCH1/LHX1/EPHB2/SULF1/SFRP1/BMP7/OSR1/PRLR/FOXB1/SRD5A1/RARA
GO:0070570	regulation of neuron projection regeneration	28	0.485815	1.69232	0.00743826	0.0478905	PTPRF/GRN/IGF1R/TNR/KREMEN1/FLNA/RGMA/NEO1/SPP1/KIAA0319/RTN4R/MAP2K2
GO:0061001	regulation of dendritic spine morphogenesis	39	0.444596	1.67071	0.00753164	0.0481759	RELN/CDK5R1/TANC2/KIF1A/SIPA1L1/GPRASP3/EPHB2/CAMK2B/ARHGAP33/SHANK3/CUX2/SRCIN1/NLGN1/ABI2/DNM3
GO:0071868	cellular response to monoamine stimulus	68	0.379688	1.60847	0.00754903	0.0481759	GNG2/RYR2/GNAO1/PALM/ALK/FLNA/NCSTN/ATP2B4/SIRT2/PRKD1/NSG2/HTR1D/PRKACA/APLP1/SRD5A1/ABL1/NHERF1/NSG1/HTR7/GNA15/RGS8/GNAS/HTR1B/CHRM5/SNCA/ADCY5/HCN3/CHRM4/RGS4
GO:0071870	cellular response to catecholamine stimulus	68	0.379688	1.60847	0.00754903	0.0481759	GNG2/RYR2/GNAO1/PALM/ALK/FLNA/NCSTN/ATP2B4/SIRT2/PRKD1/NSG2/HTR1D/PRKACA/APLP1/SRD5A1/ABL1/NHERF1/NSG1/HTR7/GNA15/RGS8/GNAS/HTR1B/CHRM5/SNCA/ADCY5/HCN3/CHRM4/RGS4
GO:0061138	morphogenesis of a branching epithelium	159	0.291277	1.43052	0.00751839	0.0481759	CELSR1/ACVR1/NPNT/GLI2/DLL4/TNC/RDH10/HS3ST3A1/GZF1/DDR1/LAMA1/DAG1/PTCH1/NRP1/LAMA5/LRP5/LHX1/WNT9B/SPINT1/SULF1/SFRP1/BMP7/TIE1/PLXND1/DCHS1/ST14/SEMA3C/BTRC/PHB2/ABL1/MMP14/PML/RSPO2/PROX1/SLIT2/RBM15/CSMD1/CITED1/ESRP2/SOX9/LEF1/COL4A1/MDK/SRF
GO:0043523	regulation of neuron apoptotic process	203	0.268977	1.36272	0.00753816	0.0481759	LGMN/TP53/DRAXIN/HIPK2/GRN/NEFL/GBA1/PCDHGC5/DNAJC5/CLU/ST8SIA2/ERBB3/TYRO3/CDK5R1/STXBP1/VSTM2L/NRP1/BCL2L1/FZD1/GPRASP3/FAIM2/GRM4/SARM1/GPI/TRAF7/ATP13A2/FOXO3/PLXND1/HYOU1/CHL1/PPARGC1A/WFS1/FOXB1/NQO1/ABL1/EGLN3/MECP2/NUPR1/AGAP2
GO:1902652	secondary alcohol metabolic process	111	0.321622	1.48715	0.00756877	0.0482488	ABCA1/TSKU/CLN6/SREBF2/IDH2/GBA1/ACO2/NFE2L1/CEBPA/ABCG1/SCAP/LDLR/LRP5/HDLBP/APP/ERLIN2/CUBN/NPC2/PMVK/SMPD1/LSS/SREBF1/DISP3/TTC39B
GO:0006029	proteoglycan metabolic process	85	0.348593	1.54714	0.00758153	0.0482771	SULF2/CHST3/HEXA/IDS/HS3ST3A1/CHST15/BMPR2/NDST1/CANT1/CHPF/UST/SULF1/EXTL3/NAGLU/BMPR1B/CHST8/B3GAT1/B4GALT7/HGSNAT/TCF7L2/HPSE/SGSH/CSGALNACT2/PXYLP1/GUSB/HS3ST3B1/CHSY3/B3GAT2/CHST11/NDST4/DSEL/HS3ST5/HS3ST4/UGDH/EXT2
GO:0007584	response to nutrient	121	0.31316	1.47626	0.00759421	0.0483048	ABCA1/CYP26B1/APAF1/MTHFR/CYP1B1/MAP1B/IGF1R/TNC/SLC27A4/IGFBP2/PPARG/CYP1A1/TFRC/A2M/PRKCB/SFRP1/BMP7/HSF1/RXRA/NCOA1/SPP1/NQO1/RARA/ITGA2/TYR/SLC6A4/ADSL/LIPG/CNR1/ASCL1/ALDH1A2/CD40/MDM2/CDKN2D/SRF/COL1A1/NNT
GO:0006813	potassium ion transport	193	0.278185	1.4138	0.0076131	0.048319	SLC12A3/VAMP2/HCN2/KCNH1/KCNN1/KCNK12/KCNQ2/ANK2/SLC24A1/SLC24A3/KCNQ3/ABCB8/ATP1B2/FLNA/ADRA2A/AQP1/ATP1A3/DPP6/NOS1AP/KCNMB4/CACNA1D/KCNK3/SLC12A7/KCNK10/OPRK1/KCNK9/LARGE1/AKAP6/SLC12A6/SLC24A2/KCNC2/KCNA6/WWP2/KCNMA1/CHP1/KCNJ6/ATP1A2/GNB2/HCN1/KCNJ8/KCNA1/ATP1A4/SLC9A8/KCNH2/KCNJ3/NSF/HCN3/HCN4/KCNC1/KCNJ16/RGS4/LRRC55/SLC9A7/ANK3/SLC12A2/CCDC51/KCNAB2
GO:0010875	positive regulation of cholesterol efflux	22	0.518927	1.70111	0.007643	0.0484558	LRP1/ABCA1/PTCH1/ABCG1/ABCA3/PPARG/RXRA
GO:0010035	response to inorganic substance	441	0.230653	1.26481	0.00766705	0.0485552	NDRG1/SLC12A3/LGMN/MMP2/TP53/FOS/SLC30A2/CRIP1/ANXA11/NEFL/CYP1B1/PLEC/MAPT/KCNH1/SMPD3/MAP1B/RYR2/TUBA1A/GPHN/ADCY1/COL18A1/CER1/KCNQ3/MAP1LC3A/ENPP1/CEBPA/PTCH1/SYT5/STIM1/SLC25A23/CALR/CRYAB/CYP1A1/H19/AQP1/TFRC/TH/PCSK1/GPI/NCSTN/SIRPA/KCNMB4/MAPK7/IQGAP1/ATP13A2/KCNK3/ATP2B4/EGLN1/BMP7/MTR/MEF2A/PLCB1/ITPR3/HSF1/PLCG2/FBLN5/SYT1/SMPD1/LRP11/FXN/KCNC2/ABAT/CPNE4/NQO1/GRIA1/ABL1/KDM6B/SYT9/SYT…
GO:0006972	hyperosmotic response	25	0.497371	1.68628	0.0077242	0.0488105	SLC2A1/WNK3/SLC25A23/AQP1/PDPK1/WNK1/MICU1/PKN1/ICOSLG
GO:0071248	cellular response to metal ion	166	0.283659	1.40606	0.00772291	0.0488105	LGMN/FOS/KCNH1/SMPD3/TUBA1A/ADCY1/CER1/KCNQ3/MAP1LC3A/CEBPA/SYT5/SLC25A23/CALR/CYP1A1/AQP1/TH/NCSTN/IQGAP1/ATP13A2/KCNK3/MEF2A/HSF1/PLCG2/SYT1/SMPD1/CPNE4/NQO1/SYT9/SYT10/MECP2/SCN5A/EGFR/SYT4/ADD1/RYR3/KCNA1/EIF2AK3/ITPKB/CDH1/SYT2/GLRA2/HMOX1/SNCA/SYT13/SYT7/NLGN1
GO:0006970	response to osmotic stress	75	0.360871	1.54963	0.00775308	0.0489397	SLC2A1/TSC22D4/TP53/LRRC8D/WNK3/SLC25A23/ZFP36L1/AQP1/TH/TSC22D2/MAP7/SLC12A6/SCN2A/PDPK1/RPTOR/WNK1/ITGA2/PYCARD/KCNMA1/MICU1/PKN1
GO:0051648	vesicle localization	206	0.274735	1.39063	0.00777212	0.0490066	PCLO/SMPD3/SCRIB/ATP9A/MYO5B/TRAPPC9/RAB3A/AP3B1/FYCO1/BSN/TANC2/KIF1A/KIF3B/SPG11/SEC16A/MYO1E/MYO5A/SYN2/TRAK2/SYN1/DCTN1/ATP13A2/ARFGAP2/SYBU/KIF5A/AP1M2/SDC4/VPS33B/SNAP29/TRAPPC11/NAGLU/PCDH17/TRAPPC2/TRAPPC2L/HTT/RAB11B/TRAPPC12/ACTN4/AP3D1/MAP2/TRAK1/MAP4K2/MECP2/RAB17/SNAP91/EXOC7/TRAPPC10/BBS5/GBF1/SYT4/BLOC1S4/F8A3/TRAPPC1/SNCA/SYNDIG1/PINK1/KIF5C/SHROOM2/NLGN1
GO:0032793	positive regulation of CREB transcription factor activity	14	0.625697	1.79181	0.00779439	0.0490713	LPAR5/RELN/ADCY1/CRTC1/CRTC3
GO:0043243	positive regulation of protein-containing complex disassembly	35	0.450065	1.67332	0.00781622	0.0490713	IGF1R/SLN/GBA1/FYCO1/SEMA5A/WDR1/CRACD/CARMIL1/WNK1/F2RL1/INSR/SMCR8/WASHC2C
GO:0071711	basement membrane organization	35	0.449249	1.67029	0.00781622	0.0490713	LAMC1/LAMA1/PXDN/DAG1/RAMP2/PRICKLE1/LARGE1/NID2/FERMT1/LAMB1/PHLDB1/PLOD3/COL3A1/COL4A1/LAMB2/PHLDB2/FLRT2/LAMA2
GO:0055091	phospholipid homeostasis	13	0.646803	1.81417	0.0079027	0.049171	ABCA1/ABCG1/ABCA3/TLCD1/FABP3/LIPG/ITGB6
GO:0002433	immune response-regulating cell surface receptor signaling pathway involved in phagocytosis	22	0.517967	1.69796	0.00795077	0.049171	HCK/SYK/PRKCE/VAV2/ABL1/PLD2/PLA2G6/APPL1
GO:0038096	Fc-gamma receptor signaling pathway involved in phagocytosis	22	0.517967	1.69796	0.00795077	0.049171	HCK/SYK/PRKCE/VAV2/ABL1/PLD2/PLA2G6/APPL1
GO:0031334	positive regulation of protein-containing complex assembly	175	0.280868	1.40006	0.00793103	0.049171	HCK/TP53/ABCA1/FNIP2/MAPT/MAP1B/TPPP/DAB2IP/TTBK1/CLU/CDK5R1/EVL/TGFB1/ABCA3/HRK/PIEZO1/ATAT1/TFRC/CRACD/SYK/DCTN1/CARMIL1/PRKCE/BMF/ARHGEF5/MSN/PLCG2/EIF4G1/PRKD1/UNC13B/CTTN/MAVS/NUMA1/MECP2/FERMT1/PYCARD/RACK1/CDC42EP1/TERF1/TENM1/RHOA/SPIDR/GNL3L/TRABD2B/WASHC2C/MED25/TRABD2A/CDC42EP2/SNCA/MARK4/PINK1
GO:0019233	sensory perception of pain	58	0.393661	1.61459	0.00804852	0.0496169	MMP24/CXCL12/PTGES/GRIN2D/MME/AQP1/TAC1/SCN9A/OPRK1/CHRNA4/MECP2/ITGA2/CHRNB2/SCN11A/KCNA1/FABP5/TMEM100/NTRK1/NLGN2/HTR2A/F2R/CXCR4/FYN/MAPK3

## Sheet: GO BP Non Protective
ID	Description	setSize	enrichmentScore	NES	pvalue	p.adjust	core_enrichment
GO:0050808	synapse organization	439	0.468333	2.5605	1.43642e-28	8.33267e-25	PCLO/SLIT1/LGMN/PTPRF/CAMKV/SPTBN2/SEZ6L2/RELN/SDK1/NEFL/ERBB2/PTK7/POTEI/MAPT/MAP1B/IGF1R/TNC/CTNND2/ERC1/ELFN1/FRMPD4/PCDHGC5/TUBA1A/DAB2IP/RAB3A/LRFN5/TNR/CLSTN1/PLXNC1/GPHN/ACHE/PDZRN3/ST8SIA2/SEZ6L/NRXN2/CDH10/CHRNA7/CDK5R1/AGRN/LZTS1/PLXNA4/PALM/CHCHD10/DAG1/UNC13A/BSN/WASF2/SHANK1/LRRC4/TANC2/NRP1/LAMA5/KIF1A/ACTG1/SIPA1L1/SPG11/INA/C5AR1/FZD1/LRFN3/FLNA/GPRASP3/NEFH/EPHB2/GRIN2B/POTEF/ADD…
GO:0061564	axon development	462	0.431164	2.35988	2.11793e-23	6.14305e-20	SLIT1/NGFR/MMP2/MAP1A/DRAXIN/PTPRF/CXCL12/TUBB2B/CNTN1/TUBB3/GRN/SEMA4B/RELN/NEFL/ERBB2/TSKU/ANOS1/PTK7/PLXNA2/CYFIP2/POTEI/MAPT/GLI2/MAP1B/IGF1R/TNC/RAB3A/CSF1R/TNR/PLXNC1/SLIT3/DDR1/ADCY1/KLF7/RAPH1/ECE1/TNFRSF21/CDK5R1/KREMEN1/AUTS2/PLXNA4/DAG1/STXBP1/MEGF8/CSPG5/PTCH1/SEMA5A/DPYSL5/NRP1/BMPR2/S100B/ACTG1/NFASC/ARK2C/SIPA1L1/NMNAT2/SZT2/SPG11/ISLR2/DCC/SEMA6C/FLNA/ATP8A2/LHX1/NEFH/EPHB2/NOTCH2…
GO:0007409	axonogenesis	412	0.434841	2.36396	1.01551e-21	1.96366e-18	SLIT1/NGFR/MAP1A/DRAXIN/CXCL12/TUBB2B/CNTN1/TUBB3/SEMA4B/RELN/NEFL/ERBB2/TSKU/ANOS1/PTK7/PLXNA2/CYFIP2/POTEI/MAPT/GLI2/MAP1B/IGF1R/RAB3A/CSF1R/TNR/PLXNC1/SLIT3/ADCY1/KLF7/RAPH1/ECE1/CDK5R1/AUTS2/PLXNA4/DAG1/STXBP1/MEGF8/PTCH1/SEMA5A/DPYSL5/NRP1/BMPR2/S100B/ACTG1/NFASC/ARK2C/SIPA1L1/SZT2/SPG11/ISLR2/DCC/SEMA6C/ATP8A2/LHX1/NEFH/EPHB2/NOTCH2/POTEF/NRXN1/APP/NTNG2/FEZF2/UST/RGMA/NEO1/GAP43/PRICKLE1/N…
GO:0010975	regulation of neuron projection development	423	0.405374	2.2128	3.63323e-18	3.62193e-15	SLIT1/DRAXIN/PTPRF/CXCL12/TUBB2B/CNTN1/GRN/CUX1/SEMA4B/RELN/NEFL/TSKU/CRMP1/PTK7/PLXNA2/MAPT/MAP1B/IGF1R/VIM/FKBP4/NTRK3/DAB2IP/NR2F1/TNR/PLXNC1/DDR1/PRAG1/CDK5R1/KREMEN1/TENM3/CHRNA3/LZTS1/PLXNA4/MEGF8/SEMA5A/ALK/GPC2/TANC2/DPYSL5/NRP1/NCS1/BMPR2/KIF1A/SIPA1L1/FZD1/ISLR2/SCARB2/DCC/ATP1B2/SEMA6C/FLNA/ATP8A2/ZNF296/GPRASP3/CSMD3/EPHB2/SARM1/NTNG2/FEZF2/UST/KANK1/RGMA/NEO1/CAMK2B/DDR2/NOVA2/SFRP1/…
GO:0099177	regulation of trans-synaptic signaling	422	0.385685	2.1034	1.80795e-15	1.31099e-12	NGFR/LGMN/MAP1A/VAMP2/VGF/TUBB2B/CAMKV/RELN/NEFL/BTBD9/MAPT/CPLX3/MAP1B/CACNG5/ERC1/SORCS2/RAB3A/TNR/CLSTN1/SLC24A1/ACHE/ADCY1/CALB2/KCNQ3/GRIN2D/CHRNA7/CHRNA3/LZTS1/DAG1/STXBP1/RIMS1/UNC13A/KCTD13/SHANK1/LRRC4/CSPG5/RIMS4/S100B/SIPA1L1/INA/S1PR2/DCC/MME/ADRA2A/NEFH/EPHB2/GRIN2B/GRM4/GRIK4/ACE/NRXN1/HIP1/APP/NTNG2/NCSTN/SYN1/KCNMB4/PRKCB/CAMK2B/PRKCE/RASGRF1/PLCB1/SYBU/ITPR3/CLSTN2/SLC4A8/DLGAP1/…
GO:0007411	axon guidance	211	0.483929	2.46893	2.72031e-15	1.57805e-12	SLIT1/NGFR/DRAXIN/CXCL12/TUBB2B/CNTN1/TUBB3/SEMA4B/RELN/ERBB2/ANOS1/PTK7/PLXNA2/CYFIP2/GLI2/CSF1R/TNR/PLXNC1/SLIT3/KLF7/ECE1/CDK5R1/PLXNA4/DAG1/MEGF8/PTCH1/SEMA5A/DPYSL5/NRP1/BMPR2/NFASC/ARK2C/DCC/SEMA6C/LHX1/EPHB2/NOTCH2/NRXN1/APP/FEZF2/NEO1/GAP43/NOVA2/BMP7/SEMA4F/ARHGAP35/PLXNA3/KIF5A/PLXND1/CDK5R2/ROBO2/CHL1/PCDHAC2/ARX/NCAM1/SEMA3C/CYFIP1/BMPR1B/DLX5/VAX1/EPHA3/RET/CNTN6/TRIO/NDP/L1CAM/NTN1/…
GO:0097485	neuron projection guidance	211	0.483929	2.46893	2.72031e-15	1.57805e-12	SLIT1/NGFR/DRAXIN/CXCL12/TUBB2B/CNTN1/TUBB3/SEMA4B/RELN/ERBB2/ANOS1/PTK7/PLXNA2/CYFIP2/GLI2/CSF1R/TNR/PLXNC1/SLIT3/KLF7/ECE1/CDK5R1/PLXNA4/DAG1/MEGF8/PTCH1/SEMA5A/DPYSL5/NRP1/BMPR2/NFASC/ARK2C/DCC/SEMA6C/LHX1/EPHB2/NOTCH2/NRXN1/APP/FEZF2/NEO1/GAP43/NOVA2/BMP7/SEMA4F/ARHGAP35/PLXNA3/KIF5A/PLXND1/CDK5R2/ROBO2/CHL1/PCDHAC2/ARX/NCAM1/SEMA3C/CYFIP1/BMPR1B/DLX5/VAX1/EPHA3/RET/CNTN6/TRIO/NDP/L1CAM/NTN1/…
GO:0050804	modulation of chemical synaptic transmission	421	0.384869	2.10285	4.75657e-15	2.50844e-12	NGFR/LGMN/MAP1A/VAMP2/VGF/TUBB2B/CAMKV/RELN/NEFL/BTBD9/MAPT/CPLX3/MAP1B/CACNG5/ERC1/SORCS2/RAB3A/TNR/CLSTN1/SLC24A1/ACHE/ADCY1/CALB2/KCNQ3/GRIN2D/CHRNA7/CHRNA3/LZTS1/DAG1/STXBP1/RIMS1/UNC13A/KCTD13/SHANK1/LRRC4/CSPG5/RIMS4/S100B/SIPA1L1/INA/S1PR2/DCC/MME/ADRA2A/NEFH/EPHB2/GRIN2B/GRM4/GRIK4/ACE/NRXN1/HIP1/APP/NTNG2/NCSTN/SYN1/KCNMB4/PRKCB/CAMK2B/PRKCE/RASGRF1/PLCB1/SYBU/ITPR3/CLSTN2/SLC4A8/DLGAP1/…
GO:0007416	synapse assembly	182	0.448562	2.25434	4.42329e-11	9.16412e-09	PCLO/SLIT1/SPTBN2/SDK1/MAP1B/LRFN5/CLSTN1/ACHE/ST8SIA2/NRXN2/AGRN/LZTS1/BSN/LRRC4/FZD1/LRFN3/GPRASP3/EPHB2/ADD2/SDK2/NRXN1/APP/NTNG2/FARP1/GAP43/ADGRL3/LRFN4/DNER/CLSTN2/PLXND1/NLGN3/EIF4G1/ASIC2/LARGE1/ROBO2/SHANK3/PCDH17/LGI2/DBNL/GRIA1/FGF13/C1QL2/MECP2/NEGR1/CUX2/CLSTN3/RAB17/CHRNB2/NTN1/ZDHHC12/NRG3/MDGA1/CDH9/LHFPL4/KCNJ8/PCDHB14/CNTN5/NRCAM/SEMA4A/CDH1/C1QL3/SNCA/SRGAP2/SYNDIG1/LRRTM3/EPHB…
GO:0048167	regulation of synaptic plasticity	182	0.445323	2.23806	6.43783e-11	1.2047e-08	LGMN/MAP1A/VAMP2/VGF/RELN/MAPT/MAP1B/ERC1/SORCS2/RAB3A/TNR/SLC24A1/ADCY1/CALB2/KCNQ3/GRIN2D/CHRNA7/LZTS1/DAG1/STXBP1/RIMS1/RIMS4/S100B/SIPA1L1/MME/EPHB2/GRIN2B/ACE/APP/NCSTN/CAMK2B/RASGRF1/ITPR3/SHISA6/LARGE1/SORCS3/SHANK3/SLC24A2/FAM107A/CPEB3/SLC8A2/NCDN/GRIA1/RARA/ABL1/MECP2/NSG1/SLC4A10/CNTN2/YWHAH/SYT4/ERC2/SYP/GRID2IP/TSHZ3/NR2E1/SSH1/SNCA/SRF/JPH4/SYT7/NF1/CNTN4/LRRTM2/ABHD6/SHISA7/IQSEC2/…
GO:0001764	neuron migration	161	0.466071	2.2876	2.74307e-10	4.18751e-08	CELSR1/ADGRG1/CXCL12/TUBB2B/STAT3/RELN/ZMIZ1/MAP1B/TUBA1A/DAB2IP/TYRO3/CELSR2/CDK5R1/AUTS2/NRP1/DCX/ZNF609/SEPTIN4/DCC/FLNA/LHX1/NAV1/NTNG2/ASTN1/FEZF2/NEO1/CAMK2B/ADGRL3/NKX6-1/DNER/PLXNA3/LARGE1/CDK5R2/CHL1/ARX/FGF13/VAX1/MARK2/TNN/SH3RF1/NTN1/SEMA6A/CNTN2/RHOA/NRG3/FAT3/GATA3/MDGA1/ASCL1/DDIT4/KIAA0319/NRP2/COL3A1/NR2F2/NRCAM/NEXMIF/MDK/SRF/SRGAP2/SCRT2/SPOCK1/PLAA/SHTN1/BBS1/UNC5D/NTNG1/MARK1…
GO:0060560	developmental growth involved in morphogenesis	223	0.409738	2.09718	4.95965e-10	7.37716e-08	SLIT1/TSC22D4/DRAXIN/CXCL12/SEMA4B/PTK7/CYFIP2/KIF26B/MAPT/MAP1B/TNC/RDH10/TNR/SLIT3/DDR1/ST8SIA2/RAPH1/AUTS2/PLXNA4/MEGF8/RIMS1/UNC13A/SEMA5A/NRP1/BMPR2/S100B/SPG11/ISLR2/DCC/SEMA6C/LHX1/APP/IQGAP1/RGMA/PRICKLE1/SFRP1/SEMA4F/SLC23A2/NKX6-1/PLXNA3/S1PR1/DIP2B/NLGN3/BCL11A/MED12/SYT1/MACF1/SEMA3C/CTTN/SPP1/CYFIP1/FGF13/ABL1/MAP2/TNN/MECP2/L1CAM/NTN1/SEMA6A/SLIT2/SMURF1/GDI1/MAGI2/SYT4/KIAA0319/NRP…
GO:0099173	postsynapse organization	176	0.442988	2.21218	5.33527e-10	7.73748e-08	LGMN/SPTBN2/RELN/NEFL/POTEI/IGF1R/CTNND2/GPHN/NRXN2/CHRNA7/CDK5R1/LZTS1/WASF2/SHANK1/LRRC4/TANC2/NRP1/LAMA5/KIF1A/ACTG1/SIPA1L1/INA/GPRASP3/NEFH/EPHB2/GRIN2B/POTEF/NRXN1/NTNG2/FARP1/NOS1AP/GAP43/CAMK2B/LRFN4/CNTNAP1/SHISA6/NLGN3/TANC1/ARHGAP33/POTEE/SHANK3/ZMYND8/DBNL/ROR2/CTTN/C1QL2/ACTB/ITGB3/CUX2/ZDHHC12/INSR/ARHGAP39/SRCIN1/LHFPL4/NRP2/NRCAM/SSH1/C1QL3/EPHB3/NF1/LRRTM2/NLGN1/SHISA7/ABI2/DOCK1…
GO:0050770	regulation of axonogenesis	151	0.442013	2.15433	1.21891e-08	1.21912e-06	SLIT1/DRAXIN/CXCL12/SEMA4B/NEFL/PLXNA2/MAPT/MAP1B/TNR/PLXNC1/PLXNA4/MEGF8/SEMA5A/NRP1/BMPR2/SIPA1L1/ISLR2/DCC/SEMA6C/EPHB2/UST/RGMA/SEMA4F/ARHGAP35/PLXNA3/MAP6/PLXND1/DIP2B/ROBO2/MACF1/SEMA3C/SPP1/CYFIP1/FGF13/MAP2/TRAK1/RET/KIF13B/MARK2/L1CAM/NTN1/SEMA6A/CNTN2/SLIT2/SMURF1/GDI1/KIAA0319/SEMA4A/CDH1/RTN4R/MAP2K2/CRABP2/SRF/EPHB3/PLXNB1
GO:0021537	telencephalon development	259	0.373065	1.94665	1.19793e-08	1.21912e-06	SLC2A1/ADGRG1/DRAXIN/CXCL12/TUBB2B/RELN/ZMIZ1/NEFL/TSKU/IGF1R/TRAPPC9/TUBA1A/DAB2IP/CSF1R/TNR/TUBB2A/CDK5R1/PLXNA4/BMERB1/DCLK2/ALK/WDR37/SZT2/ATP1B2/FLNA/LHX1/AQP1/ATAT1/EPHB2/TH/FEZF2/ATP2B4/IGF2BP1/PLCB1/PLXNA3/PAX5/SUN2/CDK6/TACC2/LARGE1/CDK5R2/ROBO2/SLC1A2/SHANK3/NCOA1/ARX/DIXDC1/ATF5/FOXB1/NF2/SCN2A/SKI/HERC1/SRD5A1/GRIA1/FGF13/RARA/DLX5/KDM6B/NEUROD1/CHD7/MECP2/PPP1R9B/OGDH/LAMB1/SLC32A1/C…
GO:0016358	dendrite development	222	0.389912	1.99243	1.50357e-08	1.4537e-06	MAP1A/CUX1/RELN/SDK1/MAP1B/CTNND2/DAB2IP/MINK1/KLF7/CELSR2/CHRNA7/CDK5R1/RERE/CHRNA3/LZTS1/SHANK1/ALK/TANC2/DPYSL5/NRP1/KIF1A/SIPA1L1/DCC/ZNF296/GPRASP3/CSMD3/EPHB2/SARM1/APP/FARP1/FEZF2/CAMK2B/PRICKLE1/IGF2BP1/BMP7/MEF2A/HECW1/MAP1S/MAP6/BCL11A/ARHGAP33/CARM1/SHANK3/ZMYND8/CPEB3/CYFIP1/ABL1/MAP2/TRAK1/MECP2/CUX2/PPP1R9B/RAB17/NDP/CHRNB2/MAPK8IP2/KIDINS220/DGKG/FAT3/SLC11A2/SRCIN1/YWHAH/KIAA0319/…
GO:0030900	forebrain development	373	0.333498	1.79262	2.29549e-08	2.18298e-06	SLC2A1/SLIT1/ADGRG1/DRAXIN/CXCL12/TUBB2B/RELN/ZMIZ1/NEFL/TSKU/APAF1/GLI2/IGF1R/AKNA/TRAPPC9/TUBA1A/DAB2IP/CSF1R/TNR/TUBB2A/TYRO3/CDK5R1/PLXNA4/BMERB1/DCLK2/SEMA5A/ALK/NRP1/CHD5/WDR37/SZT2/ATP1B2/FLNA/LHX1/AQP1/ATAT1/EPHB2/NDST1/TH/PCSK1/APP/FEZF2/ATP2B4/IGF2BP1/ARHGAP35/PLCB1/PLXNA3/OTP/PAX5/SUN2/CDK6/TACC2/LARGE1/CDK5R2/ROBO2/SLC1A2/SHANK3/SSTR1/NCOA1/ARX/SOX2/DIXDC1/KCNC2/ATF5/FOXB1/APLP1/NF2/S…
GO:0050803	regulation of synapse structure or activity	228	0.377234	1.94205	2.6518e-08	2.36663e-06	SLIT1/CAMKV/RELN/NEFL/FRMPD4/TUBA1A/DAB2IP/LRFN5/CLSTN1/PLXNC1/ST8SIA2/CHRNA7/CDK5R1/AGRN/LZTS1/DAG1/TANC2/KIF1A/SIPA1L1/FZD1/LRFN3/GPRASP3/EPHB2/GRIN2B/NRXN1/APP/NTNG2/FARP1/CTTNBP2/DCTN1/CAMK2B/EGLN1/LRFN4/SYBU/CNTNAP1/CLSTN2/NLGN3/PTPRT/EIF4G1/ASIC2/PCDH8/TANC1/ARHGAP33/ROBO2/SHANK3/ZMYND8/ROR2/CYFIP1/ABL1/C1QL2/MECP2/NEGR1/CUX2/CLSTN3/RAB17/CHRNB2/NTN1/RHOA/MDGA1/SRCIN1/IL10RA/LHFPL4/NRP2/NRC…
GO:0051960	regulation of nervous system development	420	0.319369	1.74524	2.64826e-08	2.36663e-06	SLIT1/TP53/DRAXIN/CXCL12/CUX1/SEMA4B/RELN/NEFL/VCAN/HEY1/BHLHE40/PLXNA2/SORL1/MAPT/DLL4/MAP1B/TPPP/ACAN/TTBK1/TNR/CLSTN1/PLXNC1/ST8SIA2/TNFRSF21/AGRN/NCAN/PLXNA4/DAG1/MEGF8/SEMA5A/TGFB1/DPYSL5/NRP1/BMPR2/TENM4/LDLR/ISLR2/DCC/MME/SEMA6C/GPRASP3/EPHB2/ACE/NRXN1/CLCN2/SPINT1/FEZF2/RGMA/CAMK2B/SIRT2/BMP7/SEMA4F/NKX6-1/PLXNA3/OTP/CLSTN2/MAP6/PLXND1/DIP2B/NLGN3/HES3/ASIC2/ROBO2/LIN28A/MACF1/SHANK3/DUSP…
GO:0050807	regulation of synapse organization	222	0.380754	1.94563	4.72409e-08	3.97166e-06	SLIT1/CAMKV/RELN/NEFL/FRMPD4/TUBA1A/DAB2IP/LRFN5/CLSTN1/PLXNC1/ST8SIA2/CHRNA7/CDK5R1/AGRN/LZTS1/DAG1/TANC2/KIF1A/SIPA1L1/FZD1/LRFN3/GPRASP3/EPHB2/GRIN2B/NRXN1/APP/NTNG2/FARP1/CTTNBP2/DCTN1/CAMK2B/EGLN1/LRFN4/CNTNAP1/CLSTN2/NLGN3/PTPRT/EIF4G1/ASIC2/PCDH8/TANC1/ARHGAP33/ROBO2/SHANK3/ZMYND8/ROR2/CYFIP1/ABL1/C1QL2/MECP2/NEGR1/CUX2/CLSTN3/RAB17/CHRNB2/NTN1/RHOA/MDGA1/SRCIN1/IL10RA/LHFPL4/NRP2/NRCAM/SE…
GO:0042063	gliogenesis	290	0.351448	1.84357	6.0087e-08	4.84118e-06	DUSP15/NDRG1/MMP24/TP53/ADGRG1/CNTN1/STAT3/GRN/RELN/ZMIZ1/LRP1/ERBB2/VCAN/PLEC/MAPT/TPPP/SCRIB/VIM/ACAN/GBA1/TUBA1A/DAB2IP/TTBK1/CSF1R/CLU/ERBB3/TNFRSF21/CDK5R1/NCAN/DAG1/BMERB1/CSPG5/TGFB1/TENM4/LDLR/C5AR1/ATP1B2/WDR1/APP/CLCN2/NCSTN/SPINT1/GAP43/GPM6B/SIRT2/NKX6-1/DNER/CNTNAP1/FA2H/PLPP3/SUN2/CDK6/MED12/LARGE1/CDK5R2/LIN28A/NAGLU/DUSP10/SOX2/ROR2/NF2/SKI/ABL1/ABCA2/VAX1/DLL1/PRKCH/MECP2/CRB1/SO…
GO:0050767	regulation of neurogenesis	353	0.326469	1.74097	7.99158e-08	6.0177e-06	SLIT1/TP53/DRAXIN/CXCL12/CUX1/SEMA4B/RELN/NEFL/VCAN/HEY1/BHLHE40/PLXNA2/SORL1/MAPT/DLL4/MAP1B/ACAN/TTBK1/TNR/PLXNC1/NCAN/PLXNA4/DAG1/MEGF8/SEMA5A/TGFB1/DPYSL5/NRP1/BMPR2/TENM4/LDLR/ISLR2/DCC/MME/SEMA6C/GPRASP3/EPHB2/ACE/CLCN2/SPINT1/FEZF2/RGMA/CAMK2B/SIRT2/BMP7/SEMA4F/NKX6-1/PLXNA3/OTP/MAP6/PLXND1/DIP2B/HES3/ROBO2/LIN28A/MACF1/SHANK3/DUSP10/SEMA3C/CTDSP1/NF2/SKI/SPP1/CYFIP1/FGF13/ZNF335/VAX1/MAP2…
GO:0006836	neurotransmitter transport	179	0.396446	1.98011	8.77715e-08	6.44509e-06	PCLO/VAMP2/SLC6A8/SLC6A17/SLC29A1/CPLX3/SCRIB/SLC1A6/DNAJC5/RAB3A/RAB3B/NRXN2/CADPS/PTPRN2/ICA1/SLC29A2/CHRNA3/STXBP1/RIMS1/UNC13A/CSPG5/RIMS4/SYT5/PIP5K1C/SYN2/GRM4/TH/NRXN1/SYN1/KCNMB4/PRKCB/GPM6B/SLC4A8/UNC13B/SNAP29/SYT1/SLC1A2/GRIK5/SYT9/VPS18/ITGB3/SV2C/SLC6A11/SLC6A4/SLC32A1/MYOF/ATP1A2/SNCG/NAPA/SNCAIP/KCNJ8/SYT4/ERC2/SYP/CTBP2/HTR1B/BAIAP3/STX1B/SYT2/SNCA/SYT7/NF1/NLGN1
GO:0061387	regulation of extent of cell growth	102	0.474464	2.15078	3.01309e-07	2.00908e-05	SLIT1/DRAXIN/CXCL12/SEMA4B/MAPT/MAP1B/TNR/PLXNA4/MEGF8/SEMA5A/NRP1/BMPR2/ISLR2/DCC/SEMA6C/RGMA/SEMA4F/NKX6-1/PLXNA3/DIP2B/MACF1/SEMA3C/CTTN/SPP1/CYFIP1/FGF13/ABL1/MAP2/L1CAM/NTN1/SEMA6A/SMURF1/GDI1/KIAA0319/NRCAM/SEMA4A/CDH1/RTN4R/OLFM1/CRABP2/SRF
GO:0001505	regulation of neurotransmitter levels	164	0.400589	1.98583	4.36543e-07	2.723e-05	PCLO/VAMP2/SLC29A1/CPLX3/SCRIB/SLC1A6/DNAJC5/RAB3A/RAB3B/NRXN2/CADPS/PTPRN2/SLC29A2/CHRNA3/STXBP1/RIMS1/UNC13A/CSPG5/RIMS4/PDE1B/SYT5/PIP5K1C/SYN2/GRM4/NRXN1/SYN1/KCNMB4/PRKCB/GPM6B/SLC4A8/UNC13B/SNAP29/SYT1/SLC1A2/GRIK5/SYT9/VPS18/ITGB3/SV2C/SLC6A11/SLC6A4/SLC32A1/MYOF/ATP1A2/SNCG/NAPA/SNCAIP/KCNJ8/SYT4/ERC2/SYP/CTBP2/HTR1B/BAIAP3/STX1B/SYT2/SNCA/SYT7/NF1/NLGN1
GO:0010001	glial cell differentiation	221	0.357101	1.82654	5.42069e-07	3.31004e-05	DUSP15/NDRG1/MMP24/CNTN1/STAT3/GRN/RELN/LRP1/ERBB2/VCAN/PLEC/MAPT/TPPP/VIM/ACAN/GBA1/TUBA1A/TTBK1/CLU/ERBB3/TNFRSF21/NCAN/DAG1/CSPG5/TGFB1/TENM4/LDLR/C5AR1/WDR1/APP/CLCN2/NCSTN/SPINT1/GAP43/GPM6B/SIRT2/NKX6-1/DNER/CNTNAP1/FA2H/PLPP3/CDK6/MED12/LARGE1/LIN28A/NAGLU/DUSP10/SOX2/ROR2/SKI/ABL1/ABCA2/VAX1/DLL1/MECP2/CRB1/SOX4/NDP/CNTN2/SOX11/MXRA8/DICER1/CDKN2C/RHOA/NFIB/PRDM8/ASCL1
GO:0099565	chemical synaptic transmission, postsynaptic	96	0.465183	2.11547	1.21268e-06	6.51366e-05	RELN/SLC29A1/GRIN2D/CHRNA7/CHRNA3/RIMS1/SHANK1/S1PR2/GRIN2B/NRXN1/APP/NLGN3/CHRNA1/UNC13B/SHANK3/CHRNA4/ZMYND8/ABAT/SLC8A2/GRIK5/MECP2/CUX2/CHRNB2/MAPK8IP2/INSYN1/STX1B/SSH1/GLRA2/SNCA/NLGN1/PRKAR1B/RGS4/CHRNA6/MEF2C/HCRT/INSYN2A/NLGN2
GO:0060079	excitatory postsynaptic potential	88	0.472883	2.09454	1.56105e-06	7.87446e-05	RELN/SLC29A1/GRIN2D/CHRNA7/CHRNA3/RIMS1/SHANK1/S1PR2/GRIN2B/NRXN1/APP/NLGN3/CHRNA1/SHANK3/CHRNA4/ZMYND8/SLC8A2/GRIK5/MECP2/CUX2/CHRNB2/MAPK8IP2/STX1B/SSH1/GLRA2/SNCA/NLGN1/PRKAR1B/RGS4/CHRNA6/MEF2C/HCRT/NLGN2
GO:0007040	lysosome organization	103	0.441252	2.00635	1.55273e-06	7.87446e-05	GRN/ABCA1/ATP6V1A/GAA/GNPTAB/CLN6/ACP2/HEXA/GBA1/ATP6AP1/ATP6V0C/ATP6V0A1/AP3B1/TPP1/ATP6V1H/ATP6V1F/CHMP3/SPG11/SCARB2/CLN5/VIPAS39/VPS33B/NAGLU/VPS18/RAB39A/SPNS1/RAB20/ZFYVE26
GO:0080171	lytic vacuole organization	103	0.441252	2.00635	1.55273e-06	7.87446e-05	GRN/ABCA1/ATP6V1A/GAA/GNPTAB/CLN6/ACP2/HEXA/GBA1/ATP6AP1/ATP6V0C/ATP6V0A1/AP3B1/TPP1/ATP6V1H/ATP6V1F/CHMP3/SPG11/SCARB2/CLN5/VIPAS39/VPS33B/NAGLU/VPS18/RAB39A/SPNS1/RAB20/ZFYVE26
GO:0048813	dendrite morphogenesis	133	0.417297	1.99222	1.59495e-06	7.97612e-05	CUX1/RELN/CTNND2/MINK1/KLF7/CELSR2/CHRNA7/CDK5R1/RERE/CHRNA3/LZTS1/SHANK1/TANC2/DPYSL5/NRP1/KIF1A/SIPA1L1/GPRASP3/EPHB2/SARM1/FARP1/CAMK2B/IGF2BP1/MEF2A/HECW1/MAP6/ARHGAP33/SHANK3/MAP2/TRAK1/CUX2/CHRNB2/MAPK8IP2/KIDINS220/SLC11A2/SRCIN1/YWHAH/NR2E1/TNIK/EPHB3/CUL7/NLGN1/ABI2/DOCK10/DNM3/ADGRB3
GO:0007035	vacuolar acidification	34	0.649148	2.38677	1.64369e-06	8.08054e-05	GRN/ATP6V1A/CLN6/ATP6V0D2/ATP6V1B1/ATP6AP1/ATP6V0C/ATP6V0A1/ATP6V1H/ATP6V1F/CLN5/ATP6V0D1/ATP6V0E2/DMXL1
GO:1901652	response to peptide	418	0.287622	1.57226	2.65029e-06	0.000118381	SLC2A1/NGFR/LGMN/MMP2/TP53/VAMP2/VGF/CXCL12/FOS/STAT3/LRP1/NEFL/SCNN1A/CYP1B1/GCNT1/SORL1/CTSD/SMPD3/MAP1B/IGF1R/NCOA2/GHR/VIM/PIP4K2C/SLC27A4/SCNN1G/ARID1B/CHRNA7/DAG1/ENPP1/KLF11/SCAP/PPARG/LRP5/ZFP36L1/ATP1A3/MYO5A/EPHB2/TH/PCSK1/BCAR1/APP/MEAK7/FOSL2/KANK1/PRKCB/DDR2/BMP7/PLCB1/NKX6-1/HSF1/OPRK1/JAK1/HADHA/PIK3R1/PRKD1/CAD/ABCC1/NCOA1/PRKACA/ZNF592/FBN1/MTCL2/CYFIP1/SRD5A1/GRIA1/PDPK1/CACNB1/…
GO:0048388	endosomal lumen acidification	13	0.832016	2.33366	3.26591e-06	0.000134366	ATP6V1A/CLCN3/ATP6AP1/ATP6V0C/ATP6V0A1/ATP6V1H/ATP6V1F
GO:0010977	negative regulation of neuron projection development	129	0.41244	1.95902	5.25066e-06	0.000195251	SLIT1/DRAXIN/SEMA4B/TSKU/CRMP1/VIM/FKBP4/NR2F1/TNR/PRAG1/KREMEN1/SEMA5A/NRP1/DCC/SEMA6C/FLNA/ZNF296/EPHB2/KANK1/RGMA/NEO1/SEMA4F/PLXNA3/RTN4RL2/DIP2B/BCL11A/CARM1/PTPN9/SEMA3C/SPP1/ITM2C/FGF13/CIB1/MAP2/DPYSL3/NTN1/SEMA6A/SLIT2/FAT3/GDI1/KIAA0319/SEMA4A/CDH1/RTN4R/STX1B/MDM2/NLGN1/SPOCK1/HES1/MYLIP
GO:0033500	carbohydrate homeostasis	196	0.35116	1.78671	8.60948e-06	0.000295683	TRPM4/NGFR/TSC22D4/VGF/STAT3/LRRC8D/HK2/PTPRN/SLC29A1/IGF1R/ZBTB20/KLF7/PTPRN2/RAB11FIP5/CEBPA/PTCH1/PPARG/HECTD4/LRP5/ADRA2A/TH/SMARCA4/ACE/GPI/FOSL2/PRKCE/SLC12A7/NKX6-1/SYBU/OPRK1/PIK3R1/UNC13B/LIN28A/SLC12A6/PRKACA/PPARGC1A/WFS1/RAB11B/FOXK1/CMKLR2/NEUROD1/CRY2/SOX4/BACE2/RACK1/ERN1/IRS2/ADISSP/INSR/CNR1/PLA2G6/CSMD1/TCF7L2/IGFBP5/INPP5K/BAIAP3/FOXO1/SRF/PRCP/ADIPOR1/ADCY5/FABP5/FGFR4
GO:0001666	response to hypoxia	260	0.320456	1.67102	8.61411e-06	0.000295683	NDRG1/SLC2A1/MMP2/HSPG2/TP53/CXCL12/FOS/HIPK2/DIO3/HK2/SLC29A1/APAF1/MTHFR/RYR2/PDK1/ARNT2/CHRNA7/TGFB1/AK4/SCAP/NOP53/PPARG/CRYAB/CYP1A1/VASN/ZFP36L1/CREBBP/P4HB/AQP1/TFRC/TH/FMN2/ACE/FOSL2/KCNK3/DDR2/PRKCE/EGLN1/SIRT2/SFRP1/BMP7/HSF1/HYOU1/CHRNA4/ABAT/SCN2A/EP300/PHB2/RPTOR/TM9SF4/EGLN3/MECP2/ITGA2/SOX4/MMP14/KCNMA1/NDP/PML/CHRNB2/SLC6A4/ADSL/SOD3
GO:0021543	pallium development	180	0.360424	1.80071	9.56362e-06	0.000318842	SLC2A1/ADGRG1/TUBB2B/RELN/ZMIZ1/NEFL/TSKU/IGF1R/TRAPPC9/TUBA1A/DAB2IP/TUBB2A/CDK5R1/BMERB1/DCLK2/ALK/FLNA/ATAT1/TH/FEZF2/ATP2B4/IGF2BP1/PLCB1/PLXNA3/PAX5/SUN2/CDK6/TACC2/LARGE1/CDK5R2/NCOA1/ARX/DIXDC1/NF2/SCN2A/SRD5A1/GRIA1/FGF13/RARA/KDM6B/NEUROD1/MECP2/PPP1R9B/OGDH/LAMB1/SLC32A1/PROX1/SLIT2/RHOA/EGFR/MDGA1/ASCL1/SYNE2/XRCC1/COL3A1/KCNA1/ZIC1/LEF1/NR2E1/FAT4/MDK/DLX1/SRF/SRGAP2/NF1
GO:0042593	glucose homeostasis	195	0.351945	1.79352	1.13276e-05	0.000373361	TRPM4/NGFR/TSC22D4/VGF/STAT3/LRRC8D/HK2/PTPRN/SLC29A1/IGF1R/ZBTB20/KLF7/PTPRN2/RAB11FIP5/CEBPA/PTCH1/PPARG/HECTD4/LRP5/ADRA2A/TH/SMARCA4/ACE/GPI/FOSL2/PRKCE/SLC12A7/NKX6-1/SYBU/OPRK1/PIK3R1/UNC13B/LIN28A/SLC12A6/PRKACA/PPARGC1A/WFS1/RAB11B/FOXK1/CMKLR2/NEUROD1/CRY2/SOX4/BACE2/RACK1/ERN1/IRS2/ADISSP/INSR/CNR1/PLA2G6/CSMD1/TCF7L2/IGFBP5/INPP5K/BAIAP3/FOXO1/SRF/PRCP/ADIPOR1/ADCY5/FABP5/FGFR4
GO:0021953	central nervous system neuron differentiation	157	0.37433	1.83401	1.46282e-05	0.000461184	DRAXIN/ZMIZ1/TSKU/MAPT/GLI2/DLL4/BRINP2/CSF1R/PLXNA4/DCLK2/PTCH1/NRP1/CHD5/SZT2/SPG11/DCC/LHX1/FAIM2/EPHB2/FEZF2/NOVA2/ARHGAP35/NKX6-1/PLXNA3/OTP/SUFU/SHANK3/ARX/HERC1/BMPR1B/ZNF335/MAP2/CEND1/OGDH/CHRNB2/BRINP3/SLC4A10/CNTN2/PROX1/SLIT2/NFIB/PRDM8/MDGA1/ADARB1/ASCL1/CDH11/NRP2/NR2E1/DLX1/BCL11B/EPHB3/SPOCK1/TAOK1/HES1
GO:0060562	epithelial tube morphogenesis	297	0.30692	1.61525	1.93382e-05	0.00056657	CELSR1/ACVR1/APAF1/PTK7/NPNT/MTHFR/KIF26B/GLI2/DLL4/SCRIB/TNC/RYR2/RDH10/CSF1R/HS3ST3A1/GZF1/DDR1/LAMA1/GRHL3/DAG1/MEGF8/PTCH1/TGFB1/NRP1/LAMA5/VANGL2/FZD1/LRP5/LHX1/NOTCH2/WNT9B/SPINT1/RGMA/PRICKLE1/SFRP1/BMP7/ARHGAP35/TIE1/PLXND1/SDC4/DCHS1/OSR1/MED12/CCDC103/SUFU/PRKACA/ST14/SKI/BTRC/PHB2/RARA/ABL1/RET/DLL1/DVL2/NDRG4/MMP14/MICAL2/APLNR/LRP2/PML/RSPO2/PIK3CD/CECR2/NTN1/PROX1/SLIT2/BBS5/RHOA/GA…
GO:0016049	cell growth	440	0.272981	1.4952	1.90755e-05	0.00056657	SLIT1/ACVR1B/TSC22D4/TP53/DRAXIN/CXCL12/SEMA4B/ERBB2/CYFIP2/MAPT/MAP1B/TNC/PPP2R1A/TNR/CLSTN1/SMARCA2/SLIT3/DDR1/ST8SIA2/RAPH1/JADE2/GNG4/AUTS2/PLXNA4/MEGF8/RIMS1/UNC13A/ARHGEF11/ENPP1/SEMA5A/TGFB1/NRP1/BMPR2/S100B/SPG11/ISLR2/CRYAB/DCC/INO80/SEMA6C/SMARCA4/BCAR1/APP/IQGAP1/RGMA/PRICKLE1/SFRP1/SEMA4F/MAD2L2/SLC23A2/BCL6/EXTL3/NKX6-1/PLXNA3/DIP2B/NLGN3/KMT2D/BCL11A/EIF4G1/SYT1/MACF1/AKAP6/SEMA3C/M…
GO:0021700	developmental maturation	266	0.315554	1.64995	2.16497e-05	0.000618669	MMP2/ANKS1A/SEZ6L2/RELN/NEFL/ATP6V1A/PTPRN/MAP1B/PPP2R1A/GBA1/CLCN3/ATP6V1B1/ATP6AP1/DAB2IP/ATP6V0A1/RAB3A/CLSTN1/ATP6V1H/SEZ6L/KCNQ3/CDK5R1/RERE/AGRN/PALM/DAG1/STXBP1/UNC13A/SHANK1/CEBPA/AP1M1/ATP6V1F/PPARG/CLN5/SRRM4/NRXN1/APP/CAMK2B/SIRT2/ATP6V0D1/NKX6-1/SYBU/CNTNAP1/S1PR1/TFCP2L1/BCL11A/DCHS1/UNC13B/CDK5R2/PRKACA/RPS6KA2/AP3D1/ZBTB16/C1QL2/RET/MECP2/BFSP1/FERMT1/CEND1/C3/CNTN2/CBFB/RHOA/GATA3…
GO:0001558	regulation of cell growth	369	0.282247	1.51776	2.7461e-05	0.000748137	SLIT1/ACVR1B/TP53/DRAXIN/CXCL12/SEMA4B/ERBB2/MAPT/MAP1B/TNC/PPP2R1A/TNR/CLSTN1/SMARCA2/SLIT3/DDR1/JADE2/GNG4/PLXNA4/MEGF8/RIMS1/UNC13A/ARHGEF11/ENPP1/SEMA5A/TGFB1/NRP1/BMPR2/ISLR2/CRYAB/DCC/INO80/SEMA6C/SMARCA4/BCAR1/RGMA/SFRP1/SEMA4F/MAD2L2/SLC23A2/BCL6/EXTL3/NKX6-1/PLXNA3/DIP2B/BCL11A/EIF4G1/SYT1/MACF1/AKAP6/SEMA3C/MAP2K5/FXN/CTTN/FAM107A/SPP1/CYFIP1/FGF13/CIB1/ABL1/MAP2/RPTOR/DDX49/PRDM11/MECP…
GO:0036293	response to decreased oxygen levels	276	0.302829	1.58113	2.99413e-05	0.000807858	NDRG1/SLC2A1/MMP2/HSPG2/TP53/CXCL12/FOS/HIPK2/DIO3/HK2/SLC29A1/APAF1/MTHFR/RYR2/PDK1/ARNT2/CHRNA7/TGFB1/AK4/SCAP/NOP53/PPARG/CRYAB/CYP1A1/VASN/ZFP36L1/CREBBP/P4HB/AQP1/TFRC/TH/FMN2/ACE/FOSL2/KCNK3/DDR2/PRKCE/EGLN1/SIRT2/SFRP1/BMP7/HSF1/HYOU1/CHRNA4/SOX2/ABAT/SCN2A/EP300/PHB2/RPTOR/TM9SF4/EGLN3/MECP2/ITGA2/SOX4/MMP14/KCNMA1/NDP/PML/CHRNB2/SLC6A4/ADSL/SOD3
GO:0031345	negative regulation of cell projection organization	173	0.354618	1.76982	3.61748e-05	0.000932666	SLIT1/DRAXIN/SEMA4B/TSKU/CRMP1/VIM/FKBP4/NR2F1/TNR/PRAG1/KREMEN1/MAP4/EVL/SEMA5A/DPYSL5/NRP1/DCC/SEMA6C/FLNA/ZNF296/EPHB2/GRIN2B/KANK1/RGMA/NEO1/SEMA4F/PLXNA3/RTN4RL2/DIP2B/BCL11A/CARM1/PTPN9/SEMA3C/SPP1/ITM2C/FGF13/CIB1/MAP2/DPYSL3/NTN1/SEMA6A/SLIT2/FAT3/YWHAH/EVI5L/GDI1/KIAA0319/SEMA4A/CDH1/RTN4R/STX1B/MDM2/NLGN1/SPOCK1/HES1/MYLIP
GO:0048640	negative regulation of developmental growth	99	0.404942	1.8423	4.78081e-05	0.00113662	SLIT1/LGMN/DRAXIN/SEMA4B/TNR/PTCH1/SEMA5A/NRP1/DCC/MAPK11/SEMA6C/MYOZ1/RGMA/SEMA4F/PLXNA3/DIP2B/BCL11A/DUSP10/RAI1/SEMA3C/FXN/SPP1/FGF13/MAP2/MECP2/SLC6A4/NTN1/SEMA6A
GO:0007042	lysosomal lumen acidification	22	0.680055	2.22931	4.83954e-05	0.00114588	GRN/ATP6V1A/CLN6/ATP6AP1/ATP6V0C/ATP6V0A1/ATP6V1H/ATP6V1F/CLN5
GO:0060074	synapse maturation	32	0.595023	2.17707	5.18913e-05	0.00121994	SEZ6L2/RELN/NEFL/DAB2IP/CLSTN1/SEZ6L/PALM/SHANK1/NRXN1/CAMK2B/SYBU/CNTNAP1
GO:0001654	eye development	338	0.282679	1.50878	5.77031e-05	0.00132307	HIPK2/STAT3/SDK1/DIO3/TSKU/COL5A1/CYP1B1/SH3PXD2B/DLL4/VIM/RDH10/ACHE/LAMA1/TENM3/GRHL3/TUB/PXDN/SPRED2/NRP1/BMPR2/DCX/CRYAB/LRP5/CYP1A1/SPRED3/ATP8A2/LHX1/AQP1/EPHB2/NOTCH2/TH/SDK2/SMARCA4/CLCN2/WNT9B/SIPA1L3/PRICKLE1/ATP2B4/BMP7/ARHGAP35/RDH13/PBX3/LARGE1/STRA6/NAGLU/CRYBG3/MFN2/SOX2/IFT140/NF2/SKI/FBN1/GDF3/BMPR1B/RARA/VAX1/RET/DLL1/NEUROD1/CHD7/VSTM4/BFSP1/CRB1/PPP1R13L/NDP/PROX1/SOX11/MEGF11…
GO:0021782	glial cell development	102	0.409236	1.85509	5.953e-05	0.00134709	NDRG1/CNTN1/GRN/LRP1/PLEC/MAPT/TPPP/VIM/TTBK1/CLU/DAG1/CSPG5/TENM4/LDLR/C5AR1/APP/NCSTN/GPM6B/SIRT2/CNTNAP1/FA2H/CDK6/MED12/NAGLU/ROR2/SKI/ABCA2/DLL1/MECP2/SOX4/CNTN2/SOX11/MXRA8/DICER1/PRDM8/ASCL1
GO:0048880	sensory system development	344	0.282781	1.50696	5.96796e-05	0.00134709	HIPK2/STAT3/SDK1/DIO3/TSKU/COL5A1/CYP1B1/SH3PXD2B/DLL4/VIM/RDH10/ACHE/LAMA1/TENM3/GRHL3/TUB/PXDN/SPRED2/NRP1/BMPR2/DCX/TMEM132E/CRYAB/LRP5/CYP1A1/SPRED3/ATP8A2/LHX1/AQP1/EPHB2/NOTCH2/TH/SDK2/SMARCA4/CLCN2/WNT9B/SIPA1L3/PRICKLE1/ATP2B4/BMP7/ARHGAP35/RDH13/PBX3/LARGE1/STRA6/NAGLU/CRYBG3/MFN2/SOX2/IFT140/NF2/SKI/FBN1/GDF3/BMPR1B/RARA/VAX1/RET/DLL1/NEUROD1/CHD7/VSTM4/BFSP1/CRB1/PPP1R13L/NDP/C3/PROX1/…
GO:0050768	negative regulation of neurogenesis	131	0.378528	1.79594	6.79773e-05	0.00152844	SLIT1/TP53/DRAXIN/SEMA4B/SORL1/TNR/SEMA5A/DPYSL5/NRP1/LDLR/DCC/SEMA6C/EPHB2/RGMA/SIRT2/BMP7/SEMA4F/NKX6-1/PLXNA3/DIP2B/LIN28A/DUSP10/SEMA3C/CTDSP1/NF2/SKI/SPP1/FGF13/VAX1/MAP2/MECP2/NTN1/SEMA6A/PROX1/SOX11/DICER1/DLL3/YWHAH/GDI1/GPR37L1/SYT4/KIAA0319/NR2E1/SEMA4A/CDH1/RTN4R/DLX1/NKX6-2/NF1
GO:0001678	intracellular glucose homeostasis	125	0.376273	1.79187	7.1038e-05	0.00159109	TRPM4/NGFR/LRRC8D/HK2/PTPRN/SLC29A1/IGF1R/ZBTB20/KLF7/PTPRN2/RAB11FIP5/LRP5/ADRA2A/TH/SMARCA4/ACE/PRKCE/SLC12A7/NKX6-1/SYBU/OPRK1/PIK3R1/UNC13B/LIN28A/SLC12A6/PRKACA/PPARGC1A/RAB11B/FOXK1/NEUROD1/SOX4/RACK1/ERN1/IRS2
GO:0043010	camera-type eye development	296	0.296357	1.55972	7.35511e-05	0.00163475	HIPK2/STAT3/SDK1/DIO3/TSKU/CYP1B1/DLL4/VIM/RDH10/ACHE/LAMA1/TENM3/GRHL3/TUB/SPRED2/NRP1/BMPR2/DCX/CRYAB/LRP5/CYP1A1/SPRED3/ATP8A2/LHX1/AQP1/EPHB2/NOTCH2/TH/SDK2/SMARCA4/CLCN2/WNT9B/PRICKLE1/ATP2B4/BMP7/ARHGAP35/RDH13/LARGE1/STRA6/NAGLU/CRYBG3/MFN2/IFT140/NF2/SKI/FBN1/BMPR1B/RARA/VAX1/RET/DLL1/NEUROD1/CHD7/VSTM4/BFSP1/CRB1/PPP1R13L/NDP/PROX1/SOX11/MEGF11/EGFR/FAT3/EFEMP1/GATA3/NFIB/ATP2B2/HCN1/FAT…
GO:0005975	carbohydrate metabolic process	486	0.261457	1.43819	8.23288e-05	0.0017304	SLC2A1/ALDOA/TP53/GAPDH/CHST3/H6PD/STAT3/PFKFB4/MAN2B2/DCXR/HK2/GAA/GNPTAB/HAS1/SMPD3/NCOA2/ZBTB20/IDH2/SLC2A3/HEXA/PDK1/PFKL/IDS/SIK1/EDEM2/MMP24-AS1-EDEM2/GANAB/PYGB/ST8SIA2/MYORG/MAN1B1/PFKFB3/SIAE/ENPP1/MOGAT3/CHST15/TGFB1/ALDOC/TKFC/B4GALT1/SCARB2/HECTD4/LRP5/NDST1/APP/GPI/GLB1L/ST6GALNAC4/ST3GAL2/UST/B4GALNT1/PRKCE/FCSK/GALNT7/SLC23A2/HDAC4/SLC25A1/AP2A1/PGM2L1/PGAM1/ST3GAL3/MANBA/PGLS/P2RY…
GO:0035751	regulation of lysosomal lumen pH	27	0.628278	2.16458	8.38891e-05	0.00175051	GRN/ATP6V1A/CLN6/ATP6AP1/ATP6V0C/ATP6V0A1/ATP6V1H/ATP6V1F/CLN5
GO:0009743	response to carbohydrate	182	0.337175	1.69454	8.58461e-05	0.00178492	TRPM4/VAMP2/PTPRN/SLC29A1/MAP1B/IGF1R/ZBTB20/PFKL/KLF7/PTPRN2/RAB11FIP5/LRP5/ADRA2A/ZFP36L1/TH/PCSK1/SMARCA4/ACE/SARM1/COL6A3/PRKCB/PRKCE/SLC12A7/EXTL3/PLCB1/NKX6-1/SYBU/OPRK1/UNC13B/LIN28A/NAGLU/SLC12A6/PRKACA/RPS6KA2/RAB11B/NQO1/SREBF1/NEUROD1/ITGA2/SOX4/RACK1/ERN1/RASAL2/IRS2
GO:0150063	visual system development	339	0.284522	1.51901	9.08577e-05	0.00187568	HIPK2/STAT3/SDK1/DIO3/TSKU/COL5A1/CYP1B1/SH3PXD2B/DLL4/VIM/RDH10/ACHE/LAMA1/TENM3/GRHL3/TUB/PXDN/SPRED2/NRP1/BMPR2/DCX/CRYAB/LRP5/CYP1A1/SPRED3/ATP8A2/LHX1/AQP1/EPHB2/NOTCH2/TH/SDK2/SMARCA4/CLCN2/WNT9B/SIPA1L3/PRICKLE1/ATP2B4/BMP7/ARHGAP35/RDH13/PBX3/LARGE1/STRA6/NAGLU/CRYBG3/MFN2/SOX2/IFT140/NF2/SKI/FBN1/GDF3/BMPR1B/RARA/VAX1/RET/DLL1/NEUROD1/CHD7/VSTM4/BFSP1/CRB1/PPP1R13L/NDP/C3/PROX1/SOX11/MEG…
GO:0051961	negative regulation of nervous system development	137	0.371756	1.79413	9.17403e-05	0.00188718	SLIT1/TP53/DRAXIN/SEMA4B/SORL1/TNR/SEMA5A/DPYSL5/NRP1/LDLR/DCC/SEMA6C/EPHB2/RGMA/SIRT2/BMP7/SEMA4F/NKX6-1/PLXNA3/DIP2B/ROBO2/LIN28A/DUSP10/SEMA3C/CTDSP1/NF2/SKI/SPP1/FGF13/VAX1/MAP2/MECP2/NTN1/SEMA6A/PROX1/SOX11/DICER1/DLL3/YWHAH/GDI1/GPR37L1/SYT4/KIAA0319/NR2E1/SEMA4A/CDH1/RTN4R/DLX1/NKX6-2/NF1
GO:0051452	intracellular pH reduction	50	0.487481	1.94538	9.98212e-05	0.00203588	GRN/ATP6V1A/CLN6/ATP6V0D2/CLCN3/ATP6V1B1/ATP6AP1/ATP6V0C/ATP6V0A1/ATP6V1H/ATP6V1F/CLN5/ATP6V0D1/ATP6V0E2/DMXL1/RAB39A/RAB20
GO:0051453	regulation of intracellular pH	76	0.447169	1.91695	9.96197e-05	0.00203588	GRN/ATP6V1A/CLN6/ATP6V0D2/CLCN3/ATP6V1B1/ATP6AP1/ATP6V0C/ATP6V0A1/ATP6V1H/ATP6V1F/CLN5/ATP6V0D1/SLC4A8/ATP6V0E2/DMXL1/SLC4A4/TM9SF4/RAB39A/SPNS1/RAB20/CHP1/SLC4A10
GO:0010721	negative regulation of cell development	227	0.31341	1.60537	0.000101578	0.00205316	SLIT1/TP53/DRAXIN/SEMA4B/ERBB2/SORL1/TNR/PTHLH/TMEM131L/CEBPA/SEMA5A/DPYSL5/NRP1/UBASH3B/LDLR/DCC/SEMA6C/EPHB2/TSC22D1/GPR137/RGMA/SIRT2/SFRP1/BMP7/SEMA4F/BCL6/NKX6-1/PLXNA3/DIP2B/BCL11A/CDK6/PIK3R1/LIN28A/DUSP10/SEMA3C/CTDSP1/NF2/SKI/FBN1/SPP1/FGF13/RARA/VAX1/MAP2/MECP2/TCTA/NTN1/SEMA6A/CBFB/PROX1/TMEM176A/SOX11/ZBTB46/DICER1/DLL3/SHB/GPR137B/YWHAH/GDI1/GPR37L1/SYT4/KIAA0319/NR2E1/SEMA4A/CDH1/RT…
GO:0198738	cell-cell signaling by wnt	421	0.268297	1.46593	0.000110155	0.0021763	TRPM4/CELSR1/SULF2/DRAXIN/LRP1/TSKU/EMD/APC2/PTK7/CTNND2/PPP2R1A/DAB2IP/ATP6V0C/PTPRU/CELSR2/IGFBP2/TLE1/KREMEN1/TMEM131L/FRAT1/GRHL3/SEMA5A/FZD10/TGFB1/CSNK1G1/ANKRD6/VANGL2/FZD1/FAM53B/LRP5/PRICKLE2/SMARCA4/JRK/GPRC5B/APP/NKD2/WNT9B/ZNRF3/AMOTL1/FRAT2/KANK1/SULF1/PRICKLE1/SFRP1/MAD2L2/AMER1/HECW1/PLPP3/PLCG2/SHISA6/PTPN23/ADGRA2/MED12/MACF1/SOX2/DIXDC1/SKI/RNF213/BTRC/SFRP4/ABL1/DLX5/BAMBI/MARK…
GO:0090287	regulation of cellular response to growth factor stimulus	282	0.290109	1.50973	0.000110911	0.002181	NGFR/TP53/SULF2/HIPK2/NPNT/CYFIP2/SORL1/SCUBE3/DAB2IP/ITGA5/CER1/PEG10/SPRED2/TGFB1/NRP1/ARK2C/PPARG/FZD1/SPRED3/VASN/CREBBP/NOTCH2/UBE2O/INTS9/RGMA/NEO1/PRKCB/SULF1/ATP2B4/SFRP1/GLG1/LRG1/DSTYK/TMPRSS6/ZNF423/CRIM1/ADGRA2/SKI/FBN1/GDF3/CYFIP1/PDPK1/EP300/SFRP4/ABL1/BAMBI/VEPH1/DLL1/NUMA1/PCSK6/NREP/ITGB3/FERMT1/LDLRAD4/GRB10/LRP2/TET1/HSPA5/ZNF703/XIAP/SEMA6A/MTMR4/SLIT2/SMURF1/SOX11/ADISSP/BCL9…
GO:0070482	response to oxygen levels	300	0.288928	1.52001	0.000115261	0.00223623	NDRG1/SLC2A1/MMP2/HSPG2/TP53/CXCL12/FOS/HIPK2/DIO3/HK2/ATP6V1A/SLC29A1/APAF1/MTHFR/RYR2/PDK1/ATP6AP1/ARNT2/CHRNA7/TGFB1/AK4/SCAP/NOP53/PPARG/CRYAB/CYP1A1/VASN/ZFP36L1/CREBBP/P4HB/AQP1/TFRC/TH/FMN2/ACE/FOSL2/KCNK3/DDR2/PRKCE/EGLN1/SIRT2/SFRP1/BMP7/ATP6V0D1/HSF1/HYOU1/CHRNA4/SOX2/ABAT/SCN2A/EP300/PHB2/RPTOR/TM9SF4/EGLN3/MECP2/ITGA2/SOX4/MMP14/KCNMA1/NDP/PML/CHRNB2/SLC6A4/ADSL/SOD3/SLC11A2/CBL/LOXL2…
GO:0030641	regulation of cellular pH	80	0.433934	1.89986	0.000142886	0.00263999	GRN/ATP6V1A/CLN6/ATP6V0D2/CLCN3/ATP6V1B1/ATP6AP1/ATP6V0C/ATP6V0A1/ATP6V1H/ATP6V1F/CLN5/ATP6V0D1/SLC4A8/ATP6V0E2/DMXL1/SLC4A4/TM9SF4/RAB39A/SPNS1/RAB20/CHP1/SLC4A10
GO:0051962	positive regulation of nervous system development	264	0.298143	1.54652	0.000141439	0.00263999	CXCL12/CUX1/RELN/NEFL/VCAN/PLXNA2/MAPT/MAP1B/ACAN/TTBK1/CLSTN1/PLXNC1/ST8SIA2/AGRN/NCAN/PLXNA4/DAG1/MEGF8/SEMA5A/TGFB1/NRP1/BMPR2/TENM4/ISLR2/MME/GPRASP3/EPHB2/ACE/NRXN1/CLCN2/SPINT1/CAMK2B/NKX6-1/PLXNA3/OTP/CLSTN2/MAP6/PLXND1/NLGN3/ASIC2/ROBO2/MACF1/SHANK3/CYFIP1/ZNF335/TRAK1/PRKCH/MECP2/CUX2/CLSTN3/LRP2/GJC2/L1CAM/NTN1/SPEN/SLIT2/SMURF1/SOX11/DICER1/ASCL1/GDI1/NR2E1/SEMA4A/MAP2K2/CRABP2/MDK/SRF…
GO:0030902	hindbrain development	142	0.352826	1.70626	0.000154441	0.00281733	TP53/CNTN1/SPTBN2/PLXNA2/GLI2/IGF1R/SCRIB/GBA1/TUBA1A/CDK5R1/RERE/ATP1B2/FLNA/LHX1/FAIM2/EPHB2/NCSTN/ATRN/SMAD1/BMP7/CDK5R2/NAGLU/SSTR1/NCOA1/ATF5/ABAT/HERC1/ABL1/DLL1/NEUROD1/MECP2/CEND1/MYO16/OGDH/SLC6A4/HSPA5/PROX1/NCOR2/SCN5A/HOXB3/NFIB/ASCL1/DLC1/GPR37L1/XRCC1/SDF4/LEF1/ALDH1A2
GO:0016055	Wnt signaling pathway	419	0.266294	1.45261	0.000168467	0.00303503	TRPM4/CELSR1/SULF2/DRAXIN/LRP1/TSKU/EMD/APC2/PTK7/CTNND2/PPP2R1A/DAB2IP/ATP6V0C/PTPRU/CELSR2/IGFBP2/TLE1/KREMEN1/TMEM131L/FRAT1/GRHL3/SEMA5A/FZD10/TGFB1/CSNK1G1/ANKRD6/VANGL2/FZD1/FAM53B/LRP5/PRICKLE2/SMARCA4/JRK/GPRC5B/APP/NKD2/WNT9B/ZNRF3/AMOTL1/FRAT2/KANK1/SULF1/PRICKLE1/SFRP1/MAD2L2/AMER1/HECW1/PLPP3/PLCG2/SHISA6/ADGRA2/MED12/MACF1/SOX2/DIXDC1/SKI/RNF213/BTRC/SFRP4/ABL1/DLX5/BAMBI/MARK2/TNN/A…
GO:0099084	postsynaptic specialization organization	40	0.543373	2.06205	0.000171476	0.00307966	SPTBN2/RELN/NRXN2/SHANK1/LRRC4/NRXN1/NTNG2/GAP43/LRFN4/CNTNAP1/SHANK3/ZMYND8/C1QL2/ITGB3/ZDHHC12/C1QL3/LRRTM2/NLGN1/SHANK2/CDH2/NLGN2/LRRC4B/PTK2B/PTPRD/PTPRS/CBLN1/ARHGEF9
GO:0007389	pattern specification process	387	0.264336	1.42482	0.000180807	0.00321737	ACVR1/TP53/ADGRG1/HIPK2/RELN/CYP26B1/APC2/HEY1/BHLHE40/PLXNA2/GLI2/DLL4/BCOR/DOP1B/CER1/CELSR2/GRHL3/MEGF8/PTCH1/NRP1/LAMA5/BMPR2/VANGL2/KIF3B/LRP5/LHX1/NOTCH2/ETS2/FEZF2/SMAD1/BMP1/PRICKLE1/SFRP1/BMP7/CPLANE2/PBX3/HES3/DCHS1/OSR1/PCDH8/MED12/SHROOM3/CCDC103/ROBO2/PSKH1/SUFU/CFC1/NEK8/PRKACA/AP1B1/SEMA3C/FOXB1/IFT140/SKI/GDF3/EP300/BMPR1B/ZBTB16/HES7/DLL1/PCSK6/NEUROD1/MID1/PRKDC/AXIN2/DVL2/NDRG4…
GO:0045926	negative regulation of growth	210	0.311683	1.58393	0.000191957	0.00334397	SLIT1/ACVR1B/LGMN/TP53/DRAXIN/SEMA4B/PPP2R1A/TNR/SMARCA2/SLIT3/GNG4/ENPP1/PTCH1/SEMA5A/TGFB1/NRP1/BMPR2/CRYAB/DCC/MAPK11/SEMA6C/MYOZ1/SMARCA4/RGMA/SFRP1/SEMA4F/BCL6/PLXNA3/DIP2B/BCL11A/DUSP10/RAI1/SEMA3C/FXN/SPP1/FGF13/MAP2/PRDM11/MECP2/SERTAD2/PPP1R9B/PML/RACK1/SLC6A4/NTN1/SEMA6A/SLIT2/CDKN2C/JADE1
GO:0018212	peptidyl-tyrosine modification	216	0.312673	1.59717	0.00019389	0.00335749	HCK/ACVR1/TP53/RELN/ERBB2/IGF1R/GHR/UNC119/PPP2R1A/TTBK1/CSF1R/ITGA5/DDR1/ERBB3/ALK/TGFB1/NRP1/TPST1/IL23A/CBLC/ADRA2A/EPHB2/ACE/GPRC5B/APP/EHD4/SYK/DDR2/PRKCE/SFRP1/HSF1/PLPP3/JAK1/PLCG2/PRLR/ZNF592/NF2/ABL1/EPHA3/ITGB3/IGF2
GO:0021510	spinal cord development	80	0.427195	1.87035	0.000209039	0.00358768	SLIT1/DRAXIN/RELN/NEFL/GLI2/DLL4/VIT/PTCH1/DCC/LHX1/DCTN1/PBX3/MED12/SUFU/FOXB1/SRD5A1/GRIA1/DLL1/MECP2/SOX4/PROX1/SOX11/MDGA1/ADARB1/ASCL1
GO:0018108	peptidyl-tyrosine phosphorylation	214	0.30817	1.57792	0.0002794	0.00439241	HCK/ACVR1/TP53/RELN/ERBB2/IGF1R/GHR/UNC119/PPP2R1A/TTBK1/CSF1R/ITGA5/DDR1/ERBB3/ALK/TGFB1/NRP1/IL23A/CBLC/ADRA2A/EPHB2/ACE/GPRC5B/APP/EHD4/SYK/DDR2/PRKCE/SFRP1/HSF1/PLPP3/JAK1/PLCG2/PRLR/ZNF592/NF2/ABL1/EPHA3/ITGB3/IGF2
GO:0099560	synaptic membrane adhesion	26	0.608125	2.06877	0.000289414	0.00453755	PTPRF/LRFN5/CDH10/LRRC4/LRFN3/NTNG2/LRFN4/PCDH8/PCDH17/CDH6/MDGA1/CDH9
GO:0034284	response to monosaccharide	159	0.334253	1.64158	0.00029029	0.00453901	TRPM4/VAMP2/PTPRN/SLC29A1/IGF1R/ZBTB20/PFKL/KLF7/PTPRN2/RAB11FIP5/LRP5/ADRA2A/TH/PCSK1/SMARCA4/ACE/SARM1/COL6A3/PRKCB/PRKCE/SLC12A7/EXTL3/PLCB1/NKX6-1/SYBU/OPRK1/UNC13B/LIN28A/SLC12A6/PRKACA/RAB11B/SREBF1/NEUROD1/ITGA2/SOX4/RACK1/ERN1/RASAL2/IRS2
GO:2001222	regulation of neuron migration	45	0.503797	1.94509	0.000294648	0.0045702	ADGRG1/STAT3/RELN/DAB2IP/ZNF609/FLNA/NTNG2/CAMK2B/NKX6-1/TNN/SEMA6A/NRG3/COL3A1/NEXMIF/MDK/SRGAP2/SCRT2/PLAA/SHTN1/UNC5D/NTNG1
GO:0009268	response to pH	28	0.583771	2.03355	0.00031243	0.00482023	LGMN/SCNN1A/GPR4/GBA1/SCNN1G/RAB11FIP5/ASIC2/RAB11B/CHP1
GO:0060041	retina development in camera-type eye	137	0.354718	1.7119	0.000380543	0.00568951	HIPK2/STAT3/SDK1/DIO3/CYP1B1/DLL4/ACHE/LAMA1/TUB/NRP1/BMPR2/DCX/LRP5/ATP8A2/LHX1/SDK2/SMARCA4/CLCN2/ATP2B4/RDH13/LARGE1/NAGLU/SKI/BMPR1B/RET/DLL1/NEUROD1/CHD7/VSTM4/CRB1/NDP/PROX1/MEGF11/FAT3/NFIB/ATP2B2/HCN1/SOX9/CASP2/NR2E1/COL4A1/PTPRM/DLX1/SCAPER/HES1/VAX2/RD3/RHOJ/DLX2/LAMB2/CALB1/TGFB2/LPCAT1
GO:0050771	negative regulation of axonogenesis	62	0.46207	1.93724	0.000389607	0.00573633	SLIT1/DRAXIN/SEMA4B/TNR/SEMA5A/NRP1/DCC/SEMA6C/EPHB2/RGMA/SEMA4F/PLXNA3/DIP2B/SEMA3C/SPP1/FGF13/MAP2/NTN1/SEMA6A/GDI1/KIAA0319/SEMA4A/CDH1/RTN4R
GO:0016052	carbohydrate catabolic process	136	0.345593	1.66146	0.000388779	0.00573633	ALDOA/TP53/GAPDH/STAT3/MAN2B2/HK2/GAA/ZBTB20/HEXA/PFKL/IDS/PYGB/ALDOC/TKFC/SCARB2/LRP5/APP/GPI/HDAC4/PGAM1/MANBA/PGD/MAN2B1/PRKACA/SLC4A4/EP300/FOXK1/GM2A/NEU1/RPTOR/NUPR1/OGDH/PKM
GO:0021915	neural tube development	153	0.32935	1.61204	0.000386027	0.00573633	CELSR1/APAF1/PTK7/MTHFR/PLXNA2/GLI2/SCRIB/GRHL3/PTCH1/TGFB1/VANGL2/FZD1/ZFP36L1/SPINT1/ITPK1/RGMA/PRICKLE1/SFRP1/BMP7/ARHGAP35/CPLANE2/SDC4/DCHS1/MED12/SUFU/PRKACA/ST14/SEMA3C/FOXB1/IFT140/SKI/RARA/ABL1/DVL2/LRP2/SSBP3/CECR2/PROX1/PLOD3
GO:0021987	cerebral cortex development	123	0.368183	1.74496	0.000409976	0.00594568	SLC2A1/ADGRG1/TUBB2B/RELN/ZMIZ1/NEFL/TRAPPC9/TUBA1A/DAB2IP/TUBB2A/CDK5R1/BMERB1/FLNA/TH/PLCB1/PAX5/SUN2/TACC2/CDK5R2/NCOA1/ARX/DIXDC1/SRD5A1/GRIA1/FGF13/MECP2/PPP1R9B/LAMB1/SLIT2/RHOA/EGFR/MDGA1/ASCL1/SYNE2/COL3A1/KCNA1/NR2E1/FAT4/MDK/SRGAP2/NF1
GO:0030178	negative regulation of Wnt signaling pathway	154	0.337981	1.65194	0.000436157	0.00626274	DRAXIN/LRP1/TSKU/EMD/APC2/DAB2IP/PTPRU/IGFBP2/TLE1/KREMEN1/TMEM131L/ANKRD6/FZD1/NKD2/ZNRF3/PRICKLE1/SFRP1/MAD2L2/AMER1/HECW1/SHISA6/SOX2/RNF213/SFRP4/TNN/AXIN2/FERMT1/GRB10/RACK1/TAX1BP3/NHERF1/TPBGL/JADE1/HIC1/CTNND1/TRABD2B/TCF7L2/CITED1/SOX9/TRABD2A/TSC2/CHD8/NXN/AMER2/MDK/FOXO1/CTNNBIP1/ALPK2/APC/SHISA3
GO:0031667	response to nutrient levels	408	0.253805	1.37649	0.000503436	0.00690409	SLC12A3/SLC2A1/RRAGD/TP53/VGF/H6PD/FOS/ABCA1/CYP26B1/APAF1/MTHFR/CYP1B1/SORL1/PLEC/MAP1B/IGF1R/TNC/GHR/UPP1/SREBF2/RIPOR1/GBA1/SLC27A4/IGFBP2/CHRNA7/MAP1LC3A/PCSK1N/BMPR2/CD68/LDLR/PPARG/SZT2/CYP1A1/CREBBP/TFRC/TH/A2M/PCSK1/ACE/ZFYVE1/MEAK7/WNT9B/TBC1D5/PRKCB/SIRT2/SFRP1/BMP7/FOXO3/HSF1/BCAS3/EIF4G1/PRKD1/CAD/CLEC16A/RXRA/SSTR1/NCOA1/NENF/LRP11/PPARGC1A/SOX2/FAM107A/SPP1/GDF3/SRD5A1/NQO1/EP300/RA…
GO:0009746	response to hexose	155	0.327876	1.60738	0.000538088	0.00720889	TRPM4/VAMP2/PTPRN/SLC29A1/IGF1R/ZBTB20/PFKL/KLF7/PTPRN2/RAB11FIP5/LRP5/ADRA2A/TH/PCSK1/SMARCA4/ACE/SARM1/COL6A3/PRKCB/PRKCE/SLC12A7/EXTL3/NKX6-1/SYBU/OPRK1/UNC13B/LIN28A/SLC12A6/PRKACA/RAB11B/SREBF1/NEUROD1/SOX4/RACK1/ERN1/RASAL2/IRS2
GO:0090092	regulation of transmembrane receptor protein serine/threonine kinase signaling pathway	238	0.296684	1.52068	0.000561527	0.00734281	ACVR1B/ACVR1/TP53/HIPK2/LRP1/NPNT/SORL1/SCUBE3/CER1/PEG10/SPRED2/TGFB1/BMPR2/ARK2C/PPARG/FZD1/SPRED3/VASN/CREBBP/NOTCH2/UBE2O/INTS9/RGMA/NEO1/SULF1/SFRP1/BMP7/GLG1/LRG1/TMPRSS6/ZNF423/CRIM1/SKI/FBN1/GDF3/PDPK1/EP300/SFRP4/ABL1/BAMBI/VEPH1/NUMA1/PCSK6/NREP/FERMT1/LDLRAD4/LRP2/TET1/NOMO1/HSPA5/ZNF703/XIAP/MTMR4/SMURF1/SOX11/ADISSP/BCL9L/PBLD/ZC3H3/MAGI2/CITED1/KIAA0319/IGSF1/CSNK2B/DLX1/FBN2/LTBP1/…
GO:0071331	cellular response to hexose stimulus	109	0.355196	1.64133	0.00058471	0.00755435	TRPM4/PTPRN/SLC29A1/IGF1R/ZBTB20/KLF7/PTPRN2/RAB11FIP5/LRP5/ADRA2A/TH/SMARCA4/ACE/PRKCE/SLC12A7/NKX6-1/SYBU/OPRK1/UNC13B/LIN28A/SLC12A6/PRKACA/RAB11B/NEUROD1/SOX4/RACK1/ERN1/IRS2
GO:0006885	regulation of pH	86	0.401862	1.78692	0.000614839	0.00780841	GRN/ATP6V1A/CLN6/ATP6V0D2/CLCN3/ATP6V1B1/ATP6AP1/ATP6V0C/ATP6V0A1/ATP6V1H/ATP6V1F/CLN5/ATP6V0D1/CCKBR/SLC4A8/ATP6V0E2/DMXL1/SLC4A4/TM9SF4/RAB39A/SPNS1/RAB20/CHP1/SLC4A10
GO:0009749	response to glucose	152	0.336856	1.6472	0.00061467	0.00780841	TRPM4/VAMP2/PTPRN/SLC29A1/IGF1R/ZBTB20/PFKL/KLF7/PTPRN2/RAB11FIP5/LRP5/ADRA2A/TH/PCSK1/SMARCA4/ACE/SARM1/COL6A3/PRKCB/PRKCE/SLC12A7/EXTL3/NKX6-1/SYBU/OPRK1/UNC13B/LIN28A/SLC12A6/PRKACA/RAB11B/SREBF1/NEUROD1/SOX4/RACK1/ERN1/RASAL2/IRS2
GO:0030308	negative regulation of cell growth	164	0.323981	1.60606	0.000616489	0.00780841	SLIT1/ACVR1B/TP53/DRAXIN/SEMA4B/PPP2R1A/TNR/SMARCA2/SLIT3/GNG4/ENPP1/SEMA5A/TGFB1/NRP1/BMPR2/CRYAB/DCC/SEMA6C/SMARCA4/RGMA/SFRP1/SEMA4F/BCL6/PLXNA3/DIP2B/BCL11A/SEMA3C/SPP1/FGF13/MAP2/PRDM11/MECP2/SERTAD2/PPP1R9B/PML/RACK1/NTN1/SEMA6A/SLIT2/CDKN2C/JADE1
GO:0071333	cellular response to glucose stimulus	108	0.356674	1.63864	0.000749209	0.00905451	TRPM4/PTPRN/SLC29A1/IGF1R/ZBTB20/KLF7/PTPRN2/RAB11FIP5/LRP5/ADRA2A/TH/SMARCA4/ACE/PRKCE/SLC12A7/NKX6-1/SYBU/OPRK1/UNC13B/LIN28A/SLC12A6/PRKACA/RAB11B/NEUROD1/SOX4/RACK1/ERN1/IRS2
GO:0099068	postsynapse assembly	37	0.525616	1.96672	0.000773708	0.00927331	SPTBN2/NRXN2/LZTS1/EPHB2/NRXN1/NTNG2/GAP43/LRFN4/NLGN3/SHANK3/C1QL2/ZDHHC12/C1QL3/LRRTM2/NLGN1/CDH2/NLGN2/LRRC4B/PTK2B/PTPRD/LRP4/PTPRS/CBLN1/ARHGEF9
GO:0071326	cellular response to monosaccharide stimulus	110	0.362498	1.67731	0.000772701	0.00927331	TRPM4/PTPRN/SLC29A1/IGF1R/ZBTB20/KLF7/PTPRN2/RAB11FIP5/LRP5/ADRA2A/TH/SMARCA4/ACE/PRKCE/SLC12A7/PLCB1/NKX6-1/SYBU/OPRK1/UNC13B/LIN28A/SLC12A6/PRKACA/RAB11B/NEUROD1/SOX4/RACK1/ERN1/IRS2
GO:0097401	synaptic vesicle lumen acidification	16	0.683484	2.01589	0.000962462	0.0108623	ATP6V1A/CLCN3/ATP6V1B1/ATP6AP1/ATP6V0A1/ATP6V1H/ATP6V1F/ATP6V0D1
GO:0009991	response to extracellular stimulus	434	0.246518	1.3499	0.000961338	0.0108623	SLC12A3/SLC2A1/RRAGD/TP53/VGF/H6PD/FOS/ABCA1/CYP26B1/APAF1/MTHFR/CYP1B1/SORL1/PLEC/MAP1B/IGF1R/TNC/GHR/UPP1/SREBF2/RIPOR1/GBA1/SLC27A4/IGFBP2/CHRNA7/MAP1LC3A/PCSK1N/BMPR2/CD68/LDLR/PPARG/SZT2/CYP1A1/CREBBP/TFRC/TH/A2M/PCSK1/ACE/ZFYVE1/MEAK7/WNT9B/TBC1D5/PRKCB/SIRT2/SFRP1/BMP7/ARHGAP35/FOXO3/HSF1/BCAS3/EIF4G1/PRKD1/CAD/CLEC16A/RXRA/SLC1A2/SSTR1/NCOA1/NENF/LRP11/PPARGC1A/SOX2/FAM107A/SPP1/GDF3/SRD5…
GO:0043434	response to peptide hormone	348	0.261528	1.3995	0.000990811	0.0111138	SLC2A1/VAMP2/VGF/CXCL12/FOS/STAT3/NEFL/SCNN1A/CYP1B1/GCNT1/SORL1/CTSD/MAP1B/IGF1R/NCOA2/GHR/PIP4K2C/SLC27A4/SCNN1G/ARID1B/DAG1/ENPP1/SCAP/PPARG/LRP5/ZFP36L1/MYO5A/TH/PCSK1/BCAR1/MEAK7/KANK1/PRKCB/DDR2/BMP7/PLCB1/NKX6-1/HSF1/OPRK1/JAK1/HADHA/PIK3R1/PRKD1/CAD/NCOA1/PRKACA/ZNF592/FBN1/MTCL2/CYFIP1/SRD5A1/GRIA1/PDPK1/DENND4C/SREBF1/ITGB3/PRKDC/IGF2/CRY2/SIK2/GRB10/PKM/IRS2/VPS13C/LPIN2/INSR/FOXO4/APP…
GO:0098698	postsynaptic specialization assembly	26	0.56984	1.93853	0.00122023	0.0129297	SPTBN2/NRXN2/NRXN1/NTNG2/GAP43/LRFN4/SHANK3/C1QL2/ZDHHC12/C1QL3/LRRTM2/NLGN2/LRRC4B/PTK2B/PTPRD/PTPRS/CBLN1/ARHGEF9
GO:0097106	postsynaptic density organization	34	0.518638	1.90691	0.00134902	0.0138508	RELN/NRXN2/SHANK1/LRRC4/NRXN1/LRFN4/CNTNAP1/SHANK3/ZMYND8/C1QL2/ITGB3/ZDHHC12/C1QL3/LRRTM2/NLGN1/SHANK2/CDH2/NLGN2/LRRC4B/PTK2B/PTPRD/PTPRS/CBLN1
GO:0010447	response to acidic pH	18	0.622656	1.87842	0.00155286	0.0153199	LGMN/SCNN1A/GPR4/SCNN1G/RAB11FIP5/ASIC2/RAB11B/CHP1
GO:0007219	Notch signaling pathway	159	0.309018	1.51765	0.00192572	0.0177804	CNTN1/STAT3/ZMIZ1/HEY1/DLL4/SREBF2/KRT19/PRAG1/CEBPA/ANXA4/MAML3/GMDS/NOTCH2/APP/NCSTN/TRAF7/DTX4/BMP7/BCL6/DNER/ZNF423/CDK6/ROBO2/TSPEAR/HES7/DLL1/WWP2/CNTN6/MECP2/LLGL1/SUSD5/MMP14/AAK1/MAML2/CDH6/SPEN/POFUT1/NLE1/SLC35C1/DLL3/ASCL1/RBM15/GALNT11/SOX9/MFNG/EPN1/DLX1/DLK1/ONECUT1/PERP/HES1/NOTCH3/DLX2/DTX3L/TGFB2/NOTCH2NLA/FOXA1/TSPAN15/TMEM100/ARRB1/SEL1L/HEY2
GO:0032870	cellular response to hormone stimulus	493	0.238446	1.31425	0.00196248	0.0180682	VAMP2/FOS/STAT3/ZMIZ1/SERPINB9/SCNN1A/GNG2/CYP1B1/SORL1/CTSD/MAP1B/IGF1R/CTSB/NCOA2/TNC/GHR/FKBP4/PIP4K2C/SLC27A4/SCNN1G/ARID1B/PADI2/SLIT3/IGFBP2/ENPP1/PPARG/CALR/ADRA2A/ZFP36L1/AQP1/ATP1A3/MYO5A/RAMP2/SMARCA4/BCAR1/ACE/KANK1/PRKCB/DDR2/PRKCE/SFRP1/PLCB1/NKX6-1/HSF1/JAK1/BCAS3/KMT2D/P2RY6/FBXO32/PRLR/PIK3R1/PRKD1/ROBO2/RXRA/CARM1/NR3C2/SSTR1/PPARGC1B/NCOA1/PRKACA/ZNF592/LBH/TRH/FAM107A/FBN1/MTCL…
GO:0048709	oligodendrocyte differentiation	91	0.355757	1.59392	0.00266981	0.0226096	DUSP15/CNTN1/ERBB2/TPPP/CLU/TNFRSF21/DAG1/TENM4/WDR1/CLCN2/NCSTN/GPM6B/NKX6-1/CNTNAP1/FA2H/MED12/DUSP10/ABCA2/MECP2/CNTN2/SOX11/CDKN2C/PRDM8/ASCL1/SOX9/MDK/DLX1/NKX6-2/NF1
GO:0007423	sensory organ development	495	0.233157	1.28421	0.00316009	0.0253901	HIPK2/STAT3/SDK1/DIO3/TSKU/CYP26B1/COL5A1/MYCL/PTK7/CYP1B1/SH3PXD2B/DLL4/SCRIB/VIM/ATP6V1B1/RDH10/DDR1/ACHE/ECE1/LAMA1/TENM3/GRHL3/TUB/PXDN/CEBPA/SPRED2/NRP1/BMPR2/DCX/TMEM132E/CRYAB/LRP5/CYP1A1/SPRED3/ATP8A2/LHX1/AQP1/EPHB2/NOTCH2/TH/SDK2/SMARCA4/CLCN2/WNT9B/SIPA1L3/PRICKLE1/KCNK3/ATP2B4/BMP7/ARHGAP35/RDH13/PBX3/SDC4/ANP32B/DCHS1/OSR1/LARGE1/STRA6/NAGLU/CRYBG3/MFN2/SOX2/IFT140/NF2/SKI/FBN1/GDF3/…
GO:0005996	monosaccharide metabolic process	228	0.26833	1.3814	0.00377937	0.0286965	SLC2A1/ALDOA/TP53/GAPDH/H6PD/PFKFB4/MAN2B2/DCXR/HK2/GAA/NCOA2/SLC2A3/HEXA/PDK1/PFKL/IDS/SIK1/PFKFB3/CHST15/ALDOC/TKFC/B4GALT1/HECTD4/LRP5/GPI/UST/SLC23A2/SLC25A1/PGM2L1/PGAM1/PGD/FGGY/MAN2B1/PRKACA/PPARGC1A/MTCL2/EP300/FOXK1
GO:0030099	myeloid cell differentiation	340	0.243283	1.30116	0.00455032	0.0329543	ACVR1B/FOS/HIPK2/STAT3/IKZF1/GBA1/ATP6AP1/CSF1R/PABPC4/AP3B1/WASF2/CEBPA/TGFB1/PDE1B/UBASH3B/PPARG/IL23A/MTURN/FLNA/ZFP36L1/NDFIP1/WDR1/NOTCH2/TFRC/KLF13/APP/GPR137/FOSL2/ANKRD54/CAMK4/KMT2E/SFRP1/BCL6/FOXO3/HSF1/CDK6/VPS33B/PIK3R1/LARGE1/ADAR/MYH9/NAGLU/PPARGC1B/DHRS2/ROR2/THOC5/FBN1/EP300/CIB1/RARA/THRA/ZBTB16/RPTOR/FASN/DLL1/KAT6A/GAB2/CALCR/PRKDC/TCTA/NDP/PML/RASGRP4/BATF2/PIK3CD/HMGB2/F2RL1/…
GO:0097009	energy homeostasis	65	0.401163	1.69578	0.00493237	0.0351076	SLC12A3/VGF/STAT3/TSKU/SORL1/ALK/PCSK1N/CRTC1/NMU/EIF4G1/CRTC3/PPARGC1A/GDF3/DLL1/RASAL2/CNTN2/FMO4/SGIP1/FOXO1/METRNL/PRCP/ACACB/FLCN/SUV39H1/RRP8/LIPA
GO:0007033	vacuole organization	221	0.267289	1.36716	0.00503489	0.0356777	GRN/ABCA1/ATP6V1A/GAA/GNPTAB/CLN6/CTSD/PIP4K2C/SNX30/ACP2/HEXA/GBA1/ATP6AP1/ATP6V0C/ATP6V0A1/AP3B1/TPP1/ATP6V1H/MAP1LC3A/ATP6V1F/CHMP3/SPG11/SCARB2/TBC1D14/CLN5/EPHB2/TP53INP2/PACS2/VIPAS39/ATP13A2/B4GALNT1/VPS33B/BAG3/NAGLU/MFN2/VPS18/RAB39A/NUPR1/SPNS1/NDP/RAB20/ZFYVE26
GO:0010507	negative regulation of autophagy	80	0.361166	1.58126	0.00621657	0.0420088	RRAGD/TP53/STAT3/QSOX1/LZTS1/CTSA/TBC1D14/SIRT2/BMF/EIF4G1/CLEC16A/HERC1/EP300/FOXK1/RPTOR/NUPR1/WNK1/USP36/TAB3/IL10RA/UBQLN4/SMCR8/TSC2/HMOX1/SNCA/PINK1
GO:0045600	positive regulation of fat cell differentiation	59	0.402821	1.66484	0.00631287	0.0424345	TRPM4/FNDC5/RREB1/CEBPA/PPARG/LRP5/ZFP36L1/SFRP1/BMP7/CARM1/GDF3/ZBTB16/AXIN2/VSTM2A/KLF5
GO:0048754	branching morphogenesis of an epithelial tube	132	0.310118	1.47407	0.00651571	0.0431973	CELSR1/ACVR1/NPNT/GLI2/DLL4/TNC/RDH10/HS3ST3A1/GZF1/DDR1/LAMA1/DAG1/PTCH1/NRP1/LAMA5/LRP5/LHX1/WNT9B/BMP7/TIE1/PLXND1/DCHS1/BTRC/PHB2/ABL1/MMP14/PML/RSPO2/SLIT2/RBM15/CSMD1/CITED1/ESRP2/SOX9/LEF1/COL4A1/MDK/SRF
GO:0009952	anterior/posterior pattern specification	164	0.289956	1.43739	0.00784015	0.0491684	TP53/HIPK2/HEY1/BHLHE40/PLXNA2/CER1/CELSR2/BMPR2/LRP5/LHX1/ETS2/FEZF2/PRICKLE1/SFRP1/PBX3/HES3/OSR1/PCDH8/MED12/CFC1/SEMA3C/FOXB1/SKI/GDF3/EP300/ZBTB16/HES7/DLL1/PCSK6/NEUROD1/PRKDC/AXIN2/TSHZ1/SSBP3/PGAP1/POFUT1/NLE1/HOXB3/DLL3/PCGF2/NR2F2/LEF1/ALDH1A2/FOXH1

## Sheet: Hallmark protective
ID	Description	setSize	enrichmentScore	NES	pvalue	p.adjust	qvalue	rank	leading_edge	core_enrichment
HALLMARK_APICAL_JUNCTION	HALLMARK_APICAL_JUNCTION	185	0.388672	1.92592	1.31697e-07	9.40692e-07	4.95101e-07	2574	tags=32%, list=15%, signal=28%	TGFBI/MMP2/PCDH1/CNTN1/ITGA9/VCAN/COL17A1/SDC3/CERCAM/TMEM8B/CALB2/NRXN2/EVL/PPP2R2C/LAMA3/ACTG1/NFASC/B4GALT1/MAPK11/ARHGEF6/ATP1A3/SIRPA/SYK/BMP1/GTF2F1/NECTIN4/PARVA/MSN/VAV2/FLNC/NLGN3/ZYX/MYH9/ACTG2/SKAP2/NF2/FBN1/ACTN4/ACTB/DSC3/MAP4K2/CADM3/ITGA2/NEGR1/PLCG1/JAM3/CNN2/TRO/JUP/CD276/CD99/CDH6/SLIT2/EGFR/DSC1/CTNND1/CRAT/YWHAH/SYMPK/CDH11
HALLMARK_UV_RESPONSE_DN	HALLMARK_UV_RESPONSE_DN	144	0.376279	1.79363	2.38862e-05	0.000108573	5.71439e-05	2908	tags=32%, list=17%, signal=27%	ZMIZ1/CELF2/ERBB2/BHLHE40/GCNT1/MAP1B/IGF1R/ATXN1/LAMC1/SLC22A18/ICA1/NRP1/ANXA4/SIPA1L1/LDLR/PPARG/WDR37/NOTCH2/ATRN/ATP2B4/PRKCE/SLC7A1/VAV2/SFMBT1/PLPP3/FBLN5/ABCC1/RXRA/MAP2K5/ITGB3/KCNMA1/PIK3CD/DMAC2L/DBP/EFEMP1/NFIB/DLC1/MAGI2/COL3A1/IGFBP5/AMPH/PTGFR/CACNA1A/PTPRM/LTBP1/COL1A1
HALLMARK_EPITHELIAL_MESENCHYMAL_TRANSITION	HALLMARK_EPITHELIAL_MESENCHYMAL_TRANSITION	194	0.333802	1.65083	0.000107855	0.000449397	0.000236525	2209	tags=26%, list=13%, signal=23%	MXRA5/TGFBI/MMP2/CXCL12/LRP1/SLC6A8/COL5A1/VCAN/TNC/VIM/PTHLH/LAMC1/ITGA5/SLIT3/QSOX1/LAMA1/IGFBP2/TGFB1/LAMA3/FLNA/NOTCH2/CAPG/COL6A3/COMP/ADAM12/BMP1/SFRP1/COLGALT1/SPARC/FBLN5/SDC4/LGALS1/APLP1/FBN1/SPP1/COL12A1/SFRP4/NID2/ITGB3/DPYSL3/ITGA2/ANPEP/MMP14/COL4A2/ECM1/CDH6/NTM/SLIT2/PLOD3/TPM2
HALLMARK_ESTROGEN_RESPONSE_LATE	HALLMARK_ESTROGEN_RESPONSE_LATE	186	0.297249	1.47393	0.00132716	0.00414738	0.00218283	3120	tags=32%, list=19%, signal=26%	CXCL12/FOS/DCXR/SCNN1A/CYP26B1/SLC29A1/ANXA9/HSPA4L/MAPT/FKBP4/IDH2/TJP3/KRT19/SLC24A3/PTGES/CELSR2/CACNA2D2/TPD52L1/ABCA3/FLNB/TH/CA12/FARP1/ITPK1/ATP2B4/FKBP5/JAK1/NMU/PRLR/UNC13B/LARGE1/ETFB/DHRS2/ST14/WFS1/RPS6KA2/BLVRB/RET/CHST8/CALCR/SERPINA5/LSR/MYOF/NCOR2/FDFT1/PAPSS2/ASCL1/SLC2A8/ABHD2/IGSF1/SERPINA3/CDH1/OLFM1/MDK/AFF1/PLXNB1/PERP/FABP5/PTPN6
HALLMARK_MYOGENESIS	HALLMARK_MYOGENESIS	176	0.27916	1.36585	0.0122628	0.0340633	0.017928	2656	tags=28%, list=16%, signal=24%	GSN/SLC6A8/GAA/BHLHE40/KCNH1/SLN/ATP6AP1/ACHE/CLU/ERBB3/GNAO1/CKMT2/AGRN/TPD52L1/TGFB1/NAV2/CRYAB/HRC/MYOZ1/SPTAN1/APP/COL6A3/ADAM12/CAMK2B/SIRT2/ADCY9/MEF2A/REEP1/SPARC/CHRNA1/LARGE1/MYH9/MEF2D/NCAM1/NQO1/MYH7/FABP3/APLNR/COL4A2/CTF1/SOD3/KLF5/TPM2/FOXO4/CRAT/SGCG/COL3A1/PC/TSC2
HALLMARK_COAGULATION	HALLMARK_COAGULATION	103	0.325803	1.48835	0.0147544	0.0388274	0.0204355	1919	tags=20%, list=11%, signal=18%	CAPN5/LGMN/MMP2/GSN/LRP1/FURIN/CTSB/USP11/CLU/KLF7/WDR1/A2M/COMP/BMP1/SIRT2/TMPRSS6/SPARC/FBN1/ITGB3/ITGA2/MMP14

## Sheet: Hallmark non Protecitve
ID	Description	setSize	enrichmentScore	NES	pvalue	p.adjust	qvalue	rank	leading_edge	core_enrichment
HALLMARK_ESTROGEN_RESPONSE_EARLY	HALLMARK_ESTROGEN_RESPONSE_EARLY	190	0.413352	2.0402	1.07437e-08	1.34297e-07	7.06824e-08	2596	tags=35%, list=16%, signal=30%	SLC2A1/CELSR1/CXCL12/FOS/TUBB2B/SCNN1A/TSKU/CYP26B1/ANXA9/BHLHE40/MAPT/IGF1R/ZNF185/ELF3/FKBP4/UNC119/TJP3/KRT19/SLC24A3/ADCY1/CALB2/PTGES/CELSR2/TPD52L1/ENDOD1/ABCA3/NAV2/MUC1/B4GALT1/FLNB/CANT1/CA12/AKAP1/FARP1/ITPK1/SLC37A1/ADCY9/FKBP5/MED24/SYBU/REEP1/THSD4/MINDY1/P2RY2/DHRS2/WFS1/RPS6KA2/ABAT/RARA/BLVRB/SLC7A2/FASN/RET/GAB2/CALCR/KDM4B/RAB17/MYOF/NCOR2/FDFT1/ISG20L2/PAPSS2/ELF1/DLC1/ABHD2/ES…
HALLMARK_HEDGEHOG_SIGNALING	HALLMARK_HEDGEHOG_SIGNALING	34	0.698597	2.5368	2.82611e-08	2.82611e-07	1.48743e-07	2915	tags=68%, list=17%, signal=56%	CELSR1/SLIT1/ADGRG1/CRMP1/HEY1/ACHE/TLE1/CDK5R1/PTCH1/NRP1/ETS2/RTN1/NKX6-1/CDK6/MYH9/AMOT/PML/L1CAM/NRP2/DPYSL2/NRCAM/CNTFR/NF1
HALLMARK_IL2_STAT5_SIGNALING	HALLMARK_IL2_STAT5_SIGNALING	170	0.405974	1.97347	1.27644e-07	9.40692e-07	4.95101e-07	2009	tags=28%, list=12%, signal=25%	NDRG1/RRAGD/ODC1/HIPK2/IGF2R/COL6A1/HK2/FURIN/BHLHE40/AHNAK/PLEC/IGF1R/EMP1/SLC2A3/RGS16/SLC29A2/TNFRSF21/ENPP1/P4HA1/SPRED2/PTCH1/NRP1/NCS1/BCL2L1/BMPR2/ANXA4/MUC1/TNFRSF8/MYO1E/PRAF2/HUWE1/CAPG/RABGAP1L/ITIH5/GLIPR2/SCN9A/MAP6/IKZF2/APLP1/SPP1/CYFIP1/CDCP1/PRKCH/SHE/CD79B/AHCY/TTC39B/ECM1
HALLMARK_HYPOXIA	HALLMARK_HYPOXIA	186	0.377048	1.86961	6.32036e-07	3.95022e-06	2.07907e-06	1442	tags=21%, list=9%, signal=19%	NDRG1/SLC2A1/RRAGD/TGFBI/ALDOA/GAPDH/CHST3/FOS/HK2/GAA/COL5A1/BHLHE40/HAS1/SDC3/CCNG2/SLC2A3/HEXA/PDK1/PFKL/IDS/P4HA2/KLF7/PFKFB3/NCAN/P4HA1/ALDOC/AK4/NDST1/HDLBP/DPYSL4/CA12/GPI/FOSL2/SLC25A1/FOXO3/KIF5A/SDC4/LARGE1/MYH9
HALLMARK_KRAS_SIGNALING_DN	HALLMARK_KRAS_SIGNALING_DN	135	0.333827	1.57882	0.000724222	0.00242041	0.0012739	1981	tags=21%, list=12%, signal=18%	SLC12A3/GPRC5C/SPTBN2/MTHFR/KCNN1/RYR2/KCNQ2/ATP6V1B1/CELSR2/IGFBP2/SELENOP/SLC25A23/TENM2/MFSD6/DCC/TFCP2L1/KMT2D/MAST3/FGGY/HTR1D/CPEB3/BMPR1B/MYH7/ZBTB16/CCDC106/MEFV/CLSTN3/SYNPO

## Sheet: Kegg Protective
ID	Description	setSize	enrichmentScore	NES	pvalue	p.adjust	core_enrichment
ECM-receptor interaction	ECM-receptor interaction	75	0.498172	2.15278	1.35612e-06	0.000153421	HSPG2/RELN/ITGA9/COL6A1/NPNT/FRAS1/TNC/TNR/LAMC1/ITGA5/LAMA1/AGRN/DAG1/LAMA5/LAMA3/FREM1/COL6A3/COMP/SDC4/SPP1/ITGB3/TNN/ITGA2/SV2C/COL4A2/LAMB1/ITGB6
Thyroid hormone signaling pathway	Thyroid hormone signaling pathway	109	0.427487	1.97127	3.84843e-06	0.000228596	SLC2A1/PLCD4/TP53/PLCD1/NCOA2/PFKL/PLCB3/ACTG1/ATP1B2/CREBBP/ATP1A3/NOTCH2/PRKCB/MED24/RCAN2/PLCB1/PLCG2/MED16/PIK3R1/MED12/RXRA/NCOA1/ATP2A3/PRKACA/PDPK1/EP300/MYH7/THRA/ACTB/ITGB3/PLCG1/PIK3CD/ATP1A2/TSC2/ATP1A4/MDM2/MAP2K2/FOXO1/PRKCA/MED13L/CASP9/NOTCH3/ATP2A2/PFKM
Insulin secretion	Insulin secretion	44	0.526321	2.05978	6.5564e-05	0.00266036	PCLO/RYR2/RAB3A/ADCY1/PLCB3/ATF6B/ADCY2/CREB3L2/CACNA1D/PRKCB/ADCY9/PLCB1/ITPR3/RAPGEF4/PRKACA
Circadian entrainment	Circadian entrainment	88	0.429496	1.93517	5.58126e-05	0.00266036	FOS/GNG2/RYR2/ADCY1/PLCB3/GNAO1/GRIN2D/GNG4/ADCY2/GNG3/GRIN2B/NOS1AP/CACNA1D/PRKCB/CAMK2B/ADCY9/PLCB1/ITPR3/PRKACA/GRIA1/RASD1/KCNJ6/GRIA4/GNB2/RYR3/GNAS/CALM3/ADCY3/GNB4/GUCY1A1/KCNJ3/ADCY5/PRKCA
Axon guidance	Axon guidance	170	0.340315	1.68677	7.16597e-05	0.00266036	SLIT1/CXCL12/SEMA4B/PLXNA2/PLXNC1/SRGAP3/PLXNA4/LRRC4/PTCH1/DPYSL5/NRP1/BMPR2/DCC/EPHB2/NTNG2/SSH2/RGMA/NEO1/CAMK2B/BMP7/SEMA4F/PLXNA3/PLCG2/PIK3R1/ROBO2/SRGAP1/SEMA3C/MYL5/PDPK1/BMPR1B/ABL1/EPHA3/PLCG1/PIK3CD/L1CAM/NTN1/EFNA4/SLIT2/RHOA/PAK6/BUB1B-PAK6/DPYSL2/SEMA4A/SSH1/SRGAP2/EPHB3/RGS3/EPHB6/PLXNB1/PRKCA/PAK5/NCK2/GNAI1/UNC5D/NTNG1/TRPC3/FES
Cholinergic synapse	Cholinergic synapse	89	0.415936	1.86511	9.5209e-05	0.0031419	FOS/GNG2/ADCY1/PLCB3/GNAO1/CHRNA7/GNG4/CHRNA3/ADCY2/GNG3/CREB3L2/PRKCB/CAMK2B/CAMK4/ADCY9/PLCB1/ITPR3/PIK3R1/CHRNA4/PRKACA/PIK3CD/CHRNB2/KCNJ6/GNB2/CACNA1A/ADCY3/CHRM5/GNB4/KCNJ3/ADCY5/PRKCA/GNAI1/CHRM4/CHRNA6/AKT2/ITPR2/BCL2/FYN/GNA11/MAPK3
Parathyroid hormone synthesis, secretion and action	Parathyroid hormone synthesis, secretion and action	85	0.413747	1.85162	0.000169875	0.00458662	MMP24/FOS/PTHLH/ADCY1/PLCB3/ATF6B/ARHGEF11/ADCY2/CREB3L2/LRP5/AKAP13/PRKCB/ADCY9/MEF2A/PLCB1/ITPR3/MEF2D/PRKACA/PLD2/MMP14/NHERF1/GNA12/RHOA/EGFR/GATA3/SLC34A2/GNAS/ADCY3/MMP15/ADCY5/PRKCA/GNAI1/MAFB/ARRB1/MEF2C/PTH1R/ITPR2/BCL2
Glutamatergic synapse	Glutamatergic synapse	80	0.414351	1.82533	0.00016892	0.00458662	GNG2/ADCY1/PLCB3/GNAO1/GRIN2D/GNG4/SHANK1/ADCY2/PLA2G4F/GNG3/GRIN2B/GRM4/PRKCB/ADCY9/PLCB1/ITPR3/DLGAP1/SHANK3/PRKACA/PLD2/GNB2/GNAS/CACNA1A/ADCY3/GNB4/KCNJ3/ADCY5/PRKCA/SHANK2/GNAI1
Synaptic vesicle cycle	Synaptic vesicle cycle	18	0.705684	2.17979	0.000224945	0.00556738	VAMP2/AP2B1/RAB3A/AP2S1/STXBP1/RIMS1/AP2A2/AP2A1/CLTCL1/AP2M1
Endocrine resistance	Endocrine resistance	90	0.391634	1.75828	0.000374496	0.00783789	MMP2/TP53/FOS/ERBB2/DLL4/IGF1R/ADCY1/ADCY2/MAPK11/NOTCH2/ADCY9/PIK3R1/CARM1/PRKACA/DLL1/PIK3CD/SHC4/CDKN2C/EGFR/DLL3/SHC3/GNAS/ADCY3/MDM2/MAP2K2/ADCY5/GRB2/NOTCH3
Growth hormone synthesis, secretion and action	Growth hormone synthesis, secretion and action	102	0.37795	1.73461	0.000395853	0.00783789	FOS/STAT3/GHR/ADCY1/PLCB3/ATF6B/ADCY2/CREB3L2/MAPK11/BCAR1/CACNA1D/PRKCB/ADCY9/PLCB1/ITPR3/PLCG2/PIK3R1/SSTR1/PRKACA/PLCG1/PIK3CD/SHC4/IRS2/SHC3/STAT5B/GNAS/ADCY3/MAP2K2/ADCY5/PRKCA/MAP2K3/GRB2/GNAI1/MAP3K1/SOCS3
Dilated cardiomyopathy	Dilated cardiomyopathy	68	0.425844	1.82259	0.00048431	0.00899001	ITGA9/RYR2/CACNG5/ITGA5/ADCY1/LAMA1/CACNA2D2/DAG1/ADCY2/ACTG1/CACNA1D/ADCY9/ATP2A3/PRKACA/CACNB1/MYH7/ACTB/ITGB3/ITGA2/CACNG8/ITGB6/TPM2
Calcium signaling pathway	Calcium signaling pathway	204	0.301357	1.53681	0.000784327	0.0137026	PLCD4/PLCD1/ERBB2/RYR2/SLN/NTRK3/ORAI3/ADCY1/PLCB3/ERBB3/GRIN2D/CHRNA7/PDE1B/ADCY2/STIM1/HRC/SLC25A6/GRIN2B/CACNA1D/PRKCB/CAMK2B/ATP2B4/CAMK4/ADCY9/PLCB1/ITPR3/CCKBR/PLCG2/CACNA1E/GNAL/ATP2A3/PRKACA/SLC8A2/RET/TPCN1/PLCG1/HTR7/GNA15/EGFR/ATP2B2/RYR3/PTGFR/GNAS/CALM3/CACNA1A/ITPKB/ADCY3/CHRM5/FGF5/NFATC1/PRKCA/FGFR4/PDE1C/ATP2A2/CACNA1H/PDGFD/CAMK1D/CAMK1G/SLC25A5/FGFR2/NTRK1/ITPR2/HTR2A/CACNA1C/F…
Estrogen signaling pathway	Estrogen signaling pathway	96	0.367778	1.68063	0.000946587	0.0147966	MMP2/FOS/CTSD/GABBR2/NCOA2/KRT19/ADCY1/PLCB3/ATF6B/GNAO1/ADCY2/CREB3L2/ADCY9/PLCB1/ITPR3/PIK3R1/NCOA1/PRKACA/KRT16/RARA/PIK3CD/SHC4/KCNJ6/EGFR/SHC3/GNAS/CALM3/ADCY3/MAP2K2/KCNJ3/ADCY5/GRB2/GNAI1
Morphine addiction	Morphine addiction	51	0.450686	1.80334	0.00131193	0.0190003	GNG2/GABBR2/ADCY1/GNAO1/GNG4/ADCY2/GNG3/PRKCB/ADCY9/PRKACA/KCNJ6/GNB2/GNAS/CACNA1A/ADCY3/GNB4/KCNJ3/ADCY5/PRKCA/GNAI1
Focal adhesion	Focal adhesion	189	0.300416	1.51251	0.00134346	0.0190003	RELN/ITGA9/COL6A1/ERBB2/TLN2/IGF1R/TNC/EMP1/TNR/LAMC1/ITGA5/LAMA1/TLN1/LAMA5/LAMA3/ACTG1/PIP5K1C/FLNB/FLNA/BCAR1/COL6A3/COMP/PRKCB/RASGRF1/RAPGEF1/ARHGAP35/PARVA/VAV2/FLNC/PIK3R1/ZYX/MYL5/SPP1/PDPK1/ACTN4/ACTB/ITGB3/TNN/ITGA2/COL4A2/PIK3CD/LAMB1/SHC4/XIAP/ITGB6/RHOA/EGFR
GABAergic synapse	GABAergic synapse	61	0.427566	1.78184	0.00170667	0.0192209	GNG2/GABBR2/GPHN/ADCY1/GNAO1/GNG4/ADCY2/GNG3/TRAK2/GABRA3/CACNA1D/ADCY9/GABRG3/PRKACA/PLCL1/KCNJ6/GNB2/CACNA1A/ADCY3/GNB4/ADCY5/NSF/GNAI1
Human papillomavirus infection	Human papillomavirus infection	281	0.274949	1.4457	0.00168996	0.0192209	TP53/RELN/ITGA9/COL6A1/ATP6V1A/APC2/HEY1/SCRIB/TNC/ATP6V0D2/PPP2R1A/ATP6V1B1/ATP6AP1/ATP6V0C/ATP6V0A1/TNR/LAMC1/ITGA5/ATP6V1H/LAMA1/FZD10/PPP2R2C/LAMA5/LAMA3/ATP6V1F/MAML3/FZD1/CREB3L2/CREBBP/NOTCH2/WNT9B/COL6A3/COMP/ATP6V0D1/ATP6V0E2/JAK1/HES3/CDK6/PIK3R1/PPP2R2B/PRKACA/SPP1/EP300/HES7/ITGB3/TNN/AXIN2/ITGA2/DVL2/LLGL1/COL4A2/PIK3CD/MAML2/LAMB1
PI3K-Akt signaling pathway	PI3K-Akt signaling pathway	299	0.264322	1.40193	0.00162713	0.0192209	LPAR5/NGFR/TP53/RELN/ITGA9/COL6A1/ERBB2/GNG2/IGF1R/TNC/GHR/OSMR/PPP2R1A/CSF1R/TNR/LAMC1/ITGA5/LAMA1/ATF6B/ERBB3/GNG4/BCL2L1/PPP2R2C/LAMA5/LAMA3/GNG3/CREB3L2/COL6A3/COMP/SYK/FOXO3/JAK1/CDK6/PRLR/PIK3R1/RXRA/PPP2R2B/SPP1/PDPK1/RPTOR/RET/ITGB3/TNN/IGF2/ITGA2/COL4A2/PIK3CD/LAMB1/IL2RB/EFNA4/PKN1/ITGB6/INSR/EGFR/G6PC3/CSF3R/MAGI1/YWHAH/GNB2/DDIT4/MAGI2/IFNAR1/TSC2/COL4A1/MDM2/MAP2K2/GNB4
Thermogenesis	Thermogenesis	84	0.367566	1.64099	0.00277773	0.0284477	DPF1/ARID1B/SMARCA2/ADCY1/ADCY2/ACTG1/PPARG/CREB3L2/MAPK11/SMARCA4/DPF3/ADCY9/PRKACA/PPARGC1A/RPS6KA2/RPTOR/ACTB/ARID1A/CNR1/TSC2/GNAS/KDM3B/ADCY3/ACTL6B/ADCY5/MAP3K5/MAP2K3/LIPE/GRB2
Efferocytosis	Efferocytosis	119	0.319726	1.50818	0.00412583	0.0408457	XKR7/LRP1/ABCA1/MEGF10/XKR4/TYRO3/TGFB1/PPARG/CALR/MAPK11/ATP8A2/BCAR1/SIRPA/CAMK2B/S1PR1/TGFBRAP1/RXRA/VPS39/ATP2A3/ELMO1/VPS18/ITGB3
Cell adhesion molecules	Cell adhesion molecules	78	0.365983	1.59479	0.00496795	0.0447116	PTPRF/CNTN1/ITGA9/LOC102723996/NRXN2/LRRC4/NFASC/NRXN1/NTNG2/GLG1/CNTNAP1/NLGN3/NCAM1/JAM3/L1CAM/CNTN2/NRXN3/ICOSLG/NRCAM/CD40/NLGN1/CNTNAP2/JAM2/PVR/NTNG1/MADCAM1/NLGN2/ITGB2/NCAM2/PDCD1LG2/ITGB7/HLA-DQB1/HLA-E/LRRC4B/LRRC4C/PTPRD/PTPRS/SPN/CD22/SLITRK1/ITGA4
Pathogenic Escherichia coli infection	Pathogenic Escherichia coli infection	135	0.303267	1.44762	0.00537728	0.0469721	LPAR5/GAPDH/FOS/TUBB2B/TUBB3/CYFIP2/MYO5B/TUBA1A/TUBB2A/TUBB4A/MYO10/ARHGEF11/WASF2/ACTG1/MAPK11/MYO1E/MYO5A/ARPC1A/MYH9/CYFIP1/ACTB/IL1R1/PYCARD/NHERF1/ARPC1B/GNA12/RHOA/TAB3/TLR5
Relaxin signaling pathway	Relaxin signaling pathway	115	0.322919	1.50183	0.00588015	0.0485112	MMP2/FOS/GNG2/ADCY1/PLCB3/ATF6B/GNAO1/GNG4/TGFB1/ADCY2/GNG3/CREB3L2/MAPK11/ADCY9/PLCB1/PIK3R1/PRKACA/COL4A2/PIK3CD/SHC4/GNA15/EGFR/GNB2/SHC3/COL3A1/GNAS/COL4A1/ADCY3/MAP2K2/GNB4/COL1A1/ADCY5/PRKCA/GRB2/GNAI1
Pancreatic secretion	Pancreatic secretion	28	0.49112	1.69858	0.00622487	0.0494978	RYR2/ADCY1/PLCB3/ADCY2/PRKCB/ADCY9/PLCB1/ITPR3/KCNMA1/GNAS/ADCY3/ADCY5/PRKCA
Serotonergic synapse	Serotonergic synapse	69	0.357636	1.53977	0.00666637	0.0494978	GNG2/PLCB3/GNAO1/GNG4/PLA2G4F/GNG3/CACNA1D/PRKCB/PLCB1/ITPR3/HTR1D/PRKACA/KCNJ6/HTR7/GNB2/GNAS/CACNA1A/HTR1B/GNB4/KCNJ3/ADCY5/PRKCA
Chemokine signaling pathway	Chemokine signaling pathway	133	0.309297	1.47304	0.00661027	0.0494978	HCK/CXCL12/STAT3/GNG2/ADCY1/PLCB3/GNG4/ADCY2/GNG3/CXCR6/BCAR1/PRKCB/ADCY9/VAV2/PLCB1/FOXO3/PLCG2/PIK3R1/PRKACA/ELMO1/PLCG1/PIK3CD/SHC4/RHOA/GNB2/SHC3/STAT5B/STAT2/ADCY3/GNB4/XCR1

## Sheet: kegg Non Protective
ID	Description	setSize	enrichmentScore	NES	pvalue	p.adjust	core_enrichment
Fructose and mannose metabolism	Fructose and mannose metabolism	27	0.608434	2.08321	0.000257785	0.00588939	ALDOA/PFKFB4/HK2/PFKL/PFKFB3/ALDOC/TKFC/GMDS/FCSK
Fc gamma R-mediated phagocytosis	Fc gamma R-mediated phagocytosis	86	0.377968	1.69146	0.0014871	0.0192209	HCK/GSN/MARCKSL1/ASAP2/MYO10/WASF2/PLA2G4F/PIP5K1C/SYK/ARPC1A/PRKCB/PRKCE/VAV2/PLPP3/PLCG2/PIK3R1/PLD2/GAB2/PLCG1/PIK3CD/ARPC1B/PLPP1/PLA2G6
Notch signaling pathway	Notch signaling pathway	58	0.394546	1.62236	0.00565044	0.047948	HEY1/DLL4/ATXN1/TLE1/MAML3/CREBBP/NOTCH2/NCSTN/DTX4/EP300/DLL1/DVL2/MAML2/SPEN/NCOR2/DLL3/MFNG/CTBP2/ATXN1L/HES1/DVL3/NOTCH3/DTX3L

## Sheet: S1 AB vs CTRL total
ID	Description	setSize	enrichmentScore	NES	pvalue	p.adjust	core_enrichment
GO:0050808	synapse organization	439	0.468333	2.5605	1.43642e-28	8.33267e-25	PCLO/SLIT1/LGMN/PTPRF/CAMKV/SPTBN2/SEZ6L2/RELN/SDK1/NEFL/ERBB2/PTK7/POTEI/MAPT/MAP1B/IGF1R/TNC/CTNND2/ERC1/ELFN1/FRMPD4/PCDHGC5/TUBA1A/DAB2IP/RAB3A/LRFN5/TNR/CLSTN1/PLXNC1/GPHN/ACHE/PDZRN3/ST8SIA2/SEZ6L/NRXN2/CDH10/CHRNA7/CDK5R1/AGRN/LZTS1/PLXNA4/PALM/CHCHD10/DAG1/UNC13A/BSN/WASF2/SHANK1/LRRC4/TANC2/NRP1/LAMA5/KIF1A/ACTG1/SIPA1L1/SPG11/INA/C5AR1/FZD1/LRFN3/FLNA/GPRASP3/NEFH/EPHB2/GRIN2B/POTEF/ADD…
GO:0061564	axon development	462	0.431164	2.35988	2.11793e-23	6.14305e-20	SLIT1/NGFR/MMP2/MAP1A/DRAXIN/PTPRF/CXCL12/TUBB2B/CNTN1/TUBB3/GRN/SEMA4B/RELN/NEFL/ERBB2/TSKU/ANOS1/PTK7/PLXNA2/CYFIP2/POTEI/MAPT/GLI2/MAP1B/IGF1R/TNC/RAB3A/CSF1R/TNR/PLXNC1/SLIT3/DDR1/ADCY1/KLF7/RAPH1/ECE1/TNFRSF21/CDK5R1/KREMEN1/AUTS2/PLXNA4/DAG1/STXBP1/MEGF8/CSPG5/PTCH1/SEMA5A/DPYSL5/NRP1/BMPR2/S100B/ACTG1/NFASC/ARK2C/SIPA1L1/NMNAT2/SZT2/SPG11/ISLR2/DCC/SEMA6C/FLNA/ATP8A2/LHX1/NEFH/EPHB2/NOTCH2…
GO:0007409	axonogenesis	412	0.434841	2.36396	1.01551e-21	1.96366e-18	SLIT1/NGFR/MAP1A/DRAXIN/CXCL12/TUBB2B/CNTN1/TUBB3/SEMA4B/RELN/NEFL/ERBB2/TSKU/ANOS1/PTK7/PLXNA2/CYFIP2/POTEI/MAPT/GLI2/MAP1B/IGF1R/RAB3A/CSF1R/TNR/PLXNC1/SLIT3/ADCY1/KLF7/RAPH1/ECE1/CDK5R1/AUTS2/PLXNA4/DAG1/STXBP1/MEGF8/PTCH1/SEMA5A/DPYSL5/NRP1/BMPR2/S100B/ACTG1/NFASC/ARK2C/SIPA1L1/SZT2/SPG11/ISLR2/DCC/SEMA6C/ATP8A2/LHX1/NEFH/EPHB2/NOTCH2/POTEF/NRXN1/APP/NTNG2/FEZF2/UST/RGMA/NEO1/GAP43/PRICKLE1/N…
GO:0022613	ribonucleoprotein complex biogenesis	465	-0.448435	-2.13291	1.35e-18	1.95783e-15	PRKRA/EIF6/POP4/PWP1/RPUSD1/BUD23/TRMT61B/LSM6/WDR77/SF3A3/NSUN5/RUVBL1/RRP1/DKC1/NCBP1/RPL35A/NUDT21/SDAD1/RPS14/ERI2/DDX47/RNU6-1/NUP88/C1QBP/CUL4B/NOL11/TMA16/ERCC2/RUVBL2/FCF1/POP5/MAK16/RPP38/ERAL1/TSSC4/WDR36/SNRPD3/WDR3/SRFBP1/KAT2B/GCFC2/GTPBP4/RPL6/NOP56/ZCCHC4/PPAN/RPS25/METTL18/XRN2/BOP1/MALSU1/MTERF3/COIL/LUC7L2/ABT1/RPUSD4/EXOSC3/PAK1IP1/SLU7/ISG20/DDX3X/RPL23A/NSUN3/MPHOSPH10/DDX56/…
GO:0010975	regulation of neuron projection development	423	0.405374	2.2128	3.63323e-18	3.62193e-15	SLIT1/DRAXIN/PTPRF/CXCL12/TUBB2B/CNTN1/GRN/CUX1/SEMA4B/RELN/NEFL/TSKU/CRMP1/PTK7/PLXNA2/MAPT/MAP1B/IGF1R/VIM/FKBP4/NTRK3/DAB2IP/NR2F1/TNR/PLXNC1/DDR1/PRAG1/CDK5R1/KREMEN1/TENM3/CHRNA3/LZTS1/PLXNA4/MEGF8/SEMA5A/ALK/GPC2/TANC2/DPYSL5/NRP1/NCS1/BMPR2/KIF1A/SIPA1L1/FZD1/ISLR2/SCARB2/DCC/ATP1B2/SEMA6C/FLNA/ATP8A2/ZNF296/GPRASP3/CSMD3/EPHB2/SARM1/NTNG2/FEZF2/UST/KANK1/RGMA/NEO1/CAMK2B/DDR2/NOVA2/SFRP1/…
GO:0007059	chromosome segregation	387	-0.46608	-2.18639	3.74618e-18	3.62193e-15	ANAPC4/ANAPC11/KIF11/ESPL1/GPSM2/KIF22/MAD2L1BP/C14orf39/HAUS2/NIPBL/TENT4A/RCC2/CENPF/NCAPH/HAUS8/DPF2/NUDC/ERCC2/RGS14/TUBB8/NEK2/CDCA2/TUBGCP5/KPNB1/NUSAP1/AAAS/EML4/KAT2B/TRIP13/CCNB1IP1/SPAG5/ABRAXAS2/CHMP2B/CHEK2/RMI2/TOP2B/ANAPC2/SGO1/PUM2/USP44/SKA3/KIFC1/PSMG2/TACC3/KIF2C/BAZ1B/DDX3X/TOP3B/CDCA8/CCNE1/CIAO2A/MAP3K20/MRE11/NUP43/KIF18B/KMT5A/RAD18/RCC1/MLH3/CCNE2/KNTC1/KIF23/SETDB2/AURKA/…
GO:0008380	RNA splicing	426	-0.44993	-2.12666	6.50539e-17	5.39111e-14	TSEN54/TSSC4/SUGP2/ZNF830/SNRPD3/NCL/NCBP2/RBM4/DBR1/MAGOH/TRA2B/YBX1/KAT2B/GCFC2/CLK4/SUPT7L/RBM7/RBM4B/RBM17/COIL/LUC7L2/RNPC3/HNRNPH1/RPUSD4/AQR/TSEN2/SLU7/MPHOSPH10/RP9/METTL14/RBM41/PTBP2/RBM24/RBM22/SRSF11/FRA10AC1/PPP4R2/RBM6/SMU1/PPWD1/SMN1/SMN2/SRSF4/SYNCRIP/JMJD6/CDC40/HNRNPH3/TIA1/SRSF2/CDC5L/ZCRB1/CENATAC/TSEN15/FASTK/NPM1/CCNL2/CRIPT/HNRNPA3/PPIL1/STRAP/PSIP1/SCAF11/TADA1/SNRPB2/MAGO…
GO:0099177	regulation of trans-synaptic signaling	422	0.385685	2.1034	1.80795e-15	1.31099e-12	NGFR/LGMN/MAP1A/VAMP2/VGF/TUBB2B/CAMKV/RELN/NEFL/BTBD9/MAPT/CPLX3/MAP1B/CACNG5/ERC1/SORCS2/RAB3A/TNR/CLSTN1/SLC24A1/ACHE/ADCY1/CALB2/KCNQ3/GRIN2D/CHRNA7/CHRNA3/LZTS1/DAG1/STXBP1/RIMS1/UNC13A/KCTD13/SHANK1/LRRC4/CSPG5/RIMS4/S100B/SIPA1L1/INA/S1PR2/DCC/MME/ADRA2A/NEFH/EPHB2/GRIN2B/GRM4/GRIK4/ACE/NRXN1/HIP1/APP/NTNG2/NCSTN/SYN1/KCNMB4/PRKCB/CAMK2B/PRKCE/RASGRF1/PLCB1/SYBU/ITPR3/CLSTN2/SLC4A8/DLGAP1/…
GO:0007411	axon guidance	211	0.483929	2.46893	2.72031e-15	1.57805e-12	SLIT1/NGFR/DRAXIN/CXCL12/TUBB2B/CNTN1/TUBB3/SEMA4B/RELN/ERBB2/ANOS1/PTK7/PLXNA2/CYFIP2/GLI2/CSF1R/TNR/PLXNC1/SLIT3/KLF7/ECE1/CDK5R1/PLXNA4/DAG1/MEGF8/PTCH1/SEMA5A/DPYSL5/NRP1/BMPR2/NFASC/ARK2C/DCC/SEMA6C/LHX1/EPHB2/NOTCH2/NRXN1/APP/FEZF2/NEO1/GAP43/NOVA2/BMP7/SEMA4F/ARHGAP35/PLXNA3/KIF5A/PLXND1/CDK5R2/ROBO2/CHL1/PCDHAC2/ARX/NCAM1/SEMA3C/CYFIP1/BMPR1B/DLX5/VAX1/EPHA3/RET/CNTN6/TRIO/NDP/L1CAM/NTN1/…
GO:0097485	neuron projection guidance	211	0.483929	2.46893	2.72031e-15	1.57805e-12	SLIT1/NGFR/DRAXIN/CXCL12/TUBB2B/CNTN1/TUBB3/SEMA4B/RELN/ERBB2/ANOS1/PTK7/PLXNA2/CYFIP2/GLI2/CSF1R/TNR/PLXNC1/SLIT3/KLF7/ECE1/CDK5R1/PLXNA4/DAG1/MEGF8/PTCH1/SEMA5A/DPYSL5/NRP1/BMPR2/NFASC/ARK2C/DCC/SEMA6C/LHX1/EPHB2/NOTCH2/NRXN1/APP/FEZF2/NEO1/GAP43/NOVA2/BMP7/SEMA4F/ARHGAP35/PLXNA3/KIF5A/PLXND1/CDK5R2/ROBO2/CHL1/PCDHAC2/ARX/NCAM1/SEMA3C/CYFIP1/BMPR1B/DLX5/VAX1/EPHA3/RET/CNTN6/TRIO/NDP/L1CAM/NTN1/…
GO:0050804	modulation of chemical synaptic transmission	421	0.384869	2.10285	4.75657e-15	2.50844e-12	NGFR/LGMN/MAP1A/VAMP2/VGF/TUBB2B/CAMKV/RELN/NEFL/BTBD9/MAPT/CPLX3/MAP1B/CACNG5/ERC1/SORCS2/RAB3A/TNR/CLSTN1/SLC24A1/ACHE/ADCY1/CALB2/KCNQ3/GRIN2D/CHRNA7/CHRNA3/LZTS1/DAG1/STXBP1/RIMS1/UNC13A/KCTD13/SHANK1/LRRC4/CSPG5/RIMS4/S100B/SIPA1L1/INA/S1PR2/DCC/MME/ADRA2A/NEFH/EPHB2/GRIN2B/GRM4/GRIK4/ACE/NRXN1/HIP1/APP/NTNG2/NCSTN/SYN1/KCNMB4/PRKCB/CAMK2B/PRKCE/RASGRF1/PLCB1/SYBU/ITPR3/CLSTN2/SLC4A8/DLGAP1/…
GO:0006397	mRNA processing	455	-0.421161	-1.9978	6.02243e-15	2.91134e-12	LSM6/WDR77/SF3A3/RPRD1A/ZC3H14/CSTF1/WDR33/NCBP1/NUDT21/SMNDC1/TENT4A/DDX47/RNU6-1/C1QBP/NCBP3/KIN/SNRNP48/LSM7/TSEN54/TSSC4/SUGP2/RBBP6/SAFB/ZNF830/SNRPD3/NCL/NCBP2/RBM4/DBR1/MAGOH/SSU72/TRA2B/CDK11A/YBX1/GCFC2/FASTKD5/CMTR2/SRRT/AHCYL1/XRN2/RBM7/AICDA/RBM4B/RBM17/COIL/LUC7L2/FIP1L1/RNPC3/HNRNPH1/RPUSD4/AQR/RBM26/TSEN2/SLU7/METTL14/SLTM/RBM41/PTBP2/RBM24/RBM22/ALKBH5/SRSF11/FRA10AC1/CPSF6/PPP4R2…
GO:0042254	ribosome biogenesis	318	-0.462557	-2.12761	1.10825e-14	4.94536e-12	EIF6/POP4/PWP1/RPUSD1/BUD23/TRMT61B/LSM6/NSUN5/RRP1/DKC1/RPL35A/SDAD1/RPS14/ERI2/DDX47/NUP88/C1QBP/CUL4B/NOL11/TMA16/ERCC2/FCF1/POP5/MAK16/RPP38/ERAL1/WDR36/WDR3/SRFBP1/KAT2B/GTPBP4/RPL6/NOP56/ZCCHC4/PPAN/RPS25/METTL18/XRN2/BOP1/MALSU1/MTERF3/ABT1/RPUSD4/EXOSC3/PAK1IP1/ISG20/DDX3X/RPL23A/NSUN3/MPHOSPH10/DDX56/RPL26L1/METTL15/DDX21/RPS7/RPL27/DDX10/RPL7L1/LTV1/GTPBP10/NOL7/RAN/UTP6/NPM1/EXOSC7/EMG…
GO:0000375	RNA splicing, via transesterification reactions	289	-0.47165	-2.15424	1.54194e-14	6.38915e-12	RBM7/RBM4B/RBM17/COIL/LUC7L2/RNPC3/HNRNPH1/AQR/SLU7/MPHOSPH10/METTL14/RBM41/PTBP2/RBM24/RBM22/FRA10AC1/RBM6/SMU1/PPWD1/SMN1/SMN2/SRSF4/SYNCRIP/JMJD6/CDC40/HNRNPH3/TIA1/SRSF2/CDC5L/ZCRB1/CENATAC/NPM1/HNRNPA3/PPIL1/STRAP/PSIP1/SCAF11/SNRPB2/MAGOHB/HNRNPR/WBP4/PPIE/LSM1/FXR1/RSRP1/DHX9/HNRNPK/PRPF4B/RBM25/WTAP/SNRPD1/DDX20/HSPA8/SNRPA1/SRSF5/SAP18/KHDC4/PNN/SNRNP40/CLNS1A/BCAS2/SFPQ/SNRNP70/SNRPB/CW…
GO:0048285	organelle fission	425	-0.421678	-1.99266	3.33302e-14	1.28899e-11	PKMYT1/ANAPC11/KIF11/ESPL1/KIF22/MAD2L1BP/C14orf39/NIPBL/TENT4A/MSX2/CENPF/NCAPH/RANBP1/NUDC/AURKAIP1/HSPA2/MCU/TUBB8/RAD51C/NEK2/CDCA2/KPNB1/OBSL1/NUSAP1/AAAS/EML4/KAT2B/UBXN2B/TRIP13/CCNB1IP1/SPAG5/ABRAXAS2/CHMP2B/CHEK2/MFF/TOP2B/SGO1/USP44/FGF8/DNM1L/HFM1/KDR/KIFC1/OPA1/PSMG2/BANF1/MARCHF5/PSMD13/KIF2C/ANKLE1/BAZ1B/CDCA8/CCNE1/MASTL/MRE11/KIF18B/KMT5A/RCC1/MLH3/CCNE2/REEP3/KNTC1/KIF23/AURKA/FA…
GO:0034470	ncRNA processing	418	-0.427691	-2.01751	4.5594e-14	1.65307e-11	PRKRA/EIF6/POP4/PWP1/RPUSD1/BUD23/TRMT61B/LSM6/RPP21/NSUN5/TRMT6/RRP1/MTFMT/DKC1/NCBP1/RPL35A/RPS14/ERI2/DDX47/GTPBP3/NOL11/ERCC2/FCF1/POP5/MAK16/TSEN54/RPP38/AARS1/WDR36/NCBP2/WDR3/SRFBP1/INTS2/KAT2B/RPPH1/INTS10/SRRT/PUM2/GTPBP4/ZC3H7A/NOP56/ZCCHC4/PPAN/OSGEP/RPS25/METTL18/XRN2/BOP1/INTS6/ABT1/RPUSD4/EXOSC3/TRNT1/INTS7/TSEN2/ISG20/TRMT1/DDX3X/SMAD2/TRMU/NSUN3/MPHOSPH10/DDX56/TRMT5/TRMT1L/TRMT13…
GO:0140053	mitochondrial gene expression	163	-0.544022	-2.33156	5.48561e-14	1.87188e-11	MRPL27/LRPPRC/C1QBP/MRPL2/FASTKD3/AURKAIP1/MRPL54/MRPL52/UQCC2/MRPL18/QRSL1/MRPL9/MRPS9/FASTKD5/MRPL19/MRPL14/MALSU1/MTERF3/RPUSD4/MRPL30/TRNT1/MTIF2/MRPL1/NSUN3/TRMT5/MRPS5/MRPS17/MRPL21/MTO1/MTRF1/MRPL38/MRPS30/TBRG4/THAP11/MRPS22/RPUSD3/GADD45GIP1/MRPS15/NDUFA7/FASTK/MRPL55/MRPL34/GFM1/MRPS33/MRPS34/TEFM/MTRF1L/MRPS14/PNPT1/MRPL17/METTL4/MRPS23/YARS2/MRPL35/TRIT1/MTERF2/MRPL58/GFM2/MRPL46/MTIF…
GO:0000377	RNA splicing, via transesterification reactions with bulged adenosine as nucleophile	285	-0.472127	-2.15772	9.94374e-14	3.03598e-11	RBM7/RBM4B/RBM17/COIL/LUC7L2/RNPC3/HNRNPH1/AQR/SLU7/METTL14/RBM41/PTBP2/RBM24/RBM22/FRA10AC1/RBM6/SMU1/PPWD1/SMN1/SMN2/SRSF4/SYNCRIP/JMJD6/CDC40/HNRNPH3/TIA1/SRSF2/CDC5L/ZCRB1/CENATAC/NPM1/HNRNPA3/PPIL1/STRAP/PSIP1/SCAF11/SNRPB2/MAGOHB/HNRNPR/WBP4/PPIE/FXR1/RSRP1/DHX9/HNRNPK/PRPF4B/RBM25/WTAP/SNRPD1/DDX20/HSPA8/SNRPA1/SRSF5/SAP18/KHDC4/PNN/SNRNP40/CLNS1A/BCAS2/SFPQ/SNRNP70/SNRPB/CWC15/DDX39A/CWC2…
GO:0000398	mRNA splicing, via spliceosome	285	-0.472127	-2.15772	9.94374e-14	3.03598e-11	RBM7/RBM4B/RBM17/COIL/LUC7L2/RNPC3/HNRNPH1/AQR/SLU7/METTL14/RBM41/PTBP2/RBM24/RBM22/FRA10AC1/RBM6/SMU1/PPWD1/SMN1/SMN2/SRSF4/SYNCRIP/JMJD6/CDC40/HNRNPH3/TIA1/SRSF2/CDC5L/ZCRB1/CENATAC/NPM1/HNRNPA3/PPIL1/STRAP/PSIP1/SCAF11/SNRPB2/MAGOHB/HNRNPR/WBP4/PPIE/FXR1/RSRP1/DHX9/HNRNPK/PRPF4B/RBM25/WTAP/SNRPD1/DDX20/HSPA8/SNRPA1/SRSF5/SAP18/KHDC4/PNN/SNRNP40/CLNS1A/BCAS2/SFPQ/SNRNP70/SNRPB/CWC15/DDX39A/CWC2…
GO:0000280	nuclear division	379	-0.435923	-2.04398	1.73006e-13	5.01804e-11	PKMYT1/ANAPC11/KIF11/ESPL1/KIF22/MAD2L1BP/C14orf39/NIPBL/TENT4A/MSX2/CENPF/NCAPH/RANBP1/NUDC/AURKAIP1/HSPA2/TUBB8/RAD51C/NEK2/CDCA2/KPNB1/OBSL1/NUSAP1/AAAS/EML4/KAT2B/UBXN2B/TRIP13/CCNB1IP1/SPAG5/ABRAXAS2/CHMP2B/CHEK2/TOP2B/SGO1/USP44/FGF8/HFM1/KIFC1/PSMG2/BANF1/PSMD13/KIF2C/ANKLE1/BAZ1B/CDCA8/CCNE1/MASTL/MRE11/KIF18B/KMT5A/RCC1/MLH3/CCNE2/REEP3/KNTC1/KIF23/AURKA/FANCM/PDGFB/MZT1/KIF25/L3MBTL1/EM…
GO:0098813	nuclear chromosome segregation	283	-0.457127	-2.08857	8.2655e-13	2.28325e-10	RNF212/ANAPC4/ANAPC11/KIF11/ESPL1/KIF22/MAD2L1BP/C14orf39/NIPBL/TENT4A/RCC2/CENPF/NCAPH/DPF2/NUDC/TUBB8/NEK2/KPNB1/NUSAP1/AAAS/EML4/KAT2B/TRIP13/CCNB1IP1/SPAG5/ABRAXAS2/CHMP2B/CHEK2/RMI2/TOP2B/ANAPC2/SGO1/USP44/KIFC1/PSMG2/TACC3/KIF2C/BAZ1B/CDCA8/CCNE1/MAP3K20/MRE11/KIF18B/KMT5A/MLH3/CCNE2/KNTC1/KIF23/AURKA/PHF10/MZT1/KIF25/EML3/BRIP1/RAN/UBE2C/CHMP1B/KIF2A/HSPA1B/CCNB2/GEN1/BUB1/NDC1/CDC23/PIBF1…
GO:0000070	mitotic sister chromatid segregation	180	-0.506364	-2.20347	1.64787e-12	4.34513e-10	ANAPC11/KIF11/ESPL1/KIF22/MAD2L1BP/NIPBL/TENT4A/CENPF/NCAPH/NUDC/NEK2/KPNB1/NUSAP1/AAAS/EML4/KAT2B/TRIP13/SPAG5/ABRAXAS2/CHMP2B/CHEK2/USP44/KIFC1/PSMG2/KIF2C/BAZ1B/CDCA8/KIF18B/KMT5A/KNTC1/KIF23/MZT1/KIF25/EML3/RAN/UBE2C/CHMP1B/KIF2A/HSPA1B/GEN1/BUB1/CDC23/PIBF1/TPX2/WRAP73/MIS12/CCNB1/CENPI/TUBG1/BCCIP/SPC25/CHMP5/CENPC/DSN1/RAD21/RAB11A/CUL3/SMC2/AURKB/RB1/NSL1/MAP9/PRC1/BIRC5/NDC80/PINX1/KIF18…
GO:0032543	mitochondrial translation	130	-0.559885	-2.35382	2.04867e-12	5.16709e-10	MRPL27/LRPPRC/C1QBP/MRPL2/FASTKD3/AURKAIP1/MRPL54/MRPL52/UQCC2/MRPL18/QRSL1/MRPL9/MRPS9/MRPL19/MRPL14/MALSU1/RPUSD4/MRPL30/MTIF2/MRPL1/NSUN3/MRPS5/MRPS17/MRPL21/MTRF1/MRPL38/MRPS30/MRPS22/RPUSD3/GADD45GIP1/MRPS15/NDUFA7/MRPL55/MRPL34/GFM1/MRPS33/MRPS34/MTRF1L/MRPS14/MRPL17/MRPS23/YARS2/MRPL35/MRPL58/GFM2/MRPL46/MTIF3/FASTKD2/MRPL51/MRPS10/MRPL48/MRPS18C/MRPS31/CHCHD1/PTCD3/MRPL3/TRMT10C/MRPL47/MR…
GO:0140014	mitotic nuclear division	260	-0.465719	-2.09672	4.00839e-12	9.68861e-10	PKMYT1/ANAPC11/KIF11/ESPL1/KIF22/MAD2L1BP/NIPBL/TENT4A/CENPF/NCAPH/RANBP1/NUDC/AURKAIP1/NEK2/CDCA2/KPNB1/OBSL1/NUSAP1/AAAS/EML4/KAT2B/UBXN2B/TRIP13/SPAG5/ABRAXAS2/CHMP2B/CHEK2/USP44/FGF8/KIFC1/PSMG2/BANF1/KIF2C/BAZ1B/CDCA8/KIF18B/KMT5A/RCC1/REEP3/KNTC1/KIF23/AURKA/PDGFB/MZT1/KIF25/L3MBTL1/EML3/REEP4/RAN/UBE2C/CHMP1B/KIF2A/HSPA1B/GEN1/BUB1/CDC23/PIBF1/TPX2/WRAP73/ANLN/MIS12/CCNB1/CENPI/KIF20B/TUBG…
GO:0098742	cell-cell adhesion via plasma-membrane adhesion molecules	234	0.42476	2.17316	1.12998e-11	2.622e-09	CELSR1/MMP24/PCDH1/ACVR1/PTPRF/SDK1/PTK7/FAT2/PCDHGC5/PCDHGB6/LRFN5/PCDHGB4/CLSTN1/ITGA5/PCDHGA10/CDH10/CELSR2/TENM3/LRRC4/TENM4/TENM2/LRFN3/DSG2/PCDH7/SDK2/NTNG2/MAPK7/PCDHA11/CDH7/NECTIN4/ADGRL3/LRFN4/CLSTN2/CPLANE2/PTPN23/PTPRT/DCHS1/PCDH8/PCDHA4/ROBO2/PCDH17/PCDHAC2/MAP2K5/PCDHA6/DSG3/RET/DSC3/CADM3/DSC2/CNTN6/SCARF2/WNK1/CRB1/CLSTN3/PCDHGB7/CLDN23/PCDHA7/TRO/L1CAM/CNTN2/CDH6/TENM1/PCDH10/PCD…
GO:0099504	synaptic vesicle cycle	187	0.453043	2.28106	1.96713e-11	4.38896e-09	PCLO/VAMP2/ATP6V1A/BTBD9/AP2B1/CPLX3/SCRIB/STON2/CLCN3/ATP6V1B1/ATP6AP1/DNAJC5/ATP6V0A1/RAB3A/ATP6V1H/RAB3B/AP2S1/CADPS/CDK5R1/STXBP1/RIMS1/UNC13A/BSN/CSPG5/RIMS4/SYT5/ATP6V1F/ACTG1/PIP5K1C/SYN2/TH/SYN1/PRKCB/CANX/ATP6V0D1/RAPGEF4/SLC4A8/NLGN3/UNC13B/SNAP29/SYT1/PCDH17/CYFIP1/GRIK5/AP3D1/SYT9/VPS18/ACTB/PLD2/SV2C/DNAJC6/AP2M1/SNAP91/ARHGDIA/SLC32A1/SNCG/NAPA/SYT4/ERC2/AMPH/SYP/CTBP2/HTR1B/STX1B/S…
GO:0007156	homophilic cell adhesion via plasma membrane adhesion molecules	151	0.483833	2.35815	2.33333e-11	5.01321e-09	CELSR1/PCDH1/SDK1/PTK7/FAT2/PCDHGC5/PCDHGB6/PCDHGB4/CLSTN1/PCDHGA10/CDH10/CELSR2/TENM3/DSG2/PCDH7/SDK2/PCDHA11/CDH7/NECTIN4/CLSTN2/PTPN23/PTPRT/DCHS1/PCDH8/PCDHA4/ROBO2/PCDH17/PCDHAC2/PCDHA6/DSG3/RET/DSC3/CADM3/DSC2/CNTN6/CLSTN3/PCDHGB7/PCDHA7/TRO/L1CAM/CNTN2/CDH6/PCDH10/PCDHGA1/DSC1/FAT3/CDH9/PCDHGC4/PCDHB14/CDH11/FAT1/CDHR3/FAT4/CDH1/CADM4/PTPRM/CNTN4/PCDHGB2/PCDHB2
GO:0007416	synapse assembly	182	0.448562	2.25434	4.42329e-11	9.16412e-09	PCLO/SLIT1/SPTBN2/SDK1/MAP1B/LRFN5/CLSTN1/ACHE/ST8SIA2/NRXN2/AGRN/LZTS1/BSN/LRRC4/FZD1/LRFN3/GPRASP3/EPHB2/ADD2/SDK2/NRXN1/APP/NTNG2/FARP1/GAP43/ADGRL3/LRFN4/DNER/CLSTN2/PLXND1/NLGN3/EIF4G1/ASIC2/LARGE1/ROBO2/SHANK3/PCDH17/LGI2/DBNL/GRIA1/FGF13/C1QL2/MECP2/NEGR1/CUX2/CLSTN3/RAB17/CHRNB2/NTN1/ZDHHC12/NRG3/MDGA1/CDH9/LHFPL4/KCNJ8/PCDHB14/CNTN5/NRCAM/SEMA4A/CDH1/C1QL3/SNCA/SRGAP2/SYNDIG1/LRRTM3/EPHB…
GO:0006260	DNA replication	268	-0.442556	-2.00056	5.05999e-11	1.01217e-08	WDHD1/KIN/EXD2/DTL/RUVBL2/RBBP6/ZNF830/MCRS1/FAM111A/POLG2/RFC5/TOPBP1/DDX11/RRM1/FEN1/RMI2/GTPBP4/FAM111B/POLK/PRIM2/MMS22L/AICDA/CDK2AP1/PCLAF/CHTF18/YY1/UCHL5/DUT/CDC34/CCNE1/ESCO1/MRE11/GINS1/BLM/DONSON/RFC3/CCNE2/FANCM/CDC7/MGME1/PRIMPOL/POLA1/POLE3/MCM8/POLI/SET/POLH/GEN1/WRN/NASP/CINP/NBN/TOP1/MAP2K4/ATRX/RAD17/PDS5A/METTL4/TONSL/CDC6/SSBP1/RBBP7/RPA3/ING5/DHX9/ETAA1/MCMBP/ESCO2/ASF1A/DNAJ…
GO:0033108	mitochondrial respiratory chain complex assembly	101	-0.575895	-2.32476	6.24246e-11	1.2047e-08	COX18/NDUFAB1/UQCRFS1/FASTKD3/TMEM126A/NDUFS8/UQCC2/NDUFA8/COA8/TAFAZZIN/TIMM21/SMIM20/NDUFA12/TTC19/NDUFA6/COX20/FOXRED1/AIFM1/ND2/NDUFB6/NDUFAF8/NDUFAF7/LYRM7/COX14/PET100/SCO1/DMAC1/NDUFA1/SCO2/NDUFAF5/SDHAF4/NDUFB1/UQCC1/ND1/COA5/COX16/NDUFB3/TMEM126B/NDUFS5/NDUFAF6/NDUFAF2/PET117/ND4/NDUFS4/COX17/ND5/COA1/SDHAF3/NDUFAF4/TFAM/ND6/NDUFA5
GO:0048167	regulation of synaptic plasticity	182	0.445323	2.23806	6.43783e-11	1.2047e-08	LGMN/MAP1A/VAMP2/VGF/RELN/MAPT/MAP1B/ERC1/SORCS2/RAB3A/TNR/SLC24A1/ADCY1/CALB2/KCNQ3/GRIN2D/CHRNA7/LZTS1/DAG1/STXBP1/RIMS1/RIMS4/S100B/SIPA1L1/MME/EPHB2/GRIN2B/ACE/APP/NCSTN/CAMK2B/RASGRF1/ITPR3/SHISA6/LARGE1/SORCS3/SHANK3/SLC24A2/FAM107A/CPEB3/SLC8A2/NCDN/GRIA1/RARA/ABL1/MECP2/NSG1/SLC4A10/CNTN2/YWHAH/SYT4/ERC2/SYP/GRID2IP/TSHZ3/NR2E1/SSH1/SNCA/SRF/JPH4/SYT7/NF1/CNTN4/LRRTM2/ABHD6/SHISA7/IQSEC2/…
GO:0099003	vesicle-mediated transport in synapse	208	0.426293	2.16313	6.67359e-11	1.2098e-08	PCLO/VAMP2/ATP6V1A/BTBD9/AP2B1/CPLX3/SCRIB/STON2/CLCN3/ATP6V1B1/ATP6AP1/DNAJC5/ATP6V0A1/RAB3A/CLSTN1/ATP6V1H/RAB3B/AP2S1/CADPS/CDK5R1/STXBP1/RIMS1/UNC13A/BSN/CSPG5/RIMS4/SYT5/ATP6V1F/ACTG1/PIP5K1C/SYN2/TH/HIP1/SYN1/PRKCB/AP2A2/CANX/ATP6V0D1/AP2A1/RAPGEF4/SLC4A8/NLGN3/UNC13B/SNAP29/SYT1/PCDH17/CYFIP1/GRIK5/AP3D1/SYT9/VPS18/ACTB/PLD2/ITGB3/SV2C/DNAJC6/AAK1/AP2M1/SNAP91/NSG1/ARHGDIA/SLC32A1/VAC14/SN…
GO:0042773	ATP synthesis coupled electron transport	92	-0.59723	-2.36262	9.45018e-11	1.61237e-08	NDUFAB1/COX3/UQCRFS1/NDUFC2-KCTD14/COA6/NDUFS8/NDUFA8/ND3/NDUFV2/TAFAZZIN/NDUFA12/COX7A2L/UQCR11/CYC1/NDUFA6/SDHB/UQCRC2/ND2/DLD/NDUFB6/ND4L/GHITM/NDUFA7/DGUOK/CYTB/COX6C/NDUFA1/CCNB1/COX2/NDUFB1/ND1/NDUFB3/NDUFS5/UQCRQ/NDUFA4/UQCRH/ND4/NDUFS4/COX1/ND5/BID/CYCS/COX7B/COX7C/COX7A2/DNAJC15/ND6/NDUFA5/UQCRB/CDK1
GO:0042775	mitochondrial ATP synthesis coupled electron transport	92	-0.59723	-2.36262	9.45018e-11	1.61237e-08	NDUFAB1/COX3/UQCRFS1/NDUFC2-KCTD14/COA6/NDUFS8/NDUFA8/ND3/NDUFV2/TAFAZZIN/NDUFA12/COX7A2L/UQCR11/CYC1/NDUFA6/SDHB/UQCRC2/ND2/DLD/NDUFB6/ND4L/GHITM/NDUFA7/DGUOK/CYTB/COX6C/NDUFA1/CCNB1/COX2/NDUFB1/ND1/NDUFB3/NDUFS5/UQCRQ/NDUFA4/UQCRH/ND4/NDUFS4/COX1/ND5/BID/CYCS/COX7B/COX7C/COX7A2/DNAJC15/ND6/NDUFA5/UQCRB/CDK1
GO:0006119	oxidative phosphorylation	137	-0.535027	-2.25425	1.10176e-10	1.82609e-08	NDUFAB1/COX3/UQCRFS1/NDUFC2-KCTD14/COA6/ATPSCKMT/ATP5PB/NDUFS8/UQCC2/NDUFA8/MLXIPL/ND3/NDUFV2/TAFAZZIN/NDUFA12/COX7A2L/UQCR11/CYC1/NDUFA6/ATP5MG/PPIF/SDHB/UQCRC2/ND2/C2orf69/DLD/NDUFB6/ATP5PO/ND4L/GHITM/NDUFA7/DGUOK/ATP8/CYTB/COX6C/TEFM/NDUFA1/CCNB1/NIPSNAP2/ATP5ME/COX2/NDUFB1/ATP5F1E/ND1/ACTN3/NDUFB3/NDUFS5/UQCRQ/NDUFA4/UQCRH/ND4/NDUFS4/COX1/TNF/ND5/MSH2/BID/ATP5PF/CYCS/COX7B/COX7C/ATP6/TMEM135/…
GO:0000819	sister chromatid segregation	220	-0.46381	-2.05619	1.32427e-10	2.13391e-08	ANAPC4/ANAPC11/KIF11/ESPL1/KIF22/MAD2L1BP/NIPBL/TENT4A/CENPF/NCAPH/DPF2/NUDC/NEK2/KPNB1/NUSAP1/AAAS/EML4/KAT2B/TRIP13/SPAG5/ABRAXAS2/CHMP2B/CHEK2/RMI2/TOP2B/ANAPC2/USP44/KIFC1/PSMG2/TACC3/KIF2C/BAZ1B/CDCA8/MAP3K20/KIF18B/KMT5A/KNTC1/KIF23/PHF10/MZT1/KIF25/EML3/RAN/UBE2C/CHMP1B/KIF2A/HSPA1B/GEN1/BUB1/CDC23/PIBF1/TPX2/WRAP73/MIS12/CCNB1/CENPI/CDC6/TUBG1/BCCIP/SPC25/SMARCE1/CHMP5/CENPC/DSN1/RAD21/MA…
GO:0034329	cell junction assembly	398	0.347183	1.87182	1.56721e-10	2.45713e-08	PCLO/SLIT1/SPTBN2/SDK1/COL17A1/TLN2/PLEC/MAP1B/CTNND2/ANK2/LRFN5/CLSTN1/LAMC1/ITGA5/ACHE/ST8SIA2/TLN1/NRXN2/CDH10/AGRN/LZTS1/BSN/LRRC4/NRP1/LAMA3/ACTG1/PIP5K1C/FZD1/LRFN3/GPRASP3/WDR1/EPHB2/ADD2/RAMP2/SDK2/ILDR1/ACE/NRXN1/APP/NTNG2/FARP1/GAP43/GPM6B/SFRP1/CDH7/RAPGEF1/ADGRL3/LRFN4/DNER/CNTNAP1/CLSTN2/PLXND1/NLGN3/TBCD/EIF4G1/SDC4/ASIC2/LARGE1/ROBO2/MACF1/FBF1/SHANK3/PCDH17/LGI2/PRKACA/DBNL/CTTN/F…
GO:0001764	neuron migration	161	0.466071	2.2876	2.74307e-10	4.18751e-08	CELSR1/ADGRG1/CXCL12/TUBB2B/STAT3/RELN/ZMIZ1/MAP1B/TUBA1A/DAB2IP/TYRO3/CELSR2/CDK5R1/AUTS2/NRP1/DCX/ZNF609/SEPTIN4/DCC/FLNA/LHX1/NAV1/NTNG2/ASTN1/FEZF2/NEO1/CAMK2B/ADGRL3/NKX6-1/DNER/PLXNA3/LARGE1/CDK5R2/CHL1/ARX/FGF13/VAX1/MARK2/TNN/SH3RF1/NTN1/SEMA6A/CNTN2/RHOA/NRG3/FAT3/GATA3/MDGA1/ASCL1/DDIT4/KIAA0319/NRP2/COL3A1/NR2F2/NRCAM/NEXMIF/MDK/SRF/SRGAP2/SCRT2/SPOCK1/PLAA/SHTN1/BBS1/UNC5D/NTNG1/MARK1…
GO:0060560	developmental growth involved in morphogenesis	223	0.409738	2.09718	4.95965e-10	7.37716e-08	SLIT1/TSC22D4/DRAXIN/CXCL12/SEMA4B/PTK7/CYFIP2/KIF26B/MAPT/MAP1B/TNC/RDH10/TNR/SLIT3/DDR1/ST8SIA2/RAPH1/AUTS2/PLXNA4/MEGF8/RIMS1/UNC13A/SEMA5A/NRP1/BMPR2/S100B/SPG11/ISLR2/DCC/SEMA6C/LHX1/APP/IQGAP1/RGMA/PRICKLE1/SFRP1/SEMA4F/SLC23A2/NKX6-1/PLXNA3/S1PR1/DIP2B/NLGN3/BCL11A/MED12/SYT1/MACF1/SEMA3C/CTTN/SPP1/CYFIP1/FGF13/ABL1/MAP2/TNN/MECP2/L1CAM/NTN1/SEMA6A/SLIT2/SMURF1/GDI1/MAGI2/SYT4/KIAA0319/NRP…
GO:0099173	postsynapse organization	176	0.442988	2.21218	5.33527e-10	7.73748e-08	LGMN/SPTBN2/RELN/NEFL/POTEI/IGF1R/CTNND2/GPHN/NRXN2/CHRNA7/CDK5R1/LZTS1/WASF2/SHANK1/LRRC4/TANC2/NRP1/LAMA5/KIF1A/ACTG1/SIPA1L1/INA/GPRASP3/NEFH/EPHB2/GRIN2B/POTEF/NRXN1/NTNG2/FARP1/NOS1AP/GAP43/CAMK2B/LRFN4/CNTNAP1/SHISA6/NLGN3/TANC1/ARHGAP33/POTEE/SHANK3/ZMYND8/DBNL/ROR2/CTTN/C1QL2/ACTB/ITGB3/CUX2/ZDHHC12/INSR/ARHGAP39/SRCIN1/LHFPL4/NRP2/NRCAM/SSH1/C1QL3/EPHB3/NF1/LRRTM2/NLGN1/SHISA7/ABI2/DOCK1…
GO:0006364	rRNA processing	221	-0.454714	-2.01624	9.23864e-10	1.30715e-07	EIF6/POP4/PWP1/RPUSD1/BUD23/TRMT61B/LSM6/NSUN5/RRP1/DKC1/RPL35A/RPS14/ERI2/DDX47/NOL11/ERCC2/FCF1/POP5/MAK16/RPP38/WDR36/WDR3/SRFBP1/KAT2B/GTPBP4/NOP56/ZCCHC4/PPAN/RPS25/METTL18/XRN2/BOP1/ABT1/RPUSD4/EXOSC3/ISG20/NSUN3/MPHOSPH10/DDX56/METTL15/DDX21/RPS7/RPL27/DDX10/RPL7L1/UTP6/EXOSC7/EMG1/GAR1/RPP30/TRMT112/DDX18/RPS17/DDX52/PIN4/NSUN5P1/WDR12/RPS21/GTF2H5/EXOSC4/RPL26/RPS24/ERI1/RPL7/PA2G4/SBDS/…
GO:0007611	learning or memory	242	0.392655	2.02575	1.04847e-09	1.44814e-07	LGMN/MAP1A/FOS/RELN/BTBD9/MAPT/TUBA1A/TTBK1/TNR/ATXN1/ITGA5/ADCY1/NRXN2/SPECC1/CHRNA7/SHANK1/PDE1B/S100B/LDLR/SPG11/MME/GPRASP3/LRRN4/EPHB2/GRIN2B/TH/NRXN1/APP/GPI/NCSTN/CAMK4/RASGRF1/CRTC1/PLCB1/KCNK10/ITPR3/CLSTN2/OPRK1/NLGN3/TANC1/LARGE1/STRA6/SORCS3/MAN2B1/SHANK3/HTT/SLC24A2/FOXB1/SCN2A/CPEB3/SLC8A2/GRIA1/FGF13/EP300/ABL1/THRA/GM2A/TAFA2/B3GAT1/MECP2/CUX2/NDRG4/PPP1R9B/CHRNB2/SLC6A4/MAPK8IP2/…
GO:0045229	external encapsulating structure organization	275	0.373425	1.9618	1.26968e-09	1.63676e-07	MMP24/TGFBI/MMP2/SULF2/ADAMTSL4/LRP1/COL5A1/NPNT/FURIN/COL17A1/CYP1B1/SH3PXD2B/HAS1/SMPD3/ELF3/CRISPLD2/MFAP4/TNR/LAMC1/ADAMTS10/DDR1/QSOX1/COL18A1/LAMA1/VIT/PXDN/DAG1/P4HA1/TGFB1/B4GALT1/MYO1E/RAMP2/APP/SPINT1/VIPAS39/COMP/BMP1/SULF1/GPM6B/PRICKLE1/DDR2/ADAMTS2/MAD2L2/KIF9/THSD4/TIE1/TMPRSS6/COLGALT1/FBLN5/VPS33B/LARGE1/ADAMTS6/CST3/APLP1/ADAMTSL1/COL12A1/ABL1/OLFML2A/COLGALT2/NID2/ITGB3/PAPLN/A…
GO:0030198	extracellular matrix organization	274	0.37397	1.9564	1.25319e-09	1.63676e-07	MMP24/TGFBI/MMP2/SULF2/ADAMTSL4/LRP1/COL5A1/NPNT/FURIN/COL17A1/CYP1B1/SH3PXD2B/HAS1/SMPD3/ELF3/CRISPLD2/MFAP4/TNR/LAMC1/ADAMTS10/DDR1/QSOX1/COL18A1/LAMA1/VIT/PXDN/DAG1/P4HA1/TGFB1/B4GALT1/MYO1E/RAMP2/APP/SPINT1/VIPAS39/COMP/BMP1/SULF1/GPM6B/PRICKLE1/DDR2/ADAMTS2/MAD2L2/KIF9/THSD4/TIE1/TMPRSS6/COLGALT1/FBLN5/VPS33B/LARGE1/ADAMTS6/CST3/APLP1/ADAMTSL1/COL12A1/ABL1/OLFML2A/COLGALT2/NID2/ITGB3/PAPLN/A…
GO:0043062	extracellular structure organization	274	0.37397	1.9564	1.25319e-09	1.63676e-07	MMP24/TGFBI/MMP2/SULF2/ADAMTSL4/LRP1/COL5A1/NPNT/FURIN/COL17A1/CYP1B1/SH3PXD2B/HAS1/SMPD3/ELF3/CRISPLD2/MFAP4/TNR/LAMC1/ADAMTS10/DDR1/QSOX1/COL18A1/LAMA1/VIT/PXDN/DAG1/P4HA1/TGFB1/B4GALT1/MYO1E/RAMP2/APP/SPINT1/VIPAS39/COMP/BMP1/SULF1/GPM6B/PRICKLE1/DDR2/ADAMTS2/MAD2L2/KIF9/THSD4/TIE1/TMPRSS6/COLGALT1/FBLN5/VPS33B/LARGE1/ADAMTS6/CST3/APLP1/ADAMTSL1/COL12A1/ABL1/OLFML2A/COLGALT2/NID2/ITGB3/PAPLN/A…
GO:0045333	cellular respiration	226	-0.442668	-1.96709	1.78978e-09	2.20905e-07	NDUFC2-KCTD14/HIF1A/MDH1B/PDHA1/COA6/ATPSCKMT/ATP5PB/NDUFS8/UQCC2/NOS2/IREB2/POLG2/NDUFA8/MLXIPL/ND3/NDUFV2/PUM2/TAFAZZIN/CBFA2T3/NDUFA12/COX7A2L/UQCR11/CYC1/NDUFA6/ATP5MG/PPIF/SDHB/UQCRC2/ND2/ETFRF1/C2orf69/TRPV4/PIK3CA/DLD/NDUFB6/ATP5PO/COQ10B/LYRM7/VPS54/ND4L/GHITM/NDUFA7/DGUOK/ATP8/CYTB/COX6C/TEFM/PNPT1/NDUFA1/ETFDH/CCNB1/SCO2/MTFR1/NIPSNAP2/MDH1/IDH3B/SDHAF4/ATP5ME/COX2/NDUFB1/ATP5F1E/ND1/AC…
GO:0051052	regulation of DNA metabolic process	487	-0.371086	-1.77077	1.76645e-09	2.20905e-07	KAT2B/PAXIP1/DDX11/MBD3/RMI2/TOP2B/XRN1/GTPBP4/ING3/SUPT7L/PRIM2/USP7/AICDA/ING4/DCP2/EXOSC3/RLF/CTNNB1/ANKLE1/CHTF18/YY1/UCHL5/ESCO1/RGN/MRE11/ST20/BLM/KMT5A/TAF2/AIFM1/PPP4R2/RNF168/RFC3/SLF1/NPPC/PHF10/CCDC117/CDC7/PDGFB/SMG5/KPNA1/POLE3/H1-10/NPM1/POLH/BAX/IL27RA/UIMC1/YEATS4/PARPBP/WRN/CDKN1A/CLCF1/MSH6/TEX15/TADA1/NBN/TIGAR/SHLD1/PARG/PKIB/MAP2K4/ATRX/RAD17/PDS5A/METTL4/SUPT20H/CDC6/SSBP1/I…
GO:0006261	DNA-templated DNA replication	157	-0.493775	-2.10437	1.90727e-09	2.27406e-07	ZNF830/FAM111A/POLG2/RFC5/TOPBP1/DDX11/RRM1/FEN1/PRIM2/MMS22L/AICDA/CDK2AP1/CHTF18/CDC34/CCNE1/MRE11/GINS1/BLM/DONSON/RFC3/CCNE2/FANCM/CDC7/MGME1/PRIMPOL/POLA1/POLE3/MCM8/GEN1/WRN/NBN/ATRX/METTL4/TONSL/CDC6/SSBP1/ETAA1/MCMBP/ASF1A/RECQL/RBBP8/ATAD5/TK1/CDC45/ORC2/DBF4/GINS4/POLE2/NUCKS1/DNA2/ZMPSTE24/RECQL4/FBXO5/ORC3/POLB/POLQ/GMNN/THOC1/RFC4/ORC4/DSCC1/PCNA/ORC6/NOC3L/RRM2B
GO:0009451	RNA modification	171	-0.477403	-2.05977	1.92086e-09	2.27406e-07	RPUSD1/BUD23/TRMT61B/NSUN5/TRMT6/MTFMT/DKC1/BAG4/GTPBP3/AARS1/SNRPD3/CMTR2/ZCCHC4/OSGEP/AICDA/RPUSD4/TRMT1/ALKBH3/TRMU/NSUN3/METTL14/TRMT5/TRMT1L/TRMT13/METTL15/THUMPD1/ALKBH5/MTO1/DNAJB11/YRDC/GON7/CTU1/JMJD6/METTL2B/ALKBH8/RPUSD3/ELP2/EMG1/GAR1/TRMT112/ELP4/NSUN5P1/ADAT2/METTL4/THUMPD2/HNRNPAB/PUSL1/TRIT1/WTAP/SNRPD1/NSUN6/CTU2/PUS7L/SNRPB/DUS1L/SNRPF/METTL3/TARBP1/DTWD1/TPRKB/TRMT10C/OSGEPL1/S…
GO:0009060	aerobic respiration	184	-0.470589	-2.04825	2.66386e-09	3.09062e-07	NDUFAB1/COX3/UQCRFS1/NDUFC2-KCTD14/HIF1A/MDH1B/PDHA1/COA6/ATPSCKMT/ATP5PB/NDUFS8/UQCC2/IREB2/NDUFA8/MLXIPL/ND3/NDUFV2/TAFAZZIN/CBFA2T3/NDUFA12/COX7A2L/UQCR11/CYC1/NDUFA6/ATP5MG/PPIF/SDHB/UQCRC2/ND2/C2orf69/TRPV4/DLD/NDUFB6/ATP5PO/ND4L/GHITM/NDUFA7/DGUOK/ATP8/CYTB/COX6C/TEFM/NDUFA1/CCNB1/MTFR1/NIPSNAP2/MDH1/IDH3B/ATP5ME/COX2/NDUFB1/ATP5F1E/ND1/ACTN3/MRPS36/NDUFB3/NDUFS5/UQCRQ/FH/NDUFA4/UQCRH/IDH3A…
GO:0006399	tRNA metabolic process	196	-0.459351	-2.00765	3.29936e-09	3.75286e-07	TP53RK/NSUN2/TRDMT1/RARS2/IARS1/POP4/TRMT61B/LSM6/RPP21/TRMT6/MTFMT/VARS1/GTPBP3/POP5/TSEN54/RPP38/AARS1/QRSL1/DARS1/RPPH1/MARS1/NARS1/OSGEP/RPUSD4/EXOSC3/TRNT1/HARS2/TSEN2/TRMT1/TRMU/NSUN3/TRMT5/GTF3C3/ANG/TRMT1L/TRMT13/THUMPD1/MTO1/YRDC/GON7/CTU1/METTL2B/ALKBH8/TSEN15/ELP2/FARSB/EXOSC7/RPP30/TRMT112/ELP4/LARS1/PNPT1/SLFN13/ADAT2/C2orf49/FAM98B/YARS2/THUMPD2/NARS2/PUSL1/TRIT1/ZBTB8OS/GRSF1/RTRAF…
GO:0050890	cognition	278	0.370396	1.92999	3.36986e-09	3.75933e-07	LGMN/MAP1A/FOS/RELN/BTBD9/MAPT/TUBA1A/TTBK1/TNR/ATXN1/DOP1B/ITGA5/ADCY1/NRXN2/SPECC1/CHRNA7/SHANK1/PDE1B/S100B/LDLR/SPG11/C5AR1/MME/GPRASP3/LRRN4/EPHB2/GRIN2B/TH/NRXN1/APP/GPI/NCSTN/CAMK4/RASGRF1/CRTC1/PLCB1/KCNK10/ITPR3/CLSTN2/OPRK1/NLGN3/TANC1/LARGE1/STRA6/SORCS3/MAN2B1/SHANK3/HTT/CHL1/CHRNA4/SLC24A2/FOXB1/FAM107A/SCN2A/CPEB3/CYFIP1/SLC8A2/GRIA1/FGF13/EP300/ABL1/THRA/GM2A/TAFA2/CHD7/B3GAT1/MECP…
GO:0022904	respiratory electron transport chain	112	-0.530436	-2.17189	4.24043e-09	4.64127e-07	NDUFAB1/COX3/UQCRFS1/NDUFC2-KCTD14/COA6/NDUFS8/POLG2/NDUFA8/ND3/NDUFV2/PUM2/TAFAZZIN/NDUFA12/COX7A2L/UQCR11/CYC1/NDUFA6/SDHB/UQCRC2/ND2/ETFRF1/DLD/NDUFB6/VPS54/ND4L/GHITM/NDUFA7/DGUOK/CYTB/COX6C/NDUFA1/ETFDH/CCNB1/SCO2/COX2/NDUFB1/ND1/NDUFB3/NDUFS5/UQCRQ/NDUFA4/UQCRH/ND4/NDUFS4/COX1/ND5/BID/CYCS/COX7B/COX7C/ETFA/COX7A2/DNAJC15/ND6/NDUFA5/UQCRB/CDK1
GO:0033044	regulation of chromosome organization	243	-0.431653	-1.92123	5.63656e-09	6.05512e-07	RUVBL1/ANAPC4/ANAPC11/DKC1/ESPL1/TERF2IP/MAD2L1BP/CENPF/NCAPH/DPF2/TCP1/RUVBL2/NEK2/MCRS1/KAT2B/TRIP13/DDX11/FEN1/RMI2/XRN1/ANAPC2/USP44/USP7/PSMG2/DCP2/TACC3/TASOR/CTNNB1/BAZ1B/YY1/UCHL5/GTF2H2/CDCA8/MAP3K20/MRE11/KNTC1/SLF1/SETDB2/PHF10/SMG5/UBE2C/GEN1/BUB1/CDC23/NBN/PKIB/ATRX/CCNB1/MCPH1/CDC6/SPC25/SMARCE1/XRCC5/MNAT1/CCT4/NSMCE4A/RAD21/MAPK15/PPHLN1/CCT5/CUL3/SMC2/AURKB/HNRNPA2B1/RB1/CCT2/HNR…
GO:0008033	tRNA processing	133	-0.507903	-2.14102	6.80388e-09	7.17624e-07	POP4/TRMT61B/LSM6/RPP21/TRMT6/MTFMT/GTPBP3/POP5/TSEN54/RPP38/AARS1/RPPH1/OSGEP/RPUSD4/TRNT1/TSEN2/TRMT1/TRMU/NSUN3/TRMT5/TRMT1L/TRMT13/THUMPD1/MTO1/YRDC/GON7/CTU1/METTL2B/ALKBH8/TSEN15/ELP2/RPP30/TRMT112/ELP4/PNPT1/ADAT2/C2orf49/FAM98B/THUMPD2/PUSL1/TRIT1/ZBTB8OS/GRSF1/RTRAF/NSUN6/CTU2/DUS1L/FAM98A/TARBP1/DTWD1/TPRKB/TRMT10C/DDX1/RTCB/OSGEPL1/SSB/DPH3/TRMT11
GO:0006403	RNA localization	184	-0.462008	-2.0109	1.01233e-08	1.04866e-06	RUVBL1/RANBP17/DKC1/NCBP1/AGFG1/RAE1/LRPPRC/NUP88/FYTTD1/NCBP3/TCP1/RUVBL2/NCBP2/MRPL18/KPNB1/AAAS/MAGOH/YBX1/NUP85/FLOT1/C12orf50/PUM2/XPO5/NUP133/CKAP5/DCP2/NPIPA1/YY1/NUP93/NUP43/ALKBH5/ARC/UPF2/CPSF6/NUP58/SEC13/NUP205/SMG5/RAN/NXT1/RANBP2/NPM1/CHTOP/NDC1/STAU2/MAGOHB/PNPT1/NUP37/XPO1/PARP11/DHX9/NUP54/PABPN1/NUP35/UPF3B/CCT4/RTRAF/ZNHIT3/ZC3H11A/CCT5/XPOT/DDX39A/HNRNPA2B1/THOC7/CCT2/SRSF1/TH…
GO:0050770	regulation of axonogenesis	151	0.442013	2.15433	1.21891e-08	1.21912e-06	SLIT1/DRAXIN/CXCL12/SEMA4B/NEFL/PLXNA2/MAPT/MAP1B/TNR/PLXNC1/PLXNA4/MEGF8/SEMA5A/NRP1/BMPR2/SIPA1L1/ISLR2/DCC/SEMA6C/EPHB2/UST/RGMA/SEMA4F/ARHGAP35/PLXNA3/MAP6/PLXND1/DIP2B/ROBO2/MACF1/SEMA3C/SPP1/CYFIP1/FGF13/MAP2/TRAK1/RET/KIF13B/MARK2/L1CAM/NTN1/SEMA6A/CNTN2/SLIT2/SMURF1/GDI1/KIAA0319/SEMA4A/CDH1/RTN4R/MAP2K2/CRABP2/SRF/EPHB3/PLXNB1
GO:0021537	telencephalon development	259	0.373065	1.94665	1.19793e-08	1.21912e-06	SLC2A1/ADGRG1/DRAXIN/CXCL12/TUBB2B/RELN/ZMIZ1/NEFL/TSKU/IGF1R/TRAPPC9/TUBA1A/DAB2IP/CSF1R/TNR/TUBB2A/CDK5R1/PLXNA4/BMERB1/DCLK2/ALK/WDR37/SZT2/ATP1B2/FLNA/LHX1/AQP1/ATAT1/EPHB2/TH/FEZF2/ATP2B4/IGF2BP1/PLCB1/PLXNA3/PAX5/SUN2/CDK6/TACC2/LARGE1/CDK5R2/ROBO2/SLC1A2/SHANK3/NCOA1/ARX/DIXDC1/ATF5/FOXB1/NF2/SCN2A/SKI/HERC1/SRD5A1/GRIA1/FGF13/RARA/DLX5/KDM6B/NEUROD1/CHD7/MECP2/PPP1R9B/OGDH/LAMB1/SLC32A1/C…
GO:0019646	aerobic electron transport chain	84	-0.575335	-2.23905	1.32168e-08	1.2995e-06	NDUFAB1/COX3/UQCRFS1/NDUFC2-KCTD14/NDUFS8/NDUFA8/ND3/NDUFV2/COX7A2L/UQCR11/CYC1/NDUFA6/SDHB/UQCRC2/ND2/DLD/NDUFB6/ND4L/NDUFA7/CYTB/COX6C/NDUFA1/COX2/NDUFB1/ND1/NDUFB3/NDUFS5/UQCRQ/NDUFA4/UQCRH/ND4/NDUFS4/COX1/ND5/CYCS/COX7B/COX7C/COX7A2/DNAJC15/ND6/NDUFA5/UQCRB
GO:0016358	dendrite development	222	0.389912	1.99243	1.50357e-08	1.4537e-06	MAP1A/CUX1/RELN/SDK1/MAP1B/CTNND2/DAB2IP/MINK1/KLF7/CELSR2/CHRNA7/CDK5R1/RERE/CHRNA3/LZTS1/SHANK1/ALK/TANC2/DPYSL5/NRP1/KIF1A/SIPA1L1/DCC/ZNF296/GPRASP3/CSMD3/EPHB2/SARM1/APP/FARP1/FEZF2/CAMK2B/PRICKLE1/IGF2BP1/BMP7/MEF2A/HECW1/MAP1S/MAP6/BCL11A/ARHGAP33/CARM1/SHANK3/ZMYND8/CPEB3/CYFIP1/ABL1/MAP2/TRAK1/MECP2/CUX2/PPP1R9B/RAB17/NDP/CHRNB2/MAPK8IP2/KIDINS220/DGKG/FAT3/SLC11A2/SRCIN1/YWHAH/KIAA0319/…
GO:0030900	forebrain development	373	0.333498	1.79262	2.29549e-08	2.18298e-06	SLC2A1/SLIT1/ADGRG1/DRAXIN/CXCL12/TUBB2B/RELN/ZMIZ1/NEFL/TSKU/APAF1/GLI2/IGF1R/AKNA/TRAPPC9/TUBA1A/DAB2IP/CSF1R/TNR/TUBB2A/TYRO3/CDK5R1/PLXNA4/BMERB1/DCLK2/SEMA5A/ALK/NRP1/CHD5/WDR37/SZT2/ATP1B2/FLNA/LHX1/AQP1/ATAT1/EPHB2/NDST1/TH/PCSK1/APP/FEZF2/ATP2B4/IGF2BP1/ARHGAP35/PLCB1/PLXNA3/OTP/PAX5/SUN2/CDK6/TACC2/LARGE1/CDK5R2/ROBO2/SLC1A2/SHANK3/SSTR1/NCOA1/ARX/SOX2/DIXDC1/KCNC2/ATF5/FOXB1/APLP1/NF2/S…
GO:1990138	neuron projection extension	164	0.425557	2.1096	2.45868e-08	2.30045e-06	SLIT1/TSC22D4/DRAXIN/CXCL12/SEMA4B/CYFIP2/MAPT/MAP1B/TNR/SLIT3/DDR1/ST8SIA2/RAPH1/AUTS2/PLXNA4/MEGF8/RIMS1/UNC13A/SEMA5A/NRP1/BMPR2/S100B/SPG11/ISLR2/SEMA6C/IQGAP1/PRICKLE1/SEMA4F/SLC23A2/NKX6-1/PLXNA3/DIP2B/NLGN3/BCL11A/SYT1/MACF1/SEMA3C/CTTN/CYFIP1/ABL1/MAP2/TNN/MECP2/L1CAM/NTN1/SEMA6A/SLIT2/SMURF1/GDI1/SYT4/KIAA0319/NRP2/PAK6/NRCAM/SEMA4A/CDH1/RTN4R/SYT2/OLFM1/SRF
GO:0021885	forebrain cell migration	61	0.58825	2.47515	2.55672e-08	2.35421e-06	ADGRG1/CXCL12/RELN/ZMIZ1/DAB2IP/TNR/TYRO3/CDK5R1/BMERB1/FEZF2/SUN2/CDK5R2/ARX/DIXDC1/FOXB1/FGF13/OGDH/LAMB1/CNTN2/SLIT2/RHOA/EGFR/NRG3/MDGA1/SYNE2/COL3A1/NR2E1/SRF/SRGAP2
GO:0050803	regulation of synapse structure or activity	228	0.377234	1.94205	2.6518e-08	2.36663e-06	SLIT1/CAMKV/RELN/NEFL/FRMPD4/TUBA1A/DAB2IP/LRFN5/CLSTN1/PLXNC1/ST8SIA2/CHRNA7/CDK5R1/AGRN/LZTS1/DAG1/TANC2/KIF1A/SIPA1L1/FZD1/LRFN3/GPRASP3/EPHB2/GRIN2B/NRXN1/APP/NTNG2/FARP1/CTTNBP2/DCTN1/CAMK2B/EGLN1/LRFN4/SYBU/CNTNAP1/CLSTN2/NLGN3/PTPRT/EIF4G1/ASIC2/PCDH8/TANC1/ARHGAP33/ROBO2/SHANK3/ZMYND8/ROR2/CYFIP1/ABL1/C1QL2/MECP2/NEGR1/CUX2/CLSTN3/RAB17/CHRNB2/NTN1/RHOA/MDGA1/SRCIN1/IL10RA/LHFPL4/NRP2/NRC…
GO:0051960	regulation of nervous system development	420	0.319369	1.74524	2.64826e-08	2.36663e-06	SLIT1/TP53/DRAXIN/CXCL12/CUX1/SEMA4B/RELN/NEFL/VCAN/HEY1/BHLHE40/PLXNA2/SORL1/MAPT/DLL4/MAP1B/TPPP/ACAN/TTBK1/TNR/CLSTN1/PLXNC1/ST8SIA2/TNFRSF21/AGRN/NCAN/PLXNA4/DAG1/MEGF8/SEMA5A/TGFB1/DPYSL5/NRP1/BMPR2/TENM4/LDLR/ISLR2/DCC/MME/SEMA6C/GPRASP3/EPHB2/ACE/NRXN1/CLCN2/SPINT1/FEZF2/RGMA/CAMK2B/SIRT2/BMP7/SEMA4F/NKX6-1/PLXNA3/OTP/CLSTN2/MAP6/PLXND1/DIP2B/NLGN3/HES3/ASIC2/ROBO2/LIN28A/MACF1/SHANK3/DUSP…
GO:0022029	telencephalon cell migration	58	0.592835	2.4315	4.11954e-08	3.59459e-06	ADGRG1/CXCL12/RELN/ZMIZ1/DAB2IP/TNR/CDK5R1/BMERB1/FEZF2/SUN2/CDK5R2/ARX/DIXDC1/FOXB1/FGF13/OGDH/LAMB1/CNTN2/SLIT2/RHOA/EGFR/NRG3/MDGA1/SYNE2/COL3A1/NR2E1/SRF/SRGAP2
GO:0051321	meiotic cell cycle	219	-0.430253	-1.90724	4.15165e-08	3.59459e-06	RNF212/SPIN1/ANAPC4/PKMYT1/ANAPC11/ESPL1/C14orf39/MSX2/CDC26/NCAPH/OVOL1/LFNG/HSPA2/TUBB8/RAD51C/NEK2/ZFP42/TUBGCP5/TRIP13/CCNB1IP1/TOP2B/ANAPC2/SGO1/HFM1/RBM7/PSMD13/ANKLE1/YTHDC2/CCNE1/MASTL/MRE11/MLH3/EDNRA/CCNE2/AURKA/NPPC/FANCM/ANAPC16/BRIP1/CDC25A/SPATA17/MYBL1/CCNB2/TUBGCP4/NDC1/XRCC2/MSH6/CDC23/TEX15/NBN/EXO1/ATRX/TUBG1/CENPC/MEI4/RBBP8/PPP2CA/RAD21/MAPK15/MND1/SMC2/ACTR3/YTHDF2/ASPM/RAD5…
GO:0016072	rRNA metabolic process	259	-0.415129	-1.86795	4.32605e-08	3.6905e-06	EIF6/POP4/PWP1/RPUSD1/BUD23/TRMT61B/LSM6/NSUN5/RRP1/SPIN1/DKC1/RPL35A/RPS14/ERI2/DDX47/NOL11/ERCC2/FCF1/POP5/MAK16/RPP38/WDR36/NCL/WDR3/SRFBP1/KAT2B/DDX11/MARS1/XRN1/GTPBP4/NOP56/ZCCHC4/PPAN/RPS25/METTL18/XRN2/BOP1/ABT1/RPUSD4/EXOSC3/ISG20/NSUN3/MPHOSPH10/DDX56/GTF3C3/ANG/METTL15/DDX21/RPS7/RPL27/DDX10/RPL7L1/UTP6/EXOSC7/EMG1/GAR1/RPP30/TRMT112/DDX18/RPS17/DDX52/PIN4/NSUN5P1/SLFN13/WDR12/RPS21/GT…
GO:0050807	regulation of synapse organization	222	0.380754	1.94563	4.72409e-08	3.97166e-06	SLIT1/CAMKV/RELN/NEFL/FRMPD4/TUBA1A/DAB2IP/LRFN5/CLSTN1/PLXNC1/ST8SIA2/CHRNA7/CDK5R1/AGRN/LZTS1/DAG1/TANC2/KIF1A/SIPA1L1/FZD1/LRFN3/GPRASP3/EPHB2/GRIN2B/NRXN1/APP/NTNG2/FARP1/CTTNBP2/DCTN1/CAMK2B/EGLN1/LRFN4/CNTNAP1/CLSTN2/NLGN3/PTPRT/EIF4G1/ASIC2/PCDH8/TANC1/ARHGAP33/ROBO2/SHANK3/ZMYND8/ROR2/CYFIP1/ABL1/C1QL2/MECP2/NEGR1/CUX2/CLSTN3/RAB17/CHRNB2/NTN1/RHOA/MDGA1/SRCIN1/IL10RA/LHFPL4/NRP2/NRCAM/SE…
GO:0060078	regulation of postsynaptic membrane potential	124	0.453141	2.15734	5.44521e-08	4.51252e-06	RELN/SLC29A1/GRIN2D/CHRNA7/CHRNA3/RIMS1/SHANK1/S1PR2/GRIN2B/GRIK4/NRXN1/APP/GABRA3/GABRG3/NLGN3/CHRNA1/UNC13B/SHANK3/CHRNA4/ZMYND8/ABAT/SLC8A2/GRIK5/GRIA1/MECP2/CUX2/CHRNB2/MAPK8IP2/GRIK1/INSYN1/GRIA4/HCN1/KCNA1/STX1B/SSH1/GLRA2/SNCA/NLGN1/PRKAR1B/RGS4/CHRNA6/MEF2C/GABRE/HCRT/INSYN2A/NLGN2/GABRB1/GLRA3/PTK2B/GABRA2/RGS7BP/TBC1D24/GRIA3/GABRB2/KCND2/P2RX7/SYNE1/NTSR1/CBLN1
GO:0015980	energy derivation by oxidation of organic compounds	298	-0.398927	-1.82556	5.67031e-08	4.63288e-06	PPP1R2/NDUFAB1/UGP2/COX3/PPP1R3G/UQCRFS1/ACADM/NDUFC2-KCTD14/HIF1A/MDH1B/PDHA1/COA6/ATPSCKMT/ATP5PB/NDUFS8/UQCC2/NOS2/IREB2/POLG2/NDUFA8/MLXIPL/EPM2AIP1/LEPR/ND3/NDUFV2/PUM2/TAFAZZIN/CBFA2T3/NDUFA12/COX7A2L/UQCR11/CYC1/NDUFA6/ATP5MG/RUBCNL/PPIF/SDHB/UQCRC2/PHKG2/ND2/ETFRF1/C2orf69/TRPV4/PIK3CA/DLD/NDUFB6/ATP5PO/COQ10B/GABARAPL1/LYRM7/VPS54/ND4L/GHITM/NDUFA7/DGUOK/ATP8/CYTB/COX6C/PYGM/TIGAR/TEFM/P…
GO:0042063	gliogenesis	290	0.351448	1.84357	6.0087e-08	4.84118e-06	DUSP15/NDRG1/MMP24/TP53/ADGRG1/CNTN1/STAT3/GRN/RELN/ZMIZ1/LRP1/ERBB2/VCAN/PLEC/MAPT/TPPP/SCRIB/VIM/ACAN/GBA1/TUBA1A/DAB2IP/TTBK1/CSF1R/CLU/ERBB3/TNFRSF21/CDK5R1/NCAN/DAG1/BMERB1/CSPG5/TGFB1/TENM4/LDLR/C5AR1/ATP1B2/WDR1/APP/CLCN2/NCSTN/SPINT1/GAP43/GPM6B/SIRT2/NKX6-1/DNER/CNTNAP1/FA2H/PLPP3/SUN2/CDK6/MED12/LARGE1/CDK5R2/LIN28A/NAGLU/DUSP10/SOX2/ROR2/NF2/SKI/ABL1/ABCA2/VAX1/DLL1/PRKCH/MECP2/CRB1/SO…
GO:0006457	protein folding	191	-0.446519	-1.94941	6.28672e-08	4.99579e-06	NUDC/TCP1/HSPA9/HSPA2/RUVBL2/CDC37L1/POFUT2/DNAJB1/GRPEL2/NGLY1/NKTR/DNAJB14/DNAJC21/PDCD5/HSP90B1/NUDCD2/CLGN/LMAN2L/PPIF/DNAJC7/HSPBP1/CLPX/TTC4/DNAJB11/BAG1/AHSA1/NPPC/BAG2/LYRM7/PFDN5/RANBP2/HSPA1B/PPIL1/DNAJC25/PDIA2/PPIE/ANP32E/DNAJC24/HSPD1/TBCE/TOR1B/ENGASE/DNAJC10/HSPA14/DNAJC2/PTGES3/DNAJC19/CCT4/HSPA8/FKBP1B/CCT5/SNRNP70/CWC27/HSPA4/CCT2/DNAJB6/HSPA6/MPDU1/CCT6A/NPPB/HSPA13/PPIG/AHSA2P…
GO:0071103	DNA conformation change	89	-0.541603	-2.13759	6.48374e-08	5.08273e-06	ASCC1/ERCC2/RUVBL2/RFC5/DDX11/TOP2B/HFM1/CHTF18/G3BP1/DDX3X/TOP3B/GTF2H2/ERCC3/MRE11/GINS1/BLM/RFC3/ASCC3/FANCM/MCM8/BRIP1/WRN/HMGB3/NBN/TOP1/SSBP1/DHX9/XRCC5/MNAT1/RECQL/CDC45/GINS4/HNRNPA2B1/DNA2/RECQL4/TOP2A/ANXA1/RAD54B/PIF1/DDX1/POT1/POLQ/RFC4/MTERF1/DSCC1/HMGB1/SUB1
GO:0032392	DNA geometric change	82	-0.555363	-2.14968	7.86563e-08	6.0177e-06	ASCC1/ERCC2/RUVBL2/RFC5/DDX11/HFM1/CHTF18/G3BP1/DDX3X/GTF2H2/ERCC3/MRE11/GINS1/BLM/RFC3/ASCC3/FANCM/MCM8/BRIP1/WRN/HMGB3/NBN/SSBP1/DHX9/XRCC5/MNAT1/RECQL/CDC45/GINS4/HNRNPA2B1/DNA2/RECQL4/TOP2A/ANXA1/RAD54B/PIF1/DDX1/POT1/POLQ/RFC4/MTERF1/DSCC1/HMGB1/SUB1
GO:0007612	learning	136	0.441093	2.12058	7.92112e-08	6.0177e-06	LGMN/MAP1A/FOS/RELN/TUBA1A/TNR/ATXN1/NRXN2/SPECC1/CHRNA7/SHANK1/PDE1B/LRRN4/EPHB2/TH/NRXN1/APP/PLCB1/CLSTN2/OPRK1/NLGN3/TANC1/STRA6/SORCS3/SHANK3/HTT/SLC24A2/FOXB1/SLC8A2/FGF13/ABL1/TAFA2/B3GAT1/MECP2/NDRG4/PPP1R9B/CHRNB2/MAPK8IP2/CNTN2/ATP1A2/INSR/NRXN3/CSMD1/PAK6/ADCY3/SRF/JPH4/C1QL1/NF1/ATXN1L/PAK5/SHANK2/JPH3/CLN3/CNTNAP2/ADGRB3/CIC/GIT1/KMT2A/TLR2/RAG1
GO:0034502	protein localization to chromosome	103	-0.511832	-2.07002	8.09137e-08	6.0177e-06	ATRX/TONSL/XRCC5/ESCO2/CCT4/RAD21/MTBP/PPHLN1/CCT5/AURKB/RB1/CCT2/SMC5/PINX1/CCT6A/MSH2/BUB1B/POT1/KNL1/XRCC4/GNL3/CENPQ/H4C12/LNCPRESS1/ZWILCH/TTK/CCT8/VRK1/CDK1
GO:0050767	regulation of neurogenesis	353	0.326469	1.74097	7.99158e-08	6.0177e-06	SLIT1/TP53/DRAXIN/CXCL12/CUX1/SEMA4B/RELN/NEFL/VCAN/HEY1/BHLHE40/PLXNA2/SORL1/MAPT/DLL4/MAP1B/ACAN/TTBK1/TNR/PLXNC1/NCAN/PLXNA4/DAG1/MEGF8/SEMA5A/TGFB1/DPYSL5/NRP1/BMPR2/TENM4/LDLR/ISLR2/DCC/MME/SEMA6C/GPRASP3/EPHB2/ACE/CLCN2/SPINT1/FEZF2/RGMA/CAMK2B/SIRT2/BMP7/SEMA4F/NKX6-1/PLXNA3/OTP/MAP6/PLXND1/DIP2B/HES3/ROBO2/LIN28A/MACF1/SHANK3/DUSP10/SEMA3C/CTDSP1/NF2/SKI/SPP1/CYFIP1/FGF13/ZNF335/VAX1/MAP2…
GO:0006836	neurotransmitter transport	179	0.396446	1.98011	8.77715e-08	6.44509e-06	PCLO/VAMP2/SLC6A8/SLC6A17/SLC29A1/CPLX3/SCRIB/SLC1A6/DNAJC5/RAB3A/RAB3B/NRXN2/CADPS/PTPRN2/ICA1/SLC29A2/CHRNA3/STXBP1/RIMS1/UNC13A/CSPG5/RIMS4/SYT5/PIP5K1C/SYN2/GRM4/TH/NRXN1/SYN1/KCNMB4/PRKCB/GPM6B/SLC4A8/UNC13B/SNAP29/SYT1/SLC1A2/GRIK5/SYT9/VPS18/ITGB3/SV2C/SLC6A11/SLC6A4/SLC32A1/MYOF/ATP1A2/SNCG/NAPA/SNCAIP/KCNJ8/SYT4/ERC2/SYP/CTBP2/HTR1B/BAIAP3/STX1B/SYT2/SNCA/SYT7/NF1/NLGN1
GO:0022900	electron transport chain	157	-0.466257	-1.98709	9.51271e-08	6.89791e-06	NDUFAB1/AOC2/COX3/UQCRFS1/COX11/NOX4/NDUFC2-KCTD14/COA6/NDUFS8/GFUS/POLG2/NDUFA8/ND3/NDUFV2/PUM2/FDX1/TAFAZZIN/CYB5A/NDUFA12/COX7A2L/UQCR11/CYC1/NDUFA6/ME1/SDHB/UQCRC2/ND2/ETFRF1/CIAPIN1/DLD/THAP11/NDUFB6/HSD17B6/PHGDH/VPS54/ND4L/GHITM/NDUFA7/DGUOK/CYTB/COX6C/ME2/DEGS1/NDUFA1/ETFDH/CCNB1/SCO2/IDH3B/ADH5/COX2/NDUFB1/ND1/NDUFB3/NDUFS5/UQCRQ/NDUFA4/UQCRH/ND4/NDUFS4/COX1/ND5/BID/CYCS/COX7B/COX7C/ETFA…
GO:0044772	mitotic cell cycle phase transition	425	-0.360127	-1.7018	9.64514e-08	6.90759e-06	TOPBP1/TRIP13/CRLF3/NPAT/RRM1/CHEK2/ANAPC2/USP44/ZFP36L2/ID4/E2F4/PSMG2/ITGB1/TACC3/PPP6C/RNASEH2B/DDX3X/WNT10B/CDC34/RINT1/CDCA8/CCNE1/NABP1/ERCC3/MAP3K20/MASTL/MRE11/BLM/RCC1/TAF2/TMEM14B/DONSON/CDK7/CCNE2/WAC/KNTC1/UBE2A/AURKA/PHF10/CDC7/PLK2/SASS6/CUL2/CCL2/CDC25A/RDX/UBE2C/CACNB4/UIMC1/CCNB2/GEN1/BUB1/CDK10/CDKN1A/CDC23/CDK3/NBN/USP47/CPSF3/ID2/ANLN/RAD17/CCNB1/CDC6/MELK/INIP/SPC25/SMARCE1/R…
GO:0006310	DNA recombination	295	-0.396895	-1.8104	1.19343e-07	8.44281e-06	THAP9/RPA2/HDAC10/CENPX/POLN/KDM1A/RNF169/EME2/SIRT6/FIGNL1/MCM3/UBR2/IHO1/RNF212/RUVBL1/TERF2IP/ENDOG/C14orf39/NIPBL/UNG/KIN/EXD2/ERCC2/RUVBL2/UHRF1/RAD51C/MCRS1/RIF1/PAXIP1/TOPBP1/TRIP13/CCNB1IP1/FEN1/RMI2/TOP2B/ING3/HFM1/MMS22L/AICDA/EXOSC3/ANKLE1/YY1/UCHL5/NABP1/MRE11/BLM/KMT5A/PPP4R2/RNF168/FAN1/MLH3/SLF1/FANCM/CDC7/NHEJ1/KPNA1/MCM8/BRIP1/H1-10/IL27RA/GEN1/YEATS4/PARPBP/WRN/CLCF1/XRCC2/MSH6/…
GO:0099188	postsynaptic cytoskeleton organization	15	0.848392	2.44917	1.32932e-07	9.29083e-06	NEFL/POTEI/WASF2/ACTG1/INA/NEFH/POTEF/FARP1/NOS1AP/POTEE/DBNL/ACTB/SRCIN1
GO:0071826	protein-RNA complex organization	208	-0.422728	-1.86003	2.17149e-07	1.49962e-05	STRAP/PSIP1/SCAF11/SNRPB2/DHX29/RSRP1/DHX9/TAF9/XRCC5/KIF5B/PTGES3/FASTKD2/SNRPD1/DDX20/SNRPA1/SRSF5/ZNHIT3/KHDC4/CLNS1A/ZFAND1/SNRPB/EIF2S2/EIF3E/GEMIN6/USP39/SRSF1/SNRPF/MCTS1/PHF5A/SRPK1/SNRPC/RPS27/LUC7L/SF3B1/RPF2/DDX1/RPL5/GEMIN2/PRPF3/BRIX1/SF3B6/PRPF39/EIF5/EIF3J/HSP90AA1/SRSF10/SNRPG/SNRPE/LUC7L3/RPS27L
GO:0042776	proton motive force-driven mitochondrial ATP synthesis	66	-0.578801	-2.16515	2.38592e-07	1.61902e-05	ATPSCKMT/ATP5PB/NDUFS8/NDUFA8/ND3/NDUFV2/NDUFA12/NDUFA6/ATP5MG/SDHB/ND2/NDUFB6/ATP5PO/ND4L/NDUFA7/ATP8/NDUFA1/ATP5ME/NDUFB1/ATP5F1E/ND1/NDUFB3/NDUFS5/ND4/NDUFS4/ND5/ATP5PF/ATP6/ATP5F1C/ND6/NDUFA5
GO:0032535	regulation of cellular component size	340	0.317255	1.69679	2.4002e-07	1.61902e-05	SLC12A3/HCK/SLIT1/GSN/DRAXIN/CXCL12/SPTBN2/SEMA4B/NEFL/CYFIP2/MAPT/MAP1B/CLCN3/TNR/RAB3B/WNK3/PLXNA4/MEGF8/EVL/ABCB8/SEMA5A/NRP1/BMPR2/CHMP3/TMSB10/ISLR2/FHOD3/DCC/SEMA6C/AQP1/WDR1/ADD2/SPTAN1/CAPG/CRACD/SSH2/KANK1/ATP13A2/RGMA/CARMIL1/PRKCE/SEMA4F/BORCS6/SLC12A7/ARHGAP35/SPTBN1/MSN/VAV2/NKX6-1/PLXNA3/DIP2B/RIN3/PRKD1/KANK4/MACF1/SHANK3/SLC12A6/SEMA3C/CTTN/SPP1/CYFIP1/FGF13/NEB/ABL1/MAP2/AVIL/RPT…
GO:0061387	regulation of extent of cell growth	102	0.474464	2.15078	3.01309e-07	2.00908e-05	SLIT1/DRAXIN/CXCL12/SEMA4B/MAPT/MAP1B/TNR/PLXNA4/MEGF8/SEMA5A/NRP1/BMPR2/ISLR2/DCC/SEMA6C/RGMA/SEMA4F/NKX6-1/PLXNA3/DIP2B/MACF1/SEMA3C/CTTN/SPP1/CYFIP1/FGF13/ABL1/MAP2/L1CAM/NTN1/SEMA6A/SMURF1/GDI1/KIAA0319/NRCAM/SEMA4A/CDH1/RTN4R/OLFM1/CRABP2/SRF
GO:0031346	positive regulation of cell projection organization	329	0.326264	1.73589	3.05591e-07	2.01447e-05	CXCL12/TUBB2B/CNTN1/GRN/CUX1/RELN/NEFL/PTK7/PLXNA2/MAPT/RREB1/MAP1B/IGF1R/NTRK3/DAB2IP/PLXNC1/DDR1/TENM3/AGRN/AUTS2/PLXNA4/PALM/MEGF8/WASF2/SEMA5A/ALK/GPC2/NRP1/BMPR2/PLEKHM1/CORO1B/TENM2/FZD1/ISLR2/SCARB2/ATP1B2/FLNA/ATP8A2/GPRASP3/EPHB2/RGMA/CAMK2B/DDR2/CARMIL1/BMP7/RAPGEF1/ARHGAP35/RIPOR2/PLXNA3/AP2A1/MAP6/PLXND1/PIK3R1/PRKD1/ROBO2/MACF1/HTT/ZMYND8/ROR2/CYFIP1/EP300/ABL1/TRAK1/EPHA3/AVIL/RET/M…
GO:0050657	nucleic acid transport	146	-0.463098	-1.96292	3.29332e-07	2.12272e-05	RANBP17/NCBP1/AGFG1/RAE1/LRPPRC/NUP88/FYTTD1/NCBP3/NCBP2/MRPL18/KPNB1/AAAS/MAGOH/YBX1/NUP85/FLOT1/C12orf50/XPO5/NUP133/CKAP5/NPIPA1/NUP93/NUP43/ALKBH5/ARC/UPF2/CPSF6/NUP58/SEC13/NUP205/SMG5/RAN/NXT1/RANBP2/NPM1/CHTOP/NDC1/MAGOHB/PNPT1/NUP37/XPO1/PARP11/DHX9/NUP54/PABPN1/NUP35/UPF3B/RTRAF/ZC3H11A/XPOT/DDX39A/HNRNPA2B1/THOC7/SRSF1/THOC6/NXT2/NUP42/NUP107/SRSF3/SRSF7/PCID2/THOC2/THOC1/AKAP8L/SSB/SAR…
GO:0050658	RNA transport	146	-0.463098	-1.96292	3.29332e-07	2.12272e-05	RANBP17/NCBP1/AGFG1/RAE1/LRPPRC/NUP88/FYTTD1/NCBP3/NCBP2/MRPL18/KPNB1/AAAS/MAGOH/YBX1/NUP85/FLOT1/C12orf50/XPO5/NUP133/CKAP5/NPIPA1/NUP93/NUP43/ALKBH5/ARC/UPF2/CPSF6/NUP58/SEC13/NUP205/SMG5/RAN/NXT1/RANBP2/NPM1/CHTOP/NDC1/MAGOHB/PNPT1/NUP37/XPO1/PARP11/DHX9/NUP54/PABPN1/NUP35/UPF3B/RTRAF/ZC3H11A/XPOT/DDX39A/HNRNPA2B1/THOC7/SRSF1/THOC6/NXT2/NUP42/NUP107/SRSF3/SRSF7/PCID2/THOC2/THOC1/AKAP8L/SSB/SAR…
GO:0090066	regulation of anatomical structure size	443	0.294003	1.61523	3.47411e-07	2.21465e-05	TRPM4/SLC12A3/HCK/SLIT1/MMP2/GSN/DRAXIN/CXCL12/SPTBN2/SEMA4B/NEFL/CYFIP2/MAPT/MAP1B/CLCN3/TNR/RAB3B/ECE1/SCPEP1/WNK3/PLXNA4/MEGF8/EVL/ABCB8/SEMA5A/NRP1/BMPR2/CHMP3/TMSB10/ISLR2/FHOD3/DCC/SEMA6C/ADRA2A/AQP1/WDR1/ADD2/SPTAN1/CAPG/ACE/WNT9B/CRACD/DOCK5/COMP/KCNMB4/SSH2/KANK1/ATP13A2/RGMA/CARMIL1/PRKCE/SEMA4F/BORCS6/SLC12A7/ARHGAP35/SPTBN1/MSN/VAV2/NKX6-1/PLXNA3/DIP2B/RIN3/ASIC2/PRKD1/KANK4/MACF1/SHA…
GO:0030516	regulation of axon extension	85	0.499591	2.21731	4.24259e-07	2.67514e-05	SLIT1/DRAXIN/CXCL12/SEMA4B/MAPT/MAP1B/TNR/PLXNA4/MEGF8/SEMA5A/NRP1/BMPR2/ISLR2/SEMA6C/SEMA4F/NKX6-1/PLXNA3/DIP2B/MACF1/SEMA3C/CTTN/CYFIP1/ABL1/MAP2/L1CAM/NTN1/SEMA6A/SMURF1/GDI1/KIAA0319/NRCAM/SEMA4A/CDH1/RTN4R/OLFM1/SRF
GO:0001505	regulation of neurotransmitter levels	164	0.400589	1.98583	4.36543e-07	2.723e-05	PCLO/VAMP2/SLC29A1/CPLX3/SCRIB/SLC1A6/DNAJC5/RAB3A/RAB3B/NRXN2/CADPS/PTPRN2/SLC29A2/CHRNA3/STXBP1/RIMS1/UNC13A/CSPG5/RIMS4/PDE1B/SYT5/PIP5K1C/SYN2/GRM4/NRXN1/SYN1/KCNMB4/PRKCB/GPM6B/SLC4A8/UNC13B/SNAP29/SYT1/SLC1A2/GRIK5/SYT9/VPS18/ITGB3/SV2C/SLC6A11/SLC6A4/SLC32A1/MYOF/ATP1A2/SNCG/NAPA/SNCAIP/KCNJ8/SYT4/ERC2/SYP/CTBP2/HTR1B/BAIAP3/STX1B/SYT2/SNCA/SYT7/NF1/NLGN1
GO:0048588	developmental cell growth	213	0.362725	1.85865	4.64959e-07	2.86939e-05	SLIT1/TSC22D4/DRAXIN/CXCL12/SEMA4B/CYFIP2/MAPT/MAP1B/TNR/SLIT3/DDR1/ST8SIA2/RAPH1/AUTS2/PLXNA4/MEGF8/RIMS1/UNC13A/SEMA5A/NRP1/BMPR2/S100B/SPG11/ISLR2/DCC/SEMA6C/APP/IQGAP1/RGMA/PRICKLE1/SEMA4F/SLC23A2/NKX6-1/PLXNA3/DIP2B/NLGN3/KMT2D/BCL11A/SYT1/MACF1/AKAP6/SEMA3C/CTTN/SPP1/CYFIP1/FGF13/ABL1/MAP2/TNN/MECP2/L1CAM/NTN1/SEMA6A/SLIT2/SMURF1/GDI1/SYT4/KIAA0319/NRP2/PAK6/SOX9/NRCAM/SEMA4A/CDH1/RTN4R/SYT…
GO:0010001	glial cell differentiation	221	0.357101	1.82654	5.42069e-07	3.31004e-05	DUSP15/NDRG1/MMP24/CNTN1/STAT3/GRN/RELN/LRP1/ERBB2/VCAN/PLEC/MAPT/TPPP/VIM/ACAN/GBA1/TUBA1A/TTBK1/CLU/ERBB3/TNFRSF21/NCAN/DAG1/CSPG5/TGFB1/TENM4/LDLR/C5AR1/WDR1/APP/CLCN2/NCSTN/SPINT1/GAP43/GPM6B/SIRT2/NKX6-1/DNER/CNTNAP1/FA2H/PLPP3/CDK6/MED12/LARGE1/LIN28A/NAGLU/DUSP10/SOX2/ROR2/SKI/ABL1/ABCA2/VAX1/DLL1/MECP2/CRB1/SOX4/NDP/CNTN2/SOX11/MXRA8/DICER1/CDKN2C/RHOA/NFIB/PRDM8/ASCL1
GO:0007613	memory	110	0.454251	2.10186	5.54135e-07	3.31396e-05	LGMN/MAP1A/RELN/BTBD9/MAPT/TUBA1A/ATXN1/ITGA5/ADCY1/CHRNA7/SHANK1/S100B/LDLR/SPG11/LRRN4/TH/CAMK4/RASGRF1/CRTC1/PLCB1/KCNK10/ITPR3/LARGE1/SORCS3/SHANK3/SLC24A2/SCN2A/CPEB3/SLC8A2/GRIA1/FGF13/TAFA2/MECP2/CUX2/CHRNB2/SLC6A4/INSR/CNR1/CSMD1/SYT4/PAK6/MDK/SRF/ATXN1L/SHISA7/PAK5/JPH3/CIC/CALB1/PTCHD1
GO:0051236	establishment of RNA localization	149	-0.454987	-1.93452	5.49688e-07	3.31396e-05	RANBP17/NCBP1/AGFG1/RAE1/LRPPRC/NUP88/FYTTD1/NCBP3/NCBP2/MRPL18/KPNB1/AAAS/MAGOH/YBX1/NUP85/FLOT1/C12orf50/XPO5/NUP133/CKAP5/NPIPA1/NUP93/NUP43/ALKBH5/ARC/UPF2/CPSF6/NUP58/SEC13/NUP205/SMG5/RAN/NXT1/RANBP2/NPM1/CHTOP/NDC1/MAGOHB/PNPT1/NUP37/XPO1/PARP11/DHX9/NUP54/PABPN1/NUP35/UPF3B/RTRAF/ZC3H11A/XPOT/DDX39A/HNRNPA2B1/THOC7/SRSF1/THOC6/NXT2/NUP42/NUP107/SRSF3/SRSF7/PCID2/THOC2/THOC1/AKAP8L/SSB/SAR…
GO:0010257	NADH dehydrogenase complex assembly	60	-0.588936	-2.17472	6.59875e-07	3.8666e-05	TMEM126A/NDUFS8/NDUFA8/TAFAZZIN/TIMM21/NDUFA12/NDUFA6/FOXRED1/ND2/NDUFB6/NDUFAF8/NDUFAF7/DMAC1/NDUFA1/NDUFAF5/NDUFB1/ND1/NDUFB3/TMEM126B/NDUFS5/NDUFAF6/NDUFAF2/ND4/NDUFS4/ND5/COA1/NDUFAF4/ND6/NDUFA5
GO:0032981	mitochondrial respiratory chain complex I assembly	60	-0.588936	-2.17472	6.59875e-07	3.8666e-05	TMEM126A/NDUFS8/NDUFA8/TAFAZZIN/TIMM21/NDUFA12/NDUFA6/FOXRED1/ND2/NDUFB6/NDUFAF8/NDUFAF7/DMAC1/NDUFA1/NDUFAF5/NDUFB1/ND1/NDUFB3/TMEM126B/NDUFS5/NDUFAF6/NDUFAF2/ND4/NDUFS4/ND5/COA1/NDUFAF4/ND6/NDUFA5
GO:0032508	DNA duplex unwinding	76	-0.554094	-2.13241	8.46363e-07	4.90975e-05	ASCC1/ERCC2/RUVBL2/RFC5/DDX11/HFM1/CHTF18/G3BP1/DDX3X/GTF2H2/ERCC3/MRE11/GINS1/BLM/RFC3/ASCC3/FANCM/MCM8/BRIP1/WRN/NBN/SSBP1/DHX9/XRCC5/MNAT1/RECQL/CDC45/GINS4/DNA2/RECQL4/TOP2A/ANXA1/RAD54B/PIF1/DDX1/POT1/POLQ/RFC4/DSCC1/SUB1
GO:0001667	ameboidal-type cell migration	396	0.302156	1.62394	8.60065e-07	4.93984e-05	ACVR1B/LGMN/ACVR1/GRN/SEMA4B/CYP1B1/PLEC/HAS1/RREB1/DLL4/FAT2/APELA/DAB2IP/EMC10/CER1/MEGF8/EVL/WASF2/SEMA5A/TGFB1/NRP1/LAMA5/BMPR2/CORO1B/PPARG/CALR/LRP5/SEMA6C/AQP1/EPB41L4B/BCAR1/EPPK1/MAPRE2/RFFL/GPI/RIN2/DOCK5/AMOTL1/IQGAP1/KANK1/DDR2/ATP2B4/PRKCE/SASH1/BMP7/SEMA4F/LRG1/GLIPR2/PLPP3/PLXND1/PLCG2/SPARC/PTPN23/BCAS3/TNS1/SDC4/PRKD1/ADGRA2/MACF1/MYH9/DUSP10/SEMA3C/MAP2K5/KRT16/PDPK1/CIB1/ABL1/R…
GO:0022618	protein-RNA complex assembly	200	-0.419751	-1.84064	8.74268e-07	4.97218e-05	STRAP/PSIP1/SCAF11/SNRPB2/DHX29/RSRP1/DHX9/TAF9/XRCC5/PTGES3/FASTKD2/SNRPD1/DDX20/SNRPA1/SRSF5/ZNHIT3/KHDC4/CLNS1A/SNRPB/EIF2S2/EIF3E/GEMIN6/USP39/SRSF1/SNRPF/MCTS1/PHF5A/SRPK1/SNRPC/RPS27/LUC7L/SF3B1/RPF2/DDX1/RPL5/GEMIN2/PRPF3/BRIX1/SF3B6/PRPF39/EIF5/EIF3J/HSP90AA1/SRSF10/SNRPG/SNRPE/LUC7L3/RPS27L
GO:0006400	tRNA modification	93	-0.512696	-2.0265	1.0051e-06	5.61178e-05	OSGEP/RPUSD4/TRMT1/TRMU/NSUN3/TRMT5/TRMT1L/TRMT13/THUMPD1/MTO1/YRDC/GON7/CTU1/METTL2B/ALKBH8/ELP2/TRMT112/ELP4/ADAT2/THUMPD2/PUSL1/TRIT1/NSUN6/CTU2/DUS1L/TARBP1/DTWD1/TPRKB/TRMT10C/OSGEPL1/SSB/DPH3/TRMT11
GO:0009611	response to wounding	454	0.288346	1.58947	1.00608e-06	5.61178e-05	MMP2/SULF2/PTPRF/STAT3/GRN/NEFL/ERBB2/TSKU/COL5A1/PTK7/DSP/AHNAK/PLEC/RREB1/MAP1B/IGF1R/SCRIB/TNC/GPR4/RIPOR1/RAB3A/TNR/PABPC4/AP3B1/ITGA5/DDR1/TLN1/ERBB3/TYRO3/KREMEN1/GRHL3/DAG1/STXBP1/CSPG5/TGFB1/NRP1/UBASH3B/CHMP3/ACTG1/CORO1B/DUOX2/PPARG/B4GALT1/FLNA/ADRA2A/ZFP36L1/MYOZ1/AQP1/EPHB2/NOTCH2/PCSK1/EPB41L4B/EPPK1/SARM1/COMP/SYK/ITPK1/KANK1/RGMA/NEO1/GAP43/DDR2/PRKCE/FIBP/DGKH/LRG1/ARHGAP35/MTR/E…
GO:0042274	ribosomal small subunit biogenesis	103	-0.488528	-1.97577	1.05227e-06	5.77317e-05	NOL11/ERCC2/FCF1/ERAL1/WDR36/WDR3/SRFBP1/NOP56/RPS25/ABT1/MPHOSPH10/RPS7/LTV1/NOL7/UTP6/NPM1/EMG1/RPS17/RPS19BP1/DDX52/RPS21/GTF2H5/RPS15A/XRCC5/RPS24/WDR43/DNTTIP2/UTP11/RPS23/UTP18/NGDN/RPS27/RPS13/RIOK2/NOP58/WDR75/RPS3A/DCAF13/KRR1/RPS27L
GO:0001525	angiogenesis	445	0.287336	1.5799	1.05492e-06	5.77317e-05	NGFR/TGFBI/MMP2/HSPG2/ACVR1/ADGRG1/HIPK2/STAT3/GRN/HK2/ERBB2/HEY1/CYP1B1/DLL4/THSD7A/GPR4/APELA/DAB2IP/EMC10/ITGA5/COL18A1/CHRNA7/PXDN/DAG1/WASF2/SEMA5A/TGFB1/NRP1/STIM1/ACTG1/PPARG/C5AR1/B4GALT1/FLNA/FOXJ2/AQP1/EPHB2/NOTCH2/RAMP2/ACE/AMOTL1/MAPK7/SYK/ADAM12/SMAD1/PRKCB/SULF1/ATP2B4/EGLN1/SASH1/SFRP1/LRG1/PARVA/VAV2/S1PR1/TIE1/PLXND1/JAK1/SPARC/BCAS3/PRKD1/ADGRA2/MYH9/SLC12A6/TSPAN18/MAP2K5/RNF21…
GO:0035725	sodium ion transmembrane transport	139	0.410851	1.98179	1.07889e-06	5.84917e-05	TRPM4/SLC12A3/SLC6A8/SCNN1A/SLC6A17/HCN2/PTPN3/CNNM4/FGF14/SCNN1G/SLC24A1/SLC24A3/WNK3/ATP1B2/ATP1A3/SLC41A3/SCN3B/FXYD6/ATP2B4/PRKCE/HECW1/SCN9A/SLC4A8/OSR1/ASIC2/SLC24A2/UTRN/SCN3A/SCN2A/SLC8A2/SLC4A4/FGF13/ACTN4/TPCN1/SCN2B/WNK1/SLC6A11/CHP1/SLC6A4/SLC4A10/SCN5A/ATP1A2/TESC/YWHAH/SLC34A2/HCN1/SLC20A2/SCN11A
GO:0099565	chemical synaptic transmission, postsynaptic	96	0.465183	2.11547	1.21268e-06	6.51366e-05	RELN/SLC29A1/GRIN2D/CHRNA7/CHRNA3/RIMS1/SHANK1/S1PR2/GRIN2B/NRXN1/APP/NLGN3/CHRNA1/UNC13B/SHANK3/CHRNA4/ZMYND8/ABAT/SLC8A2/GRIK5/MECP2/CUX2/CHRNB2/MAPK8IP2/INSYN1/STX1B/SSH1/GLRA2/SNCA/NLGN1/PRKAR1B/RGS4/CHRNA6/MEF2C/HCRT/INSYN2A/NLGN2
GO:0007188	adenylate cyclase-modulating G protein-coupled receptor signaling pathway	169	0.38295	1.89989	1.2429e-06	6.61474e-05	ADGRG1/ABCA1/GNG2/GABBR2/GPR4/ARRDC3/PSAP/PTHLH/ADGRG2/ADCY1/GNAO1/PALM/WASF2/ADCY2/S1PR2/AKAP13/FLNA/ADRA2A/CHGA/GRM4/RAMP2/CACNA1D/ADGRE5/ATP2B4/ADCY9/ADGRL3/RAPGEF4/S1PR1/OPRK1/CRTC3/GNAL/HTR1D/PRKACA/APLP1/ITGB3/CALCR/MCHR1/ADGRB2/NHERF1/PTH2R/GNA12/GNA15/CNR1/PDE4D/PDE4A/GPR37L1/PTGFR/GNAS/HTR1B/ADCY3/AKAP12/CHRM5
GO:0034508	centromere complex assembly	30	-0.693336	-2.2136	1.33127e-06	7.02062e-05	KNTC1/OIP5/CENPT/NASP/CENPW/MIS12/CENPI/CENPC/HJURP/RB1/SUGT1/SENP6/CENPE/DLGAP5/CENPN/ITGB3BP/CENPK
GO:0007178	transmembrane receptor protein serine/threonine kinase signaling pathway	338	0.30745	1.64099	1.39906e-06	7.31165e-05	ACVR1B/ACVR1/TP53/FOS/HIPK2/STAT3/ZMIZ1/LRP1/NPNT/FURIN/SORL1/SMPD3/VIM/HEXA/SCUBE3/CER1/PEG10/MEGF8/SPRED2/TGFB1/BMPR2/ARK2C/PPARG/FZD1/SPRED3/VASN/CREBBP/NOTCH2/UBE2O/COMP/INTS9/LNPEP/RGMA/NEO1/SMAD1/SULF1/SFRP1/BMP7/GLG1/LRG1/SPTBN1/TMPRSS6/PPM1L/ZNF423/TGFBRAP1/RGMB/CRIM1/ZYX/CFC1/NCEH1/SKI/FBN1/GDF3/PDPK1/EP300/SFRP4/BMPR1B/ABL1/DLX5/BAMBI/VEPH1/NUMA1/PCSK6/NREP/FERMT1/LDLRAD4/LRP2/NDP/PML/T…
GO:0060079	excitatory postsynaptic potential	88	0.472883	2.09454	1.56105e-06	7.87446e-05	RELN/SLC29A1/GRIN2D/CHRNA7/CHRNA3/RIMS1/SHANK1/S1PR2/GRIN2B/NRXN1/APP/NLGN3/CHRNA1/SHANK3/CHRNA4/ZMYND8/SLC8A2/GRIK5/MECP2/CUX2/CHRNB2/MAPK8IP2/STX1B/SSH1/GLRA2/SNCA/NLGN1/PRKAR1B/RGS4/CHRNA6/MEF2C/HCRT/NLGN2
GO:0007040	lysosome organization	103	0.441252	2.00635	1.55273e-06	7.87446e-05	GRN/ABCA1/ATP6V1A/GAA/GNPTAB/CLN6/ACP2/HEXA/GBA1/ATP6AP1/ATP6V0C/ATP6V0A1/AP3B1/TPP1/ATP6V1H/ATP6V1F/CHMP3/SPG11/SCARB2/CLN5/VIPAS39/VPS33B/NAGLU/VPS18/RAB39A/SPNS1/RAB20/ZFYVE26
GO:0080171	lytic vacuole organization	103	0.441252	2.00635	1.55273e-06	7.87446e-05	GRN/ABCA1/ATP6V1A/GAA/GNPTAB/CLN6/ACP2/HEXA/GBA1/ATP6AP1/ATP6V0C/ATP6V0A1/AP3B1/TPP1/ATP6V1H/ATP6V1F/CHMP3/SPG11/SCARB2/CLN5/VIPAS39/VPS33B/NAGLU/VPS18/RAB39A/SPNS1/RAB20/ZFYVE26
GO:0060627	regulation of vesicle-mediated transport	458	0.286243	1.56658	1.53536e-06	7.87446e-05	HCK/PCLO/VAMP2/LAMP1/LRP1/BTBD9/SORL1/ARHGAP1/SMPD3/CPLX3/SCRIB/ATP9A/STON2/UNC119/C4A/APELA/ANKRD13A/DNAJC5/RAB3A/RAB3B/CLU/AP2S1/CADPS/CDK5R1/TUB/STXBP1/RIMS1/BSN/CSPG5/RIMS4/NRP1/SYT5/CHMP3/ACTG1/SEPTIN4/CALR/ANKFY1/ADRA2A/HIP1/SYN1/EHD4/SIRPA/SYK/SCAMP5/TBC1D5/ATP13A2/PRKCB/MSN/AP2A1/DGKD/RAPGEF4/SLC4A8/CPLANE2/PLCG2/PTPN23/LETMD1/RIN3/SNX33/MYO18A/SDC4/PRKD1/RAB3D/SYT1/CDK5R2/SMPD1/RAB11B/NF…
GO:0048813	dendrite morphogenesis	133	0.417297	1.99222	1.59495e-06	7.97612e-05	CUX1/RELN/CTNND2/MINK1/KLF7/CELSR2/CHRNA7/CDK5R1/RERE/CHRNA3/LZTS1/SHANK1/TANC2/DPYSL5/NRP1/KIF1A/SIPA1L1/GPRASP3/EPHB2/SARM1/FARP1/CAMK2B/IGF2BP1/MEF2A/HECW1/MAP6/ARHGAP33/SHANK3/MAP2/TRAK1/CUX2/CHRNB2/MAPK8IP2/KIDINS220/SLC11A2/SRCIN1/YWHAH/NR2E1/TNIK/EPHB3/CUL7/NLGN1/ABI2/DOCK10/DNM3/ADGRB3
GO:0007035	vacuolar acidification	34	0.649148	2.38677	1.64369e-06	8.08054e-05	GRN/ATP6V1A/CLN6/ATP6V0D2/ATP6V1B1/ATP6AP1/ATP6V0C/ATP6V0A1/ATP6V1H/ATP6V1F/CLN5/ATP6V0D1/ATP6V0E2/DMXL1
GO:0031103	axon regeneration	44	0.609258	2.33787	1.63798e-06	8.08054e-05	MMP2/PTPRF/GRN/NEFL/MAP1B/IGF1R/TNC/TNR/KREMEN1/DAG1/CSPG5/FLNA/RGMA/NEO1/GAP43/MTR/RTN4RL2/SPP1/MAPK8IP3/NREP
GO:0007088	regulation of mitotic nuclear division	108	-0.480915	-1.95643	1.92508e-06	9.30617e-05	PKMYT1/ANAPC11/ESPL1/MAD2L1BP/CENPF/AURKAIP1/NEK2/CDCA2/OBSL1/NUSAP1/TRIP13/USP44/FGF8/PSMG2/CDCA8/RCC1/KNTC1/AURKA/PDGFB/L3MBTL1/UBE2C/GEN1/BUB1/CDC23/CCNB1/KIF20B/CAV2/SPC25/RAD21/MTBP/CHEK1/BORA/CUL3/AURKB/RB1/BIRC5/NDC80/TNF/FBXO5/CDC25C/BUB1B/SPHK1/NSMCE2/PCID2/KNL1/MAD2L1/NUF2/EDN1/BMP4/DLGAP5/ZWILCH/TTK
GO:0090068	positive regulation of cell cycle process	222	-0.40581	-1.79899	1.91143e-06	9.30617e-05	ANAPC11/ESPL1/GPSM2/MAD2L1BP/RCC2/TFDP1/MSX2/NCAPH/TBX2/RANBP1/CUL4B/DTL/HSPA2/DDRGK1/PKP4/SOX15/RAD51C/NUSAP1/KAT2B/UBXN2B/DDX11/SPAG5/RRM1/FEN1/FGF8/DDX3X/WNT10B/CDCA8/MAP3K20/RAD18/SLF1/KIF23/AURKA/CDC7/PDGFB/SASS6/CDC25A/RDX/UBE2C/NPM1/STXBP4/GEN1/BUB1/CDK10/CDC23/CPSF3/ATRX/CCNB1/CDC6/KIF20B/CEP120/RAD21/MTBP/CEP295/ATAD5/MAPK15/RAB11A/CUL3/SMC2/AURKB/DBF4/RB1/RAD51AP1/SMC5/BIRC5/NDC80/TNF/E…
GO:0071897	DNA biosynthetic process	181	-0.422499	-1.83416	1.98714e-06	9.45146e-05	SMOC2/DKC1/TERF2IP/NIBAN2/POLD1/TFDP1/CENPF/NOX4/DTL/TCP1/NEK2/POLG2/RFC5/RRM1/XRN1/POLK/ING4/DCP2/PCLAF/CTNNB1/CHTF18/SPRTN/RGN/MRE11/RFC3/NPPC/PDGFB/PRIMPOL/SMG5/POLA1/POLE3/RCHY1/POLI/POLH/WRN/CDKN1A/GAR1/PKIB/ING5/FGF2/XRCC5/DNAJC2/PTGES3/CCT4/MAPK15/TK1/CCT5/CHEK1/AURKB/POLE2/HNRNPA2B1/ZBTB1/CCT2/HNRNPC/CCNA2/PINX1/TYMS/TNF/CCT6A/LIG4/NEK7/POLB/SPHK1/PIF1/POT1/POLQ/RFC4/USP1/DSCC1/LIN9/PCNA/…
GO:0032970	regulation of actin filament-based process	335	0.309279	1.65052	1.98772e-06	9.45146e-05	TRPM4/HCK/CELSR1/GSN/CXCL12/SPTBN2/LRP1/DSP/CYFIP2/RYR2/MAGEL2/ANK2/CSF1R/ARHGEF18/CDK5R1/GRHL3/EVL/WASF2/SHANK1/SEMA5A/FZD10/NRP1/ACTG1/CORO1B/TMSB10/FHOD3/DSG2/AKAP13/FLNA/WDR1/PPM1E/ADD2/SPTAN1/CAPG/CGNL1/CRACD/SSH2/KANK1/GPM6B/CARMIL1/PRKCE/SFRP1/ARHGEF5/ARHGAP35/SPTBN1/S1PR1/CARMIL3/BCAS3/SDC4/PIK3R1/PRKD1/KANK4/MYH9/SHANK3/DIXDC1/CTTN/FAM107A/NF2/CYFIP1/FGF13/NEB/ABL1/CORO2B/EPHA3/AVIL/DSC2…
GO:0000724	double-strand break repair via homologous recombination	167	-0.424199	-1.82702	2.0903e-06	9.8584e-05	EXD2/RUVBL2/UHRF1/RAD51C/RIF1/FEN1/RMI2/ING3/MMS22L/ANKLE1/YY1/NABP1/MRE11/BLM/KMT5A/PPP4R2/FAN1/SLF1/FANCM/CDC7/MCM8/GEN1/YEATS4/PARPBP/WRN/XRCC2/TEX15/NBN/SHLD1/TONSL/RPA3/INIP/PSMD14/RECQL/AUNIP/NSMCE4A/RBBP8/RAD21/CDC45/CHEK1/SFPQ/GINS4/NUCKS1/RAD51AP1/SMC5/SMCHD1/RECQL4/FANCB/RAD54B/MEIOB/NSMCE2/POLQ/ACTL6A/SHLD2/SHLD3/MORF4L1/UBE2N/VPS72/MORF4L2/SMC6
GO:0031023	microtubule organizing center organization	143	-0.45052	-1.90762	2.11654e-06	9.90167e-05	PKD2/KIF11/TRIM37/HAUS2/CNTROB/HAUS8/RANBP1/CCDC78/NEK2/KAT2B/UBXN2B/CHMP2B/SGO1/TUBE1/CKAP5/E2F4/KIF3A/PCLAF/CTNNB1/POC1B/CCP110/CEP152/AURKA/GADD45A/PLK2/KIF25/SASS6/UVRAG/CENATAC/CHMP1B/WDR62/NPM1/PPP1R12A/CCNL2/GEN1/XRCC2/MCPH1/GCC2/XPO1/UXT/CCNL1/CHMP5/SSX2IP/CEP120/CEP295/HAUS3/CHEK1/USP33/CEP85/MAP9/HAUS6/NDC80/PLK4/SLC16A1/SPICE1/HAUS1/CENPJ/CHORDC1/PPP1R35/CETN3/CDK1
GO:0051304	chromosome separation	79	-0.523202	-2.02101	2.18297e-06	0.000101307	CENATAC/UBE2C/GEN1/BUB1/CDC23/CCNB1/SPC25/RAD21/MAPK15/CUL3/SMC2/AURKB/RB1/SMARCAD1/BIRC5/NDC80/FBXO5/BUB1B/NSMCE2/PCID2/SMC4/KNL1/MAD2L1/M1AP/NUF2/NCAPG/DLGAP5/ZWILCH/TTK
GO:0050806	positive regulation of synaptic transmission	139	0.40319	1.94483	2.28156e-06	0.000105042	LGMN/VAMP2/RELN/CACNG5/TNR/CLSTN1/SLC24A1/ADCY1/CALB2/GRIN2D/CHRNA7/STXBP1/RIMS1/KCTD13/RIMS4/MME/EPHB2/GRIN2B/NRXN1/APP/NCSTN/PRKCE/ITPR3/CLSTN2/SLC4A8/NLGN3/NMU/LARGE1/SYT1/SHANK3/SLC24A2/ROR2/FAM107A/SLC8A2/GRIA1/ABL1/MECP2/CACNG8/CLSTN3/NSG1/ZDHHC12/TSHZ3/NR2E1/BAIAP3/STX1B/SNCA/PINK1/NF1/LRRTM2/NLGN1/SHISA7/IQSEC2
GO:0071459	protein localization to chromosome, centromeric region	29	-0.690344	-2.18627	2.49136e-06	0.000113798	MTBP/AURKB/RB1/SMC5/BUB1B/KNL1/CENPQ/H4C12/ZWILCH/TTK/CDK1
GO:0065004	protein-DNA complex assembly	173	-0.42732	-1.84903	2.59073e-06	0.000117413	ASF1B/MED19/MED30/MED6/MED18/BRD2/TAF4B/WNT10B/DNAJC9/TAF2/KNTC1/MED4/POLE3/OIP5/GTF2B/SET/CENPT/H1-10/NAP1L4/NPM1/NASP/CENPW/BDP1/ATRX/MIS12/CENPI/MED17/GTF2H5/TAF1B/TAF9/CAND1/ASF1A/CENPC/HJURP/H3C10/TAF11/TAF13/MED31/GTF2A2/CDC45/RB1/NAP1L1/SUGT1/SENP6/NFKBIZ/ATF7IP/SMARCA5/GMNN/RBBP4/CENPE/H4C12/H1-0/TAF7/DLGAP5/MED21/PSMC6/HMGB1/CENPN/HAT1/ITGB3BP/CENPK
GO:0140694	non-membrane-bounded organelle assembly	370	-0.355903	-1.66277	2.65291e-06	0.000118381	CFL2/SMAD4/KIF11/NEBL/GPSM2/TRIM37/HAUS2/RPS14/FITM2/CENPF/CNTROB/C1QBP/HAUS8/CENPA/CCDC78/TUBB8/MAPK9/ERAL1/NEK2/TUBGCP5/KPNB1/OBSL1/AAAS/KAT2B/ACTC1/SPAG5/ABRAXAS2/CHMP2B/CHEK2/PUM2/RPL6/PPAN/KRT8/KIFC1/BOP1/MTERF3/CDS1/E2F4/PLA2G4C/ABT1/ITGB1/G3BP1/DDX3X/RPL23A/POC1B/CDCA8/CCP110/CSRP1/RCC1/MYLK3/CEP152/KNTC1/KIF23/AURKA/JMJD6/MZT1/TIA1/PLK2/SASS6/EML3/GTF2B/CENPT/CHMP1B/KIF2A/WDR62/HSPA1B/TNN…
GO:1901652	response to peptide	418	0.287622	1.57226	2.65029e-06	0.000118381	SLC2A1/NGFR/LGMN/MMP2/TP53/VAMP2/VGF/CXCL12/FOS/STAT3/LRP1/NEFL/SCNN1A/CYP1B1/GCNT1/SORL1/CTSD/SMPD3/MAP1B/IGF1R/NCOA2/GHR/VIM/PIP4K2C/SLC27A4/SCNN1G/ARID1B/CHRNA7/DAG1/ENPP1/KLF11/SCAP/PPARG/LRP5/ZFP36L1/ATP1A3/MYO5A/EPHB2/TH/PCSK1/BCAR1/APP/MEAK7/FOSL2/KANK1/PRKCB/DDR2/BMP7/PLCB1/NKX6-1/HSF1/OPRK1/JAK1/HADHA/PIK3R1/PRKD1/CAD/ABCC1/NCOA1/PRKACA/ZNF592/FBN1/MTCL2/CYFIP1/SRD5A1/GRIA1/PDPK1/CACNB1/…
GO:0030534	adult behavior	125	0.417584	1.9886	2.69419e-06	0.000119306	CXCL12/HIPK2/SPTBN2/SDK1/BTBD9/HEXA/CLCN3/ATP6V1B1/TUBA1A/NRXN2/GRIN2D/CHRNA7/CHRNA3/SHANK1/ALK/NRXN1/APP/NCSTN/PAX5/OPRK1/NLGN3/PBX3/SLC1A2/NAGLU/SHANK3/PCDH17/CHL1/CHRNA4/FXN/TRH/ABAT/CHD7/MECP2/CEND1/CHRNB2/ABHD12/CNTN2/ATP1A2/NRXN3/SNCG/CSTB
GO:0007098	centrosome cycle	129	-0.468649	-1.96614	2.74272e-06	0.000120534	PKD2/KIF11/TRIM37/HAUS2/CNTROB/HAUS8/RANBP1/NEK2/KAT2B/UBXN2B/CHMP2B/SGO1/TUBE1/CKAP5/KIF3A/PCLAF/CTNNB1/POC1B/CCP110/CEP152/AURKA/GADD45A/PLK2/KIF25/SASS6/UVRAG/CENATAC/CHMP1B/WDR62/NPM1/PPP1R12A/CCNL2/GEN1/XRCC2/MCPH1/XPO1/UXT/CCNL1/CHMP5/SSX2IP/CEP120/CEP295/HAUS3/CHEK1/USP33/CEP85/MAP9/HAUS6/NDC80/PLK4/SLC16A1/SPICE1/HAUS1/CENPJ/CHORDC1/PPP1R35/CETN3/CDK1
GO:0031102	neuron projection regeneration	49	0.565428	2.24002	2.99641e-06	0.000130693	MMP2/PTPRF/GRN/NEFL/MAP1B/IGF1R/TNC/TNR/KREMEN1/DAG1/CSPG5/FLNA/RGMA/NEO1/GAP43/MTR/RTN4RL2/SPP1/MAPK8IP3/NREP
GO:0010976	positive regulation of neuron projection development	147	0.400334	1.94984	3.02484e-06	0.000130948	TUBB2B/CNTN1/GRN/RELN/PTK7/IGF1R/NTRK3/DAB2IP/DDR1/TENM3/ALK/GPC2/NRP1/FZD1/SCARB2/ATP1B2/FLNA/ATP8A2/GPRASP3/EPHB2/RGMA/CAMK2B/DDR2/BMP7/RAPGEF1/ARHGAP35/AP2A1/PRKD1/ROR2/CYFIP1/EP300/ABL1/EPHA3/AVIL/RET/MARK2/TNN/DPYSL3/NEGR1/CUX2/NDRG4/TRIM67
GO:0006413	translational initiation	116	-0.464066	-1.91582	3.1609e-06	0.000131372	DENR/EIF3M/EIF2B3/NPM1/COPS5/EIF5B/RPS17/DHX29/EIF2B4/EIF2A/MTIF3/TMED2/EIF2S2/ATF4/EIF3E/YTHDF2/EIF2B2/METTL3/EIF4E/TNF/MCTS1/EIF4A2/DDX1/EIF2B5/BZW1/EIF2S1/ABCE1/RPS3A/PAIP1/EIF5/PAIP2/EIF3J
GO:0044839	cell cycle G2/M phase transition	148	-0.444344	-1.88335	3.16409e-06	0.000131372	KDM8/PKMYT1/WEE1/RCC2/CENPF/DTL/IER3/HSPA2/RAD51C/ZNF830/PAXIP1/TOPBP1/RRM1/CHEK2/ING4/RNASEH2B/WNT10B/RINT1/NABP1/MASTL/MRE11/BLM/TAF2/DONSON/UBE2A/AURKA/CDC7/CDC25A/NPM1/UIMC1/CCNB2/CDKN1A/CDK3/NBN/USP47/RAD17/CCNB1/CDC6/MELK/INIP/ARPP19/SKP2/RBBP8/NES/RAD21/ATAD5/RAB11A/CHEK1/AURKB/CCNQ/CCNG1/CCNA2/NDC80/PINX1/FBXO5/CDC25C/KIF14/CCND1/AKAP8L/NAE1/RRM2B/CALM2/CDK1
GO:0008361	regulation of cell size	175	0.374728	1.86793	3.09721e-06	0.000131372	SLC12A3/SLIT1/DRAXIN/CXCL12/SEMA4B/MAPT/MAP1B/CLCN3/TNR/WNK3/PLXNA4/MEGF8/ABCB8/SEMA5A/NRP1/BMPR2/ISLR2/DCC/SEMA6C/AQP1/RGMA/SEMA4F/SLC12A7/ARHGAP35/MSN/VAV2/NKX6-1/PLXNA3/DIP2B/PRKD1/MACF1/SHANK3/SLC12A6/SEMA3C/CTTN/SPP1/CYFIP1/FGF13/ABL1/MAP2/RPTOR/RET/WNK1/KCNMA1/L1CAM/NHERF1/NTN1/SEMA6A/SMURF1/RHOA/GDI1/RAP1GAP2/KIAA0319/NRCAM/SEMA4A/CDH1/RTN4R/OLFM1/CRABP2/SRF
GO:0000075	cell cycle checkpoint signaling	186	-0.419008	-1.8264	3.11257e-06	0.000131372	RPA2/MAPK14/DYNC1LI1/NSUN2/ZNF207/FBXO4/PARP9/EME2/E2F1/FEM1B/TTI2/CLOCK/MAD2L1BP/CENPF/DTL/IER3/ZNF830/RAD9A/TOPBP1/TRIP13/CHEK2/USP44/PSMG2/INTS7/STK33/RNASEH2B/RINT1/CDCA8/NABP1/MAP3K20/MRE11/BLM/UFL1/DONSON/PTPN11/WAC/WDR76/KNTC1/CRY1/PLK2/BRIP1/CDC5L/UIMC1/GEN1/BUB1/CDKN1A/NBN/RAD17/CCNB1/CDC6/ETAA1/INIP/SPC25/RPL26/RBBP8/CDC45/CHEK1/AURKB/CCNG1/BIRC5/NDC80/DNA2/USP28/MSH2/BUB1B/TIPRL/PCID2/…
GO:0007051	spindle organization	192	-0.41389	-1.80549	3.17051e-06	0.000131372	KIF11/ESPL1/RAE1/GPSM2/HAUS2/STMN1/HAUS8/NUDC/RGS14/TUBB8/NEK2/TUBGCP5/KPNB1/AAAS/SPAG5/ABRAXAS2/CHMP2B/CHEK2/KIFC1/CKAP5/TACC3/CDCA8/KIZ/RCC1/KIF23/AURKA/NTMT1/MZT1/PLK2/SASS6/EML3/GTF2B/UVRAG/SPATA17/RAN/CHMP1B/KIF2A/WDR62/HSPA1B/DCTN6/CCNB2/TUBGCP4/PIBF1/TPX2/WRAP73/ATRX/CCNB1/TUBG1/TBCE/BCCIP/SPC25/CHMP5/CEP120/SBDS/AUNIP/MAPK15/HAUS3/RAB11A/BORA/AURKB/MAP9/HAUS6/PRC1/ASPM/BIRC5/NDC80/DLG1/PC…
GO:0006302	double-strand break repair	292	-0.373556	-1.70514	3.15394e-06	0.000131372	TRIP13/DDX11/CHEK2/FEN1/RMI2/TOP2B/ING3/MMS22L/PAXX/ANKLE1/YY1/TDP1/NABP1/MRE11/BLM/KMT5A/PPP4R2/RNF168/FAN1/SLF1/PHF10/FANCM/CDC7/NHEJ1/POLA1/MCM8/BRIP1/UVRAG/DCLRE1A/UIMC1/GEN1/YEATS4/PARPBP/WRN/XRCC2/TEX15/NBN/SHLD1/TONSL/RPA3/INIP/ZGRF1/SMARCE1/XRCC5/ESCO2/PSMD14/RECQL/AUNIP/NSMCE4A/RBBP8/RAD21/CDC45/CHEK1/SFPQ/PARP2/GINS4/NUCKS1/RAD51AP1/SMC5/SMCHD1/SMARCAD1/DNA2/RECQL4/HPF1/LIG4/MSH2/FANCB/…
GO:0048388	endosomal lumen acidification	13	0.832016	2.33366	3.26591e-06	0.000134366	ATP6V1A/CLCN3/ATP6AP1/ATP6V0C/ATP6V0A1/ATP6V1H/ATP6V1F
GO:0007093	mitotic cell cycle checkpoint signaling	138	-0.443613	-1.86932	3.54545e-06	0.000144839	DTL/IER3/ZNF830/RAD9A/TOPBP1/TRIP13/CHEK2/USP44/PSMG2/STK33/RINT1/CDCA8/NABP1/MAP3K20/MRE11/BLM/DONSON/WAC/KNTC1/PLK2/UIMC1/GEN1/BUB1/CDKN1A/NBN/RAD17/CCNB1/CDC6/INIP/SPC25/RPL26/RBBP8/CHEK1/AURKB/CCNG1/BIRC5/NDC80/MSH2/BUB1B/PCID2/PIDD1/KNL1/MAD2L1/CCND1/NUF2/NAE1/ZWILCH/TRIAP1/TTK/CDK1/RPS27L
GO:2001252	positive regulation of chromosome organization	107	-0.481124	-1.95422	3.75544e-06	0.000152345	RUVBL1/DKC1/TERF2IP/MAD2L1BP/NCAPH/TCP1/RUVBL2/NEK2/MCRS1/DDX11/FEN1/TASOR/CTNNB1/YY1/UCHL5/GTF2H2/MRE11/SLF1/SETDB2/BUB1/NBN/PKIB/ATRX/XRCC5/CCT4/RAD21/MAPK15/PPHLN1/CCT5/SMC2/AURKB/HNRNPA2B1/CCT2/SMC5/CCT6A/LIG4/NEK7/ATF7IP/NSMCE2/RESF1/POT1/ACTL6A/SMC4/GNL3/NCAPG/CCT8/CDK1
GO:0007626	locomotory behavior	173	0.375035	1.87171	3.85248e-06	0.000154126	CXCL12/HIPK2/CNTN1/RELN/ZFHX3/GAA/CLN6/BTBD9/NCOA2/HEXA/CLCN3/ARRDC3/TUBA1A/TNR/GRIN2D/CHRNA3/SELENOP/ALK/PDE1B/NAV2/SPG11/TH/APP/ASTN1/FEZF2/PRKCE/OPRK1/PBX3/LARGE1/NAGLU/CHL1/FXN/TRH/ABAT/ABCA2/CHD7/MECP2/NEGR1/CEND1/CHRNB2/ABHD12/SLC4A10/CNTN2/ATP1A2/APBA1/SNCG/APBA2/CSTB
GO:0022604	regulation of cell morphogenesis	226	0.338237	1.72864	3.83288e-06	0.000154126	HCK/ALDOA/CUX1/RELN/PLXNA2/RREB1/FGD1/MOV10/CSF1R/PLXNC1/ARHGEF18/PRAG1/PLXNA4/PALM/DAG1/MYO10/RIMS1/UNC13A/STRIP1/CORO1B/GPRASP3/WDR1/EPHB2/NTNG2/KANK1/CAMK2B/ARHGAP35/SLC23A2/PARVA/MSN/PLXNA3/PLXND1/SPARC/BCL11A/FMNL1/SHROOM3/SYT1/MACF1/MYH9/NF2/CYFIP1/BAMBI/FMNL3/MARK2/MECP2/PRKDC/CUX2/DVL2/DNMBP/NHERF1/GNA12/CDC42EP1/CNTN2/ZNF135/SH3KBP1/SMURF1/CAMSAP1/BCL9L/FGD4
GO:0016079	synaptic vesicle exocytosis	88	0.459628	2.03583	3.92167e-06	0.000155819	PCLO/VAMP2/CPLX3/SCRIB/DNAJC5/RAB3A/CADPS/STXBP1/RIMS1/UNC13A/CSPG5/RIMS4/SYT5/PIP5K1C/SYN1/PRKCB/SLC4A8/UNC13B/SNAP29/SYT1/GRIK5/SYT9/VPS18/SV2C/NAPA/SYT4/ERC2/SYP/CTBP2/HTR1B/STX1B/SYT2/SNCA/SYT7/NLGN1/CPLX2/ATP2A2/GIT1
GO:1904177	regulation of adipose tissue development	11	0.85362	2.24468	4.03181e-06	0.000159106	TRPM4/SORL1/NCOA2/KLF7/PPARG/NCOA1
GO:1905818	regulation of chromosome separation	72	-0.531546	-2.02813	4.37531e-06	0.000171495	UBE2C/GEN1/BUB1/CDC23/CCNB1/SPC25/RAD21/MAPK15/CUL3/SMC2/AURKB/RB1/BIRC5/NDC80/FBXO5/BUB1B/NSMCE2/PCID2/SMC4/KNL1/MAD2L1/NUF2/NCAPG/DLGAP5/ZWILCH/TTK
GO:0000245	spliceosomal complex assembly	74	-0.531033	-2.02515	4.52118e-06	0.000174553	PSIP1/SCAF11/SNRPB2/RSRP1/SNRPD1/SNRPA1/SRSF5/KHDC4/SNRPB/GEMIN6/USP39/SRSF1/SNRPF/PHF5A/SRPK1/SNRPC/LUC7L/SF3B1/DDX1/GEMIN2/SF3B6/PRPF39/SRSF10/SNRPG/SNRPE/LUC7L3
GO:0000725	recombinational repair	171	-0.41889	-1.80732	4.54113e-06	0.000174553	EXD2/RUVBL2/UHRF1/RAD51C/RIF1/FEN1/RMI2/ING3/MMS22L/ANKLE1/YY1/NABP1/MRE11/BLM/KMT5A/PPP4R2/FAN1/SLF1/FANCM/CDC7/MCM8/GEN1/YEATS4/PARPBP/WRN/XRCC2/TEX15/NBN/SHLD1/TONSL/RPA3/INIP/XRCC5/PSMD14/RECQL/AUNIP/NSMCE4A/RBBP8/RAD21/CDC45/CHEK1/SFPQ/GINS4/NUCKS1/RAD51AP1/SMC5/SMCHD1/RECQL4/FANCB/RAD54B/MEIOB/NSMCE2/POLQ/ACTL6A/SHLD2/SHLD3/MORF4L1/UBE2N/VPS72/MORF4L2/SMC6
GO:0040013	negative regulation of locomotion	299	0.31543	1.65417	4.54361e-06	0.000174553	SLIT1/NGFR/ADGRG1/NISCH/CXCL12/STAT3/SEMA4B/LRP1/DDT/CYP1B1/HAS1/DLL4/ARRDC3/DAB2IP/PADI2/PTPRU/SRGAP3/DAG1/BMERB1/EVL/SEMA5A/TGFB1/NRP1/CORO1B/PPARG/CALR/ATP1B2/SEMA6C/ST6GAL1/EPPK1/KANK1/SULF1/ATP2B4/SFRP1/SEMA4F/RIPOR2/PLCB1/FOXO3/PLXNA3/TIE1/PTPN23/RIN3/PTPRT/ROBO2/DUSP10/ZMYND8/SRGAP1/SEMA3C/MAP2K5/KRT16/NF2/TNN/MECP2/DPYSL3/NDRG4/LDLRAD4/CNN2/TET1/JUP/NHERF1/SEMA6A/GNA12/LIMCH1/SLIT2/PATZ1/…
GO:0006814	sodium ion transport	191	0.35829	1.81133	4.77318e-06	0.000182166	TRPM4/SLC12A3/CNTN1/SLC6A8/SCNN1A/SLC6A17/HCN2/SLC38A10/PTPN3/CNNM4/FGF14/ATP6V1B1/SCNN1G/SIK1/SLC24A1/SLC24A3/NKAIN3/WNK3/ATP1B2/MAGED2/ATP1A3/SLC41A3/SCN3B/FXYD6/ATP2B4/PRKCE/SLC23A2/HECW1/SCN9A/SLC4A8/OSR1/ASIC2/SLC24A2/UTRN/SCN3A/SCN2A/SLC8A2/SLC4A4/FGF13/ACTN4/SLC38A7/TPCN1/SCN2B/WNK1/SLC6A11/CHP1/SLC6A4/NHERF1/SLC4A10/SCN5A/ATP1A2/TESC/YWHAH/SLC34A2/HCN1/SLC20A2/NKAIN1/SCN11A/KLHL3/ATP1A4/S…
GO:0048675	axon extension	112	0.429986	1.99567	5.0161e-06	0.000190186	SLIT1/DRAXIN/CXCL12/SEMA4B/MAPT/MAP1B/TNR/SLIT3/RAPH1/AUTS2/PLXNA4/MEGF8/SEMA5A/NRP1/BMPR2/SPG11/ISLR2/SEMA6C/SEMA4F/NKX6-1/PLXNA3/DIP2B/NLGN3/MACF1/SEMA3C/CTTN/CYFIP1/ABL1/MAP2/L1CAM/NTN1/SEMA6A/SLIT2/SMURF1/GDI1/KIAA0319/NRP2/NRCAM/SEMA4A/CDH1/RTN4R/OLFM1/SRF
GO:0042391	regulation of membrane potential	370	0.298128	1.60173	5.10692e-06	0.000192372	TRPM4/RELN/HCN2/SLC29A1/DSP/MAPT/KCNH1/PTPN3/RYR2/KCNK12/SLC1A6/GBA1/ANK2/KCNQ3/GRIN2D/CHRNA7/CHRNA3/CHCHD10/RIMS1/SHANK1/RIMS4/BCL2L1/PIEZO1/S1PR2/DSG2/ATP1B2/FLNA/WDR1/ATP1A3/GRIN2B/GRIK4/NRXN1/APP/SCN3B/GABRA3/NOS1AP/KCNMB4/CACNA1D/KCNK3/CRTC1/KCNK10/CNTNAP1/GABRG3/SLC4A8/NLGN3/CHRNA1/KCNK9/ASIC2/UNC13B/AKAP6/SHANK3/CHRNA4/ZMYND8/KCNC2/ABAT/SLC8A2/GRIK5/GRIA1/SLC4A4/FGF13/ABL1/WWP2/DSC2/SCN2B/…
GO:0002181	cytoplasmic translation	154	-0.428669	-1.82817	5.20515e-06	0.000194807	RBM24/RPL26L1/RPS7/RPL27/SYNCRIP/DENR/EIF3M/EIF2B3/RPL31/ETF1/RPS17/RPL17/DHX29/RPS21/DHX9/RPS15A/RPL26/RPS24/RPL7/RPL34/NEMF/RPS27A/EIF2S2/ZC3H15/EIF3E/RPS23/YTHDF2/METTL3/MCTS1/RPL30/RPS27/RPS13/EIF4A2/RWDD1/RPL5/RPL22/RPL23/CNBP/RPL36A/RPS3A/PAIP1/RPL39/EIF5/EIF3J/RPL9/RPL21
GO:0010977	negative regulation of neuron projection development	129	0.41244	1.95902	5.25066e-06	0.000195251	SLIT1/DRAXIN/SEMA4B/TSKU/CRMP1/VIM/FKBP4/NR2F1/TNR/PRAG1/KREMEN1/SEMA5A/NRP1/DCC/SEMA6C/FLNA/ZNF296/EPHB2/KANK1/RGMA/NEO1/SEMA4F/PLXNA3/RTN4RL2/DIP2B/BCL11A/CARM1/PTPN9/SEMA3C/SPP1/ITM2C/FGF13/CIB1/MAP2/DPYSL3/NTN1/SEMA6A/SLIT2/FAT3/GDI1/KIAA0319/SEMA4A/CDH1/RTN4R/STX1B/MDM2/NLGN1/SPOCK1/HES1/MYLIP
GO:0098974	postsynaptic actin cytoskeleton organization	12	0.844483	2.28882	5.59139e-06	0.000206597	POTEI/WASF2/ACTG1/POTEF/FARP1/NOS1AP/POTEE/DBNL/ACTB/SRCIN1
GO:0021795	cerebral cortex cell migration	47	0.555678	2.19135	6.24549e-06	0.000229304	ADGRG1/RELN/ZMIZ1/DAB2IP/CDK5R1/BMERB1/SUN2/CDK5R2/ARX/DIXDC1/FGF13/LAMB1/SLIT2/RHOA/EGFR/MDGA1/SYNE2/COL3A1/NR2E1/SRGAP2
GO:1901987	regulation of cell cycle phase transition	408	-0.349173	-1.64352	6.47256e-06	0.000236146	PKD2/ANAPC4/PKMYT1/ANAPC11/ESPL1/CLOCK/MAD2L1BP/BTN2A2/WEE1/RCC2/TFDP1/SIX3/CENPF/TBX2/DPF2/CUL4B/OVOL1/ERCC2/DTL/IER3/HSPA2/DDRGK1/RAD51C/ZNF830/CDKN2A/RAD9A/PAXIP1/TOPBP1/TRIP13/CRLF3/RRM1/CHEK2/USP44/ZFP36L2/PSMG2/ING4/INTS7/STK33/RNASEH2B/DDX3X/WNT10B/RINT1/CDCA8/NABP1/ERCC3/MAP3K20/MRE11/BLM/TMEM14B/UFL1/DONSON/PTPN11/CDK7/WAC/WDR76/KNTC1/AURKA/PHF10/CRY1/CDC7/PLK2/SASS6/BRIP1/CCL2/CDC5L/CDC…
GO:0001510	RNA methylation	90	-0.49594	-1.95593	6.91023e-06	0.000248983	METTL16/METTL8/NOP2/NSUN2/TRDMT1/BUD23/TRMT61B/NSUN5/TRMT6/GTPBP3/SNRPD3/CMTR2/ZCCHC4/TRMT1/NSUN3/METTL14/TRMT5/TRMT1L/TRMT13/METTL15/MTO1/METTL2B/ALKBH8/EMG1/TRMT112/NSUN5P1/METTL4/THUMPD2/WTAP/SNRPD1/NSUN6/SNRPB/SNRPF/METTL3/TARBP1/TRMT10C/LARP7/TRMT11/SNRPG/SNRPE/METTL5
GO:1903320	regulation of protein modification by small protein conjugation or removal	231	-0.38676	-1.71676	6.87756e-06	0.000248983	HIF1A/MINAR1/SVBP/TNFAIP3/MAPK9/ARRB2/TRIM21/ISG15/UBE3A/PAXIP1/GTPBP4/USP44/COPS3/SMAD7/N4BP1/DCUN1D5/FANCI/PTTG1IP/CTNNB1/SPRTN/DDX3X/UBQLN1/HSPBP1/RASSF5/TBC1D7/TBC1D7-LOC100130357/PRMT3/UFL1/RWDD3/RPS7/FANCM/CRY1/NMI/COPS7B/RCHY1/SPSB4/BAG2/UBE2C/HSPA1B/NPM1/DCUN1D2/TSPO/BEX3/COPS5/SPOPL/DCUN1D1/TOPORS/CAV1/DCUN1D4/BIRC3/OGT/COPS8/SKP2/NDFIP2/UBA2/MTBP/CUL3/COPS4/ITCH/PINX1/PSMD10/FBXO5/MARCH…
GO:0097306	cellular response to alcohol	83	0.465448	2.05051	7.43911e-06	0.000266384	FOS/SCNN1A/ABCA1/GNG2/CYP1B1/IGF1R/TNC/SCNN1G/ADCY1/DAG1/GRAMD1B/PTCH1/ADCY2/ACE/PRKCE/SFRP1/SLC23A2/P2RY6/PRKD1/LANCL2/JUP/SPIDR/MLC1/PTGFR/ADCY3/CDH1/GLRA2/MDM2/GRAMD1A/ADCY5/GNAI1/LARP1
GO:0099558	maintenance of synapse structure	24	0.689559	2.31846	7.76334e-06	0.000276289	PCLO/ERC1/RAB3A/PLXNA4/CHCHD10/BSN/SHANK1/DCTN1/ITGB3/APPL1/SDF4/ERC2/CTBP2/SORT1/C1QL1/NLGN1/SHANK2/ADGRB3
GO:0000086	G2/M transition of mitotic cell cycle	134	-0.446145	-1.88205	7.87143e-06	0.000278428	KDM8/PKMYT1/WEE1/RCC2/CENPF/DTL/IER3/HSPA2/RAD51C/ZNF830/TOPBP1/RRM1/CHEK2/RNASEH2B/WNT10B/RINT1/NABP1/MASTL/MRE11/BLM/TAF2/DONSON/UBE2A/AURKA/CDC7/CDC25A/UIMC1/CDKN1A/CDK3/NBN/USP47/RAD17/CCNB1/CDC6/MELK/INIP/ARPP19/SKP2/RBBP8/NES/RAD21/RAB11A/CHEK1/AURKB/CCNG1/CCNA2/PINX1/FBXO5/CDC25C/KIF14/CCND1/NAE1/RRM2B/CALM2/CDK1
GO:0002009	morphogenesis of an epithelium	453	0.284905	1.57107	8.24479e-06	0.000289867	CELSR1/NGFR/MMP2/ACVR1/SAPCD2/COL5A1/APAF1/PTK7/NPNT/FRAS1/MTHFR/KIF26B/RREB1/GLI2/DLL4/SCRIB/TNC/RYR2/RDH10/CSF1R/HS3ST3A1/GZF1/ITGA5/DDR1/LAMA1/CELSR2/GRHL3/DAG1/MEGF8/PTCH1/TGFB1/NRP1/LAMA5/ANKRD6/ACTG1/VANGL2/FZD1/LRP5/FLNA/LHX1/WDR1/NOTCH2/PRICKLE2/WNT9B/SPINT1/ZNRF3/RGMA/SULF1/PRICKLE1/SFRP1/BMP7/LRG1/ARHGAP35/MSN/TIE1/PLXND1/SDC4/DCHS1/OSR1/PCDH8/MED12/CCDC103/SUFU/NAGLU/PRKACA/ST14/SEMA3C…
GO:0032200	telomere organization	166	-0.42139	-1.81261	8.36785e-06	0.000292421	TCP1/RUVBL2/RAD51C/NEK2/MCRS1/RIF1/FEN1/XRN1/USP7/DCP2/CTNNB1/YY1/UCHL5/CCNE1/MRE11/BLM/CCNE2/SLF1/SMG5/WRN/GAR1/NBN/EXO1/SHLD1/PKIB/ATRX/RPA3/XRCC5/PTGES3/H3C10/CCT4/NSMCE4A/MAPK15/CCT5/AURKB/HNRNPA2B1/CCT2/HNRNPC/SMC5/PINX1/DNA2/RECQL4/CCT6A/NEK7/NSMCE2/PIF1/POT1/ACTL6A/SHLD2/GNL3/SHLD3/H4C12/SMC6/PCNA/HSP90AA1/CCT8/HAT1
GO:0033500	carbohydrate homeostasis	196	0.35116	1.78671	8.60948e-06	0.000295683	TRPM4/NGFR/TSC22D4/VGF/STAT3/LRRC8D/HK2/PTPRN/SLC29A1/IGF1R/ZBTB20/KLF7/PTPRN2/RAB11FIP5/CEBPA/PTCH1/PPARG/HECTD4/LRP5/ADRA2A/TH/SMARCA4/ACE/GPI/FOSL2/PRKCE/SLC12A7/NKX6-1/SYBU/OPRK1/PIK3R1/UNC13B/LIN28A/SLC12A6/PRKACA/PPARGC1A/WFS1/RAB11B/FOXK1/CMKLR2/NEUROD1/CRY2/SOX4/BACE2/RACK1/ERN1/IRS2/ADISSP/INSR/CNR1/PLA2G6/CSMD1/TCF7L2/IGFBP5/INPP5K/BAIAP3/FOXO1/SRF/PRCP/ADIPOR1/ADCY5/FABP5/FGFR4
GO:0001666	response to hypoxia	260	0.320456	1.67102	8.61411e-06	0.000295683	NDRG1/SLC2A1/MMP2/HSPG2/TP53/CXCL12/FOS/HIPK2/DIO3/HK2/SLC29A1/APAF1/MTHFR/RYR2/PDK1/ARNT2/CHRNA7/TGFB1/AK4/SCAP/NOP53/PPARG/CRYAB/CYP1A1/VASN/ZFP36L1/CREBBP/P4HB/AQP1/TFRC/TH/FMN2/ACE/FOSL2/KCNK3/DDR2/PRKCE/EGLN1/SIRT2/SFRP1/BMP7/HSF1/HYOU1/CHRNA4/ABAT/SCN2A/EP300/PHB2/RPTOR/TM9SF4/EGLN3/MECP2/ITGA2/SOX4/MMP14/KCNMA1/NDP/PML/CHRNB2/SLC6A4/ADSL/SOD3
GO:0007346	regulation of mitotic cell cycle	465	-0.32981	-1.56869	8.52918e-06	0.000295683	SMOC2/PKD2/ANAPC4/PKMYT1/ANAPC11/ESPL1/MAD2L1BP/BTN2A2/WEE1/RCC2/TFDP1/CDC26/CENPF/DPF2/CUL4B/EIF4EBP1/OVOL1/AURKAIP1/ERCC2/DTL/IER3/HSPA2/RAD51C/NEK2/ZNF830/CDKN2A/CDCA2/RAD9A/OBSL1/NUSAP1/CDK11A/CYLD/TOPBP1/TRIP13/CRLF3/RRM1/CHEK2/ANAPC2/USP44/ZFP36L2/FGF8/NKX3-1/PSMG2/STK33/CTNNB1/RNASEH2B/YTHDC2/DDX3X/WNT10B/RINT1/CDCA8/NABP1/ERCC3/MAP3K20/MRE11/BLM/RCC1/TMEM14B/DONSON/PTPN11/CDK7/WAC/KNTC1/A…
GO:0007269	neurotransmitter secretion	132	0.399555	1.89918	8.91741e-06	0.000302514	PCLO/VAMP2/CPLX3/SCRIB/DNAJC5/RAB3A/NRXN2/CADPS/PTPRN2/CHRNA3/STXBP1/RIMS1/UNC13A/CSPG5/RIMS4/SYT5/PIP5K1C/SYN2/GRM4/NRXN1/SYN1/KCNMB4/PRKCB/SLC4A8/UNC13B/SNAP29/SYT1/GRIK5/SYT9/VPS18/SV2C/SLC32A1/MYOF/SNCG/NAPA/SNCAIP/KCNJ8/SYT4/ERC2/SYP/CTBP2/HTR1B/BAIAP3/STX1B/SYT2/SNCA/SYT7/NF1/NLGN1
GO:0099643	signal release from synapse	132	0.399555	1.89918	8.91741e-06	0.000302514	PCLO/VAMP2/CPLX3/SCRIB/DNAJC5/RAB3A/NRXN2/CADPS/PTPRN2/CHRNA3/STXBP1/RIMS1/UNC13A/CSPG5/RIMS4/SYT5/PIP5K1C/SYN2/GRM4/NRXN1/SYN1/KCNMB4/PRKCB/SLC4A8/UNC13B/SNAP29/SYT1/GRIK5/SYT9/VPS18/SV2C/SLC32A1/MYOF/SNCG/NAPA/SNCAIP/KCNJ8/SYT4/ERC2/SYP/CTBP2/HTR1B/BAIAP3/STX1B/SYT2/SNCA/SYT7/NF1/NLGN1
GO:0099054	presynapse assembly	41	0.567796	2.15066	9.32666e-06	0.000314558	PCLO/LRFN5/BSN/FZD1/LRFN3/APP/NTNG2/FARP1/LRFN4/NLGN3/EIF4G1/PCDH17/CLSTN3/MDGA1/CNTN5/SNCA/LRRTM3/NLGN1
GO:1901873	regulation of post-translational protein modification	269	-0.375378	-1.70013	9.41076e-06	0.00031556	HIF1A/MINAR1/SVBP/TNFAIP3/MAPK9/ARRB2/TRIM21/MCRS1/ISG15/UBE3A/PAXIP1/GTPBP4/USP44/COPS3/SMAD7/N4BP1/DCUN1D5/FANCI/PTTG1IP/CTNNB1/SPRTN/BAZ1B/DDX3X/UBQLN1/HSPBP1/DDX21/RASSF5/TBC1D7/TBC1D7-LOC100130357/PRMT3/UFL1/RWDD3/RPS7/FANCM/CRY1/NMI/COPS7B/RCHY1/SPSB4/BAG2/SET/UBE2C/HSPA1B/NPM1/DCUN1D2/TSPO/BEX3/COPS5/SPOPL/DCUN1D1/TOPORS/CAV1/DCUN1D4/BIRC3/OGT/COPS8/SKP2/NDFIP2/UBA2/MTBP/CUL3/COPS4/KANSL2/…
GO:0021543	pallium development	180	0.360424	1.80071	9.56362e-06	0.000318842	SLC2A1/ADGRG1/TUBB2B/RELN/ZMIZ1/NEFL/TSKU/IGF1R/TRAPPC9/TUBA1A/DAB2IP/TUBB2A/CDK5R1/BMERB1/DCLK2/ALK/FLNA/ATAT1/TH/FEZF2/ATP2B4/IGF2BP1/PLCB1/PLXNA3/PAX5/SUN2/CDK6/TACC2/LARGE1/CDK5R2/NCOA1/ARX/DIXDC1/NF2/SCN2A/SRD5A1/GRIA1/FGF13/RARA/KDM6B/NEUROD1/MECP2/PPP1R9B/OGDH/LAMB1/SLC32A1/PROX1/SLIT2/RHOA/EGFR/MDGA1/ASCL1/SYNE2/XRCC1/COL3A1/KCNA1/ZIC1/LEF1/NR2E1/FAT4/MDK/DLX1/SRF/SRGAP2/NF1
GO:0051983	regulation of chromosome segregation	125	-0.447027	-1.86261	9.79047e-06	0.00032454	ANAPC4/ANAPC11/ESPL1/MAD2L1BP/RCC2/CENPF/NCAPH/DPF2/CDCA2/KAT2B/TRIP13/RMI2/ANAPC2/PUM2/USP44/PSMG2/TACC3/KIF2C/CDCA8/MAP3K20/RAD18/KNTC1/PHF10/UBE2C/GEN1/BUB1/CDC23/CCNB1/CDC6/SPC25/SMARCE1/RAD21/MAPK15/CUL3/SMC2/AURKB/RB1/SMC5/BIRC5/NDC80/FBXO5/BUB1B/NSMCE2/CDC27/RIOK2/PCID2/ACTL6A/SMC4/KNL1/CENPE/MAD2L1/NUF2/NCAPG/SMC6/DLGAP5/ZWILCH/TTK/CDK1
GO:0042593	glucose homeostasis	195	0.351945	1.79352	1.13276e-05	0.000373361	TRPM4/NGFR/TSC22D4/VGF/STAT3/LRRC8D/HK2/PTPRN/SLC29A1/IGF1R/ZBTB20/KLF7/PTPRN2/RAB11FIP5/CEBPA/PTCH1/PPARG/HECTD4/LRP5/ADRA2A/TH/SMARCA4/ACE/GPI/FOSL2/PRKCE/SLC12A7/NKX6-1/SYBU/OPRK1/PIK3R1/UNC13B/LIN28A/SLC12A6/PRKACA/PPARGC1A/WFS1/RAB11B/FOXK1/CMKLR2/NEUROD1/CRY2/SOX4/BACE2/RACK1/ERN1/IRS2/ADISSP/INSR/CNR1/PLA2G6/CSMD1/TCF7L2/IGFBP5/INPP5K/BAIAP3/FOXO1/SRF/PRCP/ADIPOR1/ADCY5/FABP5/FGFR4
GO:0048638	regulation of developmental growth	273	0.312875	1.63691	1.16513e-05	0.000381859	SLIT1/LGMN/DRAXIN/CXCL12/STAT3/SEMA4B/DIO3/MAPT/MAP1B/GHR/TNR/AGRN/PLXNA4/MEGF8/RIMS1/UNC13A/PTCH1/SEMA5A/NRP1/BMPR2/ISLR2/DCC/MAPK11/SEMA6C/ATP8A2/MYOZ1/EPPK1/APP/ATRN/FOSL2/RGMA/SEMA4F/SLC23A2/PLCB1/NKX6-1/PLXNA3/DIP2B/BCL11A/SYT1/MACF1/AKAP6/DUSP10/ARX/RAI1/SEMA3C/FXN/CTTN/SPP1/CYFIP1/FGF13/ABL1/MAP2/DLL1/CHD7/MECP2/IGF2/L1CAM/SLC6A4/NTN1/SEMA6A/PROX1/SMURF1/INSR/GDI1/SYT4/KIAA0319/STAT5B/NRCA…
GO:0010965	regulation of mitotic sister chromatid separation	58	-0.545515	-2.00645	1.28888e-05	0.000420044	ANAPC11/ESPL1/MAD2L1BP/CENPF/TRIP13/USP44/PSMG2/CDCA8/KNTC1/UBE2C/GEN1/BUB1/CDC23/CCNB1/SPC25/RAD21/CUL3/AURKB/RB1/BIRC5/NDC80/FBXO5/BUB1B/NSMCE2/PCID2/KNL1/MAD2L1/NUF2/DLGAP5/ZWILCH/TTK
GO:0051383	kinetochore organization	21	-0.726669	-2.14394	1.34911e-05	0.000437218	KNTC1/CENPT/CENPW/MIS12/CENPC/SMC2/NDC80/SUGT1/SENP6/SMC4/CENPE/NUF2/DLGAP5/CENPK
GO:0051310	metaphase chromosome alignment	92	-0.48347	-1.91259	1.36595e-05	0.000440216	KIF22/RCC2/CENPF/NUDC/NEK2/KPNB1/EML4/KAT2B/SPAG5/ABRAXAS2/CHMP2B/SGO1/KIFC1/KIF2C/CDCA8/KNTC1/EML3/CHMP1B/CDC23/PIBF1/MIS12/CCNB1/SPC25/CHMP5/CENPC/DSN1/RAB11A/CUL3/AURKB/RB1/NSL1/BIRC5/NDC80/PINX1/KIF18A/ECT2/KNSTRN/KIF14/RACGAP1/KNL1/SPICE1/CENPE/CENPQ/NUF2/ZWILCH
GO:0051056	regulation of small GTPase mediated signal transduction	272	0.314781	1.6456	1.39605e-05	0.000447429	ADGRG1/RELN/ABCA1/SIPA1L2/ARHGAP1/FGD1/GPR4/ARFGEF3/DAB2IP/ARHGAP45/PLEKHG1/ARHGEF18/STMN3/PRAG1/AUTS2/SRGAP3/KCTD13/ARHGEF11/NRP1/SIPA1L1/AKAP13/EPHB2/NOTCH2/MAPRE2/PSD3/CGNL1/SIPA1L3/KANK1/ARHGEF5/RASGRF1/ARHGAP35/RIPOR2/BCL6/PSD2/VAV2/RALGAPA1/RALBP1/PSD/MFN2/KCTD10/ABL1/DENND4C/MCF2L/AMOT/TRIO/DNMBP/TRIM67/RASGRP4/F2RL1/ARHGAP27/ARHGDIA/LZTR1/TNFAIP1/MYO9B/SLIT2/ARHGAP39/MADD/FGD4/CBL/DENND1A…
GO:0106027	neuron projection organization	82	0.4596	2.0342	1.42961e-05	0.000455643	LGMN/MAP1A/RELN/IGF1R/CTNND2/CHRNA7/CDK5R1/SHANK1/TANC2/KIF1A/SIPA1L1/GPRASP3/ATP1A3/EPHB2/GRIN2B/APP/DCTN1/CAMK2B/TANC1/ARHGAP33/SHANK3/ZMYND8/CTTN/CUX2/ABCD1/INSR/SRCIN1
GO:0031644	regulation of nervous system process	97	0.42913	1.95248	1.43738e-05	0.000455643	RELN/TPPP/GBA1/TNR/GRIN2D/TNFRSF21/CHRNA7/DAG1/RIMS1/SHANK1/TENM4/S1PR2/GRIN2B/NRXN1/APP/DLGAP1/NLGN3/DLGAP4/UNC13B/SHANK3/ZMYND8/ABAT/SLC8A2/DLGAP3/ITGA2/CUX2/DICER1/EIF2AK3/STX1B/SSH1/BEGAIN/NLGN1/FABP5/JAM2/PRKAR1B/RGS4
GO:0021953	central nervous system neuron differentiation	157	0.37433	1.83401	1.46282e-05	0.000461184	DRAXIN/ZMIZ1/TSKU/MAPT/GLI2/DLL4/BRINP2/CSF1R/PLXNA4/DCLK2/PTCH1/NRP1/CHD5/SZT2/SPG11/DCC/LHX1/FAIM2/EPHB2/FEZF2/NOVA2/ARHGAP35/NKX6-1/PLXNA3/OTP/SUFU/SHANK3/ARX/HERC1/BMPR1B/ZNF335/MAP2/CEND1/OGDH/CHRNB2/BRINP3/SLC4A10/CNTN2/PROX1/SLIT2/NFIB/PRDM8/MDGA1/ADARB1/ASCL1/CDH11/NRP2/NR2E1/DLX1/BCL11B/EPHB3/SPOCK1/TAOK1/HES1
GO:1901990	regulation of mitotic cell cycle phase transition	317	-0.356945	-1.64146	1.47458e-05	0.000462382	PKD2/ANAPC4/ANAPC11/ESPL1/MAD2L1BP/BTN2A2/WEE1/RCC2/TFDP1/CENPF/DPF2/CUL4B/ERCC2/DTL/IER3/HSPA2/RAD51C/ZNF830/CDKN2A/TOPBP1/TRIP13/CRLF3/RRM1/CHEK2/USP44/ZFP36L2/PSMG2/RNASEH2B/DDX3X/WNT10B/RINT1/CDCA8/NABP1/ERCC3/MAP3K20/MRE11/BLM/TMEM14B/DONSON/CDK7/WAC/KNTC1/AURKA/PHF10/CDC7/PLK2/SASS6/CCL2/CDC25A/RDX/UBE2C/CACNB4/UIMC1/GEN1/BUB1/CDK10/CDKN1A/CDC23/CDK3/NBN/USP47/CPSF3/ID2/ANLN/RAD17/CCNB1/CDC…
GO:0098815	modulation of excitatory postsynaptic potential	46	0.555993	2.16842	1.56013e-05	0.000479042	RELN/GRIN2D/CHRNA7/RIMS1/SHANK1/S1PR2/GRIN2B/NRXN1/APP/NLGN3/SHANK3/ZMYND8/SLC8A2/CUX2/STX1B/SSH1/NLGN1/PRKAR1B/RGS4
GO:0045055	regulated exocytosis	188	0.353841	1.78158	1.55109e-05	0.000479042	HCK/PCLO/VAMP2/LAMP1/CPLX3/SCRIB/DNAJC5/RAB3A/CADPS/RAB11FIP5/STXBP1/RIMS1/UNC13A/CSPG5/RIMS4/SYT5/PIP5K1C/ADRA2A/CHGA/SYN2/SYN1/SYK/SCAMP5/PRKCB/RAPGEF4/SLC4A8/UNC13B/SNAP29/RAB3D/SYT1/CDK5R2/MYH9/TSPAN18/RAB11B/GRIK5/PDPK1/SYT9/VPS18/GAB2/SYT10/SV2C/PIK3CD/F2RL1/CBL/NAPA/SCN11A/SYT4/SDF4/ERC2/SYP/CTBP2/CD177/HTR1B/BAIAP3/STX1B/SYT2/SNCA/SYT13/SYT7/NLGN1
GO:1903046	meiotic cell cycle process	161	-0.414175	-1.77507	1.53663e-05	0.000479042	NPR2/RAD54L/TESMIN/P3H4/MEIOC/CDC25B/NCAPD3/CENPX/NSUN2/EME2/FIGNL1/UBR2/IHO1/RNF212/PKMYT1/ESPL1/C14orf39/MSX2/NCAPH/OVOL1/HSPA2/TUBB8/RAD51C/TRIP13/CCNB1IP1/TOP2B/SGO1/HFM1/PSMD13/ANKLE1/CCNE1/MASTL/MRE11/MLH3/EDNRA/CCNE2/AURKA/NPPC/FANCM/BRIP1/CDC25A/SPATA17/MYBL1/CCNB2/NDC1/MSH6/TEX15/ATRX/TUBG1/CENPC/MEI4/RAD21/MAPK15/MND1/SMC2/ACTR3/YTHDF2/ASPM/RAD51AP1/NDC80/PTTG1/KIF18A/FBXO5/TOP2A/CDC25C…
GO:0045787	positive regulation of cell cycle	287	-0.36153	-1.65151	1.56075e-05	0.000479042	SMOC2/PKD2/ANAPC11/ESPL1/GPSM2/MAD2L1BP/RCC2/TFDP1/MSX2/NCAPH/TBX2/RANBP1/CUL4B/EIF4EBP1/OVOL1/LFNG/DTL/HSPA2/DDRGK1/PKP4/SOX15/RAD51C/TRIM21/TBX3/NUSAP1/KAT2B/UBXN2B/DDX11/SPAG5/RRM1/FEN1/FGF8/NKX3-1/FOSL1/YTHDC2/DDX3X/WNT10B/CDCA8/MAP3K20/RAD18/PTPN11/SLF1/KIF23/AURKA/CDC7/PDGFB/SASS6/CDC25A/RDX/UBE2C/NPM1/STXBP4/GEN1/BUB1/CDK10/CDC23/CPSF3/ATRX/CCNB1/CDC6/KIF20B/RPS15A/CEP120/RAD21/MTBP/CEP295…
GO:0097305	response to alcohol	198	0.33915	1.7272	1.57256e-05	0.000480126	SLC12A3/H6PD/FOS/NEFL/SCNN1A/ABCA1/GNG2/CYP1B1/IGF1R/TNC/SCNN1G/SLIT3/ADCY1/CHRNA7/DAG1/GRAMD1B/PTCH1/TGFB1/BCL2L1/ADCY2/ST6GAL1/GRIN2B/TH/A2M/ACE/PRKCB/PRKCE/SFRP1/SLC23A2/OPRK1/P2RY6/EIF4G1/PMVK/PRKD1/CAD/KCNC2/ABAT/NQO1/RARA/ABCA2/SREBF1/SH3RF1/PPP1R9B/SETD7/LANCL2/CHRNB2/JUP/SLIT2/CNR1/CBL/SPIDR/SCN11A/SDF4/MLC1/PTGFR/CPT1A/TUFM/HTR1B/ADCY3/CDH1/GLRA2/MDM2
GO:0042026	protein refolding	25	-0.676415	-2.07977	1.79281e-05	0.000544507	HSPA1B/HSPD1/HSPA14/HSPA8/FKBP1B/SNRNP70/HSPA6/HSPA13/HSPA1A/HSP90AA1/B2M/DNAJA1
GO:1905145	cellular response to acetylcholine	29	0.640994	2.27181	1.82447e-05	0.000551236	ACHE/CHRNA7/CDK5R1/CHRNA3/AGRN/PRKCB/ATP2B4/PLCB1/LARGE1/LYPD1/CHRNB2/LY6H/GNA15/RGS8/CHRM5
GO:0051783	regulation of nuclear division	127	-0.435062	-1.81808	1.8343e-05	0.000551335	PKMYT1/ANAPC11/ESPL1/MAD2L1BP/MSX2/CENPF/AURKAIP1/NEK2/CDCA2/OBSL1/NUSAP1/TRIP13/USP44/FGF8/PSMG2/CDCA8/RCC1/KNTC1/AURKA/PDGFB/L3MBTL1/UBE2C/GEN1/BUB1/CDC23/CCNB1/KIF20B/CAV2/SPC25/RAD21/MTBP/CHEK1/BORA/CUL3/AURKB/RB1/RAD51AP1/BIRC5/NDC80/TNF/FBXO5/CDC25C/BUB1B/SPHK1/NSMCE2/PCID2/KNL1/UBE2B/MAD2L1/NUF2/EDN1/BMP4/DLGAP5/ZWILCH/TTK
GO:0061982	meiosis I cell cycle process	97	-0.475337	-1.89865	1.85755e-05	0.000555446	RAD54L/P3H4/MEIOC/CDC25B/CENPX/EME2/UBR2/IHO1/RNF212/PKMYT1/ESPL1/C14orf39/HSPA2/RAD51C/TRIP13/CCNB1IP1/TOP2B/HFM1/PSMD13/ANKLE1/CCNE1/MRE11/MLH3/CCNE2/AURKA/FANCM/BRIP1/CDC25A/MYBL1/CCNB2/NDC1/MSH6/TEX15/CENPC/MEI4/RAD21/MAPK15/MND1/RAD51AP1/NDC80/PTTG1/FBXO5/TOP2A/CDC25C/RAD54B/MEIOB/UBE2B/M1AP/CKS2
GO:0006120	mitochondrial electron transport, NADH to ubiquinone	50	-0.565285	-2.02339	1.92148e-05	0.00056657	NDUFAB1/NDUFC2-KCTD14/NDUFS8/NDUFA8/ND3/NDUFV2/NDUFA6/ND2/DLD/NDUFB6/ND4L/NDUFA7/NDUFA1/NDUFB1/ND1/NDUFB3/NDUFS5/NDUFA4/ND4/NDUFS4/ND5/DNAJC15/ND6/NDUFA5
GO:0006405	RNA export from nucleus	84	-0.498043	-1.93825	1.92466e-05	0.00056657	NCBP1/AGFG1/RAE1/NUP88/FYTTD1/NCBP3/NCBP2/MAGOH/NUP85/C12orf50/XPO5/NUP133/NUP93/ALKBH5/UPF2/CPSF6/SMG5/RAN/NXT1/NPM1/CHTOP/MAGOHB/XPO1/DHX9/PABPN1/ZC3H11A/XPOT/DDX39A/HNRNPA2B1/THOC7/THOC6/NXT2/NUP107/SRSF3/PCID2/THOC2/THOC1/AKAP8L/SSB/SARNP/ENY2
GO:0060562	epithelial tube morphogenesis	297	0.30692	1.61525	1.93382e-05	0.00056657	CELSR1/ACVR1/APAF1/PTK7/NPNT/MTHFR/KIF26B/GLI2/DLL4/SCRIB/TNC/RYR2/RDH10/CSF1R/HS3ST3A1/GZF1/DDR1/LAMA1/GRHL3/DAG1/MEGF8/PTCH1/TGFB1/NRP1/LAMA5/VANGL2/FZD1/LRP5/LHX1/NOTCH2/WNT9B/SPINT1/RGMA/PRICKLE1/SFRP1/BMP7/ARHGAP35/TIE1/PLXND1/SDC4/DCHS1/OSR1/MED12/CCDC103/SUFU/PRKACA/ST14/SKI/BTRC/PHB2/RARA/ABL1/RET/DLL1/DVL2/NDRG4/MMP14/MICAL2/APLNR/LRP2/PML/RSPO2/PIK3CD/CECR2/NTN1/PROX1/SLIT2/BBS5/RHOA/GA…
GO:0016049	cell growth	440	0.272981	1.4952	1.90755e-05	0.00056657	SLIT1/ACVR1B/TSC22D4/TP53/DRAXIN/CXCL12/SEMA4B/ERBB2/CYFIP2/MAPT/MAP1B/TNC/PPP2R1A/TNR/CLSTN1/SMARCA2/SLIT3/DDR1/ST8SIA2/RAPH1/JADE2/GNG4/AUTS2/PLXNA4/MEGF8/RIMS1/UNC13A/ARHGEF11/ENPP1/SEMA5A/TGFB1/NRP1/BMPR2/S100B/SPG11/ISLR2/CRYAB/DCC/INO80/SEMA6C/SMARCA4/BCAR1/APP/IQGAP1/RGMA/PRICKLE1/SFRP1/SEMA4F/MAD2L2/SLC23A2/BCL6/EXTL3/NKX6-1/PLXNA3/DIP2B/NLGN3/KMT2D/BCL11A/EIF4G1/SYT1/MACF1/AKAP6/SEMA3C/M…
GO:1902075	cellular response to salt	171	0.363235	1.80713	2.004e-05	0.000582815	TRPM4/LGMN/FOS/PLEC/KCNH1/TUBA1A/ACHE/ADCY1/KCNQ3/CHRNA7/CDK5R1/CHRNA3/AGRN/CEBPA/SYT5/SLC25A23/CALR/NCSTN/IQGAP1/PRKCB/ATP2B4/MEF2A/PLCB1/HSF1/PLCG2/BCL11A/LARGE1/SYT1/SLC1A2/P2RY2/SMPD1/CPNE4/SYT9/SYT10/MECP2/PPP1R9B/LYPD1/CHRNB2/LY6H/SCN5A/GNA15/RGS8/SYT4/ADD1/RYR3/ITPKB/CDH1/HNRNPA1/SSH1/SYT2/MDM2/CHRM5/SYT13/SYT7/COL1A1/NLGN1
GO:0000723	telomere maintenance	152	-0.424899	-1.8067	2.00936e-05	0.000582815	TCP1/RUVBL2/RAD51C/NEK2/MCRS1/RIF1/FEN1/XRN1/USP7/DCP2/CTNNB1/YY1/UCHL5/CCNE1/MRE11/BLM/CCNE2/SLF1/SMG5/WRN/GAR1/NBN/EXO1/SHLD1/PKIB/ATRX/RPA3/XRCC5/PTGES3/CCT4/NSMCE4A/MAPK15/CCT5/AURKB/HNRNPA2B1/CCT2/HNRNPC/SMC5/PINX1/DNA2/RECQL4/CCT6A/NEK7/NSMCE2/PIF1/POT1/ACTL6A/SHLD2/GNL3/SHLD3/SMC6/PCNA/HSP90AA1/CCT8
GO:0007189	adenylate cyclase-activating G protein-coupled receptor signaling pathway	107	0.410546	1.88382	2.03137e-05	0.000586267	ADGRG1/ABCA1/GNG2/GPR4/ARRDC3/PTHLH/ADGRG2/ADCY1/ADCY2/S1PR2/AKAP13/ADRA2A/CHGA/RAMP2/ADGRE5/ATP2B4/ADCY9/ADGRL3/RAPGEF4/S1PR1/CRTC3/PRKACA/APLP1/CALCR/ADGRB2/NHERF1/CNR1/PDE4D/PDE4A/PTGFR/GNAS/ADCY3
GO:0085029	extracellular matrix assembly	41	0.555764	2.10509	2.04593e-05	0.000587546	HAS1/SMPD3/MFAP4/QSOX1/PXDN/DAG1/TGFB1/RAMP2/GPM6B/PRICKLE1/MAD2L2/THSD4/TIE1/FBLN5/PHLDB1/PLOD3/COL3A1/SOX9
GO:0021700	developmental maturation	266	0.315554	1.64995	2.16497e-05	0.000618669	MMP2/ANKS1A/SEZ6L2/RELN/NEFL/ATP6V1A/PTPRN/MAP1B/PPP2R1A/GBA1/CLCN3/ATP6V1B1/ATP6AP1/DAB2IP/ATP6V0A1/RAB3A/CLSTN1/ATP6V1H/SEZ6L/KCNQ3/CDK5R1/RERE/AGRN/PALM/DAG1/STXBP1/UNC13A/SHANK1/CEBPA/AP1M1/ATP6V1F/PPARG/CLN5/SRRM4/NRXN1/APP/CAMK2B/SIRT2/ATP6V0D1/NKX6-1/SYBU/CNTNAP1/S1PR1/TFCP2L1/BCL11A/DCHS1/UNC13B/CDK5R2/PRKACA/RPS6KA2/AP3D1/ZBTB16/C1QL2/RET/MECP2/BFSP1/FERMT1/CEND1/C3/CNTN2/CBFB/RHOA/GATA3…
GO:0010389	regulation of G2/M transition of mitotic cell cycle	98	-0.473478	-1.89611	2.26596e-05	0.000644355	RCC2/CENPF/DTL/IER3/HSPA2/RAD51C/ZNF830/TOPBP1/RRM1/RNASEH2B/WNT10B/RINT1/NABP1/MRE11/BLM/DONSON/AURKA/CDC7/CDC25A/UIMC1/CDKN1A/CDK3/NBN/USP47/RAD17/CCNB1/CDC6/INIP/RBBP8/RAD21/RAB11A/CHEK1/AURKB/CCNG1/PINX1/FBXO5/CDC25C/KIF14/CCND1/NAE1/RRM2B/CDK1
GO:0051303	establishment of chromosome localization	98	-0.473141	-1.89476	2.30404e-05	0.000651988	RCC2/CENPF/NUDC/NEK2/KPNB1/EML4/KAT2B/SPAG5/ABRAXAS2/CHMP2B/SGO1/KIFC1/KIF2C/CDCA8/KNTC1/EML3/CHMP1B/CDC23/PIBF1/MIS12/CCNB1/SPC25/CHMP5/CENPC/DSN1/RAB11A/CUL3/AURKB/RB1/NSL1/BIRC5/NDC80/PINX1/KIF18A/ECT2/KNSTRN/KIF14/RACGAP1/KNL1/SPICE1/CENPE/UBE2B/CENPQ/NUF2/ZWILCH
GO:0051028	mRNA transport	118	-0.451521	-1.8674	2.32015e-05	0.000653359	SEH1L/AHCTF1/RANBP17/NCBP1/AGFG1/RAE1/LRPPRC/NUP88/FYTTD1/NCBP3/NCBP2/AAAS/MAGOH/NUP85/C12orf50/NUP133/NPIPA1/NUP93/NUP43/ALKBH5/ARC/UPF2/NUP58/SEC13/NUP205/SMG5/NXT1/RANBP2/CHTOP/NDC1/MAGOHB/NUP37/XPO1/PARP11/DHX9/NUP54/PABPN1/NUP35/UPF3B/ZC3H11A/DDX39A/HNRNPA2B1/THOC7/SRSF1/THOC6/NXT2/NUP42/NUP107/SRSF3/SRSF7/PCID2/THOC2/THOC1/AKAP8L/SARNP/ENY2/CETN3
GO:0015986	proton motive force-driven ATP synthesis	74	-0.508316	-1.93852	2.37524e-05	0.00066564	ATPSCKMT/ATP5PB/NDUFS8/NDUFA8/ND3/NDUFV2/NDUFA12/NDUFA6/ATP5MG/SDHB/ND2/NDUFB6/ATP5PO/ND4L/NDUFA7/ATP8/NDUFA1/ATP5ME/NDUFB1/ATP5F1E/ND1/NDUFB3/NDUFS5/ND4/NDUFS4/ND5/ATP5PF/ATP6/ATP5MK/ATP5MJ/ATP5F1C/ND6/NDUFA5
GO:0050772	positive regulation of axonogenesis	75	0.465812	2.00027	2.40634e-05	0.000668488	CXCL12/NEFL/PLXNA2/MAPT/MAP1B/PLXNC1/PLXNA4/MEGF8/SEMA5A/NRP1/BMPR2/ISLR2/PLXNA3/MAP6/PLXND1/ROBO2/MACF1/CYFIP1/TRAK1/L1CAM/NTN1/SLIT2/SMURF1/GDI1/MAP2K2/CRABP2/SRF/PLXNB1/SHTN1/SKIL/TWF2/SEMA4D/CDKL5/CHODL/PLXNA1/ZFYVE27/LIMK1/METRN/TIAM1/ROBO1/NTRK2/FN1/SLITRK1
GO:0050000	chromosome localization	106	-0.463497	-1.88	2.40845e-05	0.000668488	RCC2/CENPF/NUDC/NEK2/KPNB1/EML4/KAT2B/SPAG5/ABRAXAS2/CHMP2B/SGO1/KIFC1/KIF2C/CDCA8/KNTC1/EML3/CHMP1B/CDC23/PIBF1/MIS12/CCNB1/SPC25/CHMP5/CENPC/DSN1/RAB11A/CUL3/AURKB/ACTR3/RB1/NSL1/BIRC5/NDC80/PINX1/KIF18A/ECT2/KNSTRN/KIF14/RACGAP1/KNL1/SPICE1/CENPE/UBE2B/CENPQ/NUF2/DLGAP5/ZWILCH
GO:0009408	response to heat	90	-0.481867	-1.90043	2.67595e-05	0.000736212	HSPA1B/EIF2B3/CDKN1A/TP53INP1/PSIP1/YWHAE/RBBP7/EIF2B4/DNAJC2/HSBP1L1/SOD1/IER5/EIF2B2/HSBP1/DNAJB6/HIKESHI/HSPA6/EIF2B5/SUMO1/HDAC2/EIF2S1/DNAJB4/HSPA1A/HSP90AA1/CHORDC1/DNAJA1
GO:0043414	macromolecule methylation	195	-0.388102	-1.69494	2.67783e-05	0.000736212	METTL16/METTL8/DNMT1/NOP2/GSPT1/MIS18A/NSUN2/TRDMT1/ANTKMT/VCPKMT/MBD2/SMYD2/BUD23/TRMT61B/ARID4B/SMYD3/NSUN5/TRMT6/EEF2KMT/SLC25A26/SMYD1/GTPBP3/ATPSCKMT/SNRPD3/MCRS1/ARID4A/MTRR/MBD3/CMTR2/ZCCHC4/METTL18/RLF/TRMT1/NSUN3/METTL14/TRMT5/TRMT1L/TRMT13/KMT5A/WDR5B/METTL15/MTO1/SETD6/SETDB2/NTMT1/METTL2B/SETD4/ALKBH8/NDUFAF7/EMG1/ETF1/TRMT112/NSUN5P1/ATRX/FAM98B/METTL4/MTA2/THUMPD2/RAB6A/FAM86B2/OGT/…
GO:0001573	ganglioside metabolic process	25	0.651161	2.20769	2.747e-05	0.000748137	CLN6/HEXA/ST8SIA2/ST6GALNAC4/ST3GAL2/B4GALNT1/ST3GAL3/NAGLU/ABCA2/GM2A/NEU1/ST8SIA4/NEU3/ST6GALNAC6/ST8SIA3
GO:0001558	regulation of cell growth	369	0.282247	1.51776	2.7461e-05	0.000748137	SLIT1/ACVR1B/TP53/DRAXIN/CXCL12/SEMA4B/ERBB2/MAPT/MAP1B/TNC/PPP2R1A/TNR/CLSTN1/SMARCA2/SLIT3/DDR1/JADE2/GNG4/PLXNA4/MEGF8/RIMS1/UNC13A/ARHGEF11/ENPP1/SEMA5A/TGFB1/NRP1/BMPR2/ISLR2/CRYAB/DCC/INO80/SEMA6C/SMARCA4/BCAR1/RGMA/SFRP1/SEMA4F/MAD2L2/SLC23A2/BCL6/EXTL3/NKX6-1/PLXNA3/DIP2B/BCL11A/EIF4G1/SYT1/MACF1/AKAP6/SEMA3C/MAP2K5/FXN/CTTN/FAM107A/SPP1/CYFIP1/FGF13/CIB1/ABL1/MAP2/RPTOR/DDX49/PRDM11/MECP…
GO:2001251	negative regulation of chromosome organization	93	-0.474639	-1.87607	2.98809e-05	0.000807858	TRIP13/XRN1/USP44/PSMG2/DCP2/BAZ1B/CDCA8/KNTC1/GEN1/BUB1/NBN/ATRX/CCNB1/SPC25/MNAT1/RAD21/AURKB/HNRNPC/BIRC5/NDC80/PINX1/FBXO5/TOP2A/BUB1B/PIF1/SMARCA5/PCID2/POT1/KNL1/MAD2L1/NUF2/ZWILCH/TTK/SUB1
GO:0036293	response to decreased oxygen levels	276	0.302829	1.58113	2.99413e-05	0.000807858	NDRG1/SLC2A1/MMP2/HSPG2/TP53/CXCL12/FOS/HIPK2/DIO3/HK2/SLC29A1/APAF1/MTHFR/RYR2/PDK1/ARNT2/CHRNA7/TGFB1/AK4/SCAP/NOP53/PPARG/CRYAB/CYP1A1/VASN/ZFP36L1/CREBBP/P4HB/AQP1/TFRC/TH/FMN2/ACE/FOSL2/KCNK3/DDR2/PRKCE/EGLN1/SIRT2/SFRP1/BMP7/HSF1/HYOU1/CHRNA4/SOX2/ABAT/SCN2A/EP300/PHB2/RPTOR/TM9SF4/EGLN3/MECP2/ITGA2/SOX4/MMP14/KCNMA1/NDP/PML/CHRNB2/SLC6A4/ADSL/SOD3
GO:1902903	regulation of supramolecular fiber organization	352	0.286805	1.532	3.11391e-05	0.000836286	HCK/GSN/MAP1A/CXCL12/SPTBN2/APC2/CYFIP2/MAPT/MAP1B/FKBP4/MAGEL2/TUBB4A/CLU/ARHGEF18/EML2/CHRNA7/CDK5R1/BMERB1/EVL/WASF2/SHANK1/SEMA5A/NRP1/ACTG1/CORO1B/TMSB10/LDLR/FHOD3/CRYAB/AKAP13/FLNA/WDR1/PPM1E/ADD2/SPTAN1/CAPG/APP/CGNL1/CRACD/SSH2/KANK1/DCTN1/CARMIL1/PRKCE/SFRP1/ARHGEF5/ARHGAP35/SPTBN1/S1PR1/MAP1S/COLGALT1/CARMIL3/TBCD/SDC4/PIK3R1/PRKD1/KANK4/SHANK3/CTTN/NF2/CYFIP1/FGF13/CIB1/ABL1/CORO2B/MA…
GO:0051054	positive regulation of DNA metabolic process	284	-0.352658	-1.61314	3.15124e-05	0.000842413	DPF2/NOX4/ERCC2/TCP1/RUVBL2/NEK2/MCRS1/RIF1/POLG2/RFC5/PAXIP1/DDX11/TOP2B/ING3/PRIM2/USP7/EXOSC3/CTNNB1/CHTF18/YY1/UCHL5/MRE11/ST20/RNF168/RFC3/SLF1/PHF10/CCDC117/CDC7/PDGFB/BAX/UIMC1/YEATS4/WRN/CLCF1/NBN/TIGAR/SHLD1/PKIB/MAP2K4/ATRX/SSBP1/DHX9/FGF2/HNRNPAB/SMARCE1/XRCC5/PTGES3/CCT4/ATF1/ATAD5/MAPK15/CCT5/AURKB/DBF4/HNRNPA2B1/TMEM161A/CCT2/RAD51AP1/SMCHD1/CCNA2/DNA2/TNF/CCT6A/IL6/MSH2/NEK7/FANCB/…
GO:0070050	neuron cellular homeostasis	58	0.506505	2.07742	3.24971e-05	0.000864752	TSC22D4/MAP1A/ATP6V1A/CLCN3/ATP6V1B1/ATP6AP1/ATP6V0A1/ATP6V1H/CALB2/TYRO3/ATP6V1F/APP/DCTN1/ATP6V0D1/CHRNA1/FGGY/SLC24A2/SLC8A2
GO:0036465	synaptic vesicle recycling	78	0.455264	1.96618	3.27686e-05	0.00086796	VAMP2/BTBD9/AP2B1/SCRIB/STON2/RAB3A/AP2S1/SYT5/ACTG1/PIP5K1C/CANX/NLGN3/SYT1/CYFIP1/AP3D1/ACTB/PLD2/DNAJC6/AP2M1/SNAP91/SNCG/AMPH/SYP/STX1B/SYT2/SNCA/SYT7/NLGN1/PLAA/AP3B2/DNM3/ABCA13/GIT1
GO:0009141	nucleoside triphosphate metabolic process	168	-0.402958	-1.73461	3.29169e-05	0.00086796	ATPSCKMT/ATP5PB/NDUFS8/NME4/NDUFA8/ND3/NDUFV2/DNM1L/TAFAZZIN/OPA1/NDUFA12/DUT/NDUFA6/ATP5IF1/ATP5MG/SDHB/TMSB4X/CLPX/ENO1/NME1/SPHK2/ND2/NME3/NDUFB6/ATP5PO/RAN/ND4L/NDUFA7/DGUOK/ATP8/HSPA1B/TSPO/AK2/PARG/NDUFA1/RAB23/ADA/ATP5ME/HSPA8/NDUFB1/ATP5F1E/ND1/TBPL1/NUDT15/CTPS1/MFN1/NDUFB3/NDUFS5/GNAI3/RHOQ/ND4/TYMS/NDUFS4/ND5/ATP5PF/PRKAG2/ATP6/NUDT5/ATP5MK/ATP5MJ/ATP5F1C/ND6/HSPA1A/NDUFA5/RRM2B
GO:0043161	proteasome-mediated ubiquitin-dependent protein catabolic process	437	-0.322576	-1.52438	3.34042e-05	0.000876822	TMEM67/FBXO38/SOCS5/MTM1/DDIT3/SMURF2/PSMB7/PARK7/APPBP2/PSMB6/NCCRP1/GSK3B/SELENOS/FBXO4/SIRT6/ANKZF1/UBR2/TRIP4/DERL1/ARMC8/FBXW4/BBS7/RNF121/FEM1B/EDEM3/TMUB2/RAD23B/ANAPC4/ANAPC11/FBXL4/CLOCK/AGAP3/UBXN2A/RNF122/CDC26/RNF5/UBR3/DVL1/HECTD3/PSMC3/FBXL5/DTL/DDRGK1/MAPK9/KCTD5/ARRB2/FBXO9/UBE3A/UBXN2B/KLHL20/ANAPC2/USP44/FBXL6/UBR1/SMAD7/N4BP1/USP7/CBFA2T3/BCAP31/ZNF598/PPP2CB/RMND5A/PSMD13/CTNN…
GO:0010948	negative regulation of cell cycle process	283	-0.352082	-1.60863	3.40001e-05	0.000888444	RPA2/MAPK14/DYNC1LI1/NSUN2/ZNF207/FBXO4/PARP9/EME2/E2F1/RBL2/MIIP/FEM1B/TTI2/PKD2/PKMYT1/ESPL1/CLOCK/TRIM37/MAD2L1BP/PPP2R5B/BTN2A2/WEE1/CENPF/OVOL1/AURKAIP1/DTL/IER3/NEK2/ZNF830/RAD9A/KAT2B/TOPBP1/TRIP13/CRLF3/CHEK2/USP44/ZFP36L2/PSMG2/INTS7/STK33/RNASEH2B/BAZ1B/RINT1/CDCA8/NABP1/CCP110/MAP3K20/MRE11/BLM/UFL1/DONSON/PTPN11/WAC/WDR76/KNTC1/CRY1/PLK2/KIF25/BRIP1/CCL2/CDC5L/CENATAC/NPM1/CACNB4/UIMC…
GO:0045116	protein neddylation	27	-0.662781	-2.0763	3.48865e-05	0.000907517	COPS3/NEDD8/DCUN1D5/RNF7/COPS7B/AKTIP/DCUN1D2/COPS5/DCUN1D1/DCUN1D4/COPS8/COPS4/UBA3/RBX1/RPL5/NAE1/COPS2
GO:0006301	postreplication repair	34	-0.618779	-2.03637	3.537e-05	0.000915989	PARP10/POLN/POLD3/WDR33/POLD1/DTL/POLK/PCLAF/SPRTN/RAD18/UBE2A/PRIMPOL/RCHY1/POLI/POLH/POLE2/ZBTB1/MSH2/UBE2B/UBE2N/USP1/PCNA/UBE2V2
GO:0031345	negative regulation of cell projection organization	173	0.354618	1.76982	3.61748e-05	0.000932666	SLIT1/DRAXIN/SEMA4B/TSKU/CRMP1/VIM/FKBP4/NR2F1/TNR/PRAG1/KREMEN1/MAP4/EVL/SEMA5A/DPYSL5/NRP1/DCC/SEMA6C/FLNA/ZNF296/EPHB2/GRIN2B/KANK1/RGMA/NEO1/SEMA4F/PLXNA3/RTN4RL2/DIP2B/BCL11A/CARM1/PTPN9/SEMA3C/SPP1/ITM2C/FGF13/CIB1/MAP2/DPYSL3/NTN1/SEMA6A/SLIT2/FAT3/YWHAH/EVI5L/GDI1/KIAA0319/SEMA4A/CDH1/RTN4R/STX1B/MDM2/NLGN1/SPOCK1/HES1/MYLIP
GO:1902414	protein localization to cell junction	103	0.402998	1.83241	3.6967e-05	0.000948875	PCLO/MAP1A/RELN/ERBB2/DSP/MAPT/SCRIB/CLSTN1/TJP3/ARHGEF18/NRXN2/DAG1/BSN/SHANK1/ACTG1/FLNA/ILDR1/NRXN1/CGNL1/KIF5A/JAK1/ASIC2/MAPK8IP3/C1QL2/ACTB/JAM3/LSR/CLSTN3/NSG1/ZDHHC12/TJP2/LAMTOR2/LHFPL4/STX1B/C1QL3/KIF5C/NLGN1/IQSEC2/GPC6
GO:0033555	multicellular organismal response to stress	75	0.459067	1.9713	3.77774e-05	0.000962602	LPAR5/RELN/NPAS2/SELENON/ADRA2A/ATAT1/EPHB2/TAC1/SCN9A/EIF4G1/LARGE1/LRP11/SCN3A/RET/MECP2/LYPD1/MAPK8IP2/ATP1A2/HCN1/SCN11A/KIAA0319/NR2E1/MDK/PRKAR1B/RAG1/MEF2C/NTRK1/BCL2/BRINP1/UCN/CAPN2/THBS1
GO:1902749	regulation of cell cycle G2/M phase transition	109	-0.449529	-1.82605	3.79632e-05	0.000962602	RCC2/CENPF/DTL/IER3/HSPA2/RAD51C/ZNF830/PAXIP1/TOPBP1/RRM1/ING4/RNASEH2B/WNT10B/RINT1/NABP1/MRE11/BLM/DONSON/AURKA/CDC7/CDC25A/NPM1/UIMC1/CDKN1A/CDK3/NBN/USP47/RAD17/CCNB1/CDC6/INIP/RBBP8/RAD21/ATAD5/RAB11A/CHEK1/AURKB/CCNQ/CCNG1/PINX1/FBXO5/CDC25C/KIF14/CCND1/NAE1/RRM2B/CDK1
GO:1902850	microtubule cytoskeleton organization involved in mitosis	158	-0.409081	-1.74424	3.79996e-05	0.000962602	KIF11/ESPL1/RAE1/GPSM2/STMN1/NUDC/CENPA/NEK2/KPNB1/NUSAP1/AAAS/UBXN2B/ABRAXAS2/CHMP2B/CHEK2/KIFC1/CKAP5/ITGB1/TACC3/CDCA8/RCC1/KIF23/AURKA/MZT1/PLK2/SASS6/EML3/RAN/CHMP1B/KIF2A/WDR62/HSPA1B/DCTN6/PIBF1/TPX2/WRAP73/CCNB1/MCPH1/TUBG1/TBCE/BCCIP/SPC25/CHMP5/GJA1/SBDS/RAB11A/BORA/AURKB/MAP9/PRC1/BIRC5/NDC80/PCNT/SMC3/INTS13/RACGAP1/SPICE1/STAG2/CENPE/MAD2L1/NUF2/DLGAP5/CENPJ/DYNLT1/HSPA1A/TTK/CDK1
GO:0099172	presynapse organization	46	0.5407	2.10877	3.81825e-05	0.00096303	PCLO/LRFN5/BSN/C5AR1/FZD1/LRFN3/APP/NTNG2/FARP1/LRFN4/NLGN3/EIF4G1/PCDH17/CLSTN3/MDGA1/CNTN5/SNCA/LRRTM3/NLGN1
GO:0008608	attachment of spindle microtubules to kinetochore	48	-0.56266	-1.99632	3.95523e-05	0.000993258	NEK2/EML4/KAT2B/SPAG5/ABRAXAS2/SGO1/KIF2C/CDCA8/KNTC1/MIS12/CCNB1/SPC25/CENPC/DSN1/AURKB/RB1/NSL1/BIRC5/NDC80/ECT2/KNSTRN/RACGAP1/KNL1/CENPE/NUF2/ZWILCH
GO:1901988	negative regulation of cell cycle phase transition	244	-0.364929	-1.62476	4.03769e-05	0.0010096	RPA2/MAPK14/DYNC1LI1/NSUN2/ZNF207/FBXO4/PARP9/EME2/E2F1/RBL2/MIIP/FEM1B/TTI2/PKD2/PKMYT1/CLOCK/MAD2L1BP/BTN2A2/WEE1/CENPF/OVOL1/DTL/IER3/ZNF830/RAD9A/TOPBP1/TRIP13/CRLF3/CHEK2/USP44/ZFP36L2/PSMG2/INTS7/STK33/RNASEH2B/RINT1/CDCA8/NABP1/MAP3K20/MRE11/BLM/UFL1/DONSON/PTPN11/WAC/WDR76/KNTC1/CRY1/PLK2/BRIP1/CCL2/CDC5L/CACNB4/UIMC1/GEN1/BUB1/CDKN1A/NBN/USP47/RAD17/CCNB1/CDC6/ETAA1/INIP/SPC25/RPL26/RBBP…
GO:0048846	axon extension involved in axon guidance	36	0.572207	2.15457	4.08976e-05	0.00101388	SLIT1/CXCL12/SEMA4B/SLIT3/PLXNA4/MEGF8/SEMA5A/NRP1/BMPR2/SEMA6C/SEMA4F/PLXNA3/SEMA3C/SEMA6A/SLIT2/NRP2/SEMA4A
GO:1902284	neuron projection extension involved in neuron projection guidance	36	0.572207	2.15457	4.08976e-05	0.00101388	SLIT1/CXCL12/SEMA4B/SLIT3/PLXNA4/MEGF8/SEMA5A/NRP1/BMPR2/SEMA6C/SEMA4F/PLXNA3/SEMA3C/SEMA6A/SLIT2/NRP2/SEMA4A
GO:0045132	meiotic chromosome segregation	67	-0.526877	-1.98142	4.15435e-05	0.0010245	IHO1/RNF212/ESPL1/C14orf39/NCAPH/TUBB8/TRIP13/CCNB1IP1/SGO1/CCNE1/MRE11/MLH3/CCNE2/AURKA/BRIP1/CCNB2/NDC1/TEX15/CENPC/MEI4/MAPK15/MND1/SMC2/ACTR3/ASPM/NDC80/PTTG1/FBXO5/MEIOB/SMC4/UBE2B/M1AP/NUF2/DCAF13/TTK
GO:0032259	methylation	258	-0.361246	-1.62553	4.16794e-05	0.0010245	METTL16/METTL8/DNMT1/NOP2/GSPT1/MIS18A/NSUN2/TRDMT1/ANTKMT/VCPKMT/SETD9/MBD2/SMYD2/BUD23/TRMT61B/ARID4B/SMYD3/NSUN5/TRMT6/EEF2KMT/SLC25A26/SMYD1/GTPBP3/METTL9/ATPSCKMT/COMT/SNRPD3/MCRS1/ARID4A/CARNMT1/MTRR/MBD3/CMTR2/SETD5/PRDM15/CAMKMT/ZCCHC4/METTL18/NSUN7/RLF/TRMT1/NSUN3/METTL14/TRMT5/TRMT1L/TRMT13/KMT5A/WDR5B/METTL15/PRMT3/MTO1/SETD6/SETDB2/NTMT1/METTL2B/SETD4/ALKBH8/NDUFAF7/NNMT/COQ3/EMG1/ETF…
GO:0006458	'de novo' protein folding	39	-0.590991	-2.0133	4.28653e-05	0.00104921	HSPA9/HSPA2/DNAJB1/DNAJB14/DNAJC7/BAG1/HSPA1B/HSPD1/TOR1B/HSPA14/DNAJC2/PTGES3/HSPA8/FKBP1B/CCT2/HSPA6/HSPA13/SELENOF/HSPH1/DNAJB4/HSPA1A/HSPE1
GO:0099601	regulation of neurotransmitter receptor activity	40	0.567563	2.15385	4.41594e-05	0.00107183	RELN/CACNG5/MINK1/SHANK1/EPHB2/DAPK1/APP/DLGAP1/SHISA6/NLGN3/DLGAP4/CAPN1/SHANK3/CNIH2/DLGAP3/CACNG8/MAPK8IP2/BEGAIN/NLGN1/SHISA7
GO:0006417	regulation of translation	388	-0.330959	-1.55196	4.39827e-05	0.00107183	LARP6/TENT4A/RPS14/LRPPRC/CDC123/C1QBP/FASTKD3/EPHA4/EIF4EBP1/DHFR/CAPRIN2/AARS1/UQCC2/NCL/NCBP2/IREB2/RBM4/MAGOH/YBX1/MKNK1/TENT5B/ROCK1/XRN1/PUM2/ZFP36L2/ZCCHC4/METTL18/MALSU1/RBM4B/EIF5A2/DCP2/RPUSD4/ZNF598/EXOSC3/DDX3X/MTIF2/NSUN3/ENC1/METTL14/PPP1R15B/IFRD2/ANG/RBM24/DIO2/METAP1/KBTBD8/SYNCRIP/TIA1/RIDA/PUM3/CNOT9/RPUSD3/BTG2/ELP2/NPM1/EXOSC7/ETF1/HBS1L/EIF5B/ZNF540/ELP4/SERP1/HNRNPR/PNPT1/L…
GO:0006935	chemotaxis	324	0.288007	1.52557	4.4878e-05	0.00107997	TRPM4/SLIT1/LGMN/MMP2/CXCL12/TUBB2B/SEMA4B/ITGA9/DDT/ANOS1/PLEC/SCRIB/NTRK3/CSF1R/PADI2/SLIT3/PLXNA4/MEGF8/SEMA5A/TGFB1/NRP1/BMPR2/CORO1B/PIP5K1C/IL23A/CALR/C5AR1/CXCR6/SEMA6C/ST6GAL1/MTUS1/CHGA/BCAR1/SYK/FEZF2/NOVA2/SEMA4F/ARHGEF5/RIPOR2/PARVA/PLXNA3/S1PR1/RIN3/RALBP1/PRKD1/ADGRA2/ABCC1/ROBO2/SEMA3C/CMTM7/AMOT/ITGB3/LYST/WNK1/ITGA2/CCRL2/JAM3/PIK3CD/L1CAM/HMGB2/F2RL1/NTN1/SEMA6A/SLIT2/ACKR3/RHOA…
GO:0042330	taxis	324	0.288007	1.52557	4.4878e-05	0.00107997	TRPM4/SLIT1/LGMN/MMP2/CXCL12/TUBB2B/SEMA4B/ITGA9/DDT/ANOS1/PLEC/SCRIB/NTRK3/CSF1R/PADI2/SLIT3/PLXNA4/MEGF8/SEMA5A/TGFB1/NRP1/BMPR2/CORO1B/PIP5K1C/IL23A/CALR/C5AR1/CXCR6/SEMA6C/ST6GAL1/MTUS1/CHGA/BCAR1/SYK/FEZF2/NOVA2/SEMA4F/ARHGEF5/RIPOR2/PARVA/PLXNA3/S1PR1/RIN3/RALBP1/PRKD1/ADGRA2/ABCC1/ROBO2/SEMA3C/CMTM7/AMOT/ITGB3/LYST/WNK1/ITGA2/CCRL2/JAM3/PIK3CD/L1CAM/HMGB2/F2RL1/NTN1/SEMA6A/SLIT2/ACKR3/RHOA…
GO:0031589	cell-substrate adhesion	312	0.287172	1.51258	4.5053e-05	0.00107997	ITGA9/NPNT/COL17A1/RREB1/FAT2/PLEKHA2/TMEM8B/LAMC1/ITGA5/DDR1/MINK1/TLN1/TYRO3/VIT/DAG1/CSPG5/NRP1/LAMA5/ACTG1/FREM1/CALR/EPDR1/ATP1B2/FLNA/ST6GAL1/P4HB/RIN2/DOCK5/KANK1/GPM6B/CARMIL1/PRKCE/SFRP1/BCL6/PARVA/FBLN5/TBCD/SDC4/TTYH1/CDK6/PIK3R1/ZYX/MACF1/BCAM/UTRN/CTTN/FAM107A/NF2/CIB1/ABL1/CORO2B/ACTN4/EPHA3/NID2/ITGB3/TNN/ITGA2/JAM3/FERMT1/MMP14/LAMB1/L1CAM/JUP/LIMCH1/EGFL6/ITGB6/RHOA/SRCIN1/SNED1/…
GO:0015931	nucleobase-containing compound transport	201	-0.384575	-1.68733	4.57859e-05	0.00109302	SEH1L/SLC25A17/AHCTF1/RSC1A1/RANBP17/NCBP1/AGFG1/RAE1/SLC35B4/SLC25A26/LRPPRC/NUP88/FYTTD1/NCBP3/NCBP2/MRPL18/KPNB1/SLC35B3/AAAS/MAGOH/YBX1/NUP85/FLOT1/C12orf50/XPO5/LRRC8E/NUP133/SLC28A3/SLC35A5/CKAP5/NPIPA1/NUP93/NUP43/ALKBH5/ARC/UPF2/CPSF6/SLC25A53/NUP58/SEC13/NUP205/SMG5/RAN/NXT1/RANBP2/NPM1/CHTOP/NDC1/MAGOHB/PNPT1/NUP37/SLC19A1/XPO1/PARP11/DHX9/NUP54/PABPN1/NUP35/UPF3B/RTRAF/ZC3H11A/XPOT/DDX…
GO:0048640	negative regulation of developmental growth	99	0.404942	1.8423	4.78081e-05	0.00113662	SLIT1/LGMN/DRAXIN/SEMA4B/TNR/PTCH1/SEMA5A/NRP1/DCC/MAPK11/SEMA6C/MYOZ1/RGMA/SEMA4F/PLXNA3/DIP2B/BCL11A/DUSP10/RAI1/SEMA3C/FXN/SPP1/FGF13/MAP2/MECP2/SLC6A4/NTN1/SEMA6A
GO:0007042	lysosomal lumen acidification	22	0.680055	2.22931	4.83954e-05	0.00114588	GRN/ATP6V1A/CLN6/ATP6AP1/ATP6V0C/ATP6V0A1/ATP6V1H/ATP6V1F/CLN5
GO:0060074	synapse maturation	32	0.595023	2.17707	5.18913e-05	0.00121994	SEZ6L2/RELN/NEFL/DAB2IP/CLSTN1/SEZ6L/PALM/SHANK1/NRXN1/CAMK2B/SYBU/CNTNAP1
GO:0017004	cytochrome complex assembly	40	-0.57872	-1.9815	5.19438e-05	0.00121994	COX18/COX3/UQCRFS1/FASTKD3/COA6/UQCC2/COA8/TIMM21/SMIM20/TTC19/COX20/LYRM7/COX14/PET100/SCO1/SCO2/SLC25A46/UQCC1/COA5/COX16/PET117/COX17/COA1
GO:0095500	acetylcholine receptor signaling pathway	27	0.640134	2.20543	5.246e-05	0.0012271	ACHE/CHRNA7/CDK5R1/CHRNA3/AGRN/PRKCB/PLCB1/LARGE1/LYPD1/CHRNB2/LY6H/GNA15/RGS8/CHRM5
GO:0006913	nucleocytoplasmic transport	308	-0.349771	-1.60726	5.37083e-05	0.00124625	HCLS1/NUP88/FYTTD1/NCBP3/PPM1A/RANBP1/RGS14/IER3/HSPA9/NCBP2/KPNB1/RBM4/SMO/AAAS/MAGOH/GAS6/SFN/NUP85/CCHCR1/C12orf50/XPO5/IPO8/NUP133/AHCYL1/PTTG1IP/ANKLE1/NUP93/NUP43/RBM22/RANGRF/ALKBH5/PRKAG1/UPF2/CPSF6/ING1/PTPN11/STRADB/NUP58/SEC13/NUP205/SMG5/KPNA1/LTV1/TNPO1/RAN/NXT1/STK3/RANBP2/NPM1/PPP1R12A/PPP3R1/CHTOP/NDC1/CTDSPL2/CDKN1A/MAGOHB/NUP37/YWHAE/XPO1/TXN/NMD3/DHX9/NUP54/HTATIP2/RGPD1/PABPN1…
GO:0051169	nuclear transport	308	-0.349771	-1.60726	5.37083e-05	0.00124625	HCLS1/NUP88/FYTTD1/NCBP3/PPM1A/RANBP1/RGS14/IER3/HSPA9/NCBP2/KPNB1/RBM4/SMO/AAAS/MAGOH/GAS6/SFN/NUP85/CCHCR1/C12orf50/XPO5/IPO8/NUP133/AHCYL1/PTTG1IP/ANKLE1/NUP93/NUP43/RBM22/RANGRF/ALKBH5/PRKAG1/UPF2/CPSF6/ING1/PTPN11/STRADB/NUP58/SEC13/NUP205/SMG5/KPNA1/LTV1/TNPO1/RAN/NXT1/STK3/RANBP2/NPM1/PPP1R12A/PPP3R1/CHTOP/NDC1/CTDSPL2/CDKN1A/MAGOHB/NUP37/YWHAE/XPO1/TXN/NMD3/DHX9/NUP54/HTATIP2/RGPD1/PABPN1…
GO:0046605	regulation of centrosome cycle	50	-0.548114	-1.96192	5.54431e-05	0.00128138	AURKA/PLK2/SASS6/CENATAC/CHMP1B/WDR62/NPM1/CCNL2/GEN1/MCPH1/XPO1/CCNL1/CHMP5/CEP120/CEP295/PLK4/SPICE1/CENPJ/CHORDC1/PPP1R35
GO:0051402	neuron apoptotic process	247	0.306069	1.58334	5.58595e-05	0.00128588	NGFR/LGMN/TP53/GAPDH/DRAXIN/HIPK2/GRN/DIO3/NEFL/APAF1/PIGT/GBA1/PCDHGC5/TUBA1A/DNAJC5/CLU/ST8SIA2/KCNQ3/ERBB3/TYRO3/TNFRSF21/CDK5R1/STXBP1/VSTM2L/NRP1/BCL2L1/SPG11/FZD1/GPRASP3/FAIM2/GRM4/SARM1/APP/GPI/NCSTN/TRAF7/ATP13A2/FOXO3/PLXND1/HYOU1/CHL1/PPARGC1A/WFS1/FOXB1/SCN2A/NQO1/ABL1/EGLN3/MECP2/NUPR1/AGAP2/NDP
GO:0001654	eye development	338	0.282679	1.50878	5.77031e-05	0.00132307	HIPK2/STAT3/SDK1/DIO3/TSKU/COL5A1/CYP1B1/SH3PXD2B/DLL4/VIM/RDH10/ACHE/LAMA1/TENM3/GRHL3/TUB/PXDN/SPRED2/NRP1/BMPR2/DCX/CRYAB/LRP5/CYP1A1/SPRED3/ATP8A2/LHX1/AQP1/EPHB2/NOTCH2/TH/SDK2/SMARCA4/CLCN2/WNT9B/SIPA1L3/PRICKLE1/ATP2B4/BMP7/ARHGAP35/RDH13/PBX3/LARGE1/STRA6/NAGLU/CRYBG3/MFN2/SOX2/IFT140/NF2/SKI/FBN1/GDF3/BMPR1B/RARA/VAX1/RET/DLL1/NEUROD1/CHD7/VSTM4/BFSP1/CRB1/PPP1R13L/NDP/PROX1/SOX11/MEGF11…
GO:0050801	monoatomic ion homeostasis	484	0.263987	1.45176	5.846e-05	0.00133514	SLC12A3/PLCD1/CXCL12/SLC30A2/GRN/SCNN1A/ATP6V1A/CLN6/BTBD9/ATP6V0D2/RYR2/CNNM4/CLCN3/ATP6V1B1/ATP6AP1/ANK2/ATP6V0C/ATP6V0A1/SCNN1G/SLC24A1/AP3B1/ATP6V1H/SLC24A3/PLCB3/CALB2/CEMIP/CHRNA7/WNK3/TMTC2/SELENON/UBASH3B/ATP6V1F/STIM1/SLC25A23/CALR/ATP1B2/HRC/FLNA/NDFIP1/ATP1A3/CLN5/TFRC/CA12/APP/PACS2/FTH1/ATP13A2/NEO1/PRKCB/ATP2B4/PRKCE/EGLN1/SLC12A7/ATP6V0D1/PLCB1/ITPR3/CCKBR/SLC4A8/ATP6V0E2/PLCG2/TMP…
GO:0097061	dendritic spine organization	73	0.458738	1.95302	5.93392e-05	0.00134709	LGMN/RELN/IGF1R/CTNND2/CHRNA7/CDK5R1/SHANK1/TANC2/KIF1A/SIPA1L1/GPRASP3/EPHB2/GRIN2B/CAMK2B/TANC1/ARHGAP33/SHANK3/ZMYND8/CTTN/CUX2/INSR/SRCIN1/EPHB3/NLGN1/ABI2/DOCK10/DNM3
GO:0021782	glial cell development	102	0.409236	1.85509	5.953e-05	0.00134709	NDRG1/CNTN1/GRN/LRP1/PLEC/MAPT/TPPP/VIM/TTBK1/CLU/DAG1/CSPG5/TENM4/LDLR/C5AR1/APP/NCSTN/GPM6B/SIRT2/CNTNAP1/FA2H/CDK6/MED12/NAGLU/ROR2/SKI/ABCA2/DLL1/MECP2/SOX4/CNTN2/SOX11/MXRA8/DICER1/PRDM8/ASCL1
GO:0048880	sensory system development	344	0.282781	1.50696	5.96796e-05	0.00134709	HIPK2/STAT3/SDK1/DIO3/TSKU/COL5A1/CYP1B1/SH3PXD2B/DLL4/VIM/RDH10/ACHE/LAMA1/TENM3/GRHL3/TUB/PXDN/SPRED2/NRP1/BMPR2/DCX/TMEM132E/CRYAB/LRP5/CYP1A1/SPRED3/ATP8A2/LHX1/AQP1/EPHB2/NOTCH2/TH/SDK2/SMARCA4/CLCN2/WNT9B/SIPA1L3/PRICKLE1/ATP2B4/BMP7/ARHGAP35/RDH13/PBX3/LARGE1/STRA6/NAGLU/CRYBG3/MFN2/SOX2/IFT140/NF2/SKI/FBN1/GDF3/BMPR1B/RARA/VAX1/RET/DLL1/NEUROD1/CHD7/VSTM4/BFSP1/CRB1/PPP1R13L/NDP/C3/PROX1/…
GO:0050768	negative regulation of neurogenesis	131	0.378528	1.79594	6.79773e-05	0.00152844	SLIT1/TP53/DRAXIN/SEMA4B/SORL1/TNR/SEMA5A/DPYSL5/NRP1/LDLR/DCC/SEMA6C/EPHB2/RGMA/SIRT2/BMP7/SEMA4F/NKX6-1/PLXNA3/DIP2B/LIN28A/DUSP10/SEMA3C/CTDSP1/NF2/SKI/SPP1/FGF13/VAX1/MAP2/MECP2/NTN1/SEMA6A/PROX1/SOX11/DICER1/DLL3/YWHAH/GDI1/GPR37L1/SYT4/KIAA0319/NR2E1/SEMA4A/CDH1/RTN4R/DLX1/NKX6-2/NF1
GO:0001678	intracellular glucose homeostasis	125	0.376273	1.79187	7.1038e-05	0.00159109	TRPM4/NGFR/LRRC8D/HK2/PTPRN/SLC29A1/IGF1R/ZBTB20/KLF7/PTPRN2/RAB11FIP5/LRP5/ADRA2A/TH/SMARCA4/ACE/PRKCE/SLC12A7/NKX6-1/SYBU/OPRK1/PIK3R1/UNC13B/LIN28A/SLC12A6/PRKACA/PPARGC1A/RAB11B/FOXK1/NEUROD1/SOX4/RACK1/ERN1/IRS2
GO:0048678	response to axon injury	68	0.468714	1.98561	7.15872e-05	0.00159722	MMP2/PTPRF/GRN/NEFL/MAP1B/IGF1R/TNC/TNR/KREMEN1/DAG1/CSPG5/FLNA/PCSK1/SARM1/RGMA/NEO1/GAP43/MTR/RTN4RL2/PLCG2/SPP1/MAPK8IP3/NREP/DPYSL3/NDP
GO:0043010	camera-type eye development	296	0.296357	1.55972	7.35511e-05	0.00163475	HIPK2/STAT3/SDK1/DIO3/TSKU/CYP1B1/DLL4/VIM/RDH10/ACHE/LAMA1/TENM3/GRHL3/TUB/SPRED2/NRP1/BMPR2/DCX/CRYAB/LRP5/CYP1A1/SPRED3/ATP8A2/LHX1/AQP1/EPHB2/NOTCH2/TH/SDK2/SMARCA4/CLCN2/WNT9B/PRICKLE1/ATP2B4/BMP7/ARHGAP35/RDH13/LARGE1/STRA6/NAGLU/CRYBG3/MFN2/IFT140/NF2/SKI/FBN1/BMPR1B/RARA/VAX1/RET/DLL1/NEUROD1/CHD7/VSTM4/BFSP1/CRB1/PPP1R13L/NDP/PROX1/SOX11/MEGF11/EGFR/FAT3/EFEMP1/GATA3/NFIB/ATP2B2/HCN1/FAT…
GO:0007127	meiosis I	91	-0.461226	-1.82279	7.43699e-05	0.00164007	RAD54L/P3H4/MEIOC/CDC25B/CENPX/EME2/UBR2/IHO1/RNF212/ESPL1/C14orf39/HSPA2/RAD51C/TRIP13/CCNB1IP1/TOP2B/HFM1/PSMD13/ANKLE1/CCNE1/MRE11/MLH3/CCNE2/AURKA/FANCM/BRIP1/MYBL1/CCNB2/NDC1/TEX15/CENPC/MEI4/RAD21/MND1/RAD51AP1/NDC80/PTTG1/FBXO5/TOP2A/RAD54B/MEIOB/UBE2B/M1AP/CKS2
GO:0032956	regulation of actin cytoskeleton organization	298	0.293599	1.54084	7.46388e-05	0.00164007	HCK/CELSR1/GSN/CXCL12/SPTBN2/LRP1/CYFIP2/MAGEL2/CSF1R/ARHGEF18/CDK5R1/GRHL3/EVL/WASF2/SHANK1/SEMA5A/FZD10/NRP1/ACTG1/CORO1B/TMSB10/FHOD3/AKAP13/FLNA/WDR1/PPM1E/ADD2/SPTAN1/CAPG/CGNL1/CRACD/SSH2/KANK1/GPM6B/CARMIL1/PRKCE/SFRP1/ARHGEF5/ARHGAP35/SPTBN1/S1PR1/CARMIL3/BCAS3/SDC4/PIK3R1/PRKD1/KANK4/SHANK3/DIXDC1/CTTN/FAM107A/NF2/CYFIP1/NEB/ABL1/CORO2B/EPHA3/AVIL/ITGB3/JAM3/PYCARD/SYNPO/F2RL1/CDC42EP1/L…
GO:0023061	signal release	407	0.271838	1.47132	7.42144e-05	0.00164007	TRPM4/PCLO/VAMP2/VGF/CXCL12/ABCA1/PTPRN/GLUD1/SMPD3/CPLX3/SCRIB/NNAT/PFKL/DNAJC5/RAB3A/KLF7/NRXN2/CADPS/PTGES/PTPRN2/RAB11FIP5/EXOC3L1/CHRNA7/CHRNA3/STXBP1/RIMS1/UNC13A/CSPG5/RIMS4/SYT5/PIP5K1C/PPARG/LRP5/ADRA2A/CHGA/AQP1/SYN2/GRM4/ILDR1/NRXN1/SYN1/KCNMB4/SYK/PRKCB/PRKCE/SFRP1/PLCB1/NKX6-1/SYBU/AACS/RAPGEF4/SLC4A8/OPRK1/PTPN23/PRKD1/UNC13B/SNAP29/SYT1/CHRNA4/PRKACA/RAB11B/TRH/SLC25A22/ABAT/SPP1/G…
GO:0021952	central nervous system projection neuron axonogenesis	29	0.616582	2.18529	7.59924e-05	0.0016449	DRAXIN/TSKU/GLI2/PLXNA4/SZT2/SPG11/DCC/EPHB2/CHRNB2/SLIT2/NFIB/PRDM8/ADARB1/CDH11/NR2E1/EPHB3
GO:0006406	mRNA export from nucleus	65	-0.512268	-1.91801	7.53079e-05	0.0016449	NCBP1/AGFG1/RAE1/NUP88/FYTTD1/NCBP3/NCBP2/MAGOH/NUP85/C12orf50/NUP133/NUP93/ALKBH5/UPF2/SMG5/NXT1/CHTOP/MAGOHB/XPO1/PABPN1/ZC3H11A/DDX39A/HNRNPA2B1/THOC7/THOC6/NXT2/NUP107/SRSF3/PCID2/THOC2/THOC1/AKAP8L/SARNP/ENY2
GO:0046578	regulation of Ras protein signal transduction	164	0.349679	1.73345	7.59307e-05	0.0016449	ADGRG1/ABCA1/GPR4/ARFGEF3/DAB2IP/ARHGEF18/STMN3/PRAG1/AUTS2/KCTD13/NRP1/AKAP13/EPHB2/NOTCH2/MAPRE2/PSD3/KANK1/RASGRF1/ARHGAP35/RIPOR2/BCL6/PSD2/RALBP1/PSD/MFN2/KCTD10/ABL1/DENND4C/MCF2L/TRIM67/RASGRP4/F2RL1/ARHGDIA/LZTR1/TNFAIP1/MYO9B/MADD/CBL/DENND1A/DLC1/GBF1/COL3A1/ITPKB/CADM4/RTN4R/NF1/IQSEC2/MAP4K4/EPS8L1/FLCN/GIT1/ARHGEF3/TGFB2/STARD8/ABL2/SYDE1/ARFGEF2/ARRB1/IQSEC3/RALGPS1/RASGRP1/NTRK1
GO:0030111	regulation of Wnt signaling pathway	305	0.292132	1.5348	7.54575e-05	0.0016449	TRPM4/SULF2/DRAXIN/LRP1/TSKU/EMD/APC2/PTK7/CTNND2/PPP2R1A/DAB2IP/ATP6V0C/PTPRU/IGFBP2/TLE1/KREMEN1/TMEM131L/FRAT1/SEMA5A/TGFB1/CSNK1G1/ANKRD6/FZD1/FAM53B/SMARCA4/JRK/GPRC5B/APP/NKD2/ZNRF3/KANK1/SULF1/PRICKLE1/SFRP1/MAD2L2/AMER1/HECW1/PLPP3/SHISA6/ADGRA2/MACF1/SOX2/DIXDC1/SKI/RNF213/BTRC/SFRP4/ABL1/DLX5/BAMBI/TNN/AXIN2/WNK1/SOX4/FERMT1/GRB10/RACK1/RSPO2/TAX1BP3/JUP/NHERF1/ZNF703/XIAP/GID8/MDFIC/NL…
GO:0006909	phagocytosis	179	0.333327	1.66485	7.65742e-05	0.00165133	HCK/XKR7/GSN/LRP1/ANXA11/ABCA1/CLCN3/C4A/MEGF10/XKR4/TYRO3/TUB/LDLR/PIP5K1C/SPG11/CALR/VIPAS39/SIRPA/SYK/PRKCE/VAV2/PLCG2/LETMD1/MYO18A/P2RY6/VPS33B/MYH9/RARA/ABL1/ELMO1/TM9SF4/PLD2/ITGB3/RAB39A/LYST/ITGA2/CNN2/PYCARD/RACK1/RAB20/LMAN2/F2RL1/C3/IL2RB
GO:0045765	regulation of angiogenesis	235	0.311172	1.59061	7.79913e-05	0.00167566	HSPG2/HIPK2/STAT3/GRN/HK2/ERBB2/CYP1B1/GPR4/APELA/DAB2IP/EMC10/ITGA5/CHRNA7/SEMA5A/NRP1/STIM1/PPARG/C5AR1/FOXJ2/AQP1/RAMP2/MAPK7/ADAM12/SMAD1/PRKCB/SULF1/ATP2B4/EGLN1/SASH1/SFRP1/LRG1/TIE1/PLXND1/JAK1/SPARC/PRKD1/ADGRA2/TSPAN18/PDPK1/ABL1/DLL1/AMOT/ITGB3/TNN/MECP2/WNK1/PLCG1/ADGRB2/APLNR/PML/COL4A2/PKM/ECM1/PIK3CD/JUP/SEMA6A/C3
GO:2000573	positive regulation of DNA biosynthetic process	69	-0.501038	-1.89196	7.94134e-05	0.00169992	SMOC2/DKC1/NOX4/TCP1/NEK2/POLG2/RFC5/CTNNB1/CHTF18/RFC3/PDGFB/PKIB/FGF2/XRCC5/PTGES3/CCT4/MAPK15/CCT5/AURKB/CCT2/CCNA2/TNF/CCT6A/NEK7/POT1/RFC4/USP1/DSCC1/PCNA/HSP90AA1/CCT8
GO:0021799	cerebral cortex radially oriented cell migration	35	0.565359	2.10198	8.03747e-05	0.00171417	ADGRG1/RELN/ZMIZ1/DAB2IP/CDK5R1/BMERB1/SUN2/CDK5R2/DIXDC1/LAMB1/MDGA1/SYNE2/COL3A1/NR2E1/SRGAP2
GO:0051306	mitotic sister chromatid separation	61	-0.508563	-1.88263	8.17119e-05	0.00172997	ANAPC11/ESPL1/MAD2L1BP/CENPF/TRIP13/USP44/PSMG2/CDCA8/KNTC1/UBE2C/GEN1/BUB1/CDC23/CCNB1/SPC25/RAD21/CUL3/AURKB/RB1/BIRC5/NDC80/FBXO5/BUB1B/NSMCE2/PCID2/KNL1/MAD2L1/NUF2/DLGAP5/ZWILCH/TTK
GO:0055080	monoatomic cation homeostasis	477	0.259119	1.42544	8.1669e-05	0.00172997	SLC12A3/PLCD1/CXCL12/SLC30A2/GRN/SCNN1A/ATP6V1A/CLN6/BTBD9/ATP6V0D2/RYR2/CNNM4/CLCN3/ATP6V1B1/ATP6AP1/ANK2/ATP6V0C/ATP6V0A1/SCNN1G/SLC24A1/AP3B1/ATP6V1H/SLC24A3/PLCB3/CALB2/CEMIP/CHRNA7/TMTC2/SELENON/UBASH3B/ATP6V1F/STIM1/SLC25A23/CALR/ATP1B2/HRC/FLNA/NDFIP1/ATP1A3/CLN5/TFRC/APP/PACS2/FTH1/ATP13A2/NEO1/PRKCB/ATP2B4/PRKCE/EGLN1/SLC12A7/ATP6V0D1/PLCB1/ITPR3/CCKBR/SLC4A8/ATP6V0E2/PLCG2/TMPRSS6/P2RY6…
GO:0007052	mitotic spindle organization	127	-0.419912	-1.75477	8.22449e-05	0.0017304	KIF11/RAE1/GPSM2/STMN1/NUDC/NEK2/KPNB1/AAAS/ABRAXAS2/CHMP2B/CHEK2/KIFC1/CKAP5/TACC3/CDCA8/RCC1/KIF23/AURKA/MZT1/PLK2/SASS6/EML3/RAN/CHMP1B/KIF2A/WDR62/HSPA1B/DCTN6/PIBF1/TPX2/WRAP73/CCNB1/TUBG1/TBCE/BCCIP/SPC25/CHMP5/SBDS/RAB11A/BORA/AURKB/MAP9/PRC1/BIRC5/NDC80/PCNT/SMC3/INTS13/RACGAP1/SPICE1/STAG2/CENPE/NUF2/DLGAP5/CENPJ/HSPA1A/TTK
GO:0005975	carbohydrate metabolic process	486	0.261457	1.43819	8.23288e-05	0.0017304	SLC2A1/ALDOA/TP53/GAPDH/CHST3/H6PD/STAT3/PFKFB4/MAN2B2/DCXR/HK2/GAA/GNPTAB/HAS1/SMPD3/NCOA2/ZBTB20/IDH2/SLC2A3/HEXA/PDK1/PFKL/IDS/SIK1/EDEM2/MMP24-AS1-EDEM2/GANAB/PYGB/ST8SIA2/MYORG/MAN1B1/PFKFB3/SIAE/ENPP1/MOGAT3/CHST15/TGFB1/ALDOC/TKFC/B4GALT1/SCARB2/HECTD4/LRP5/NDST1/APP/GPI/GLB1L/ST6GALNAC4/ST3GAL2/UST/B4GALNT1/PRKCE/FCSK/GALNT7/SLC23A2/HDAC4/SLC25A1/AP2A1/PGM2L1/PGAM1/ST3GAL3/MANBA/PGLS/P2RY…
GO:0050433	regulation of catecholamine secretion	47	0.513732	2.02594	8.3092e-05	0.00174013	CXCL12/CHRNA7/SYT5/ADRA2A/CHGA/PRKCB/OPRK1/SYT1/CHRNA4/ABAT/SYT9/SYT10/CHRNB2/CNR1/SNCG/SYT4/HTR1B/SYT2/SNCA/SYT13/PINK1/SYT7
GO:0035751	regulation of lysosomal lumen pH	27	0.628278	2.16458	8.38891e-05	0.00175051	GRN/ATP6V1A/CLN6/ATP6AP1/ATP6V0C/ATP6V0A1/ATP6V1H/ATP6V1F/CLN5
GO:0009743	response to carbohydrate	182	0.337175	1.69454	8.58461e-05	0.00178492	TRPM4/VAMP2/PTPRN/SLC29A1/MAP1B/IGF1R/ZBTB20/PFKL/KLF7/PTPRN2/RAB11FIP5/LRP5/ADRA2A/ZFP36L1/TH/PCSK1/SMARCA4/ACE/SARM1/COL6A3/PRKCB/PRKCE/SLC12A7/EXTL3/PLCB1/NKX6-1/SYBU/OPRK1/UNC13B/LIN28A/NAGLU/SLC12A6/PRKACA/RPS6KA2/RAB11B/NQO1/SREBF1/NEUROD1/ITGA2/SOX4/RACK1/ERN1/RASAL2/IRS2
GO:0090132	epithelium migration	283	0.295041	1.53025	9.07232e-05	0.00187568	LGMN/GRN/CYP1B1/RREB1/DLL4/FAT2/APELA/DAB2IP/EMC10/EVL/SEMA5A/TGFB1/NRP1/BMPR2/CORO1B/PPARG/CALR/EPB41L4B/BCAR1/EPPK1/MAPRE2/GPI/RIN2/DOCK5/KANK1/ATP2B4/PRKCE/SASH1/LRG1/GLIPR2/PLPP3/PLXND1/PLCG2/SPARC/PTPN23/BCAS3/PRKD1/ADGRA2/MACF1/MYH9/DUSP10/MAP2K5/KRT16/PDPK1/CIB1/ABL1/AMOT/ITGB3/VSTM4/MECP2/ITGA2/PLCG1/FERMT1/PIK3CD/IRS2/JUP/PROX1/SLIT2/PKN1/S100P/PATZ1/RHOA/GATA3/LOXL2/NRP2/NR2F2/MMRN2/CSN…
GO:0150063	visual system development	339	0.284522	1.51901	9.08577e-05	0.00187568	HIPK2/STAT3/SDK1/DIO3/TSKU/COL5A1/CYP1B1/SH3PXD2B/DLL4/VIM/RDH10/ACHE/LAMA1/TENM3/GRHL3/TUB/PXDN/SPRED2/NRP1/BMPR2/DCX/CRYAB/LRP5/CYP1A1/SPRED3/ATP8A2/LHX1/AQP1/EPHB2/NOTCH2/TH/SDK2/SMARCA4/CLCN2/WNT9B/SIPA1L3/PRICKLE1/ATP2B4/BMP7/ARHGAP35/RDH13/PBX3/LARGE1/STRA6/NAGLU/CRYBG3/MFN2/SOX2/IFT140/NF2/SKI/FBN1/GDF3/BMPR1B/RARA/VAX1/RET/DLL1/NEUROD1/CHD7/VSTM4/BFSP1/CRB1/PPP1R13L/NDP/C3/PROX1/SOX11/MEG…
GO:0051961	negative regulation of nervous system development	137	0.371756	1.79413	9.17403e-05	0.00188718	SLIT1/TP53/DRAXIN/SEMA4B/SORL1/TNR/SEMA5A/DPYSL5/NRP1/LDLR/DCC/SEMA6C/EPHB2/RGMA/SIRT2/BMP7/SEMA4F/NKX6-1/PLXNA3/DIP2B/ROBO2/LIN28A/DUSP10/SEMA3C/CTDSP1/NF2/SKI/SPP1/FGF13/VAX1/MAP2/MECP2/NTN1/SEMA6A/PROX1/SOX11/DICER1/DLL3/YWHAH/GDI1/GPR37L1/SYT4/KIAA0319/NR2E1/SEMA4A/CDH1/RTN4R/DLX1/NKX6-2/NF1
GO:0001767	establishment of lymphocyte polarity	13	0.761609	2.13618	0.000100021	0.00203588	GSN/CYP26B1/SCRIB/TRAF3IP2/FLOT2/RIPOR2/MYH9/ABL1
GO:0051452	intracellular pH reduction	50	0.487481	1.94538	9.98212e-05	0.00203588	GRN/ATP6V1A/CLN6/ATP6V0D2/CLCN3/ATP6V1B1/ATP6AP1/ATP6V0C/ATP6V0A1/ATP6V1H/ATP6V1F/CLN5/ATP6V0D1/ATP6V0E2/DMXL1/RAB39A/RAB20
GO:0051453	regulation of intracellular pH	76	0.447169	1.91695	9.96197e-05	0.00203588	GRN/ATP6V1A/CLN6/ATP6V0D2/CLCN3/ATP6V1B1/ATP6AP1/ATP6V0C/ATP6V0A1/ATP6V1H/ATP6V1F/CLN5/ATP6V0D1/SLC4A8/ATP6V0E2/DMXL1/SLC4A4/TM9SF4/RAB39A/SPNS1/RAB20/CHP1/SLC4A10
GO:2000278	regulation of DNA biosynthetic process	114	-0.424391	-1.74312	0.000101088	0.0020504	SMOC2/DKC1/NIBAN2/TFDP1/NOX4/TCP1/NEK2/POLG2/RFC5/XRN1/ING4/DCP2/CTNNB1/CHTF18/RGN/RFC3/NPPC/PDGFB/SMG5/CDKN1A/PKIB/ING5/FGF2/XRCC5/DNAJC2/PTGES3/CCT4/MAPK15/CCT5/CHEK1/AURKB/HNRNPA2B1/CCT2/HNRNPC/CCNA2/PINX1/TNF/CCT6A/NEK7/PIF1/POT1/RFC4/USP1/DSCC1/PCNA/HSP90AA1/CCT8/ANKRD1
GO:0010721	negative regulation of cell development	227	0.31341	1.60537	0.000101578	0.00205316	SLIT1/TP53/DRAXIN/SEMA4B/ERBB2/SORL1/TNR/PTHLH/TMEM131L/CEBPA/SEMA5A/DPYSL5/NRP1/UBASH3B/LDLR/DCC/SEMA6C/EPHB2/TSC22D1/GPR137/RGMA/SIRT2/SFRP1/BMP7/SEMA4F/BCL6/NKX6-1/PLXNA3/DIP2B/BCL11A/CDK6/PIK3R1/LIN28A/DUSP10/SEMA3C/CTDSP1/NF2/SKI/FBN1/SPP1/FGF13/RARA/VAX1/MAP2/MECP2/TCTA/NTN1/SEMA6A/CBFB/PROX1/TMEM176A/SOX11/ZBTB46/DICER1/DLL3/SHB/GPR137B/YWHAH/GDI1/GPR37L1/SYT4/KIAA0319/NR2E1/SEMA4A/CDH1/RT…
GO:0044057	regulation of system process	437	0.262521	1.44362	0.000102263	0.00205983	TRPM4/MMP2/RELN/CELF2/GAA/NPNT/DSP/TPPP/RYR2/SLN/GBA1/APELA/ANK2/TNR/ECE1/GRIN2D/TNFRSF21/CHRNA7/CHRNA3/DAG1/RIMS1/SHANK1/SELENON/BMPR2/TENM4/PPARG/S1PR2/DSG2/ATP1B2/HRC/FLNA/ADRA2A/CHGA/AQP1/ATP1A3/GRIN2B/TH/ACE/NRXN1/APP/SCN3B/DOCK5/NOS1AP/KCNMB4/CACNA1D/CAMK2B/ATP2B4/MEF2A/HDAC4/FOXO3/OPRK1/DLGAP1/NLGN3/PBX3/NMU/DLGAP4/FBXO32/ASIC2/PRKD1/UNC13B/AKAP6/SHANK3/ATP2A3/PRKACA/ZMYND8/CTTN/ABAT/MYL5/…
GO:0050919	negative chemotaxis	43	0.528242	2.01561	0.000104792	0.00210345	SLIT1/SEMA4B/SLIT3/PLXNA4/SEMA5A/SEMA6C/SEMA4F/PLXNA3/ROBO2/SEMA3C/ITGB3/NTN1/SEMA6A/SLIT2/RHOA/NRG3/NRP2/SEMA4A
GO:1901991	negative regulation of mitotic cell cycle phase transition	171	-0.391766	-1.69029	0.000105156	0.00210349	TOPBP1/TRIP13/CRLF3/CHEK2/USP44/ZFP36L2/PSMG2/RINT1/CDCA8/NABP1/MRE11/BLM/DONSON/WAC/KNTC1/PLK2/CCL2/CACNB4/UIMC1/GEN1/BUB1/CDKN1A/NBN/USP47/RAD17/CCNB1/CDC6/INIP/SPC25/RPL26/RBBP8/RAD21/CHEK1/AURKB/RB1/CCNG1/BIRC5/NDC80/PINX1/DLG1/FBXO5/BUB1B/PCID2/PIDD1/KNL1/MAD2L1/CCND1/NUF2/NAE1/ZWILCH/TRIAP1/TTK/CDK1/RPS27L
GO:0008306	associative learning	76	0.446299	1.91322	0.000106588	0.00211752	LGMN/MAP1A/FOS/RELN/TUBA1A/TNR/SPECC1/CHRNA7/SHANK1/PDE1B/LRRN4/APP/CLSTN2/OPRK1/TANC1/FOXB1/ABL1/TAFA2/B3GAT1/MECP2/NDRG4/CHRNB2/ATP1A2/CSMD1/ADCY3/SRF/NF1/SHANK2/CLN3
GO:1901653	cellular response to peptide	307	0.28918	1.52182	0.000106344	0.00211752	NGFR/LGMN/TP53/VAMP2/FOS/STAT3/LRP1/SCNN1A/CYP1B1/SORL1/CTSD/SMPD3/MAP1B/IGF1R/NCOA2/GHR/VIM/PIP4K2C/SLC27A4/SCNN1G/ARID1B/ENPP1/KLF11/PPARG/ZFP36L1/ATP1A3/MYO5A/EPHB2/BCAR1/APP/KANK1/PRKCB/DDR2/PLCB1/NKX6-1/HSF1/JAK1/PIK3R1/PRKD1/ABCC1/NCOA1/PRKACA/ZNF592/FBN1/MTCL2/CYFIP1/SRD5A1/GRIA1/PDPK1/CACNB1/DENND4C/SREBF1/ITGB3/PRKDC/IGF2/SIK2/GRB10/PPP1R9B/PKM/IRS2/LPIN2/INSR/FOXO4/APPL1/SLC2A8/PIP4K2B/…
GO:0033045	regulation of sister chromatid segregation	102	-0.441902	-1.78536	0.000110297	0.0021763	KAT2B/TRIP13/RMI2/ANAPC2/USP44/PSMG2/TACC3/CDCA8/MAP3K20/KNTC1/PHF10/UBE2C/GEN1/BUB1/CDC23/CCNB1/CDC6/SPC25/SMARCE1/RAD21/MAPK15/CUL3/AURKB/RB1/BIRC5/NDC80/FBXO5/BUB1B/NSMCE2/CDC27/RIOK2/PCID2/ACTL6A/KNL1/CENPE/MAD2L1/NUF2/DLGAP5/ZWILCH/TTK/CDK1
GO:0198738	cell-cell signaling by wnt	421	0.268297	1.46593	0.000110155	0.0021763	TRPM4/CELSR1/SULF2/DRAXIN/LRP1/TSKU/EMD/APC2/PTK7/CTNND2/PPP2R1A/DAB2IP/ATP6V0C/PTPRU/CELSR2/IGFBP2/TLE1/KREMEN1/TMEM131L/FRAT1/GRHL3/SEMA5A/FZD10/TGFB1/CSNK1G1/ANKRD6/VANGL2/FZD1/FAM53B/LRP5/PRICKLE2/SMARCA4/JRK/GPRC5B/APP/NKD2/WNT9B/ZNRF3/AMOTL1/FRAT2/KANK1/SULF1/PRICKLE1/SFRP1/MAD2L2/AMER1/HECW1/PLPP3/PLCG2/SHISA6/PTPN23/ADGRA2/MED12/MACF1/SOX2/DIXDC1/SKI/RNF213/BTRC/SFRP4/ABL1/DLX5/BAMBI/MARK…
GO:0090287	regulation of cellular response to growth factor stimulus	282	0.290109	1.50973	0.000110911	0.002181	NGFR/TP53/SULF2/HIPK2/NPNT/CYFIP2/SORL1/SCUBE3/DAB2IP/ITGA5/CER1/PEG10/SPRED2/TGFB1/NRP1/ARK2C/PPARG/FZD1/SPRED3/VASN/CREBBP/NOTCH2/UBE2O/INTS9/RGMA/NEO1/PRKCB/SULF1/ATP2B4/SFRP1/GLG1/LRG1/DSTYK/TMPRSS6/ZNF423/CRIM1/ADGRA2/SKI/FBN1/GDF3/CYFIP1/PDPK1/EP300/SFRP4/ABL1/BAMBI/VEPH1/DLL1/NUMA1/PCSK6/NREP/ITGB3/FERMT1/LDLRAD4/GRB10/LRP2/TET1/HSPA5/ZNF703/XIAP/SEMA6A/MTMR4/SLIT2/SMURF1/SOX11/ADISSP/BCL9…
GO:0008038	neuron recognition	42	0.539222	2.06808	0.000112537	0.00219998	TNFRSF21/CDK5R1/MEGF8/SEMA5A/NRP1/EPHB2/APP/FEZF2/GAP43/ARHGAP35/PLXND1/OPCML/ROBO2/EPHA3/CNTN6/TNN/CNTN2/NTM/CNR1/NRCAM/EPHB3/CNTN4
GO:0030336	negative regulation of cell migration	257	0.299743	1.55249	0.000112635	0.00219998	NGFR/ADGRG1/NISCH/CXCL12/STAT3/LRP1/DDT/CYP1B1/HAS1/DLL4/DAB2IP/PADI2/PTPRU/SRGAP3/DAG1/BMERB1/EVL/TGFB1/CORO1B/PPARG/CALR/ATP1B2/EPPK1/KANK1/SULF1/ATP2B4/SFRP1/RIPOR2/PLCB1/FOXO3/TIE1/PTPN23/RIN3/PTPRT/DUSP10/ZMYND8/SRGAP1/MAP2K5/KRT16/NF2/TNN/MECP2/DPYSL3/NDRG4/LDLRAD4/CNN2/TET1/JUP/NHERF1/GNA12/LIMCH1/SLIT2/PATZ1/RHOA/NRG3/ADARB1/DLC1/MAGI2/ABHD2/CDH11/COL3A1/IGFBP5/NR2F2/MMRN2/CSNK2B/NEXMIF/C…
GO:0014059	regulation of dopamine secretion	33	0.583178	2.14499	0.000115025	0.00223623	CXCL12/SYT5/PRKCB/OPRK1/SYT1/CHRNA4/ABAT/SYT9/SYT10/CHRNB2/CNR1/SNCG/SYT4/HTR1B/SYT2/SNCA/SYT13/PINK1/SYT7/CHRNA6/HTR2A/SYT11/SYT17
GO:0070482	response to oxygen levels	300	0.288928	1.52001	0.000115261	0.00223623	NDRG1/SLC2A1/MMP2/HSPG2/TP53/CXCL12/FOS/HIPK2/DIO3/HK2/ATP6V1A/SLC29A1/APAF1/MTHFR/RYR2/PDK1/ATP6AP1/ARNT2/CHRNA7/TGFB1/AK4/SCAP/NOP53/PPARG/CRYAB/CYP1A1/VASN/ZFP36L1/CREBBP/P4HB/AQP1/TFRC/TH/FMN2/ACE/FOSL2/KCNK3/DDR2/PRKCE/EGLN1/SIRT2/SFRP1/BMP7/ATP6V0D1/HSF1/HYOU1/CHRNA4/SOX2/ABAT/SCN2A/EP300/PHB2/RPTOR/TM9SF4/EGLN3/MECP2/ITGA2/SOX4/MMP14/KCNMA1/NDP/PML/CHRNB2/SLC6A4/ADSL/SOD3/SLC11A2/CBL/LOXL2…
GO:0090130	tissue migration	287	0.291015	1.52017	0.000119403	0.00230885	LGMN/GRN/CYP1B1/RREB1/DLL4/FAT2/APELA/DAB2IP/EMC10/EVL/SEMA5A/TGFB1/NRP1/BMPR2/CORO1B/PPARG/CALR/EPB41L4B/BCAR1/EPPK1/MAPRE2/GPI/RIN2/DOCK5/KANK1/ATP2B4/PRKCE/SASH1/LRG1/GLIPR2/PLPP3/PLXND1/PLCG2/SPARC/PTPN23/BCAS3/PRKD1/ADGRA2/MACF1/MYH9/DUSP10/ACTG2/MAP2K5/KRT16/PDPK1/CIB1/ABL1/AMOT/ITGB3/VSTM4/MECP2/ITGA2/PLCG1/FERMT1/PIK3CD/IRS2/JUP/PROX1/SLIT2/PKN1/S100P/PATZ1/RHOA/GATA3/LOXL2/NRP2/NR2F2/MMR…
GO:0016073	snRNA metabolic process	54	-0.521608	-1.89188	0.000120633	0.0023249	DKC1/ZNF143/RPAP2/INTS2/INTS10/RBM7/INTS6/EXOSC3/INTS7/CC2D1A/SNAPC3/CDK7/INTS8/SNAPC1/ZC3H8/EXOSC7/INTS6L/INTS12/METTL4/EXOSC4/ICE2/SNAPC5/USPL1/EXOSC9/MTREX/ELL3/EXOSC8/ZCCHC7/INTS13/LARP7
GO:0022612	gland morphogenesis	106	0.386547	1.76968	0.000124026	0.00238236	MMP2/SULF2/CRIP1/SCRIB/ELF3/TNC/CSF1R/DDR1/LAMA1/DAG1/PTCH1/TGFB1/NRP1/LAMA5/LRP5/NOTCH2/SULF1/SFRP1/BMP7/MSN/PLXND1/CAPN1/SEMA3C/BTRC/PHB2/PML/NHERF1/NTN1/PROX1/EGFR/NRG3/NFIB/CSMD1/ESRP2/IGFBP5/SOX9
GO:0140238	presynaptic endocytosis	69	0.447575	1.90199	0.000124528	0.00238411	VAMP2/BTBD9/AP2B1/SCRIB/STON2/AP2S1/SYT5/ACTG1/PIP5K1C/CANX/NLGN3/SYT1/AP3D1/ACTB/DNAJC6/AAK1/AP2M1/SNAP91/SNCG/AMPH/SYP/SYT2/SNCA/SYT7/NLGN1/AP3B2/DNM3/ABCA13
GO:1904645	response to amyloid-beta	41	0.524523	1.98676	0.000134802	0.0025639	NGFR/LGMN/MMP2/LRP1/IGF1R/CHRNA7/ATP1A3/EPHB2/APP/ABCC1/CACNB1/CALCR
GO:1901342	regulation of vasculature development	238	0.309845	1.58814	0.000134448	0.0025639	HSPG2/HIPK2/STAT3/GRN/HK2/ERBB2/CYP1B1/GPR4/APELA/DAB2IP/EMC10/ITGA5/CHRNA7/SEMA5A/NRP1/STIM1/PPARG/C5AR1/FOXJ2/AQP1/RAMP2/MAPK7/ADAM12/SMAD1/PRKCB/SULF1/ATP2B4/EGLN1/SASH1/SFRP1/LRG1/TIE1/PLXND1/JAK1/SPARC/PRKD1/ADGRA2/TSPAN18/PDPK1/ABL1/DLL1/AMOT/ITGB3/TNN/MECP2/WNK1/PLCG1/ADGRB2/APLNR/PML/COL4A2/PKM/ECM1/PIK3CD/JUP/SEMA6A/C3
GO:0033047	regulation of mitotic sister chromatid segregation	53	-0.525041	-1.89531	0.000138285	0.00262154	KAT2B/TRIP13/USP44/PSMG2/CDCA8/KNTC1/GEN1/BUB1/CCNB1/SPC25/RAD21/AURKB/BIRC5/NDC80/FBXO5/BUB1B/PCID2/KNL1/MAD2L1/NUF2/ZWILCH/TTK/CDK1
GO:0007158	neuron cell-cell adhesion	14	0.742719	2.12692	0.000139739	0.00263999	TNR/NRXN2/CDK5R1/NRXN1/ASTN1/NLGN3/RET/NRXN3/CNTN4/NLGN1/NLGN2/NCAM2
GO:0030641	regulation of cellular pH	80	0.433934	1.89986	0.000142886	0.00263999	GRN/ATP6V1A/CLN6/ATP6V0D2/CLCN3/ATP6V1B1/ATP6AP1/ATP6V0C/ATP6V0A1/ATP6V1H/ATP6V1F/CLN5/ATP6V0D1/SLC4A8/ATP6V0E2/DMXL1/SLC4A4/TM9SF4/RAB39A/SPNS1/RAB20/CHP1/SLC4A10
GO:0061077	chaperone-mediated protein folding	68	-0.497801	-1.88119	0.000141346	0.00263999	TCP1/HSPA9/HSPA2/DNAJB1/DNAJB14/PDCD5/DNAJC7/BAG1/PFDN5/HSPA1B/DNAJC24/TOR1B/HSPA14/PTGES3/CCT4/HSPA8/CCT5/CCT2/DNAJB6/HSPA6/CCT6A/HSPA13/HSPH1/DNAJB4/HSPA1A/VBP1/CHORDC1/CCT8/HSPE1/PFDN4
GO:0048771	tissue remodeling	140	0.354063	1.715	0.000142899	0.00263999	MMP2/TP53/DLL4/ELF3/CSF1R/TPP1/TGFB1/UBASH3B/BMPR2/PLEKHM1/PPARG/IL23A/LRP5/FLNA/NOTCH2/TFRC/ACE/DOCK5/SYK/GPR137/FOSL2/DDR2/SFRP1/S1PR1/TIE1/CAPN1/RAB3D/PPARGC1B/SEMA3C/CST3/SPP1/NCDN/ITGB3/CHD7/CRB1/MMP14/NDP
GO:0003205	cardiac chamber development	153	0.342515	1.67648	0.000142416	0.00263999	ACVR1/TP53/HEY1/PTK7/DSP/DLL4/AP2B1/IGF1R/RYR2/ANK2/SLIT3/TGFB1/NRP1/BMPR2/FZD1/NOTCH2/NDST1/EGLN1/BMP7/PARVA/PLXND1/STRA6/ROBO2/SUFU/NAGLU/ADAMTS6/SEMA3C/MYH7/CHD7/SOX4/PPP1R13L/APLNR/DCTN5/LRP2/PROX1/SLIT2/SOX11/SCN5A/GATA3/RBM15/KCNJ8/NRP2/FOXH1/MDM2/SRF
GO:1901654	response to ketone	167	0.335456	1.656	0.000142532	0.00263999	SLC12A3/FOS/NEFL/SCNN1A/GNG2/CYP1B1/IGF1R/NCOA2/TNC/GBA1/SCNN1G/SLIT3/ADCY1/TGFB1/BCL2L1/ADCY2/CALR/DSG2/AQP1/TH/A2M/ACE/GPI/PRKCE/SFRP1/MSN/HSF1/P2RY6/FBXO32/PRKD1/CAD/NCOA1/SPP1/SRD5A1/NQO1/SREBF1/AXIN2/SH3RF1/PPP1R9B
GO:0051962	positive regulation of nervous system development	264	0.298143	1.54652	0.000141439	0.00263999	CXCL12/CUX1/RELN/NEFL/VCAN/PLXNA2/MAPT/MAP1B/ACAN/TTBK1/CLSTN1/PLXNC1/ST8SIA2/AGRN/NCAN/PLXNA4/DAG1/MEGF8/SEMA5A/TGFB1/NRP1/BMPR2/TENM4/ISLR2/MME/GPRASP3/EPHB2/ACE/NRXN1/CLCN2/SPINT1/CAMK2B/NKX6-1/PLXNA3/OTP/CLSTN2/MAP6/PLXND1/NLGN3/ASIC2/ROBO2/MACF1/SHANK3/CYFIP1/ZNF335/TRAK1/PRKCH/MECP2/CUX2/CLSTN3/LRP2/GJC2/L1CAM/NTN1/SPEN/SLIT2/SMURF1/SOX11/DICER1/ASCL1/GDI1/NR2E1/SEMA4A/MAP2K2/CRABP2/MDK/SRF…
GO:0070588	calcium ion transmembrane transport	271	0.292181	1.53134	0.000141459	0.00263999	TRPM4/PLCD1/NALF2/ANXA9/AHNAK/RYR2/CACNG5/SLN/ANK2/SLC24A1/SLC24A3/ORAI3/PLCB3/CEMIP/GRIN2D/CACNA2D2/CHRNA7/NCS1/SELENON/UBASH3B/STIM1/SLC25A23/HRC/FLNA/ADRA2A/GRIN2B/CACHD1/NOS1AP/CACNA1D/ATP2B4/PRKCE/PLCB1/ITPR3/SCN9A/PLCG2/CACNA1E/P2RY6/PRKD1/PANX1/AKAP6/HTT/ATP2A3/PRKACA/SLC24A2/SCN3A/SCN2A/SLC8A2/PDPK1/CACNB1/ABL1/TPCN1/ITGB3/CALCR/CHD7/PLCG1/CACNG8/APLNR/PML/GJC2
GO:0007264	small GTPase mediated signal transduction	455	0.257694	1.41795	0.000143877	0.00264962	DOCK6/CELSR1/NGFR/TP53/ADGRG1/NISCH/RELN/ABCA1/SIPA1L2/ARHGAP1/GARRE1/FGD1/GPR4/RIPOR1/ARFGEF3/DAB2IP/ARHGAP45/NUCB1/PLEKHG1/ARHGEF18/STMN3/PRAG1/AUTS2/SRGAP3/KCTD13/ARHGEF11/WASF2/DIRAS3/NRP1/SIPA1L1/AKAP13/ADRA2A/EPHB2/NOTCH2/MAPRE2/PSD3/CGNL1/SIPA1L3/KSR1/RIN2/DOCK5/KANK1/ARHGEF5/RHOBTB2/RASGRF1/RAPGEF1/ARHGAP35/RIPOR2/BCL6/PSD2/VAV2/RAPGEF4/RALGAPA1/NKIRAS2/RALBP1/ARHGAP33/PSD/MFN2/DBNL/CYFIP…
GO:0060291	long-term synaptic potentiation	82	0.424443	1.8786	0.000145333	0.00266796	LGMN/VAMP2/RELN/TNR/SLC24A1/ADCY1/CALB2/GRIN2D/CHRNA7/MME/EPHB2/GRIN2B/APP/NCSTN/ITPR3/LARGE1/SHANK3/SLC24A2/FAM107A/SLC8A2/ABL1/MECP2/NSG1/TSHZ3/NR2E1/SNCA/NF1/LRRTM2/SHISA7/SHANK2/PRKAR1B/CALB1
GO:0048791	calcium ion-regulated exocytosis of neurotransmitter	20	0.674251	2.14499	0.000145857	0.00266914	RAB3A/STXBP1/RIMS1/UNC13A/RIMS4/SYT5/UNC13B/SYT1/SYT4/STX1B/SYT2/SYT7/ATP2A2
GO:0030902	hindbrain development	142	0.352826	1.70626	0.000154441	0.00281733	TP53/CNTN1/SPTBN2/PLXNA2/GLI2/IGF1R/SCRIB/GBA1/TUBA1A/CDK5R1/RERE/ATP1B2/FLNA/LHX1/FAIM2/EPHB2/NCSTN/ATRN/SMAD1/BMP7/CDK5R2/NAGLU/SSTR1/NCOA1/ATF5/ABAT/HERC1/ABL1/DLL1/NEUROD1/MECP2/CEND1/MYO16/OGDH/SLC6A4/HSPA5/PROX1/NCOR2/SCN5A/HOXB3/NFIB/ASCL1/DLC1/GPR37L1/XRCC1/SDF4/LEF1/ALDH1A2
GO:0031396	regulation of protein ubiquitination	189	-0.373902	-1.63005	0.000158897	0.00288953	MINAR1/SVBP/TNFAIP3/MAPK9/ARRB2/ISG15/UBE3A/PAXIP1/GTPBP4/USP44/SMAD7/N4BP1/FANCI/PTTG1IP/CTNNB1/SPRTN/DDX3X/UBQLN1/HSPBP1/RASSF5/TBC1D7/TBC1D7-LOC100130357/PRMT3/UFL1/RPS7/FANCM/CRY1/NMI/RCHY1/SPSB4/BAG2/UBE2C/HSPA1B/NPM1/TSPO/BEX3/SPOPL/DCUN1D1/TOPORS/CAV1/BIRC3/OGT/SKP2/NDFIP2/MTBP/CUL3/PINX1/PSMD10/FBXO5/MARCHF7/SPHK1/BIRC2/MALT1/RBX1/RPL5/SKP1/MAD2L1/UBE2N/IVNS1ABP/FBXO33/RPL23/ATG5/HSPA1A/H…
GO:0150105	protein localization to cell-cell junction	22	0.650273	2.13168	0.000161091	0.00292028	DSP/SCRIB/TJP3/ARHGEF18/ACTG1/FLNA/ILDR1/CGNL1/JAK1/ACTB/LSR/TJP2
GO:0007369	gastrulation	169	0.336331	1.66861	0.000161905	0.00292589	MMP2/ACVR1/TP53/COL6A1/COL5A1/APELA/ITGA5/AHDC1/CER1/DAG1/MEGF8/LAMA3/BMPR2/TENM4/LRP5/LHX1/ETS2/GPI/MAPK7/SMAD1/PRICKLE1/SFRP1/BMP7/PLPP3/OSR1/CFC1/PRKACA/SOX2/MAP2K5/NF2/GDF3/COL12A1/KDM6B/AMOT/ITGB3/WNK1/ITGA2/DVL2/MMP14/APLNR/RACK1/COL4A2/LAMB1
GO:0016055	Wnt signaling pathway	419	0.266294	1.45261	0.000168467	0.00303503	TRPM4/CELSR1/SULF2/DRAXIN/LRP1/TSKU/EMD/APC2/PTK7/CTNND2/PPP2R1A/DAB2IP/ATP6V0C/PTPRU/CELSR2/IGFBP2/TLE1/KREMEN1/TMEM131L/FRAT1/GRHL3/SEMA5A/FZD10/TGFB1/CSNK1G1/ANKRD6/VANGL2/FZD1/FAM53B/LRP5/PRICKLE2/SMARCA4/JRK/GPRC5B/APP/NKD2/WNT9B/ZNRF3/AMOTL1/FRAT2/KANK1/SULF1/PRICKLE1/SFRP1/MAD2L2/AMER1/HECW1/PLPP3/PLCG2/SHISA6/ADGRA2/MED12/MACF1/SOX2/DIXDC1/SKI/RNF213/BTRC/SFRP4/ABL1/DLX5/BAMBI/MARK2/TNN/A…
GO:0099084	postsynaptic specialization organization	40	0.543373	2.06205	0.000171476	0.00307966	SPTBN2/RELN/NRXN2/SHANK1/LRRC4/NRXN1/NTNG2/GAP43/LRFN4/CNTNAP1/SHANK3/ZMYND8/C1QL2/ITGB3/ZDHHC12/C1QL3/LRRTM2/NLGN1/SHANK2/CDH2/NLGN2/LRRC4B/PTK2B/PTPRD/PTPRS/CBLN1/ARHGEF9
GO:0007080	mitotic metaphase chromosome alignment	55	-0.520402	-1.8905	0.000173438	0.00310528	KPNB1/EML4/KAT2B/CHMP2B/KIFC1/KIF2C/CDCA8/EML3/CHMP1B/CDC23/PIBF1/MIS12/CCNB1/CHMP5/CENPC/RAB11A/CUL3/AURKB/BIRC5/NDC80/PINX1/KIF18A/KIF14/CENPE/NUF2
GO:0009205	purine ribonucleoside triphosphate metabolic process	146	-0.398239	-1.68801	0.000179175	0.00319813	ATPSCKMT/ATP5PB/NDUFS8/NME4/NDUFA8/ND3/NDUFV2/DNM1L/TAFAZZIN/OPA1/NDUFA12/NDUFA6/ATP5IF1/ATP5MG/SDHB/TMSB4X/CLPX/ENO1/NME1/SPHK2/ND2/NME3/NDUFB6/ATP5PO/RAN/ND4L/NDUFA7/ATP8/HSPA1B/TSPO/AK2/PARG/NDUFA1/RAB23/ATP5ME/HSPA8/NDUFB1/ATP5F1E/ND1/MFN1/NDUFB3/NDUFS5/GNAI3/RHOQ/ND4/NDUFS4/ND5/ATP5PF/PRKAG2/ATP6/NUDT5/ATP5MK/ATP5MJ/ATP5F1C/ND6/HSPA1A/NDUFA5
GO:0007389	pattern specification process	387	0.264336	1.42482	0.000180807	0.00321737	ACVR1/TP53/ADGRG1/HIPK2/RELN/CYP26B1/APC2/HEY1/BHLHE40/PLXNA2/GLI2/DLL4/BCOR/DOP1B/CER1/CELSR2/GRHL3/MEGF8/PTCH1/NRP1/LAMA5/BMPR2/VANGL2/KIF3B/LRP5/LHX1/NOTCH2/ETS2/FEZF2/SMAD1/BMP1/PRICKLE1/SFRP1/BMP7/CPLANE2/PBX3/HES3/DCHS1/OSR1/PCDH8/MED12/SHROOM3/CCDC103/ROBO2/PSKH1/SUFU/CFC1/NEK8/PRKACA/AP1B1/SEMA3C/FOXB1/IFT140/SKI/GDF3/EP300/BMPR1B/ZBTB16/HES7/DLL1/PCSK6/NEUROD1/MID1/PRKDC/AXIN2/DVL2/NDRG4…
GO:0048841	regulation of axon extension involved in axon guidance	32	0.576857	2.11061	0.000185139	0.00327767	SLIT1/CXCL12/SEMA4B/PLXNA4/MEGF8/SEMA5A/NRP1/BMPR2/SEMA6C/SEMA4F/PLXNA3/SEMA3C
GO:0006000	fructose metabolic process	11	0.788552	2.07358	0.000185326	0.00327767	ALDOA/PFKFB4/PFKFB3/ALDOC/TKFC
GO:2000463	positive regulation of excitatory postsynaptic potential	31	0.587357	2.12257	0.000187683	0.00330926	RELN/GRIN2D/CHRNA7/RIMS1/SHANK1/GRIN2B/NRXN1/NLGN3/SHANK3/CUX2/STX1B/SSH1/NLGN1/PRKAR1B/RGS4
GO:1903859	regulation of dendrite extension	24	0.628158	2.11202	0.000191363	0.00334397	RIMS1/UNC13A/SLC23A2/BCL11A/SYT1/MECP2/SMURF1/SYT4/SYT2/PLAA/CPNE5/MUL1/CXCR4/SYT17/RNF157/SYT3
GO:0016188	synaptic vesicle maturation	27	0.611995	2.10849	0.000190262	0.00334397	ATP6V1A/CLCN3/ATP6V1B1/ATP6AP1/ATP6V0A1/RAB3A/ATP6V1H/STXBP1/UNC13A/ATP6V1F/ATP6V0D1/UNC13B
GO:0009199	ribonucleoside triphosphate metabolic process	153	-0.39168	-1.66754	0.000191772	0.00334397	ATPSCKMT/ATP5PB/NDUFS8/NME4/NDUFA8/ND3/NDUFV2/DNM1L/TAFAZZIN/OPA1/NDUFA12/NDUFA6/ATP5IF1/ATP5MG/SDHB/TMSB4X/CLPX/ENO1/NME1/SPHK2/ND2/NME3/NDUFB6/ATP5PO/RAN/ND4L/NDUFA7/ATP8/HSPA1B/TSPO/AK2/PARG/NDUFA1/RAB23/ATP5ME/HSPA8/NDUFB1/ATP5F1E/ND1/CTPS1/MFN1/NDUFB3/NDUFS5/GNAI3/RHOQ/ND4/NDUFS4/ND5/ATP5PF/PRKAG2/ATP6/NUDT5/ATP5MK/ATP5MJ/ATP5F1C/ND6/HSPA1A/NDUFA5
GO:0045926	negative regulation of growth	210	0.311683	1.58393	0.000191957	0.00334397	SLIT1/ACVR1B/LGMN/TP53/DRAXIN/SEMA4B/PPP2R1A/TNR/SMARCA2/SLIT3/GNG4/ENPP1/PTCH1/SEMA5A/TGFB1/NRP1/BMPR2/CRYAB/DCC/MAPK11/SEMA6C/MYOZ1/SMARCA4/RGMA/SFRP1/SEMA4F/BCL6/PLXNA3/DIP2B/BCL11A/DUSP10/RAI1/SEMA3C/FXN/SPP1/FGF13/MAP2/PRDM11/MECP2/SERTAD2/PPP1R9B/PML/RACK1/SLC6A4/NTN1/SEMA6A/SLIT2/CDKN2C/JADE1
GO:0150115	cell-substrate junction organization	99	0.382896	1.742	0.000193126	0.00335426	COL17A1/PLEC/LAMC1/ITGA5/TLN1/NRP1/LAMA3/ACTG1/MAPRE2/GPM6B/PRICKLE1/SFRP1/SDC4/PIK3R1/MACF1/CTTN/FAM107A/ABL1/CORO2B/EPHA3/ITGB3/ITGA2/MMP14/LIMCH1/RHOA/LAMTOR2/DLC1/CDH11/PTPRJ/SORBS1/DMTN/MAP4K4/PEAK1/PHLDB2/TEK/S100A10/LIMS1/BCL2/IQSEC1/TESK2/THBS1/PPM1F/BCR/PTK2B/DST/THSD1/SLC9A1/EPB41L5/CLASP1/CAMSAP3
GO:0018212	peptidyl-tyrosine modification	216	0.312673	1.59717	0.00019389	0.00335749	HCK/ACVR1/TP53/RELN/ERBB2/IGF1R/GHR/UNC119/PPP2R1A/TTBK1/CSF1R/ITGA5/DDR1/ERBB3/ALK/TGFB1/NRP1/TPST1/IL23A/CBLC/ADRA2A/EPHB2/ACE/GPRC5B/APP/EHD4/SYK/DDR2/PRKCE/SFRP1/HSF1/PLPP3/JAK1/PLCG2/PRLR/ZNF592/NF2/ABL1/EPHA3/ITGB3/IGF2
GO:0010631	epithelial cell migration	280	0.292636	1.5255	0.000197545	0.0034106	LGMN/GRN/CYP1B1/RREB1/DLL4/FAT2/DAB2IP/EMC10/EVL/SEMA5A/TGFB1/NRP1/BMPR2/CORO1B/PPARG/CALR/EPB41L4B/BCAR1/EPPK1/MAPRE2/GPI/RIN2/DOCK5/KANK1/ATP2B4/PRKCE/SASH1/LRG1/GLIPR2/PLPP3/PLXND1/PLCG2/SPARC/PTPN23/BCAS3/PRKD1/ADGRA2/MACF1/MYH9/DUSP10/MAP2K5/KRT16/PDPK1/CIB1/ABL1/AMOT/ITGB3/VSTM4/MECP2/ITGA2/PLCG1/FERMT1/PIK3CD/IRS2/JUP/PROX1/SLIT2/PKN1/S100P/PATZ1/RHOA/GATA3/LOXL2/NRP2/NR2F2/MMRN2/CSNK2B/SO…
GO:0021954	central nervous system neuron development	85	0.416189	1.84715	0.000204576	0.0035215	DRAXIN/ZMIZ1/TSKU/MAPT/GLI2/PLXNA4/DCLK2/NRP1/SZT2/SPG11/DCC/EPHB2/FEZF2/NOVA2/ARHGAP35/PLXNA3/ARX/MAP2/OGDH/CHRNB2/SLC4A10/CNTN2/SLIT2/NFIB/PRDM8/ADARB1/ASCL1/CDH11/NRP2/NR2E1
GO:0021510	spinal cord development	80	0.427195	1.87035	0.000209039	0.00358768	SLIT1/DRAXIN/RELN/NEFL/GLI2/DLL4/VIT/PTCH1/DCC/LHX1/DCTN1/PBX3/MED12/SUFU/FOXB1/SRD5A1/GRIA1/DLL1/MECP2/SOX4/PROX1/SOX11/MDGA1/ADARB1/ASCL1
GO:0008535	respiratory chain complex IV assembly	30	-0.617365	-1.97105	0.000211991	0.00362761	UQCC6/COX18/COX3/FASTKD3/COA6/COA8/TIMM21/SMIM20/COX20/COX14/PET100/SCO1/SCO2/SLC25A46/COA5/COX16/PET117/COX17/COA1
GO:0051963	regulation of synapse assembly	102	0.390118	1.76843	0.000219567	0.0037462	SLIT1/LRFN5/CLSTN1/ST8SIA2/AGRN/LZTS1/FZD1/LRFN3/GPRASP3/EPHB2/NRXN1/APP/NTNG2/FARP1/LRFN4/CLSTN2/NLGN3/EIF4G1/ASIC2/ROBO2/NEGR1/CUX2/CLSTN3/RAB17/CHRNB2/NTN1/MDGA1/LHFPL4/SEMA4A/SNCA/SYNDIG1/LRRTM3/EPHB3/LRRTM2/LRRC24/NLGN1
GO:0033617	mitochondrial cytochrome c oxidase assembly	25	-0.628487	-1.93241	0.000225181	0.00383073	UQCC6/COX18/FASTKD3/COA8/TIMM21/SMIM20/COX20/COX14/PET100/SCO1/SCO2/COA5/COX16/PET117/COX17/COA1
GO:0046835	carbohydrate phosphorylation	20	0.662627	2.10801	0.000231112	0.00392013	PFKFB4/HK2/GNPTAB/PFKFB3/TKFC/FCSK/FGGY
GO:0010632	regulation of epithelial cell migration	211	0.312072	1.59215	0.000235358	0.0039805	LGMN/GRN/RREB1/DLL4/DAB2IP/EMC10/EVL/SEMA5A/TGFB1/NRP1/BMPR2/PPARG/CALR/EPB41L4B/BCAR1/EPPK1/MAPRE2/GPI/RIN2/DOCK5/ATP2B4/PRKCE/SASH1/GLIPR2/PLPP3/PLCG2/SPARC/PTPN23/BCAS3/PRKD1/ADGRA2/MACF1/DUSP10/MAP2K5/PDPK1/CIB1/ABL1/ITGB3/MECP2/ITGA2/PLCG1/PIK3CD/IRS2/JUP/PROX1/SLIT2/PATZ1/RHOA/GATA3/NRP2/NR2F2/MMRN2/CSNK2B/SOX9/NR2E1/SEMA4A/CD40/PTPRM/HMOX1/NF1/FOXP1/PRCP/ADIPOR1/PRKCA/PFN1/MAP2K3/MAP4K4/RH…
GO:0086010	membrane depolarization during action potential	25	0.59903	2.03095	0.000238628	0.00402407	TRPM4/HCN2/PTPN3/ANK2/SCN3B/CACNA1D/SCN2B/SCN5A/ATP1A2/YWHAH/SCN11A/KCNH2/HCN4/ANK3/CACNA2D1/CACNA1C
GO:0006873	intracellular monoatomic ion homeostasis	428	0.259902	1.42391	0.000239423	0.00402578	PLCD1/CXCL12/SLC30A2/GRN/SCNN1A/ATP6V1A/CLN6/ATP6V0D2/RYR2/CNNM4/CLCN3/ATP6V1B1/ATP6AP1/ANK2/ATP6V0C/ATP6V0A1/SCNN1G/SLC24A1/AP3B1/ATP6V1H/SLC24A3/PLCB3/CALB2/CEMIP/CHRNA7/SELENON/UBASH3B/ATP6V1F/STIM1/SLC25A23/CALR/ATP1B2/HRC/FLNA/NDFIP1/ATP1A3/CLN5/TFRC/APP/PACS2/FTH1/ATP13A2/NEO1/PRKCB/ATP2B4/PRKCE/EGLN1/ATP6V0D1/PLCB1/ITPR3/SLC4A8/ATP6V0E2/PLCG2/TMPRSS6/P2RY6/PRKD1/AKAP6/NAGLU/P2RY2/DMXL1/HTT…
GO:0009144	purine nucleoside triphosphate metabolic process	152	-0.395682	-1.68247	0.000241102	0.00404229	ATPSCKMT/ATP5PB/NDUFS8/NME4/NDUFA8/ND3/NDUFV2/DNM1L/TAFAZZIN/OPA1/NDUFA12/NDUFA6/ATP5IF1/ATP5MG/SDHB/TMSB4X/CLPX/ENO1/NME1/SPHK2/ND2/NME3/NDUFB6/ATP5PO/RAN/ND4L/NDUFA7/DGUOK/ATP8/HSPA1B/TSPO/AK2/PARG/NDUFA1/RAB23/ADA/ATP5ME/HSPA8/NDUFB1/ATP5F1E/ND1/NUDT15/MFN1/NDUFB3/NDUFS5/GNAI3/RHOQ/ND4/NDUFS4/ND5/ATP5PF/PRKAG2/ATP6/NUDT5/ATP5MK/ATP5MJ/ATP5F1C/ND6/HSPA1A/NDUFA5
GO:0034248	regulation of amide metabolic process	443	-0.310442	-1.46759	0.000246078	0.00411384	LARP6/TENT4A/RPS14/LRPPRC/SAMD8/CDC123/C1QBP/FASTKD3/EPHA4/EIF4EBP1/DHFR/CAPRIN2/AARS1/UQCC2/NCL/NCBP2/IREB2/RBM4/MAGOH/YBX1/MKNK1/TENT5B/ROCK1/XRN1/PUM2/ZFP36L2/ZCCHC4/ORMDL2/METTL18/MALSU1/RBM4B/EIF5A2/DCP2/RPUSD4/ZNF598/EXOSC3/BIN1/DDX3X/MTIF2/NSUN3/ENC1/METTL14/PPP1R15B/IFRD2/ANG/RBM24/DIO2/METAP1/KBTBD8/EFNA1/SPHK2/SLC7A11/SYNCRIP/TIA1/RIDA/PUM3/CNOT9/RPUSD3/BTG2/ELP2/NPM1/EXOSC7/ETF1/HBS1L/…
GO:0071322	cellular response to carbohydrate stimulus	121	0.365785	1.72434	0.000248046	0.00412297	TRPM4/PTPRN/SLC29A1/IGF1R/ZBTB20/KLF7/PTPRN2/RAB11FIP5/LRP5/ADRA2A/ZFP36L1/TH/SMARCA4/ACE/PRKCB/PRKCE/SLC12A7/PLCB1/NKX6-1/SYBU/OPRK1/UNC13B/LIN28A/SLC12A6/PRKACA/RPS6KA2/RAB11B/NEUROD1/SOX4/RACK1/ERN1/IRS2
GO:0048732	gland development	369	0.266214	1.43154	0.000247471	0.00412297	MMP2/SULF2/HIPK2/CRIP1/IGF2R/HK2/SLC29A1/CYP1B1/RREB1/GLI2/PTPN3/SCRIB/ELF3/TNC/FKBP4/PRKCSH/CSF1R/ACO2/PSAP/DDR1/LAMA1/IGSF3/DAG1/CEBPA/PTCH1/TGFB1/NRP1/LAMA5/LRP5/CYP1A1/NOTCH2/PCSK1/CLCN2/SULF1/SFRP1/BMP7/ARHGAP35/MSN/OTP/CCKBR/FA2H/PLXND1/TFCP2L1/PRLR/CAPN1/CAD/STRA6/NAGLU/NCOA1/SOX2/SEMA3C/LBH/FOXB1/SRD5A1/BTRC/PHB2/RARA/ABL1/THRA/FASN/IGF2/ITGA2/ASH1L/TYR/LSR/PML/INSM1/IRS2/NHERF1/ZNF703/NT…
GO:1903861	positive regulation of dendrite extension	22	0.639743	2.09716	0.000254928	0.00422526	RIMS1/UNC13A/SLC23A2/SYT1/MECP2/SMURF1/SYT4/SYT2/PLAA/CPNE5/MUL1/CXCR4/SYT17/RNF157/SYT3
GO:0021801	cerebral cortex radial glia-guided migration	26	0.610128	2.07559	0.000264111	0.00427963	ADGRG1/RELN/ZMIZ1/DAB2IP/CDK5R1/BMERB1/SUN2/CDK5R2/LAMB1/SYNE2/COL3A1/NR2E1/SRGAP2
GO:0022030	telencephalon glial cell migration	26	0.610128	2.07559	0.000264111	0.00427963	ADGRG1/RELN/ZMIZ1/DAB2IP/CDK5R1/BMERB1/SUN2/CDK5R2/LAMB1/SYNE2/COL3A1/NR2E1/SRGAP2
GO:0006023	aminoglycan biosynthetic process	71	0.440175	1.87688	0.000261927	0.00427963	CHST3/HAS1/SMPD3/HEXA/HS3ST3A1/CEMIP/CHST15/TGFB1/NDST1/CHPF/ST3GAL2/UST/AP2A1/ST3GAL3/B3GNT8/B3GAT1/B4GALT7/CSGALNACT2/PXYLP1/B3GNT7/HS3ST3B1/CHSY3/SLC10A7/CHST11/NDST4/DSEL/ABCC5/UGDH/EXT2/B3GNT4/CHST1/HYAL1/CHST14/B4GAT1/CHST12/NFKB1
GO:0035825	homologous recombination	55	-0.511805	-1.85926	0.000262632	0.00427963	BRCA1/BRME1/PRDM7/RMI1/RAD50/TOP6BL/TEX19/ERCC4/RAD54L/HDAC10/CENPX/EME2/UBR2/RNF212/C14orf39/UHRF1/RAD51C/TOPBP1/TRIP13/CCNB1IP1/TOP2B/HFM1/ANKLE1/MRE11/MLH3/FANCM/BRIP1/NBN/RBBP8/RAD21/MND1/NUCKS1/RAD51AP1/TOP2A/RAD54B/MEIOB/UBE2B
GO:0051298	centrosome duplication	69	-0.482292	-1.82117	0.000260151	0.00427963	KAT2B/CHMP2B/CKAP5/POC1B/CCP110/CEP152/PLK2/SASS6/CENATAC/CHMP1B/WDR62/NPM1/GEN1/XPO1/CHMP5/CEP120/CEP295/USP33/CEP85/NDC80/PLK4/SPICE1/CENPJ/CHORDC1/PPP1R35
GO:0003279	cardiac septum development	102	0.387894	1.75835	0.000261388	0.00427963	ACVR1/TP53/HEY1/PTK7/AP2B1/ANK2/SLIT3/NRP1/BMPR2/FZD1/NOTCH2/NDST1/EGLN1/BMP7/PARVA/PLXND1/STRA6/ROBO2/SUFU/ADAMTS6/SEMA3C/CHD7/SOX4/APLNR/DCTN5/LRP2/PROX1/SLIT2/SOX11/GATA3/RBM15/KCNJ8/NRP2
GO:1901875	positive regulation of post-translational protein modification	150	-0.389581	-1.65879	0.000263197	0.00427963	FANCI/PTTG1IP/SPRTN/BAZ1B/DDX3X/UBQLN1/HSPBP1/DDX21/RASSF5/TBC1D7/TBC1D7-LOC100130357/RWDD3/FANCM/CRY1/NMI/RCHY1/SPSB4/UBE2C/NPM1/DCUN1D2/DCUN1D1/TOPORS/CAV1/DCUN1D4/BIRC3/OGT/SKP2/NDFIP2/UBA2/CUL3/KANSL2/KAT8/PSMD10/SF3B1/MARCHF7/SPHK1/TANK/BIRC2/SMARCA5/MALT1/DEK/RBX1/GNL3/SKP1/UBE2N/FBXO33/UBE2V2
GO:0030003	intracellular monoatomic cation homeostasis	422	0.259796	1.41684	0.000263664	0.00427963	PLCD1/CXCL12/SLC30A2/GRN/SCNN1A/ATP6V1A/CLN6/ATP6V0D2/RYR2/CNNM4/CLCN3/ATP6V1B1/ATP6AP1/ANK2/ATP6V0C/ATP6V0A1/SCNN1G/SLC24A1/AP3B1/ATP6V1H/SLC24A3/PLCB3/CALB2/CEMIP/CHRNA7/SELENON/UBASH3B/ATP6V1F/STIM1/SLC25A23/CALR/ATP1B2/HRC/FLNA/NDFIP1/ATP1A3/CLN5/TFRC/APP/PACS2/FTH1/ATP13A2/NEO1/PRKCB/ATP2B4/PRKCE/EGLN1/ATP6V0D1/PLCB1/ITPR3/SLC4A8/ATP6V0E2/PLCG2/TMPRSS6/P2RY6/PRKD1/AKAP6/NAGLU/DMXL1/HTT/ATP2A…
GO:0070979	protein K11-linked ubiquitination	29	-0.611701	-1.93722	0.00026585	0.00429581	ANAPC4/ANAPC11/CDC26/ANAPC2/UBE2A/UBE2E3/UBE2C/UBE2W/CDC23/UBE2D3/CDC27/UBE2T/UBE2B/ANAPC10/ANAPC13
GO:1903241	U2-type prespliceosome assembly	24	-0.630633	-1.92608	0.000269178	0.00431354	SNRPB2/SNRPD1/SNRPA1/SNRPB/SNRPF/PHF5A/SF3B1/SF3B6/SNRPG/SNRPE
GO:0018210	peptidyl-threonine modification	100	0.380586	1.72887	0.000268757	0.00431354	ACVR1B/ACVR1/HIPK2/GALNT2/TTBK1/CEMIP/CDK5R1/WNK3/SPRED2/TGFB1/S1PR2/SBK1/CDC42BPB/APP/LMTK2/GALNT16/SIRT2/PLK1/EIF4G1/PRKD1/CAD/PDPK1/RPTOR/DYRK1B/MARK2/PRKDC/WNK1
GO:0051168	nuclear export	158	-0.38678	-1.64915	0.00026827	0.00431354	RANBP17/NCBP1/AGFG1/RAE1/SDAD1/NUP88/FYTTD1/NCBP3/PPM1A/HSPA9/NCBP2/MAGOH/GAS6/SFN/NUP85/CCHCR1/C12orf50/XPO5/NUP133/AHCYL1/ANKLE1/NUP93/RBM22/ALKBH5/UPF2/CPSF6/PTPN11/STRADB/SMG5/LTV1/RAN/NXT1/RANBP2/NPM1/CHTOP/CTDSPL2/MAGOHB/YWHAE/XPO1/TXN/NMD3/DHX9/PABPN1/RANGAP1/ZC3H11A/XPOT/NEMF/DDX39A/HNRNPA2B1/THOC7/EIF4E/THOC6/NXT2/NUP42/NUP107/SRSF3/RIOK2/PCID2/MALT1/CSE1L/THOC2/THOC1/AKAP8L/SSB/SARNP/AB…
GO:0007008	outer mitochondrial membrane organization	15	-0.725273	-1.95094	0.000271238	0.00432266	MTX1/PDCD5/TOMM7/TOMM6/MTX2/TOMM70/TOMM5/HSPA4/HSP90AA1
GO:0045040	protein insertion into mitochondrial outer membrane	15	-0.725273	-1.95094	0.000271238	0.00432266	MTX1/PDCD5/TOMM7/TOMM6/MTX2/TOMM70/TOMM5/HSPA4/HSP90AA1
GO:0035023	regulation of Rho protein signal transduction	69	0.434283	1.8455	0.000273568	0.00433597	ADGRG1/ABCA1/GPR4/ARHGEF18/PRAG1/KCTD13/NRP1/AKAP13/KANK1/ARHGAP35/RIPOR2/BCL6/RALBP1/KCTD10/ABL1/MCF2L/F2RL1/ARHGDIA/TNFAIP1/MYO9B/DLC1/COL3A1/RTN4R/EPS8L1/FLCN/ARHGEF3/STARD8/ABL2/ARRB1
GO:0006024	glycosaminoglycan biosynthetic process	69	0.434085	1.84466	0.000273568	0.00433597	CHST3/HAS1/SMPD3/HEXA/HS3ST3A1/CEMIP/CHST15/TGFB1/NDST1/CHPF/ST3GAL2/UST/AP2A1/ST3GAL3/B3GAT1/B4GALT7/CSGALNACT2/PXYLP1/B3GNT7/HS3ST3B1/CHSY3/SLC10A7/CHST11/NDST4/DSEL/ABCC5/UGDH/EXT2/B3GNT4/CHST1/HYAL1/CHST14/B4GAT1/CHST12/NFKB1
GO:0034501	protein localization to kinetochore	15	-0.724425	-1.94866	0.000278618	0.00439202	MTBP/AURKB/KNL1/CENPQ/ZWILCH/TTK/CDK1
GO:1903083	protein localization to condensed chromosome	15	-0.724425	-1.94866	0.000278618	0.00439202	MTBP/AURKB/KNL1/CENPQ/ZWILCH/TTK/CDK1
GO:0018108	peptidyl-tyrosine phosphorylation	214	0.30817	1.57792	0.0002794	0.00439241	HCK/ACVR1/TP53/RELN/ERBB2/IGF1R/GHR/UNC119/PPP2R1A/TTBK1/CSF1R/ITGA5/DDR1/ERBB3/ALK/TGFB1/NRP1/IL23A/CBLC/ADRA2A/EPHB2/ACE/GPRC5B/APP/EHD4/SYK/DDR2/PRKCE/SFRP1/HSF1/PLPP3/JAK1/PLCG2/PRLR/ZNF592/NF2/ABL1/EPHA3/ITGB3/IGF2
GO:0099560	synaptic membrane adhesion	26	0.608125	2.06877	0.000289414	0.00453755	PTPRF/LRFN5/CDH10/LRRC4/LRFN3/NTNG2/LRFN4/PCDH8/PCDH17/CDH6/MDGA1/CDH9
GO:0034284	response to monosaccharide	159	0.334253	1.64158	0.00029029	0.00453901	TRPM4/VAMP2/PTPRN/SLC29A1/IGF1R/ZBTB20/PFKL/KLF7/PTPRN2/RAB11FIP5/LRP5/ADRA2A/TH/PCSK1/SMARCA4/ACE/SARM1/COL6A3/PRKCB/PRKCE/SLC12A7/EXTL3/PLCB1/NKX6-1/SYBU/OPRK1/UNC13B/LIN28A/SLC12A6/PRKACA/RAB11B/SREBF1/NEUROD1/ITGA2/SOX4/RACK1/ERN1/RASAL2/IRS2
GO:0032204	regulation of telomere maintenance	104	-0.422438	-1.70998	0.000291401	0.00454413	RUVBL1/DKC1/TERF2IP/TCP1/RUVBL2/NEK2/MCRS1/XRN1/USP7/DCP2/CTNNB1/YY1/UCHL5/MRE11/SLF1/SMG5/NBN/PKIB/ATRX/XRCC5/CCT4/NSMCE4A/MAPK15/CCT5/AURKB/HNRNPA2B1/CCT2/HNRNPC/SMC5/PINX1/CCT6A/NEK7/NSMCE2/PIF1/POT1/ACTL6A/GNL3/SMC6/CCT8
GO:0006401	RNA catabolic process	279	-0.342449	-1.5604	0.00029351	0.00456475	NCBP2/IREB2/RNASEH2C/MAGOH/YBX1/FASTKD5/TENT5B/ROCK1/FEN1/XRN1/PUM2/ZFP36L2/XRN2/RBM7/DCP2/SKIC3/GAS5/EXOSC3/TRNT1/DXO/RNASEH2B/ISG20/OAS2/METTL14/ANG/RBM24/ALKBH5/CARHSP1/UPF2/SYNCRIP/SMG5/TBRG4/RIDA/CNOT9/BTG2/FASTK/HSPA1B/NPM1/EXOSC7/ETF1/TENT2/HBS1L/SLIRP/MAGOHB/HNRNPR/PNPT1/SLFN13/LSM1/FXR1/DHX9/HNRNPAB/SKIC8/EXOSC4/UPF3B/LARP1B/GRSF1/FASTKD2/CNOT7/FASTKD1/SECISBP2/EIF3E/ZCCHC17/CNOT2/YTHDF2…
GO:2001222	regulation of neuron migration	45	0.503797	1.94509	0.000294648	0.0045702	ADGRG1/STAT3/RELN/DAB2IP/ZNF609/FLNA/NTNG2/CAMK2B/NKX6-1/TNN/SEMA6A/NRG3/COL3A1/NEXMIF/MDK/SRGAP2/SCRT2/PLAA/SHTN1/UNC5D/NTNG1
GO:0003013	circulatory system process	485	0.250721	1.38312	0.000306227	0.00473712	TRPM4/SLC2A1/MMP2/GSN/CXCL12/LRP1/CELF2/SCNN1A/SLC6A17/GAA/SVEP1/SLC29A1/DSP/PLEC/DLL4/RYR2/GPR4/SLC2A3/SLC27A4/APELA/ANK2/SCNN1G/TJP3/SLC24A3/PLCB3/ECE1/SCPEP1/SLC29A2/CHRNA7/TGFB1/BMPR2/NAV2/PPARG/DSG2/ATP1B2/LRP5/AKAP13/HRC/FLNA/ADRA2A/CHGA/ATP1A3/TFRC/TH/RAMP2/ACE/SCN3B/DOCK5/COMP/NOS1AP/KCNMB4/LNPEP/SLC7A8/CACNA1D/ATP2B4/SLC7A1/ARHGAP35/MEF2A/SLC4A8/ASIC2/ABCC1/SLC1A2/P2RY2/ATP2A3/HTR1D/PRKA…
GO:0009268	response to pH	28	0.583771	2.03355	0.00031243	0.00482023	LGMN/SCNN1A/GPR4/GBA1/SCNN1G/RAB11FIP5/ASIC2/RAB11B/CHP1
GO:0002097	tRNA wobble base modification	20	-0.676132	-1.99121	0.000318375	0.00489892	TRMU/NSUN3/MTO1/CTU1/ALKBH8/ELP2/ELP4/ADAT2/CTU2/DPH3
GO:0050920	regulation of chemotaxis	175	0.319777	1.59401	0.000323044	0.00495762	SLIT1/LGMN/CXCL12/TUBB2B/SEMA4B/DDT/NTRK3/CSF1R/PADI2/PLXNA4/MEGF8/SEMA5A/TGFB1/NRP1/BMPR2/CORO1B/IL23A/CALR/C5AR1/SEMA6C/ST6GAL1/MTUS1/FEZF2/NOVA2/SEMA4F/RIPOR2/PLXNA3/S1PR1/RIN3/PRKD1/ADGRA2/ROBO2/SEMA3C/WNK1/ITGA2/JAM3/F2RL1/SEMA6A/SLIT2
GO:0045839	negative regulation of mitotic nuclear division	55	-0.507756	-1.84455	0.000328702	0.00503114	MAD2L1BP/CENPF/AURKAIP1/TRIP13/USP44/PSMG2/CDCA8/KNTC1/GEN1/BUB1/CCNB1/SPC25/RAD21/MTBP/CHEK1/AURKB/BIRC5/NDC80/FBXO5/BUB1B/PCID2/KNL1/MAD2L1/NUF2/BMP4/ZWILCH/TTK
GO:0010824	regulation of centrosome duplication	43	-0.533586	-1.85832	0.000330627	0.00504729	PLK2/SASS6/CENATAC/CHMP1B/NPM1/GEN1/XPO1/CHMP5/CEP120/CEP295/PLK4/SPICE1/CENPJ/CHORDC1/PPP1R35
GO:0090175	regulation of establishment of planar polarity	52	0.46834	1.88109	0.000349253	0.00531762	CELSR1/SAPCD2/PTK7/CELSR2/GRHL3/ANKRD6/VANGL2/FZD1/PRICKLE2/WNT9B/ZNRF3/PRICKLE1/SFRP1/MED12/ABL1/DVL2/SMURF1/RHOA/MAGI2
GO:0051225	spindle assembly	125	-0.405942	-1.69142	0.00036312	0.00551429	KIF11/GPSM2/HAUS2/HAUS8/TUBB8/NEK2/TUBGCP5/KPNB1/AAAS/SPAG5/ABRAXAS2/CHMP2B/CHEK2/KIFC1/CDCA8/RCC1/KIF23/AURKA/MZT1/SASS6/EML3/GTF2B/CHMP1B/KIF2A/HSPA1B/CCNB2/TUBGCP4/PIBF1/TPX2/WRAP73/BCCIP/CHMP5/MAPK15/HAUS3/RAB11A/AURKB/MAP9/HAUS6/PRC1/ASPM/BIRC5/NDC80/SENP6/FBXO5/NEK7/SMC3/RACGAP1/SPICE1/STAG2/HAUS1/DCAF13/CENPJ/HSPA1A
GO:0006303	double-strand break repair via nonhomologous end joining	64	-0.483601	-1.80601	0.000366088	0.00554484	RIF1/TOP2B/PAXX/MRE11/RNF168/NHEJ1/POLA1/UVRAG/DCLRE1A/SHLD1/XRCC5/PSMD14/AUNIP/SMCHD1/LIG4/POLB/POT1/POLQ/SHLD2/DEK/XRCC4/ERCC8/SHLD3/HMGB1
GO:0051084	'de novo' post-translational protein folding	35	-0.578124	-1.9081	0.000368999	0.00557438	HSPA9/HSPA2/DNAJB1/DNAJB14/DNAJC7/BAG1/HSPA1B/TOR1B/HSPA14/PTGES3/HSPA8/CCT2/HSPA6/HSPA13/SELENOF/HSPH1/DNAJB4/HSPA1A/HSPE1
GO:0006898	receptor-mediated endocytosis	214	0.304227	1.55773	0.000373364	0.00562567	HSPG2/IGF2R/LRP1/SORL1/AP2B1/SCRIB/CACNG5/STON2/UNC119/APELA/ANKRD13A/ACHE/CLU/AP2S1/LDLR/PIP5K1C/SCARB2/LRP1B/TFRC/RAMP2/HIP1/SYK/TBC1D5/AP2A2/CANX/AP2A1/DGKD/CUBN/PLCG2/NLGN3/RIN3/CLTCL1/CTTN/GRIA1/SFRP4/ABCA2/DLL1/ITGB3/DNAJC6/CACNG8/LRP2/AAK1/AP2M1/SNAP91/ARHGAP27/C3/CNTN2/ACKR3/VAC14/INSR/GPR107/CBL/MAGI2/CTSL/SGIP1/HTR1B/LRP3
GO:0006275	regulation of DNA replication	118	-0.41276	-1.70709	0.000378611	0.00567525	RUVBL2/RBBP6/MCRS1/POLG2/RFC5/GTPBP4/AICDA/CHTF18/YY1/UCHL5/ESCO1/BLM/RFC3/CDC7/POLE3/NBN/MAP2K4/ATRX/RAD17/PDS5A/METTL4/CDC6/SSBP1/ING5/DHX9/ESCO2/PPP2CA/ATF1/ATAD5/DBF4/NUCKS1/CCNA2/DNA2/ZMPSTE24/ID3/FBXO5/ORC3/SMC3/SMARCA5/OBI1/ACTL6A/GMNN/RFC4/DSCC1/PCNA/CDK1
GO:0007265	Ras protein signal transduction	310	0.273797	1.44054	0.000377915	0.00567525	CELSR1/NGFR/TP53/ADGRG1/NISCH/ABCA1/ARHGAP1/GARRE1/GPR4/RIPOR1/ARFGEF3/DAB2IP/ARHGEF18/STMN3/PRAG1/AUTS2/KCTD13/ARHGEF11/WASF2/NRP1/AKAP13/ADRA2A/EPHB2/NOTCH2/MAPRE2/PSD3/KSR1/DOCK5/KANK1/RHOBTB2/RASGRF1/RAPGEF1/ARHGAP35/RIPOR2/BCL6/PSD2/RAPGEF4/NKIRAS2/RALBP1/PSD/MFN2/DBNL/CYFIP1/KCTD10/ABL1/ELMO1/DENND4C/MCF2L/RAB39A/TRIM67/RASGRP4/TAX1BP3/F2RL1/ARHGDIA/NTN1/LZTR1/TNFAIP1/GNA12/CDC42EP1/MYO9B/R…
GO:0060041	retina development in camera-type eye	137	0.354718	1.7119	0.000380543	0.00568951	HIPK2/STAT3/SDK1/DIO3/CYP1B1/DLL4/ACHE/LAMA1/TUB/NRP1/BMPR2/DCX/LRP5/ATP8A2/LHX1/SDK2/SMARCA4/CLCN2/ATP2B4/RDH13/LARGE1/NAGLU/SKI/BMPR1B/RET/DLL1/NEUROD1/CHD7/VSTM4/CRB1/NDP/PROX1/MEGF11/FAT3/NFIB/ATP2B2/HCN1/SOX9/CASP2/NR2E1/COL4A1/PTPRM/DLX1/SCAPER/HES1/VAX2/RD3/RHOJ/DLX2/LAMB2/CALB1/TGFB2/LPCAT1
GO:0050771	negative regulation of axonogenesis	62	0.46207	1.93724	0.000389607	0.00573633	SLIT1/DRAXIN/SEMA4B/TNR/SEMA5A/NRP1/DCC/SEMA6C/EPHB2/RGMA/SEMA4F/PLXNA3/DIP2B/SEMA3C/SPP1/FGF13/MAP2/NTN1/SEMA6A/GDI1/KIAA0319/SEMA4A/CDH1/RTN4R
GO:0000387	spliceosomal snRNP assembly	40	-0.546192	-1.87012	0.000387999	0.00573633	SMN1/SMN2/STRAP/SNRPD1/DDX20/CLNS1A/SNRPB/GEMIN6/SNRPF/SNRPC/GEMIN2/PRPF3/SRSF10/SNRPG/SNRPE
GO:0001738	morphogenesis of a polarized epithelium	89	0.398534	1.77266	0.000386737	0.00573633	CELSR1/SAPCD2/PTK7/SCRIB/LAMA1/CELSR2/GRHL3/LAMA5/ANKRD6/ACTG1/VANGL2/FZD1/WDR1/PRICKLE2/WNT9B/ZNRF3/PRICKLE1/SFRP1/MSN/MED12/ABL1/ACTB/DVL2/NHERF1/SMURF1/RHOA
GO:0016052	carbohydrate catabolic process	136	0.345593	1.66146	0.000388779	0.00573633	ALDOA/TP53/GAPDH/STAT3/MAN2B2/HK2/GAA/ZBTB20/HEXA/PFKL/IDS/PYGB/ALDOC/TKFC/SCARB2/LRP5/APP/GPI/HDAC4/PGAM1/MANBA/PGD/MAN2B1/PRKACA/SLC4A4/EP300/FOXK1/GM2A/NEU1/RPTOR/NUPR1/OGDH/PKM
GO:0021915	neural tube development	153	0.32935	1.61204	0.000386027	0.00573633	CELSR1/APAF1/PTK7/MTHFR/PLXNA2/GLI2/SCRIB/GRHL3/PTCH1/TGFB1/VANGL2/FZD1/ZFP36L1/SPINT1/ITPK1/RGMA/PRICKLE1/SFRP1/BMP7/ARHGAP35/CPLANE2/SDC4/DCHS1/MED12/SUFU/PRKACA/ST14/SEMA3C/FOXB1/IFT140/SKI/RARA/ABL1/DVL2/LRP2/SSBP3/CECR2/PROX1/PLOD3
GO:0006091	generation of precursor metabolites and energy	443	-0.307029	-1.45145	0.000386958	0.00573633	PRPS2/PPP1R2/NDUFAB1/UGP2/AOC2/COX3/PPP1R3G/UQCRFS1/SLC27A5/ACADM/COX11/NOX4/NDUFC2-KCTD14/HIF1A/MDH1B/IER3/PDHA1/COA6/ATPSCKMT/ATP5PB/NDUFS8/UQCC2/GFUS/NOS2/IREB2/GIPR/POLG2/NDUFA8/MLXIPL/KAT2B/COA8/EPM2AIP1/LEPR/ND3/NDUFV2/PUM2/FDX1/TAFAZZIN/CBFA2T3/CYB5A/NDUFA12/COX7A2L/UQCR11/CYC1/NDUFA6/ATP5IF1/ATP5MG/RUBCNL/PPIF/ME1/SDHB/UQCRC2/PHKG2/PRKAG1/ENO1/SPHK2/ND2/ETFRF1/C2orf69/CIAPIN1/TRPV4/PIK3CA…
GO:0034762	regulation of transmembrane transport	461	0.253121	1.39144	0.000392163	0.00575934	SLC43A2/VAMP2/RELN/HK2/HCN2/AHNAK/KCNH1/PTPN3/RYR2/CACNG5/KCNK12/SLN/KCNQ2/FGF14/ANK2/MINK1/KCNQ3/CEMIP/GRIN2D/CACNA2D2/WNK3/ENPP1/SHANK1/SELENON/UBASH3B/STIM1/ATP1B2/HRC/FLNA/ADRA2A/EPHB2/GRIN2B/DPP6/DAPK1/ACE/APP/CLCN2/SCN3B/FXYD6/NOS1AP/CACNA1D/PRKCB/ATP2B4/PRKCE/MEF2A/HECW1/KCNK10/SCN9A/OPRK1/SHISA6/NLGN3/CACNA1E/CLTCL1/P2RY6/OSR1/ASIC2/PIK3R1/PRKD1/CAPN1/SLC1A2/AKAP6/SHANK3/CNIH2/HTT/PRKACA/…
GO:0048488	synaptic vesicle endocytosis	68	0.441294	1.86945	0.000395413	0.0057924	VAMP2/BTBD9/AP2B1/SCRIB/STON2/AP2S1/SYT5/ACTG1/PIP5K1C/CANX/NLGN3/SYT1/AP3D1/ACTB/DNAJC6/AP2M1/SNAP91/SNCG/AMPH/SYP/SYT2/SNCA/SYT7/NLGN1/AP3B2/DNM3/ABCA13
GO:1902074	response to salt	305	0.278945	1.46552	0.000396462	0.00579314	TRPM4/LGMN/FOS/SDK1/ANXA11/NEFL/MTHFR/PLEC/KCNH1/IGF1R/RYR2/TUBA1A/GLDC/ACHE/ADCY1/COL18A1/ST8SIA2/KCNQ3/CHRNA7/CDK5R1/CHRNA3/AGRN/ENPP1/CEBPA/PTCH1/SYT5/STIM1/SLC25A23/CALR/CYP1A1/PCSK1/NCSTN/KCNMB4/IQGAP1/PRKCB/ATP2B4/PRKCE/MEF2A/PLCB1/ITPR3/HSF1/OPRK1/PLCG2/BCL11A/PANX1/LARGE1/SYT1/SLC1A2/P2RY2/SMPD1/LRP11/ABAT/CPNE4/GRIA1/SYT9/SYT10/MECP2/ITGA2/KCNMA1/PPP1R9B/LYPD1/CHRNB2/LY6H/SCN5A/GNA15/CNR…
GO:0050773	regulation of dendrite development	94	0.391857	1.78292	0.000404455	0.00589509	CUX1/RELN/DAB2IP/CHRNA3/LZTS1/ALK/DPYSL5/DCC/ZNF296/GPRASP3/CSMD3/EPHB2/SARM1/CAMK2B/BMP7/HECW1/BCL11A/CARM1/CYFIP1/ABL1/CUX2/RAB17/CHRNB2/DGKG/FAT3/YWHAH/KIAA0319/NR2E1/TNIK
GO:0001768	establishment of T cell polarity	12	0.764983	2.07335	0.000409214	0.00594568	GSN/CYP26B1/SCRIB/TRAF3IP2/FLOT2/RIPOR2/MYH9/ABL1
GO:0021987	cerebral cortex development	123	0.368183	1.74496	0.000409976	0.00594568	SLC2A1/ADGRG1/TUBB2B/RELN/ZMIZ1/NEFL/TRAPPC9/TUBA1A/DAB2IP/TUBB2A/CDK5R1/BMERB1/FLNA/TH/PLCB1/PAX5/SUN2/TACC2/CDK5R2/NCOA1/ARX/DIXDC1/SRD5A1/GRIA1/FGF13/MECP2/PPP1R9B/LAMB1/SLIT2/RHOA/EGFR/MDGA1/ASCL1/SYNE2/COL3A1/KCNA1/NR2E1/FAT4/MDK/SRGAP2/NF1
GO:0001702	gastrulation with mouth forming second	25	0.584825	1.98279	0.000423188	0.00612198	ACVR1/MEGF8/TENM4/LRP5/LHX1/ETS2/PRICKLE1/PLPP3/GDF3/AMOT
GO:0051085	chaperone cofactor-dependent protein refolding	30	-0.60357	-1.92701	0.000426075	0.00614841	HSPA9/HSPA2/DNAJB1/DNAJB14/DNAJC7/BAG1/HSPA1B/TOR1B/HSPA14/PTGES3/HSPA8/HSPA6/HSPA13/HSPH1/DNAJB4/HSPA1A/HSPE1
GO:0030178	negative regulation of Wnt signaling pathway	154	0.337981	1.65194	0.000436157	0.00626274	DRAXIN/LRP1/TSKU/EMD/APC2/DAB2IP/PTPRU/IGFBP2/TLE1/KREMEN1/TMEM131L/ANKRD6/FZD1/NKD2/ZNRF3/PRICKLE1/SFRP1/MAD2L2/AMER1/HECW1/SHISA6/SOX2/RNF213/SFRP4/TNN/AXIN2/FERMT1/GRB10/RACK1/TAX1BP3/NHERF1/TPBGL/JADE1/HIC1/CTNND1/TRABD2B/TCF7L2/CITED1/SOX9/TRABD2A/TSC2/CHD8/NXN/AMER2/MDK/FOXO1/CTNNBIP1/ALPK2/APC/SHISA3
GO:2000146	negative regulation of cell motility	269	0.287125	1.50151	0.000436127	0.00626274	NGFR/ADGRG1/NISCH/CXCL12/STAT3/LRP1/DDT/CYP1B1/HAS1/DLL4/DAB2IP/PADI2/PTPRU/SRGAP3/DAG1/BMERB1/EVL/TGFB1/CORO1B/PPARG/CALR/ATP1B2/EPPK1/KANK1/SULF1/ATP2B4/SFRP1/RIPOR2/PLCB1/FOXO3/TIE1/PTPN23/RIN3/PTPRT/DUSP10/ZMYND8/SRGAP1/MAP2K5/KRT16/NF2/TNN/MECP2/DPYSL3/NDRG4/LDLRAD4/CNN2/TET1/JUP/NHERF1/GNA12/LIMCH1/SLIT2/PATZ1/RHOA/NRG3/GATA3/ADARB1/DLC1/MAGI2/ABHD2/CDH11/COL3A1/IGFBP5/NR2F2/MMRN2/CSNK2B/NE…
GO:0061383	trabecula morphogenesis	43	0.49913	1.90453	0.000437546	0.00626717	MMP2/HEY1/DLL4/EGLN1/SFRP1/BMP7/S1PR1/PPARGC1B/CHD7/RHOA/FOXH1/FBN2/SRF/COL1A1/PLXNB1/TEK/TGFB2/OVOL2/HEY2/SBNO2/SEMA4D
GO:1905144	response to acetylcholine	31	0.566865	2.04852	0.000439568	0.00628062	ACHE/CHRNA7/CDK5R1/CHRNA3/AGRN/PRKCB/ATP2B4/PLCB1/LARGE1/LYPD1/CHRNB2/LY6H/GNA15/RGS8/CHRM5
GO:0017157	regulation of exocytosis	169	0.322293	1.59896	0.000442221	0.006303	PCLO/VAMP2/LAMP1/SMPD3/ATP9A/RAB3A/RAB3B/CADPS/STXBP1/RIMS1/CSPG5/RIMS4/SYT5/SEPTIN4/ADRA2A/SYN1/SYK/SCAMP5/ATP13A2/PRKCB/RAPGEF4/SLC4A8/CPLANE2/SDC4/RAB3D/SYT1/CDK5R2/PDPK1/SYT9/VPS18/GAB2/SYT10/SV2C/F2RL1/RAB3C/SMCR8/SYT4/SYP/CD177/HTR1B/BAIAP3/SYT2/SNCA/SYT13/SYT7/STXBP5L/NLGN1/CPLX2/CBARP/NSF/ATP2A2/PDCD6IP/GIT1/CEACAM1/FER/FES/STXBP6/REST/S100A10/RPH3AL/RAB13/PPFIA2/SYT11/STXBP2/ITGB2/SEPTIN…
GO:0098917	retrograde trans-synaptic signaling	10	0.795028	2.01536	0.000451035	0.00638425	DAG1/FARP1/PLCB1/DAGLA/CNR1/SYT4/GUCY1A1/ABHD6/FABP5
GO:0007266	Rho protein signal transduction	118	0.368267	1.73392	0.000451222	0.00638425	CELSR1/NGFR/ADGRG1/ABCA1/ARHGAP1/GPR4/RIPOR1/ARHGEF18/PRAG1/KCTD13/ARHGEF11/NRP1/AKAP13/ADRA2A/KANK1/RHOBTB2/ARHGAP35/RIPOR2/BCL6/RALBP1/KCTD10/ABL1/MCF2L/TAX1BP3/F2RL1/ARHGDIA/NTN1/TNFAIP1/GNA12/CDC42EP1/MYO9B/RHOA/DLC1/COL3A1/CDC42EP2/RTN4R/RHOV/SHTN1/EPS8L1/RHOJ/FLCN/ARHGEF3/STARD8/ABL2/ARHGEF12/ARRB1
GO:0050900	leukocyte migration	263	0.285306	1.47983	0.00044965	0.00638425	TRPM4/HCK/LGMN/MMP2/CXCL12/ITGA9/DDT/PODXL2/GCNT1/PLEC/SMPD3/GBA1/CSF1R/PADI2/PIP5K1C/IL23A/CALR/C5AR1/B4GALT1/CD99L2/MTUS1/CHGA/WDR1/ADD2/TRIM55/APP/SIRPA/SYK/ARHGEF5/RIPOR2/MSN/PLCB1/S1PR1/RIN3/PIK3R1/MYH9/ROR2/ABL1/SPNS2/RET/ITGB3/IL1R1/LYST/WNK1/ITGA2/JAM3/CNN2/MMP14/PYCARD/ECM1/PIK3CD/F2RL1/CD99/SLIT2
GO:0006887	exocytosis	301	0.276957	1.45621	0.000453968	0.00640747	HCK/PCLO/VAMP2/LAMP1/SMPD3/CPLX3/SCRIB/ATP9A/DNAJC5/RAB3A/RAB3B/CADPS/RAB11FIP5/EXOC3L1/STXBP1/RIMS1/UNC13A/CSPG5/RIMS4/SYT5/SEPTIN4/PIP5K1C/MICAL3/ADRA2A/CHGA/SYN2/NKD2/SYN1/SYK/SCAMP5/ATP13A2/PRKCB/RAPGEF4/SLC4A8/CPLANE2/SDC4/UNC13B/SNAP29/TRAPPC11/RAB3D/SYT1/CDK5R2/MYH9/TSPAN18/RAB11B/GRIK5/PDPK1/SYT9/VPS18/GAB2/SYT10/SV2C/LLGL1/EXOC7/PIK3CD/F2RL1/RAB3C/TXLNA/SRCIN1/CBL/NAPA/SYTL3/SMCR8/SCN11A…
GO:0007528	neuromuscular junction development	47	0.480333	1.89422	0.000460136	0.00647876	ERBB2/TNC/GPHN/PDZRN3/AGRN/UNC13A/SPG11/APP/DCTN1/CNTNAP1/CHRNA1/UNC13B/LARGE1/CACNB1
GO:0050922	negative regulation of chemotaxis	52	0.460351	1.849	0.000461911	0.006488	SLIT1/SEMA4B/DDT/PADI2/SEMA5A/NRP1/CORO1B/SEMA6C/ST6GAL1/SEMA4F/PLXNA3/RIN3/ROBO2/SEMA3C/SEMA6A/SLIT2/SEMA4A/MIF/HDAC6/MMP28/SEMA5B/SEMA4D/PTPRO/NBL1/MICOS10-NBL1
GO:0032355	response to estradiol	91	0.393658	1.76372	0.000486332	0.00681452	MMP2/STAT3/CYP1B1/MAP1B/IGF1R/IGFBP2/STXBP1/PTCH1/TGFB1/CALR/CRYAB/TH/GPI/SFRP1/BMP7/HSF1/SSTR1/NCOA1/SRD5A1/NQO1/GRIA1/RARA/MECP2/ITGA2/PPP1R9B/SLC6A4/ZNF703/ARPC1B/NCOR2/EGFR/STAT5B/PTGFR/NR2F2/ALDH1A2/TXNIP/COL1A1/MMP15
GO:0051131	chaperone-mediated protein complex assembly	21	-0.659124	-1.94466	0.000492843	0.00686112	PSMG2/PSMG1/HOPX/HSPD1/PTGES3/PSMG3/BBS10/HSPA4/CCT2/MKKS/HSPA1A/HSP90AA1
GO:0051985	negative regulation of chromosome segregation	48	-0.518453	-1.83948	0.000498286	0.00686112	TRIP13/USP44/PSMG2/CDCA8/KNTC1/GEN1/BUB1/CCNB1/SPC25/RAD21/AURKB/BIRC5/NDC80/FBXO5/BUB1B/PCID2/KNL1/MAD2L1/NUF2/ZWILCH/TTK
GO:1902100	negative regulation of metaphase/anaphase transition of cell cycle	48	-0.518453	-1.83948	0.000498286	0.00686112	TRIP13/USP44/PSMG2/CDCA8/KNTC1/GEN1/BUB1/CCNB1/SPC25/RAD21/AURKB/BIRC5/NDC80/FBXO5/BUB1B/PCID2/KNL1/MAD2L1/NUF2/ZWILCH/TTK
GO:1905819	negative regulation of chromosome separation	48	-0.518453	-1.83948	0.000498286	0.00686112	TRIP13/USP44/PSMG2/CDCA8/KNTC1/GEN1/BUB1/CCNB1/SPC25/RAD21/AURKB/BIRC5/NDC80/FBXO5/BUB1B/PCID2/KNL1/MAD2L1/NUF2/ZWILCH/TTK
GO:0007062	sister chromatid cohesion	52	-0.504745	-1.81381	0.00049912	0.00686112	ESPL1/KIF22/NAA50/NIPBL/TENT4A/RAD51C/DDX11/FEN1/SGO1/CTNNB1/ESCO1/MRE11/SLF1/GTF2B/BUB1/ATRX/PDS5A/MCMBP/ESCO2/RAD21/RB1/SMC5/BUB1B/SMC3/NSMCE2/STAG2/DSCC1/SGO2
GO:0044784	metaphase/anaphase transition of cell cycle	95	-0.433943	-1.72269	0.000491189	0.00686112	ANAPC4/ANAPC11/ESPL1/MAD2L1BP/CENPF/DPF2/TRIP13/ANAPC2/USP44/PSMG2/TACC3/CDCA8/MAP3K20/KNTC1/PHF10/UBE2C/GEN1/BUB1/CDC23/CCNB1/CDC6/SPC25/SMARCE1/RAD21/MAPK15/CUL3/AURKB/RB1/BIRC5/NDC80/FBXO5/BUB1B/NSMCE2/CDC27/RIOK2/PCID2/ACTL6A/KNL1/CENPE/MAD2L1/NUF2/DLGAP5/ZWILCH/TTK
GO:0030010	establishment of cell polarity	147	0.341582	1.66369	0.000496541	0.00686112	GSN/SAPCD2/CYP26B1/PTK7/KIF26B/MAP1B/IGF1R/SCRIB/TRAF3IP2/CORO7/LAMA1/MAP4/ARHGEF11/SIPA1L3/AMOTL1/FLOT2/UST/KANK1/DCTN1/PRICKLE1/RIPOR2/MSN/PLK1/MYO18A/MYH9/FBF1/HTT/FGF13/ABL1/NUMA1/AMOT/MARK2/CRB1/LLGL1/JAM3/FERMT1/RACK1/NHERF1/RHOA/GATA3/GBF1/FRMD4A/KCNJ8/FAT1
GO:0010720	positive regulation of cell development	368	0.262175	1.41284	0.000495641	0.00686112	CXCL12/FOS/CUX1/RELN/ZMIZ1/NEFL/VCAN/PLXNA2/MAPT/GLI2/MAP1B/ACAN/TTBK1/ARID1B/PLXNC1/AP3B1/SMARCA2/NCAN/PLXNA4/DAG1/MEGF8/SEMA5A/TGFB1/NRP1/BMPR2/TENM4/IL23A/ISLR2/S1PR2/MME/GPRASP3/ZFP36L1/EPHB2/NOTCH2/SMARCA4/ACE/CLCN2/SPINT1/SYK/CAMK2B/SIRT2/BCL6/NKX6-1/FOXO3/PLXNA3/OTP/HSF1/MAP6/PLXND1/ROBO2/MACF1/SHANK3/PPARGC1B/DUSP10/ROR2/CYFIP1/RARA/ZNF335/AP3D1/ZBTB16/TRAK1/RPTOR/RET/ACTB/PRKCH/MECP2/PRK…
GO:0031667	response to nutrient levels	408	0.253805	1.37649	0.000503436	0.00690409	SLC12A3/SLC2A1/RRAGD/TP53/VGF/H6PD/FOS/ABCA1/CYP26B1/APAF1/MTHFR/CYP1B1/SORL1/PLEC/MAP1B/IGF1R/TNC/GHR/UPP1/SREBF2/RIPOR1/GBA1/SLC27A4/IGFBP2/CHRNA7/MAP1LC3A/PCSK1N/BMPR2/CD68/LDLR/PPARG/SZT2/CYP1A1/CREBBP/TFRC/TH/A2M/PCSK1/ACE/ZFYVE1/MEAK7/WNT9B/TBC1D5/PRKCB/SIRT2/SFRP1/BMP7/FOXO3/HSF1/BCAS3/EIF4G1/PRKD1/CAD/CLEC16A/RXRA/SSTR1/NCOA1/NENF/LRP11/PPARGC1A/SOX2/FAM107A/SPP1/GDF3/SRD5A1/NQO1/EP300/RA…
GO:0006911	phagocytosis, engulfment	40	0.517607	1.96427	0.000511691	0.00700075	XKR7/GSN/ABCA1/CLCN3/MEGF10/XKR4/PLCG2/MYH9/ELMO1/ITGA2/F2RL1/C3
GO:0007413	axonal fasciculation	21	0.637548	2.06239	0.00052113	0.00709642	TNFRSF21/CDK5R1/MEGF8/SEMA5A/NRP1/EPHB2/FEZF2/ARHGAP35/EPHA3/CNTN2/CNR1/NRCAM/EPHB3/CNTN4
GO:0106030	neuron projection fasciculation	21	0.637548	2.06239	0.00052113	0.00709642	TNFRSF21/CDK5R1/MEGF8/SEMA5A/NRP1/EPHB2/FEZF2/ARHGAP35/EPHA3/CNTN2/CNR1/NRCAM/EPHB3/CNTN4
GO:0015844	monoamine transport	70	0.426686	1.81874	0.000522847	0.00710313	CXCL12/RAB3B/CHRNA7/SYT5/ADRA2A/CHGA/SYK/PRKCB/GPM6B/OPRK1/SYT1/CHRNA4/ABAT/SYT9/ACTB/ITGB3/SYT10/MECP2/CHRNB2/SLC6A4/CNR1/SNCG/SYT4/HTR1B/SYT2/CHRM5/SNCA/SYT13/PINK1/SYT7
GO:0033046	negative regulation of sister chromatid segregation	47	-0.524307	-1.84779	0.000531271	0.00715059	TRIP13/USP44/PSMG2/CDCA8/KNTC1/GEN1/BUB1/CCNB1/SPC25/RAD21/AURKB/BIRC5/NDC80/FBXO5/BUB1B/PCID2/KNL1/MAD2L1/NUF2/ZWILCH/TTK
GO:0033048	negative regulation of mitotic sister chromatid segregation	47	-0.524307	-1.84779	0.000531271	0.00715059	TRIP13/USP44/PSMG2/CDCA8/KNTC1/GEN1/BUB1/CCNB1/SPC25/RAD21/AURKB/BIRC5/NDC80/FBXO5/BUB1B/PCID2/KNL1/MAD2L1/NUF2/ZWILCH/TTK
GO:0045841	negative regulation of mitotic metaphase/anaphase transition	47	-0.524307	-1.84779	0.000531271	0.00715059	TRIP13/USP44/PSMG2/CDCA8/KNTC1/GEN1/BUB1/CCNB1/SPC25/RAD21/AURKB/BIRC5/NDC80/FBXO5/BUB1B/PCID2/KNL1/MAD2L1/NUF2/ZWILCH/TTK
GO:2000816	negative regulation of mitotic sister chromatid separation	47	-0.524307	-1.84779	0.000531271	0.00715059	TRIP13/USP44/PSMG2/CDCA8/KNTC1/GEN1/BUB1/CCNB1/SPC25/RAD21/AURKB/BIRC5/NDC80/FBXO5/BUB1B/PCID2/KNL1/MAD2L1/NUF2/ZWILCH/TTK
GO:0000956	nuclear-transcribed mRNA catabolic process	122	-0.399679	-1.66273	0.000532967	0.00715681	NCBP1/TENT4A/SKIC2/GSPT2/LSM7/NCBP2/MAGOH/YBX1/XRN1/ZFP36L2/XRN2/DCP2/SKIC3/EXOSC3/DXO/UPF2/SYNCRIP/SMG5/CNOT9/BTG2/EXOSC7/ETF1/TENT2/HBS1L/MAGOHB/LSM1/DHX9/HNRNPAB/SKIC8/EXOSC4/UPF3B/CNOT7/SECISBP2/EIF3E/CNOT2/EXOSC9/EXOSC8/ZCCHC7/DIS3/SSB/DDX5/PAIP1/PNRC2
GO:0009746	response to hexose	155	0.327876	1.60738	0.000538088	0.00720889	TRPM4/VAMP2/PTPRN/SLC29A1/IGF1R/ZBTB20/PFKL/KLF7/PTPRN2/RAB11FIP5/LRP5/ADRA2A/TH/PCSK1/SMARCA4/ACE/SARM1/COL6A3/PRKCB/PRKCE/SLC12A7/EXTL3/NKX6-1/SYBU/OPRK1/UNC13B/LIN28A/SLC12A6/PRKACA/RAB11B/SREBF1/NEUROD1/SOX4/RACK1/ERN1/RASAL2/IRS2
GO:0031099	regeneration	152	0.339084	1.65809	0.000541121	0.00723282	MMP2/HSPG2/SULF2/PTPRF/CXCL12/GRN/IGF2R/NEFL/MAP1B/PTPN3/IGF1R/TNC/TNR/PTPRU/KREMEN1/DAG1/CSPG5/PTCH1/SELENON/PTGFRN/FLNA/MYOZ1/EPPK1/ACE/RGMA/NEO1/GAP43/MTR/RTN4RL2/CAD/LARGE1/DUSP10/FKRP/SOX2/SPP1/MAPK8IP3
GO:0021955	central nervous system neuron axonogenesis	38	0.518846	1.94961	0.000546752	0.00727719	DRAXIN/TSKU/GLI2/PLXNA4/SZT2/SPG11/DCC/EPHB2/ARHGAP35/CHRNB2/SLIT2/NFIB/PRDM8/ADARB1/CDH11/NR2E1/EPHB3
GO:0016973	poly(A)+ mRNA export from nucleus	20	-0.659896	-1.9434	0.00054695	0.00727719	C12orf50/NUP133/NUP93/NXT1/PABPN1/ZC3H11A/NXT2/PCID2/THOC2/SARNP/ENY2
GO:0071526	semaphorin-plexin signaling pathway	41	0.496569	1.88087	0.000551575	0.00729213	SEMA4B/PLXNA2/PLXNC1/ECE1/PLXNA4/SEMA5A/NRP1/SEMA6C/FLNA/SEMA4F/PLXNA3/PLXND1/NCAM1/SEMA3C/ARHGDIA/SEMA6A/NRP2/FARP2/SEMA4A/PLXNB1
GO:0007004	telomere maintenance via telomerase	68	-0.474285	-1.79232	0.000551844	0.00729213	DKC1/TERF2IP/TCP1/NEK2/XRN1/DCP2/CTNNB1/MRE11/SMG5/GAR1/PKIB/XRCC5/PTGES3/CCT4/MAPK15/CCT5/AURKB/CCT2/HNRNPC/PINX1/CCT6A/NEK7/PIF1/POT1/HSP90AA1/CCT8
GO:0034109	homotypic cell-cell adhesion	77	0.405572	1.75002	0.000549341	0.00729213	DSP/MEGF10/PTPRU/TLN1/TYRO3/STXBP1/UBASH3B/ACTG1/DSG2/FLNA/COMP/SYK/FIBP/PLPP3/JAK1/VPS33B/MYH9/ACTB/DSC2/ITGB3/C1QTNF1/MMRN1/SLC6A4/JUP/ZNF703/CD99/MEGF11/TJP2/BLOC1S4/GNAS/PKP2/PRKCA/PTPN6/PLAUR
GO:0030324	lung development	167	0.319235	1.57593	0.00055347	0.007297	CELSR1/HIPK2/PTK7/GLI2/SMPD3/TNC/RDH10/CRISPLD2/RAB3A/AP3B1/LAMA1/DAG1/CEBPA/SELENON/LAMA5/BMPR2/ABCA3/MME/ACE/CLCN2/FOSL2/ADAMTS2/NKIRAS2/EIF4G1/STRA6/EP300/THRA/SREBF1/MECP2/MMP14/RSPO2/BAG6/PROX1/PLOD3/ITGB6/SOX11/NFIB/ASCL1/COL3A1/ESRP2/IGFBP5/LTBP3/SOX9/ALDH1A2/MAP2K2/SRF/ATXN1L
GO:1904358	positive regulation of telomere maintenance via telomere lengthening	37	-0.571782	-1.92134	0.000560726	0.00734281	PKIB/XRCC5/CCT4/MAPK15/CCT5/AURKB/HNRNPA2B1/CCT2/CCT6A/NEK7/POT1/CCT8
GO:0018107	peptidyl-threonine phosphorylation	90	0.383402	1.71738	0.000563274	0.00734281	ACVR1B/ACVR1/HIPK2/TTBK1/CEMIP/CDK5R1/WNK3/SPRED2/TGFB1/S1PR2/SBK1/CDC42BPB/APP/LMTK2/SIRT2/PLK1/EIF4G1/PRKD1/CAD/PDPK1/RPTOR/DYRK1B/MARK2/PRKDC/WNK1
GO:0007091	metaphase/anaphase transition of mitotic cell cycle	93	-0.430441	-1.70137	0.000563107	0.00734281	ANAPC4/ANAPC11/ESPL1/MAD2L1BP/CENPF/DPF2/TRIP13/ANAPC2/USP44/PSMG2/TACC3/CDCA8/MAP3K20/KNTC1/PHF10/UBE2C/GEN1/BUB1/CDC23/CCNB1/CDC6/SPC25/SMARCE1/RAD21/CUL3/AURKB/RB1/BIRC5/NDC80/FBXO5/BUB1B/NSMCE2/CDC27/RIOK2/PCID2/ACTL6A/KNL1/CENPE/MAD2L1/NUF2/DLGAP5/ZWILCH/TTK
GO:0032868	response to insulin	224	0.301275	1.54051	0.000561459	0.00734281	SLC2A1/VAMP2/VGF/FOS/GCNT1/SORL1/CTSD/IGF1R/NCOA2/GHR/PIP4K2C/SLC27A4/ENPP1/SCAP/PPARG/ZFP36L1/MYO5A/BCAR1/MEAK7/KANK1/PRKCB/OPRK1/HADHA/PIK3R1/CAD/NCOA1/ZNF592/MTCL2/CYFIP1/SRD5A1/PDPK1/DENND4C/SREBF1/PRKDC/IGF2/CRY2/SIK2/GRB10/PKM/IRS2/VPS13C/LPIN2/INSR/FOXO4/APPL1/SLC2A8/PIP4K2B/SLC25A33/CITED1/KCNJ8/TSC2/INPP5K/SORT1/FOXO1/GRB14/COL1A1/WDTC1/VWA2/SLC27A1/ADIPOR1
GO:0090092	regulation of transmembrane receptor protein serine/threonine kinase signaling pathway	238	0.296684	1.52068	0.000561527	0.00734281	ACVR1B/ACVR1/TP53/HIPK2/LRP1/NPNT/SORL1/SCUBE3/CER1/PEG10/SPRED2/TGFB1/BMPR2/ARK2C/PPARG/FZD1/SPRED3/VASN/CREBBP/NOTCH2/UBE2O/INTS9/RGMA/NEO1/SULF1/SFRP1/BMP7/GLG1/LRG1/TMPRSS6/ZNF423/CRIM1/SKI/FBN1/GDF3/PDPK1/EP300/SFRP4/ABL1/BAMBI/VEPH1/NUMA1/PCSK6/NREP/FERMT1/LDLRAD4/LRP2/TET1/NOMO1/HSPA5/ZNF703/XIAP/MTMR4/SMURF1/SOX11/ADISSP/BCL9L/PBLD/ZC3H3/MAGI2/CITED1/KIAA0319/IGSF1/CSNK2B/DLX1/FBN2/LTBP1/…
GO:1901989	positive regulation of cell cycle phase transition	106	-0.419369	-1.70101	0.000572506	0.00744643	ANAPC11/ESPL1/MAD2L1BP/RCC2/TFDP1/TBX2/CUL4B/DTL/HSPA2/DDRGK1/RAD51C/RRM1/DDX3X/WNT10B/CDC7/SASS6/CDC25A/RDX/UBE2C/NPM1/STXBP4/CDK10/CDC23/CPSF3/CCNB1/CDC6/MTBP/ATAD5/MAPK15/RAB11A/CUL3/RB1/FBXO5/PLRG1/ANXA1/CDC25C/NSMCE2/CCND2/THOC1/CCND1/DLGAP5/CENPJ/RRM2B/CDK1
GO:0045773	positive regulation of axon extension	35	0.520861	1.93654	0.00057542	0.00746759	CXCL12/MAPT/MAP1B/MEGF8/SEMA5A/NRP1/BMPR2/ISLR2/MACF1/CYFIP1/L1CAM/NTN1/SMURF1/GDI1
GO:0045786	negative regulation of cell cycle	354	-0.317918	-1.47887	0.000580193	0.00751272	PKD2/PKMYT1/ESPL1/HTRA2/CLOCK/TRIM37/MAD2L1BP/PPP2R5B/BTN2A2/WEE1/CENPF/OVOL1/AURKAIP1/DTL/IER3/NEK2/ZNF830/CDKN2A/RAD9A/KAT2B/TOPBP1/TRIP13/TENT5B/CRLF3/CHEK2/USP44/ZFP36L2/PSMG2/INTS7/STK33/CTNNB1/RNASEH2B/BAZ1B/YTHDC2/RINT1/CDCA8/NABP1/CCP110/MAP3K20/MRE11/BLM/UFL1/DONSON/PTPN11/WAC/WDR76/KNTC1/NPPC/CRY1/PLK2/KIF25/BRIP1/CCL2/CDC5L/CENATAC/BTG2/NPM1/NR4A1/CACNB4/UIMC1/GEN1/BUB1/CDKN1A/NBN/USP4…
GO:0071331	cellular response to hexose stimulus	109	0.355196	1.64133	0.00058471	0.00755435	TRPM4/PTPRN/SLC29A1/IGF1R/ZBTB20/KLF7/PTPRN2/RAB11FIP5/LRP5/ADRA2A/TH/SMARCA4/ACE/PRKCE/SLC12A7/NKX6-1/SYBU/OPRK1/UNC13B/LIN28A/SLC12A6/PRKACA/RAB11B/NEUROD1/SOX4/RACK1/ERN1/IRS2
GO:0106070	regulation of adenylate cyclase-activating G protein-coupled receptor signaling pathway	11	0.765855	2.01389	0.000586151	0.00755614	ARRDC3/ATP2B4/CRTC3/APLP1/PDE4A/PRKCA
GO:0006534	cysteine metabolic process	11	-0.761591	-1.8944	0.000595465	0.00765919	SLC7A11/CDO1/MPST/CBS/LOC102724560
GO:0021675	nerve development	91	0.388117	1.7389	0.000602717	0.00773531	NGFR/SULF2/ECE1/KCNQ3/ERBB3/PLXNA4/DAG1/NRP1/ARK2C/NAV2/EPHB2/SULF1/B4GALNT1/PLXNA3/LARGE1/NAGLU/KCNC2/SCN2A/RET/CHD7/NDP/CHRNB2/ACKR3/DICER1/HOXB3/ATP8B1/ADARB1/NRP2/KCNA1
GO:0140448	signaling receptor ligand precursor processing	31	0.558659	2.01887	0.00060791	0.00778474	FURIN/ECE1/PCSK1N/MME/P4HB/PCSK1/ACE/PCSK6/BACE2/PCSK2/CTSL/CORIN
GO:1903405	protein localization to nuclear body	12	-0.74738	-1.90103	0.000615913	0.00780841	CCT4/CCT5/CCT2/CCT6A/LARP7/CCT8
GO:1904867	protein localization to Cajal body	12	-0.74738	-1.90103	0.000615913	0.00780841	CCT4/CCT5/CCT2/CCT6A/LARP7/CCT8
GO:0006885	regulation of pH	86	0.401862	1.78692	0.000614839	0.00780841	GRN/ATP6V1A/CLN6/ATP6V0D2/CLCN3/ATP6V1B1/ATP6AP1/ATP6V0C/ATP6V0A1/ATP6V1H/ATP6V1F/CLN5/ATP6V0D1/CCKBR/SLC4A8/ATP6V0E2/DMXL1/SLC4A4/TM9SF4/RAB39A/SPNS1/RAB20/CHP1/SLC4A10
GO:0009749	response to glucose	152	0.336856	1.6472	0.00061467	0.00780841	TRPM4/VAMP2/PTPRN/SLC29A1/IGF1R/ZBTB20/PFKL/KLF7/PTPRN2/RAB11FIP5/LRP5/ADRA2A/TH/PCSK1/SMARCA4/ACE/SARM1/COL6A3/PRKCB/PRKCE/SLC12A7/EXTL3/NKX6-1/SYBU/OPRK1/UNC13B/LIN28A/SLC12A6/PRKACA/RAB11B/SREBF1/NEUROD1/SOX4/RACK1/ERN1/RASAL2/IRS2
GO:0030308	negative regulation of cell growth	164	0.323981	1.60606	0.000616489	0.00780841	SLIT1/ACVR1B/TP53/DRAXIN/SEMA4B/PPP2R1A/TNR/SMARCA2/SLIT3/GNG4/ENPP1/SEMA5A/TGFB1/NRP1/BMPR2/CRYAB/DCC/SEMA6C/SMARCA4/RGMA/SFRP1/SEMA4F/BCL6/PLXNA3/DIP2B/BCL11A/SEMA3C/SPP1/FGF13/MAP2/PRDM11/MECP2/SERTAD2/PPP1R9B/PML/RACK1/NTN1/SEMA6A/SLIT2/CDKN2C/JADE1
GO:0030203	glycosaminoglycan metabolic process	95	0.375337	1.70882	0.000619343	0.00782747	CHST3/CLN6/HAS1/SMPD3/GNS/HEXA/IDS/HS3ST3A1/CEMIP/CHST15/TGFB1/NDST1/CHPF/ITIH5/ST3GAL2/UST/AP2A1/ST3GAL3/NAGLU/B3GAT1/B4GALT7/HPSE/SGSH/CSGALNACT2/PXYLP1/GUSB/B3GNT7/HS3ST3B1/CHSY3/SLC10A7/CHST11/NDST4/DSEL/ABCC5/CEMIP2/UGDH/EXT2/B3GNT4/CHST1/HYAL1/CHST14/B4GAT1/CHST12/GLB1/NFKB1
GO:0045005	DNA-templated DNA replication maintenance of fidelity	54	-0.482425	-1.74977	0.00062654	0.00790122	POLD1/EXD2/FAM111A/DDX11/MMS22L/MRE11/BLM/DONSON/FANCM/PRIMPOL/MCM8/GEN1/WRN/NBN/ATRX/TONSL/ETAA1/ASF1A/RBBP8/NUCKS1/DNA2/THOC1/PCNA
GO:0006388	tRNA splicing, via endonucleolytic cleavage and ligation	13	-0.729998	-1.88335	0.000636049	0.0079864	TSEN54/TSEN2/TSEN15/C2orf49/FAM98B/ZBTB8OS/RTRAF/FAM98A/DDX1/RTCB
GO:0045216	cell-cell junction organization	184	0.310574	1.55789	0.000635713	0.0079864	SVEP1/DSP/TLN2/PLEC/CTNND2/ANK2/CSF1R/TJP3/TLN1/CDH10/TGFB1/ACTG1/PIP5K1C/DSG2/FLNA/WDR1/EPHB2/RAMP2/ILDR1/ACE/CDH7/CNTNAP1/GRHL1/PTPN23/TBCD/FBF1/PRKACA/NF2/ACTB/PRKCH/JAM3/APLNR/LSR/CLDN23/JUP/F2RL1/ZNF703/CDH6/RHOA/TJP2/CDH9/CTNND1/ADD1/CDH11/CDHR3/CD177/CDH1/SRF/PKP2/PERP/AFDN/PRKCA/APC/CNTNAP2/MARVELD2/FLCN/PDCD6IP/TGFB2/FER/CLDN9/CDH2/FRMPD2/MTSS1/CDH24/LIMS1/NLGN2/RAB13/NUMBL/PTPRO/CLDN4/P…
GO:0098534	centriole assembly	43	-0.517974	-1.80395	0.000637806	0.00799117	BRCA1/CEP192/STIL/CDK2/VPS4B/CEP76/MDM1/RTTN/CEP44/CEP72/TRIM37/CNTROB/CCDC78/KAT2B/E2F4/POC1B/CCP110/CEP152/PLK2/SASS6/WDR62/NPM1/CEP120/CEP295/CEP85/PLK4/SPICE1/CENPJ/PPP1R35
GO:0031297	replication fork processing	47	-0.520832	-1.83554	0.000639555	0.00799581	EXD2/FAM111A/DDX11/MMS22L/MRE11/BLM/DONSON/FANCM/PRIMPOL/GEN1/WRN/NBN/ATRX/TONSL/ETAA1/ASF1A/RBBP8/NUCKS1/DNA2/THOC1/PCNA
GO:0060612	adipose tissue development	48	0.469655	1.85042	0.000641852	0.00799706	TRPM4/SH3PXD2B/SORL1/NCOA2/ARRDC3/KLF7/PPARG/LRP5/FOSL2/AMER1/NCOA1/PPARGC1A/DYRK1B/RASAL2/VPS13B/ABHD15
GO:0071456	cellular response to hypoxia	125	0.345114	1.64349	0.000642412	0.00799706	NDRG1/TP53/FOS/HIPK2/SLC29A1/PDK1/TGFB1/AK4/NOP53/PPARG/VASN/ZFP36L1/P4HB/AQP1/FMN2/KCNK3/DDR2/PRKCE/EGLN1/SIRT2/SFRP1/BMP7/HYOU1/SCN2A/PHB2/RPTOR/EGLN3
GO:1902099	regulation of metaphase/anaphase transition of cell cycle	91	-0.427585	-1.68984	0.000647679	0.00802817	CDCA8/MAP3K20/KNTC1/PHF10/UBE2C/GEN1/BUB1/CDC23/CCNB1/CDC6/SPC25/SMARCE1/RAD21/MAPK15/CUL3/AURKB/RB1/BIRC5/NDC80/FBXO5/BUB1B/NSMCE2/RIOK2/PCID2/ACTL6A/KNL1/CENPE/MAD2L1/NUF2/DLGAP5/ZWILCH/TTK
GO:0010817	regulation of hormone levels	405	0.255748	1.38562	0.000647221	0.00802817	TRPM4/PCLO/VGF/H6PD/DIO3/PTPRN/CYP26B1/FURIN/CYP1B1/GLUD1/SMPD3/CPLX3/IGF1R/CTSB/GHR/NNAT/RDH10/PFKL/RAB3A/KLF7/ECE1/PTPRN2/RAB11FIP5/EXOC3L1/SCPEP1/PCSK1N/DUOX2/PPARG/LRP5/CYP1A1/MME/ADRA2A/CHGA/P4HB/AQP1/PCSK1/ILDR1/ACE/CLCN2/SLC7A8/PRKCB/PRKCE/SFRP1/PLCB1/NKX6-1/SYBU/AACS/RAPGEF4/RDH13/OPRK1/PRKD1/HSD17B8/NAGLU/PRKACA/DHRS2/RAB11B/TRH/SLC25A22/ABAT/SPP1/SRD5A1/EIPR1/SREBF1/PCSK6/CHST8/NEUROD1/…
GO:0060395	SMAD protein signal transduction	69	0.420389	1.78646	0.000651224	0.00805491	ACVR1/FOS/HIPK2/ZMIZ1/LRP1/VIM/HEXA/TGFB1/BMPR2/PPARG/LNPEP/SMAD1/BMP7/SPTBN1/NCEH1/SKI/VEPH1/LDLRAD4/PML/ITGB6/PBLD/MAGI2/CITED1/KIAA0319
GO:1901888	regulation of cell junction assembly	192	0.30423	1.5442	0.000664402	0.00820042	SLIT1/LRFN5/CLSTN1/ST8SIA2/TLN1/AGRN/LZTS1/NRP1/ACTG1/FZD1/LRFN3/GPRASP3/EPHB2/ACE/NRXN1/APP/NTNG2/FARP1/GPM6B/SFRP1/RAPGEF1/LRFN4/CLSTN2/NLGN3/EIF4G1/SDC4/ASIC2/ROBO2/MACF1/PRKACA/FAM107A/ABL1/EPHA3/PRKCH/NEGR1/CUX2/MMP14/APLNR/CLSTN3/RAB17/CHRNB2/NTN1/LIMCH1/RHOA/MDGA1/LHFPL4/DLC1/SEMA4A/SNCA/SYNDIG1/LRRTM3/EPHB3/LRRTM2/LRRC24/NLGN1/PTPRJ/DMTN/CRB3/MAP4K4/CNTNAP2/PEAK1/ADGRB3/PHLDB2/TEK/TLR2/ME…
GO:0051937	catecholamine transport	61	0.437898	1.84252	0.000667724	0.00822393	CXCL12/RAB3B/CHRNA7/SYT5/ADRA2A/CHGA/PRKCB/OPRK1/SYT1/CHRNA4/ABAT/SYT9/ACTB/SYT10/MECP2/CHRNB2/CNR1/SNCG/SYT4/HTR1B/SYT2/CHRM5/SNCA/SYT13/PINK1/SYT7
GO:0032488	Cdc42 protein signal transduction	16	0.693681	2.04597	0.000670811	0.00824444	ABCA1/NRP1/RHOBTB2/RALBP1/ABL1/NTN1/RHOV/SHTN1/RHOJ
GO:0007099	centriole replication	39	-0.541398	-1.84435	0.000685911	0.0084122	BRCA1/CEP192/STIL/CDK2/VPS4B/CEP76/MDM1/RTTN/CEP44/CEP72/TRIM37/CNTROB/KAT2B/POC1B/CCP110/CEP152/PLK2/SASS6/WDR62/NPM1/CEP120/CEP295/CEP85/PLK4/SPICE1/CENPJ/PPP1R35
GO:0050432	catecholamine secretion	51	0.462538	1.83848	0.000692844	0.0084793	CXCL12/CHRNA7/SYT5/ADRA2A/CHGA/PRKCB/OPRK1/SYT1/CHRNA4/ABAT/SYT9/SYT10/MECP2/CHRNB2/CNR1/SNCG/SYT4/HTR1B/SYT2/SNCA/SYT13/PINK1/SYT7
GO:0034765	regulation of monoatomic ion transmembrane transport	356	0.260812	1.389	0.000729844	0.00891331	VAMP2/RELN/HCN2/AHNAK/KCNH1/PTPN3/RYR2/KCNK12/SLN/KCNQ2/FGF14/ANK2/KCNQ3/CEMIP/GRIN2D/CACNA2D2/WNK3/SELENON/UBASH3B/STIM1/ATP1B2/HRC/FLNA/ADRA2A/EPHB2/GRIN2B/DPP6/CLCN2/SCN3B/FXYD6/NOS1AP/CACNA1D/ATP2B4/PRKCE/HECW1/KCNK10/SCN9A/OPRK1/NLGN3/CACNA1E/P2RY6/OSR1/ASIC2/PRKD1/AKAP6/SHANK3/HTT/PRKACA/KCNC2/UTRN/SCN3A/SCN2A/SLC31A2/KCNA6/PDPK1/FGF13/PHB2/CACNB1/ABL1/ACTN4/TPCN1/WWP2/ITGB3/CALCR/SCN2B/CHD…
GO:0045930	negative regulation of mitotic cell cycle	217	-0.347879	-1.53617	0.000737724	0.00899063	MAD2L1BP/BTN2A2/WEE1/CENPF/OVOL1/AURKAIP1/DTL/IER3/ZNF830/RAD9A/TOPBP1/TRIP13/CRLF3/CHEK2/USP44/ZFP36L2/PSMG2/STK33/CTNNB1/YTHDC2/RINT1/CDCA8/NABP1/MAP3K20/MRE11/BLM/DONSON/WAC/KNTC1/PLK2/CCL2/BTG2/CACNB4/UIMC1/GEN1/BUB1/CDKN1A/NBN/USP47/RAD17/CCNB1/CDC6/INIP/SPC25/RPL26/RBBP8/RAD21/MTBP/CHEK1/AURKB/RB1/CCNG1/BIRC5/NDC80/PINX1/DLG1/TNF/FBXO5/MSH2/BUB1B/PCID2/PIDD1/KNL1/BTG3/MAD2L1/CCND1/NUF2/BMP4…
GO:0030261	chromosome condensation	36	-0.553723	-1.84449	0.000740501	0.00900555	NCAPG2/NCAPD3/HMGA2/DFFB/TENT4A/NCAPH/NUSAP1/BAZ1B/KMT5A/AIFM1/H1-10/MCPH1/SMC2/SMC5/TOP2A/SMARCA5/SMC4/NCAPG/AKAP8L/H1-0/CDK1
GO:0060042	retina morphogenesis in camera-type eye	51	0.460621	1.83086	0.000745275	0.00902576	HIPK2/STAT3/SDK1/DIO3/LRP5/ATP8A2/LHX1/SDK2/RDH13/LARGE1/NAGLU/DLL1/CRB1/NDP/PROX1/MEGF11/FAT3/HCN1/SOX9/PTPRM
GO:0030509	BMP signaling pathway	138	0.337535	1.6323	0.000745001	0.00902576	ACVR1/HIPK2/SORL1/SMPD3/SCUBE3/CER1/MEGF8/BMPR2/ARK2C/PPARG/FZD1/NOTCH2/UBE2O/COMP/RGMA/NEO1/SMAD1/SULF1/SFRP1/BMP7/TMPRSS6/ZNF423/RGMB/CRIM1/SKI/FBN1/GDF3/SFRP4/BMPR1B/ABL1/DLX5/BAMBI/NUMA1/PCSK6/LRP2/XIAP/SMURF1/SOX11
GO:0071333	cellular response to glucose stimulus	108	0.356674	1.63864	0.000749209	0.00905451	TRPM4/PTPRN/SLC29A1/IGF1R/ZBTB20/KLF7/PTPRN2/RAB11FIP5/LRP5/ADRA2A/TH/SMARCA4/ACE/PRKCE/SLC12A7/NKX6-1/SYBU/OPRK1/UNC13B/LIN28A/SLC12A6/PRKACA/RAB11B/NEUROD1/SOX4/RACK1/ERN1/IRS2
GO:0030048	actin filament-based movement	112	0.355255	1.64882	0.000755005	0.00910558	TRPM4/GSN/DSP/RYR2/MYO5B/ANK2/WASF2/EPDR1/DSG2/FLNA/MYO1E/MYO5A/SCN3B/NOS1AP/CACNA1D/PARVA/SUN2/MYH9/FGF13/ACTN4/MYH7/DSC2/SCN2B/JUP/LIMCH1/MYO9B/SCN5A/ATP1A2/PDE4D/SYNE2/KCNJ8/KCNH2/KCNJ3/PKP2/MYH10/SHTN1/HCN4/ATP2A2/WIPF1/MYO1D
GO:0010608	post-transcriptional regulation of gene expression	495	-0.3002	-1.43402	0.000763171	0.00918497	METTL16/MEIOC/METTL8/KHDRBS1/GRB7/GSPT1/CNOT8/MTG2/TSNAX/MAPK14/SHFL/RPS9/XIST/NSUN2/RPS3/PAIP2B/FBXO4/PTAFR/PARP9/TRDMT1/TSFM/EIF1B/E2F1/C8orf88/YTHDF3/EIF6/NCK1/SPACA6-AS1/RPS6KA1/ZC3H14/NSUN5/DKC1/NCBP1/NUDT21/LARP6/TENT4A/RPS14/LRPPRC/TNFRSF1B/CDC123/C1QBP/FASTKD3/NCBP3/EPHA4/EIF4EBP1/DHFR/CAPRIN2/AARS1/UQCC2/NCL/NCBP2/IREB2/RBM4/MAGOH/YBX1/FASTKD5/MKNK1/TENT5B/ROCK1/XRN1/PUM2/ZFP36L2/ZC3H7A/…
GO:0099068	postsynapse assembly	37	0.525616	1.96672	0.000773708	0.00927331	SPTBN2/NRXN2/LZTS1/EPHB2/NRXN1/NTNG2/GAP43/LRFN4/NLGN3/SHANK3/C1QL2/ZDHHC12/C1QL3/LRRTM2/NLGN1/CDH2/NLGN2/LRRC4B/PTK2B/PTPRD/LRP4/PTPRS/CBLN1/ARHGEF9
GO:0071326	cellular response to monosaccharide stimulus	110	0.362498	1.67731	0.000772701	0.00927331	TRPM4/PTPRN/SLC29A1/IGF1R/ZBTB20/KLF7/PTPRN2/RAB11FIP5/LRP5/ADRA2A/TH/SMARCA4/ACE/PRKCE/SLC12A7/PLCB1/NKX6-1/SYBU/OPRK1/UNC13B/LIN28A/SLC12A6/PRKACA/RAB11B/NEUROD1/SOX4/RACK1/ERN1/IRS2
GO:0050951	sensory perception of temperature stimulus	21	0.627494	2.02986	0.000787108	0.00937613	MMP24/CXCL12/BTBD9/ADRA2A/SCN9A/OPRK1
GO:0070192	chromosome organization involved in meiotic cell cycle	45	-0.513973	-1.80367	0.000786411	0.00937613	P3H4/MEIOC/NCAPD3/IHO1/RNF212/C14orf39/NCAPH/TRIP13/CCNB1IP1/CCNE1/MRE11/MLH3/CCNE2/BRIP1/NDC1/TEX15/ATRX/MEI4/MND1/SMC2/MEIOB/SMC4/UBE2B
GO:0006816	calcium ion transport	339	0.269944	1.44118	0.000787136	0.00937613	TRPM4/PLCD1/NALF2/CXCL12/ANXA9/AHNAK/RYR2/CACNG5/SLN/ANK2/SLC24A1/SLC24A3/ORAI3/PLCB3/CEMIP/GRIN2D/CACNA2D2/CHRNA7/WNK3/NCS1/SELENON/UBASH3B/STIM1/SLC25A23/SPG11/HRC/FLNA/ADRA2A/GRIN2B/RAMP2/ACE/CACHD1/NOS1AP/CACNA1D/PRKCB/CAMK2B/ATP2B4/PRKCE/PLCB1/ITPR3/SCN9A/PLCG2/CACNA1E/P2RY6/PRKD1/PANX1/AKAP6/HTT/ATP2A3/CHRNA4/PRKACA/SLC24A2/WFS1/SCN3A/SCN2A/SLC8A2/PDPK1/CACNB1/ABL1/TPCN1/ITGB3/CALCR/CHD7/MC…
GO:0071800	podosome assembly	17	0.666326	1.96897	0.000805333	0.00955365	HCK/GSN/SH3PXD2B/DOCK5/ARHGEF5/KIF9/MSN/DBNL/RHOA/FARP2
GO:0034103	regulation of tissue remodeling	55	0.456253	1.83644	0.000803696	0.00955365	TP53/CSF1R/TGFB1/UBASH3B/PLEKHM1/PPARG/IL23A/TFRC/SYK/GPR137/DDR2/SFRP1/S1PR1/PPARGC1B/CST3/SPP1/ITGB3/GPR137B/LTBP3/MDK/SYT7/NF1/PRKCA
GO:0051493	regulation of cytoskeleton organization	468	0.248601	1.36723	0.000807435	0.00955905	HCK/CELSR1/GSN/MAP1A/CXCL12/SPTBN2/LRP1/APC2/CYFIP2/MAPT/MAP1B/TPPP/FKBP4/MAGEL2/CSF1R/TUBB4A/ARHGEF18/STMN3/EML2/CDK5R1/GRHL3/BMERB1/EVL/WASF2/SHANK1/SEMA5A/FZD10/NRP1/CHMP3/ACTG1/CORO1B/TMSB10/FHOD3/AKAP13/FLNA/WDR1/PPM1E/ATAT1/DYNC1H1/ADD2/SPTAN1/CAPG/MAPRE2/CGNL1/CRACD/SSH2/KANK1/DCTN1/GPM6B/CARMIL1/PRKCE/SFRP1/ARHGEF5/ARHGAP35/SPTBN1/PLXNA3/S1PR1/MAP1S/MAP6/CARMIL3/PLK1/BCAS3/TBCD/SDC4/PIK3R…
GO:0045766	positive regulation of angiogenesis	138	0.335977	1.62476	0.000814073	0.00959845	HIPK2/STAT3/GRN/HK2/CYP1B1/APELA/EMC10/ITGA5/CHRNA7/SEMA5A/NRP1/STIM1/C5AR1/AQP1/RAMP2/ADAM12/SMAD1/PRKCB/SASH1/LRG1/TIE1/JAK1/PRKD1/PDPK1/ABL1/DLL1/ITGB3/TNN/WNK1/PLCG1/APLNR/PKM/ECM1/PIK3CD/JUP/C3
GO:1904018	positive regulation of vasculature development	138	0.335977	1.62476	0.000814073	0.00959845	HIPK2/STAT3/GRN/HK2/CYP1B1/APELA/EMC10/ITGA5/CHRNA7/SEMA5A/NRP1/STIM1/C5AR1/AQP1/RAMP2/ADAM12/SMAD1/PRKCB/SASH1/LRG1/TIE1/JAK1/PRKD1/PDPK1/ABL1/DLL1/ITGB3/TNN/WNK1/PLCG1/APLNR/PKM/ECM1/PIK3CD/JUP/C3
GO:1990504	dense core granule exocytosis	10	0.776218	1.96767	0.000825688	0.00971566	RAB3A/CADPS/STXBP1/UNC13A/UNC13B/SYT4/BAIAP3
GO:0003407	neural retina development	64	0.433398	1.82594	0.000834238	0.00979639	HIPK2/STAT3/SDK1/DIO3/DLL4/ATP8A2/LHX1/SDK2/SMARCA4/ATP2B4/RDH13/LARGE1/NAGLU/NEUROD1/CRB1/NDP/MEGF11/FAT3/ATP2B2/HCN1/SOX9/CASP2/PTPRM/DLX1/HES1/DLX2/CALB1/TGFB2
GO:0140013	meiotic nuclear division	143	-0.383675	-1.62458	0.000839328	0.00983624	NPR2/RAD54L/TESMIN/P3H4/MEIOC/CDC25B/CENPX/EME2/FIGNL1/UBR2/IHO1/RNF212/ESPL1/C14orf39/MSX2/NCAPH/HSPA2/TUBB8/RAD51C/TRIP13/CCNB1IP1/TOP2B/SGO1/HFM1/PSMD13/ANKLE1/CCNE1/MASTL/MRE11/MLH3/CCNE2/AURKA/FANCM/BRIP1/MYBL1/CCNB2/NDC1/TEX15/CENPC/MEI4/RAD21/MAPK15/MND1/SMC2/ACTR3/ASPM/RAD51AP1/NDC80/PTTG1/KIF18A/FBXO5/TOP2A/RAD54B/MEIOB/SMC4/UBE2B/M1AP/NUF2/ORC4/DCAF13/TTK/CKS2
GO:0000959	mitochondrial RNA metabolic process	52	-0.492831	-1.771	0.000843727	0.00986787	TRMT61B/LRPPRC/FASTKD3/FASTKD5/MTERF3/RPUSD4/TRNT1/TRMT5/MTO1/TBRG4/THAP11/FASTK/SLIRP/TEFM/PNPT1/METTL4/YARS2/TRIT1/MTERF2/GRSF1/FASTKD2/FASTKD1/TRMT10C/TFAM/MTERF1
GO:0051204	protein insertion into mitochondrial membrane	34	-0.559967	-1.84283	0.000864779	0.0100937	TIMM8B/MTX1/MAPK8/PDCD5/AGK/TOMM7/BAX/TOMM6/MTX2/TOMM70/BBC3/TOMM5/HSPA4/HSP90AA1
GO:0030517	negative regulation of axon extension	42	0.48994	1.87907	0.000871848	0.0101558	SLIT1/DRAXIN/SEMA4B/TNR/SEMA5A/NRP1/SEMA6C/SEMA4F/PLXNA3/DIP2B/SEMA3C/MAP2/NTN1/SEMA6A/KIAA0319/SEMA4A/CDH1/RTN4R
GO:0000963	mitochondrial RNA processing	21	-0.645178	-1.90351	0.000874871	0.0101706	TRMT61B/FASTKD3/FASTKD5/RPUSD4/TRNT1/TRMT5/MTO1/TBRG4/FASTK/PNPT1/TRIT1/FASTKD2/FASTKD1/TRMT10C
GO:1904869	regulation of protein localization to Cajal body	11	-0.750361	-1.86646	0.000880677	0.0101972	CCT4/CCT5/CCT2/CCT6A/LARP7/CCT8
GO:1904871	positive regulation of protein localization to Cajal body	11	-0.750361	-1.86646	0.000880677	0.0101972	CCT4/CCT5/CCT2/CCT6A/LARP7/CCT8
GO:0035904	aorta development	60	0.438344	1.83281	0.000887368	0.0102338	NGFR/LRP1/GAA/HEY1/DLL4/AP2B1/NDST1/PRICKLE1/PLXND1/ROBO2/SUFU/NAGLU/ADAMTS6/CHD7/SOX4/APLNR/DCTN5/LRP2/PROX1
GO:0007600	sensory perception	390	0.251096	1.35082	0.000887221	0.0102338	MMP24/TGFBI/CXCL12/SCNN1A/CLN6/BTBD9/DLL4/CPLX3/CNNM4/UNC119/HEXA/ATP6V1B1/RDH10/RAB3A/SCNN1G/SLC24A1/COL18A1/KCNQ3/PTGES/CEMIP/EML2/RGS16/GRIN2D/CHRNA7/TUB/RIMS1/SHANK1/NAV2/C5AR1/SCARB2/MME/ATP8A2/ADRA2A/AQP1/WDR1/CLN5/TH/NOB1/SRRM4/CACNA1D/TAC1/RIPOR2/ITPR3/SCN9A/OPRK1/ASIC2/LARGE1/CRYBG3/CHRNA4/TSPEAR/FXN/WFS1/SPNS2/SYT10/CHD7/MECP2/ITGA2/CRB1/TYR/LRP2/NDP/CHRNB2/NHERF1/SLC4A10/BBS5/PGAP1/EFE…
GO:0032781	positive regulation of ATP-dependent activity	39	-0.53432	-1.82024	0.000889641	0.0102397	UHRF1/DNAJB1/FXYD2/GTF2H2/RGN/DNAJC9/DNAJB11/AHSA1/VMP1/CHTOP/MSH6/DNAJC24/SSBP1/DHX9/TNNT2/DNAJC10/TPM1/MSH2/AHSA2P/GABARAPL2/POT1
GO:0022037	metencephalon development	105	0.354844	1.61828	0.000896929	0.0103031	TP53/CNTN1/SPTBN2/GLI2/IGF1R/SCRIB/GBA1/TUBA1A/CDK5R1/RERE/LHX1/FAIM2/NCSTN/ATRN/CDK5R2/NAGLU/SSTR1/NCOA1/ABAT/HERC1/ABL1/DLL1/NEUROD1/MECP2/CEND1/MYO16/OGDH/HSPA5/PROX1/NCOR2/SCN5A/ASCL1/XRCC1/SDF4
GO:1901992	positive regulation of mitotic cell cycle phase transition	86	-0.437686	-1.71731	0.000901671	0.0103371	ANAPC11/ESPL1/MAD2L1BP/RCC2/TFDP1/CUL4B/DTL/HSPA2/RAD51C/RRM1/DDX3X/WNT10B/CDC7/SASS6/CDC25A/RDX/UBE2C/CDK10/CDC23/CPSF3/CCNB1/CDC6/MTBP/RAB11A/CUL3/RB1/FBXO5/PLRG1/ANXA1/CDC25C/NSMCE2/CCND2/CCND1/DLGAP5/CENPJ/RRM2B/CDK1
GO:0006367	transcription initiation at RNA polymerase II promoter	93	-0.422954	-1.67178	0.000904159	0.0103452	PAXIP1/MED19/MED30/MAZ/MED6/MED18/TAF4B/WNT10B/GTF2H2/ERCC3/TAF2/CDK7/MED4/GTF2B/MED17/GTF2H5/TAF9/CAND1/ZNF451/TAF11/TAF13/MED31/NFKBIA/GTF2A2/GTF2F2/ATF7IP/CCNH/PCID2/TAF7/MED21/PSMC6/HMGB1/ELOC/SUB1
GO:0098926	postsynaptic signal transduction	33	0.53294	1.96021	0.000921193	0.0104987	ACHE/CHRNA7/CDK5R1/CHRNA3/AGRN/PRKCB/PLCB1/LARGE1/LYPD1/CHRNB2/LY6H/GNA15/RGS8/CHRM5
GO:0097553	calcium ion transmembrane import into cytosol	158	0.32441	1.59187	0.000919646	0.0104987	PLCD1/NALF2/RYR2/ANK2/SLC24A1/PLCB3/CEMIP/GRIN2D/SELENON/UBASH3B/HRC/FLNA/GRIN2B/CACNA1D/ATP2B4/PRKCE/PLCB1/ITPR3/SCN9A/PLCG2/CACNA1E/P2RY6/PRKD1/AKAP6/HTT/PRKACA/SLC24A2/SCN3A/SCN2A/SLC8A2/PDPK1/ABL1/TPCN1/ITGB3/CALCR/CHD7/PLCG1/APLNR/PML/SCN5A/ATP1A2/PDE4D/SCN11A/RYR3/CALM3/CACNA1A/SNCA/JPH4/XCR1/PTPN6/JPH3/JPH1/TRPC3/CACNA1H/NALF1/CHERP/RAMP3/CACNA2D1/ITPR2/BCL2/HTR2A/CACNA1C/F2R/SLC24A4/TPCN2…
GO:0060541	respiratory system development	190	0.300479	1.52133	0.000932131	0.0106025	CELSR1/HIPK2/PTK7/GLI2/SMPD3/TNC/RDH10/CRISPLD2/RAB3A/AP3B1/LAMA1/DAG1/CEBPA/SELENON/LAMA5/BMPR2/ABCA3/MME/ACE/CLCN2/FOSL2/ADAMTS2/NKIRAS2/EIF4G1/STRA6/SKI/EP300/RARA/DLX5/THRA/SREBF1/CHD7/MECP2/MMP14/RSPO2/BAG6/PROX1/PLOD3/ITGB6/SOX11/NFIB/ASCL1/COL3A1/ESRP2/IGFBP5/LTBP3/SOX9/LEF1/ALDH1A2
GO:0032212	positive regulation of telomere maintenance via telomerase	34	-0.557991	-1.83632	0.000949146	0.0107749	PKIB/XRCC5/CCT4/MAPK15/CCT5/AURKB/CCT2/CCT6A/NEK7/POT1/CCT8
GO:0035902	response to immobilization stress	18	0.63918	1.92827	0.000958036	0.0108546	FOS/CYP1A1/TH/GPI/LRP11/PPP1R9B/FOXO4/MDM2/BRD1/HDAC6
GO:0097401	synaptic vesicle lumen acidification	16	0.683484	2.01589	0.000962462	0.0108623	ATP6V1A/CLCN3/ATP6V1B1/ATP6AP1/ATP6V0A1/ATP6V1H/ATP6V1F/ATP6V0D1
GO:0009991	response to extracellular stimulus	434	0.246518	1.3499	0.000961338	0.0108623	SLC12A3/SLC2A1/RRAGD/TP53/VGF/H6PD/FOS/ABCA1/CYP26B1/APAF1/MTHFR/CYP1B1/SORL1/PLEC/MAP1B/IGF1R/TNC/GHR/UPP1/SREBF2/RIPOR1/GBA1/SLC27A4/IGFBP2/CHRNA7/MAP1LC3A/PCSK1N/BMPR2/CD68/LDLR/PPARG/SZT2/CYP1A1/CREBBP/TFRC/TH/A2M/PCSK1/ACE/ZFYVE1/MEAK7/WNT9B/TBC1D5/PRKCB/SIRT2/SFRP1/BMP7/ARHGAP35/FOXO3/HSF1/BCAS3/EIF4G1/PRKD1/CAD/CLEC16A/RXRA/SLC1A2/SSTR1/NCOA1/NENF/LRP11/PPARGC1A/SOX2/FAM107A/SPP1/GDF3/SRD5…
GO:0022617	extracellular matrix disassembly	47	0.460084	1.81437	0.000980444	0.0110438	MMP2/LRP1/FURIN/SH3PXD2B/LAMC1/DDR1/TGFB1/DDR2/KIF9/TMPRSS6/CST3/MMP14/ADAMTS15/WDR72/PBXIP1/MMP15/FGFR4
GO:0006754	ATP biosynthetic process	95	-0.421829	-1.6746	0.000987229	0.0110987	ATPSCKMT/ATP5PB/NDUFS8/NDUFA8/ND3/NDUFV2/TAFAZZIN/NDUFA12/NDUFA6/ATP5MG/SDHB/TMSB4X/ENO1/SPHK2/ND2/NDUFB6/ATP5PO/ND4L/NDUFA7/ATP8/NDUFA1/ATP5ME/NDUFB1/ATP5F1E/ND1/NDUFB3/NDUFS5/ND4/NDUFS4/ND5/ATP5PF/PRKAG2/ATP6/ATP5MK/ATP5MJ/ATP5F1C/ND6/NDUFA5
GO:0065002	intracellular protein transmembrane transport	54	-0.473686	-1.71807	0.00099276	0.0111138	PAM16/PEX7/TIMM17B/PEX13/TRIM37/GRPEL2/SEC63/TIMM21/TIMM23/AIFM1/TIMM50/SEC61B/TOMM7/ZFAND2B/HSPD1/DNAJC19/TOMM70/C2CD5/PEX2/SRP54/SEC62/TRAM1/SEC61G/TIMM17A/DNAJC15
GO:0030323	respiratory tube development	171	0.312889	1.55665	0.000994326	0.0111138	CELSR1/HIPK2/PTK7/GLI2/SMPD3/TNC/RDH10/CRISPLD2/RAB3A/AP3B1/LAMA1/DAG1/CEBPA/SELENON/LAMA5/BMPR2/ABCA3/MME/ACE/CLCN2/FOSL2/ADAMTS2/NKIRAS2/EIF4G1/STRA6/EP300/THRA/SREBF1/MECP2/MMP14/RSPO2/BAG6/PROX1/PLOD3/ITGB6/SOX11/NFIB/ASCL1/COL3A1/ESRP2/IGFBP5/LTBP3/SOX9/ALDH1A2/MAP2K2/SRF/ATXN1L
GO:0043434	response to peptide hormone	348	0.261528	1.3995	0.000990811	0.0111138	SLC2A1/VAMP2/VGF/CXCL12/FOS/STAT3/NEFL/SCNN1A/CYP1B1/GCNT1/SORL1/CTSD/MAP1B/IGF1R/NCOA2/GHR/PIP4K2C/SLC27A4/SCNN1G/ARID1B/DAG1/ENPP1/SCAP/PPARG/LRP5/ZFP36L1/MYO5A/TH/PCSK1/BCAR1/MEAK7/KANK1/PRKCB/DDR2/BMP7/PLCB1/NKX6-1/HSF1/OPRK1/JAK1/HADHA/PIK3R1/PRKD1/CAD/NCOA1/PRKACA/ZNF592/FBN1/MTCL2/CYFIP1/SRD5A1/GRIA1/PDPK1/DENND4C/SREBF1/ITGB3/PRKDC/IGF2/CRY2/SIK2/GRB10/PKM/IRS2/VPS13C/LPIN2/INSR/FOXO4/APP…
GO:1901160	primary amino compound metabolic process	12	0.742763	2.01313	0.00099746	0.0111274	BTBD9/PDE1B/DDC/AGMAT/SRD5A1/ALDH2/ATP7A
GO:0071880	adenylate cyclase-activating adrenergic receptor signaling pathway	19	0.641323	1.99148	0.00102262	0.0113862	ARRDC3/AKAP13/ADRA2A/CHGA/ATP2B4/ADCY9/CRTC3
GO:0035176	social behavior	43	0.480346	1.83285	0.001051	0.0116575	ATXN1/NRXN2/SHANK1/TH/NRXN1/NLGN3/SHANK3/RPTOR/MECP2/CHRNB2/SLC6A4/MAPK8IP2/NRXN3/NR2E1/CHD8/ATXN1L/SHANK2/CNTNAP2/CIC/PTCHD1/NLGN2/SEPTIN5/BRINP1/UCN
GO:0051703	biological process involved in intraspecies interaction between organisms	43	0.480346	1.83285	0.001051	0.0116575	ATXN1/NRXN2/SHANK1/TH/NRXN1/NLGN3/SHANK3/RPTOR/MECP2/CHRNB2/SLC6A4/MAPK8IP2/NRXN3/NR2E1/CHD8/ATXN1L/SHANK2/CNTNAP2/CIC/PTCHD1/NLGN2/SEPTIN5/BRINP1/UCN
GO:0043954	cellular component maintenance	63	0.42934	1.81086	0.00105675	0.0116766	PCLO/IGF1R/ERC1/RAB3A/CSF1R/PLXNA4/CHCHD10/BSN/SHANK1/GRIN2B/DCTN1/CNTNAP1/TANC1/ZMYND8/CTTN/ITGB3/F2RL1/INSR/APPL1/SDF4/ERC2/CTBP2/CD177/SORT1/C1QL1/NLGN1/SHANK2/ADGRB3
GO:0046034	ATP metabolic process	126	-0.395483	-1.65015	0.00105553	0.0116766	ATPSCKMT/ATP5PB/NDUFS8/NDUFA8/ND3/NDUFV2/DNM1L/TAFAZZIN/NDUFA12/NDUFA6/ATP5IF1/ATP5MG/SDHB/TMSB4X/CLPX/ENO1/SPHK2/ND2/NDUFB6/ATP5PO/ND4L/NDUFA7/ATP8/HSPA1B/TSPO/AK2/PARG/NDUFA1/ATP5ME/HSPA8/NDUFB1/ATP5F1E/ND1/NDUFB3/NDUFS5/ND4/NDUFS4/ND5/ATP5PF/PRKAG2/ATP6/NUDT5/ATP5MK/ATP5MJ/ATP5F1C/ND6/HSPA1A/NDUFA5
GO:0051382	kinetochore assembly	17	-0.680825	-1.90443	0.00106791	0.0117679	KNTC1/CENPT/CENPW/MIS12/CENPC/SUGT1/SENP6/CENPE/DLGAP5/CENPK
GO:0010810	regulation of cell-substrate adhesion	193	0.305461	1.55243	0.00106907	0.0117679	NPNT/RREB1/PLEKHA2/ITGA5/DDR1/MINK1/TLN1/VIT/DAG1/CSPG5/NRP1/ACTG1/CALR/FLNA/ST6GAL1/P4HB/RIN2/DOCK5/KANK1/GPM6B/CARMIL1/PRKCE/SFRP1/BCL6/TBCD/SDC4/CDK6/PIK3R1/MACF1/UTRN/FAM107A/NF2/CIB1/ABL1/CORO2B/ACTN4/EPHA3/ITGB3/FERMT1/MMP14/JUP/LIMCH1/EGFL6/RHOA/DLC1/WASHC2C/NEXMIF/MDK/COL1A1/NF1/ONECUT2/ONECUT1/PKP2/SPOCK1/PTPRJ/DMTN/MAP4K4/PEAK1/TRIOBP/PHLDB2/TEK
GO:0031055	chromatin remodeling at centromere	10	-0.765582	-1.85443	0.00107993	0.0118424	OIP5/NASP/CENPW/CENPI/HJURP/CENPN/ITGB3BP
GO:0034080	CENP-A containing chromatin assembly	10	-0.765582	-1.85443	0.00107993	0.0118424	OIP5/NASP/CENPW/CENPI/HJURP/CENPN/ITGB3BP
GO:0006613	cotranslational protein targeting to membrane	27	-0.592931	-1.85748	0.00108664	0.0118935	SEC63/RN7SL1/SEC61B/SSR1/SRP19/SRPRB/SRPRA/ZFAND2B/SRP72/SRP9/SRP54/SEC62/TRAM1/RN7SL2/ARL6IP1
GO:0048168	regulation of neuronal synaptic plasticity	53	0.456171	1.83563	0.0010892	0.0118992	VGF/RAB3A/GRIN2D/S100B/EPHB2/GRIN2B/APP/CAMK2B/RASGRF1/SHISA6/SHANK3/SLC8A2/NCDN/SLC4A10/CNTN2/SYT4/SYP/SNCA/NF1/SHISA7/JPH3/CLN3
GO:0010833	telomere maintenance via telomere lengthening	79	-0.444217	-1.71591	0.00109173	0.0119044	DKC1/TERF2IP/TCP1/NEK2/XRN1/DCP2/CTNNB1/MRE11/SMG5/GAR1/PKIB/XRCC5/PTGES3/CCT4/MAPK15/CCT5/AURKB/HNRNPA2B1/CCT2/HNRNPC/PINX1/CCT6A/NEK7/PIF1/POT1/HSP90AA1/CCT8
GO:0099024	plasma membrane invagination	49	0.459205	1.8192	0.00109448	0.0119119	XKR7/GSN/ABCA1/CLCN3/MEGF10/XKR4/PLCG2/SNX33/MYH9/ELMO1/ITGA2/F2RL1/C3/RHOA/HAVCR1
GO:2001258	negative regulation of cation channel activity	26	-0.58487	-1.81773	0.0011158	0.0120564	UBQLN1/DRD4/CAV1/GSTM2/GSTO1/FKBP1B/TRDN/SUMO1/CALM2
GO:0006278	RNA-templated DNA biosynthetic process	69	-0.451484	-1.70484	0.00111538	0.0120564	DKC1/TERF2IP/TCP1/NEK2/XRN1/DCP2/CTNNB1/MRE11/SMG5/GAR1/PKIB/XRCC5/PTGES3/CCT4/MAPK15/CCT5/AURKB/CCT2/HNRNPC/PINX1/CCT6A/NEK7/PIF1/POT1/HSP90AA1/CCT8
GO:0050769	positive regulation of neurogenesis	222	0.288602	1.47474	0.00111606	0.0120564	CXCL12/CUX1/RELN/NEFL/VCAN/PLXNA2/MAPT/MAP1B/ACAN/TTBK1/PLXNC1/NCAN/PLXNA4/DAG1/MEGF8/SEMA5A/TGFB1/NRP1/BMPR2/TENM4/ISLR2/MME/GPRASP3/EPHB2/ACE/CLCN2/SPINT1/CAMK2B/NKX6-1/PLXNA3/OTP/MAP6/PLXND1/ROBO2/MACF1/SHANK3/CYFIP1/ZNF335/TRAK1/PRKCH/MECP2/CUX2/LRP2/GJC2/L1CAM/NTN1/SPEN/SLIT2/SMURF1/SOX11/DICER1
GO:0098771	inorganic ion homeostasis	420	0.248735	1.35925	0.00111469	0.0120564	SLC12A3/PLCD1/CXCL12/SLC30A2/SCNN1A/ATP6V1A/BTBD9/RYR2/CNNM4/ATP6V1B1/ATP6AP1/ANK2/SCNN1G/SLC24A1/AP3B1/SLC24A3/PLCB3/CALB2/CEMIP/CHRNA7/ENPP1/TMTC2/SELENON/UBASH3B/STIM1/SLC25A23/CALR/ATP1B2/HRC/FLNA/NDFIP1/ATP1A3/TFRC/CA12/APP/PACS2/FTH1/ATP13A2/NEO1/PRKCB/ATP2B4/PRKCE/EGLN1/SLC12A7/ATP6V0D1/PLCB1/ITPR3/PLCG2/TMPRSS6/P2RY6/PRKD1/AKAP6/NAGLU/SLC12A6/HTT/ATP2A3/PRKACA/SLC24A2/FXN/WFS1/FAM20A/SLC3…
GO:0070646	protein modification by small protein removal	108	-0.401658	-1.634	0.00112904	0.0121513	USP46/USP45/TNFAIP3/TRIM21/USP6/USP34/CYLD/ABRAXAS2/USP44/COPS3/USP7/USP13/UCHL5/USP38/COPS7B/OTUD6B/SENP7/SENP1/COPS5/YOD1/USP47/USP12/UCHL3/OTUD3/USP48/USP14/PSMD14/COPS8/USP33/COPS4/USPL1/HINT1/USP15/ITCH/SENP6/USP28/TANK/USP1/ENY2/USP16/COPS2
GO:0009206	purine ribonucleoside triphosphate biosynthetic process	104	-0.400878	-1.62271	0.00112732	0.0121513	ATPSCKMT/ATP5PB/NDUFS8/NME4/NDUFA8/ND3/NDUFV2/TAFAZZIN/NDUFA12/NDUFA6/ATP5MG/SDHB/TMSB4X/ENO1/NME1/SPHK2/ND2/NME3/NDUFB6/ATP5PO/ND4L/NDUFA7/ATP8/NDUFA1/ATP5ME/NDUFB1/ATP5F1E/ND1/NDUFB3/NDUFS5/ND4/NDUFS4/ND5/ATP5PF/PRKAG2/ATP6/ATP5MK/ATP5MJ/ATP5F1C/ND6/NDUFA5
GO:0043031	negative regulation of macrophage activation	10	0.770438	1.95302	0.00113748	0.0122195	GRN/LRFN5/LDLR
GO:1904356	regulation of telomere maintenance via telomere lengthening	61	-0.461112	-1.70697	0.00114766	0.0123061	PKIB/XRCC5/CCT4/MAPK15/CCT5/AURKB/HNRNPA2B1/CCT2/HNRNPC/PINX1/CCT6A/NEK7/PIF1/POT1/CCT8
GO:0017156	calcium-ion regulated exocytosis	63	0.426741	1.7999	0.00117838	0.0126122	VAMP2/RAB3A/CADPS/STXBP1/RIMS1/UNC13A/RIMS4/SYT5/ADRA2A/SYN2/SCAMP5/RAPGEF4/UNC13B/SYT1/CDK5R2/MYH9/TSPAN18/SYT9/SYT10/SYT4/SDF4/BAIAP3/STX1B/SYT2/SYT13/SYT7
GO:0006446	regulation of translational initiation	78	-0.449944	-1.74042	0.00118399	0.0126489	EIF1B/C8orf88/YTHDF3/NCK1/NCBP1/CDC123/EIF4EBP1/NCBP2/RBM4/ZNF598/DDX3X/MTIF2/PPP1R15B/NPM1/EIF5B/DHX29/TMED2/ATF4/EIF3E/YTHDF2/EIF2B2/METTL3/TNF/EIF4A2/DDX1/EIF2B5/BZW1/EIF2S1/PAIP1/EIF5/PAIP2
GO:0007044	cell-substrate junction assembly	92	0.367791	1.65401	0.00119032	0.0126931	COL17A1/PLEC/LAMC1/ITGA5/TLN1/NRP1/LAMA3/ACTG1/GPM6B/SFRP1/SDC4/MACF1/CTTN/FAM107A/ABL1/CORO2B/EPHA3/ITGB3/ITGA2/MMP14/LIMCH1/RHOA/DLC1/CDH11/PTPRJ/SORBS1/DMTN/MAP4K4/PEAK1/PHLDB2/TEK/S100A10/LIMS1/BCL2/TESK2/THBS1/PPM1F/BCR/PTK2B/DST/THSD1/SLC9A1/EPB41L5/CLASP1/CAMSAP3
GO:0007015	actin filament organization	413	0.249056	1.35392	0.00120209	0.0127951	HCK/ALDOA/GSN/CXCL12/SPTBN2/MARCKSL1/CYFIP2/SH3D21/PLEC/MYO5B/MAGEL2/CORO7/GDPD2/ARHGEF18/KCTD13/EVL/WASF2/SHANK1/SEMA5A/NRP1/ACTG1/CORO1B/TMSB10/FHOD3/FLNA/MICAL3/MYO1E/WDR1/PPM1E/MYO5A/ADD2/BCAR1/FMN2/SPTAN1/CAPG/HIP1/CGNL1/CRACD/SSH2/ARPC1A/IQGAP1/KANK1/CARMIL1/PRKCE/SFRP1/MAD2L2/ARHGEF5/RHOBTB2/ARHGAP35/SPTBN1/S1PR1/CARMIL3/FHDC1/SDC4/PIK3R1/SHROOM3/ZYX/KANK4/SHANK3/PPARGC1B/CTTN/FAM107A/NF2/…
GO:0044706	multi-multicellular organism process	160	0.317076	1.55486	0.0012127	0.0128844	SLC2A1/ACVR1B/MMP2/HSPG2/FOS/CTSB/FKBP4/APELA/PTHLH/ITGA5/DDR1/IGFBP2/BMPR2/STS/INTS1/CALR/B4GALT1/DSG2/MAGED2/CYP1A1/ADRA2A/ACE/LNPEP/TAC1/PRLR/CAD/SPP1/RARA/ITGB3/ITGA2/ASH1L/NDP/TRO/SLC6A4/STOX2/CNR1/APOL2/AGO2/CSMD1/STAT5B/IGFBP5/PTGFR/NR2F2/EPN1
GO:0098698	postsynaptic specialization assembly	26	0.56984	1.93853	0.00122023	0.0129297	SPTBN2/NRXN2/NRXN1/NTNG2/GAP43/LRFN4/SHANK3/C1QL2/ZDHHC12/C1QL3/LRRTM2/NLGN2/LRRC4B/PTK2B/PTPRD/PTPRS/CBLN1/ARHGEF9
GO:0099174	regulation of presynapse organization	28	0.544559	1.89696	0.00122366	0.0129297	LRFN5/FZD1/LRFN3/APP/NTNG2/FARP1/LRFN4/EIF4G1/CLSTN3/MDGA1/SNCA/LRRTM3
GO:1905606	regulation of presynapse assembly	28	0.544559	1.89696	0.00122366	0.0129297	LRFN5/FZD1/LRFN3/APP/NTNG2/FARP1/LRFN4/EIF4G1/CLSTN3/MDGA1/SNCA/LRRTM3
GO:0060071	Wnt signaling pathway, planar cell polarity pathway	49	0.455492	1.80449	0.0012357	0.0130096	CELSR1/PTK7/CELSR2/GRHL3/ANKRD6/VANGL2/FZD1/PRICKLE2/WNT9B/ZNRF3/PRICKLE1/SFRP1/MED12/ABL1/DVL2/SMURF1/RHOA/MAGI2
GO:0007041	lysosomal transport	125	0.337429	1.60689	0.00123462	0.0130096	SLC30A2/GRN/LAMP1/IGF2R/LRP1/GNPTAB/SORL1/CACNG5/VPS51/PSAP/AP3B1/CLU/CHMP3/PLEKHM1/ANKFY1/SCARB2/PLEKHF2/VIPAS39/ATP13A2/EPG5/MGRN1/TGFBRAP1/CLEC16A/VPS39/AP3D1/TRAK1/VPS18/LYST/CACNG8/GPRASP1/NDP
GO:0016486	peptide hormone processing	29	0.544843	1.93104	0.00124007	0.013032	FURIN/ECE1/PCSK1N/P4HB/PCSK1/ACE/PCSK6/BACE2/PCSK2/CTSL/CORIN
GO:0034331	cell junction maintenance	42	0.481289	1.84589	0.00124848	0.0130966	PCLO/ERC1/RAB3A/CSF1R/PLXNA4/CHCHD10/BSN/SHANK1/DCTN1/CNTNAP1/ITGB3/F2RL1/APPL1/SDF4/ERC2/CTBP2/CD177/SORT1/C1QL1/NLGN1/SHANK2/ADGRB3
GO:1903564	regulation of protein localization to cilium	11	-0.741664	-1.84483	0.00125703	0.0131541	LZTFL1/EFCAB7/GDI2/ENTR1/CCDC66
GO:0007129	homologous chromosome pairing at meiosis	34	-0.551449	-1.81479	0.00125849	0.0131541	P3H4/MEIOC/IHO1/RNF212/C14orf39/TRIP13/CCNB1IP1/CCNE1/MRE11/MLH3/CCNE2/BRIP1/NDC1/TEX15/MEI4/MND1/MEIOB/UBE2B
GO:0019985	translesion synthesis	25	-0.584314	-1.79659	0.00126776	0.013216	PARP10/POLN/POLD3/POLD1/DTL/POLK/PCLAF/SPRTN/PRIMPOL/RCHY1/POLI/POLH/POLE2/ZBTB1/USP1/PCNA
GO:0006626	protein targeting to mitochondrion	102	-0.405856	-1.63972	0.00127125	0.013216	PARL/TIMM8B/HAX1/FZD5/GRPEL2/MFF/SIRT4/TIMM21/BCAP31/MTX1/PDCD5/AGK/ATP5IF1/TIMM23/AIFM1/TIMM50/IMMP1L/ARIH2/SH3GLB1/TOMM7/TSPO/TOMM6/MTX2/MGARP/HSPD1/UBE2D3/DNAJC19/MICALL2/TOMM70/TOMM5/HSPA4/BID/LEPROT/TIMM17A/DNAJC15/HSP90AA1
GO:0042060	wound healing	346	0.255258	1.3648	0.00126926	0.013216	ERBB2/TSKU/COL5A1/PTK7/DSP/AHNAK/PLEC/RREB1/SCRIB/GPR4/RAB3A/PABPC4/AP3B1/ITGA5/DDR1/TLN1/ERBB3/TYRO3/GRHL3/DAG1/STXBP1/TGFB1/UBASH3B/CHMP3/ACTG1/CORO1B/DUOX2/PPARG/B4GALT1/FLNA/ADRA2A/MYOZ1/AQP1/EPHB2/NOTCH2/EPB41L4B/EPPK1/COMP/SYK/ITPK1/KANK1/DDR2/PRKCE/FIBP/DGKH/LRG1/ARHGAP35/VAV2/DGKD/PLPP3/PLCG2/SDC4/VPS33B/MACF1/MYH9/SMPD1/ACTB/ITGB3/ITGA2/FERMT1/CNN2/C1QTNF1/MMRN1/SLC6A4/F2RL1/DGKE/MRTFA/M…
GO:0016331	morphogenesis of embryonic epithelium	145	0.319609	1.53919	0.00127515	0.0132328	CELSR1/APAF1/PTK7/MTHFR/SCRIB/RDH10/GRHL3/PTCH1/TGFB1/LAMA5/VANGL2/FZD1/WNT9B/SPINT1/RGMA/SULF1/PRICKLE1/SFRP1/BMP7/ARHGAP35/SDC4/OSR1/PCDH8/MED12/SUFU/PRKACA/ST14/SKI/RARA/ABL1/RET/DVL2/LRP2/CECR2/SOX11/GATA3/DLC1/SOX9/TSC2/ALDH1A2
GO:0090100	positive regulation of transmembrane receptor protein serine/threonine kinase signaling pathway	94	0.373563	1.69968	0.00128551	0.0133165	ACVR1B/ACVR1/HIPK2/NPNT/SCUBE3/TGFB1/BMPR2/ARK2C/PPARG/CREBBP/NOTCH2/UBE2O/NEO1/SULF1/BMP7/LRG1/ZNF423/EP300/NUMA1/FERMT1/SOX11/ADISSP/ZC3H3/CITED1/KIAA0319/CSNK2B
GO:0031290	retinal ganglion cell axon guidance	20	0.61794	1.96585	0.00129714	0.013413	SLIT1/NRP1/EPHB2/SEMA4F/ROBO2/BMPR1B/NDP/SLIT2/NRCAM/PTPRM/EPHB3
GO:0033344	cholesterol efflux	42	0.477889	1.83285	0.00133218	0.0137508	LRP1/ABCA1/TSKU/SREBF2/PTCH1/ABCG1/ABCA3/PPARG/SPG11/NPC2/RXRA/ABCA2/TTC39B/PLTP
GO:0071402	cellular response to lipoprotein particle stimulus	31	0.537571	1.94266	0.00134751	0.0138508	ABCA1/SMPD3/SREBF2/TGFB1/ABCG1/CD68/LDLR/PPARG/SYK
GO:0097106	postsynaptic density organization	34	0.518638	1.90691	0.00134902	0.0138508	RELN/NRXN2/SHANK1/LRRC4/NRXN1/LRFN4/CNTNAP1/SHANK3/ZMYND8/C1QL2/ITGB3/ZDHHC12/C1QL3/LRRTM2/NLGN1/SHANK2/CDH2/NLGN2/LRRC4B/PTK2B/PTPRD/PTPRS/CBLN1
GO:1901655	cellular response to ketone	90	0.365435	1.6369	0.00134696	0.0138508	FOS/SCNN1A/GNG2/CYP1B1/IGF1R/TNC/SCNN1G/ADCY1/ADCY2/AQP1/ACE/PRKCE/SFRP1/MSN/P2RY6/FBXO32/PRKD1/SPP1/SRD5A1/AXIN2
GO:0061098	positive regulation of protein tyrosine kinase activity	24	0.575309	1.93433	0.00137393	0.0140816	RELN/UNC119/CSF1R/ERBB3/ADRA2A/ACE/GPRC5B
GO:0007094	mitotic spindle assembly checkpoint signaling	45	-0.503063	-1.76538	0.00139146	0.0141861	TRIP13/USP44/PSMG2/CDCA8/KNTC1/GEN1/BUB1/CCNB1/SPC25/AURKB/BIRC5/NDC80/BUB1B/PCID2/KNL1/MAD2L1/NUF2/ZWILCH/TTK
GO:0071173	spindle assembly checkpoint signaling	45	-0.503063	-1.76538	0.00139146	0.0141861	TRIP13/USP44/PSMG2/CDCA8/KNTC1/GEN1/BUB1/CCNB1/SPC25/AURKB/BIRC5/NDC80/BUB1B/PCID2/KNL1/MAD2L1/NUF2/ZWILCH/TTK
GO:0071174	mitotic spindle checkpoint signaling	45	-0.503063	-1.76538	0.00139146	0.0141861	TRIP13/USP44/PSMG2/CDCA8/KNTC1/GEN1/BUB1/CCNB1/SPC25/AURKB/BIRC5/NDC80/BUB1B/PCID2/KNL1/MAD2L1/NUF2/ZWILCH/TTK
GO:0034655	nucleobase-containing compound catabolic process	395	-0.302529	-1.42176	0.00140861	0.0143357	RNASEH2C/MAGOH/YBX1/FASTKD5/TENT5B/ROCK1/FEN1/XRN1/PUM2/ZFP36L2/XRN2/RBM7/ENTPD8/AICDA/DCP2/SKIC3/GAS5/EXOSC3/TRNT1/NT5C/DXO/NUDT9/RNASEH2B/ISG20/OAS2/DUT/METTL14/RGN/ST20/ANG/RBM24/ALKBH5/CARHSP1/AIFM1/UPF2/SYNCRIP/SMG5/TBRG4/RIDA/CNOT9/VPS54/BTG2/FASTK/HSPA1B/NPM1/BAX/EXOSC7/ACAT1/ETF1/TENT2/HBS1L/SLIRP/MAGOHB/HNRNPR/PNPT1/SLFN13/LSM1/FXR1/DHX9/HNRNPAB/SKIC8/EXOSC4/UPF3B/ADA/LARP1B/GRSF1/FASTKD…
GO:0072331	signal transduction by p53 class mediator	168	-0.361205	-1.55488	0.00142726	0.0145	PAXIP1/CHEK2/COPS3/BOP1/USP7/ING4/IFI16/PTTG1IP/PAK1IP1/BOK/SGK1/AEN/TAF9B/KMT5A/RPS7/AURKA/PLK2/JMY/NUAK1/NPM1/BAX/CDKN1A/NBN/ATRX/TOPORS/TAF9/HNRNPK/RPL26/ARMC10/ATAD5/EDA2R/CHEK1/AURKB/HINT1/MLF1/USP15/PSMD10/ZMPSTE24/ELL3/USP28/MSH2/MARCHF7/RPF2/PIDD1/RPL5/RPL23/DDX5/EEF1E1/TRIAP1/ANKRD1/RRM2B/RPS27L
GO:0010972	negative regulation of G2/M transition of mitotic cell cycle	62	-0.46525	-1.73039	0.00143057	0.0145082	DTL/IER3/ZNF830/TOPBP1/RINT1/NABP1/MRE11/BLM/DONSON/UIMC1/CDKN1A/NBN/USP47/RAD17/CDC6/INIP/RBBP8/RAD21/CHEK1/AURKB/CCNG1/PINX1/NAE1/CDK1
GO:0098659	inorganic cation import across plasma membrane	105	0.347228	1.58355	0.00144362	0.0145896	TRPM4/SLC12A3/NALF2/SCNN1A/HCN2/SCNN1G/SLC24A1/ATP1B2/ATP1A3/SLC39A11/CACNA1D/ATP2B4/SLC12A7/SCN9A/CACNA1E/KCNK9/SLC12A6/SLC24A2/SCN3A/SCN2A/SLC8A2/CALCR/KCNJ6/SCN5A/ATP1A2/SCN11A/KCNJ8/CACNA1A/ATP1A4/KCNH2/KCNJ3/SLC5A2/HCN4/SLC39A4/KCNJ16/CACNA1H/NALF1/SLC9A7/SLC12A2/RAMP3/CACNA2D1/CACNA1C/SLC24A4/SLC9A2/FYN
GO:0099587	inorganic ion import across plasma membrane	105	0.347228	1.58355	0.00144362	0.0145896	TRPM4/SLC12A3/NALF2/SCNN1A/HCN2/SCNN1G/SLC24A1/ATP1B2/ATP1A3/SLC39A11/CACNA1D/ATP2B4/SLC12A7/SCN9A/CACNA1E/KCNK9/SLC12A6/SLC24A2/SCN3A/SCN2A/SLC8A2/CALCR/KCNJ6/SCN5A/ATP1A2/SCN11A/KCNJ8/CACNA1A/ATP1A4/KCNH2/KCNJ3/SLC5A2/HCN4/SLC39A4/KCNJ16/CACNA1H/NALF1/SLC9A7/SLC12A2/RAMP3/CACNA2D1/CACNA1C/SLC24A4/SLC9A2/FYN
GO:0046599	regulation of centriole replication	21	-0.629417	-1.85701	0.00145329	0.0146618	PLK2/SASS6/NPM1/CEP120/CEP295/PLK4/SPICE1/CENPJ/PPP1R35
GO:0060315	negative regulation of ryanodine-sensitive calcium-release channel activity	10	-0.758951	-1.83837	0.00148772	0.0148769	GSTM2/GSTO1/FKBP1B/TRDN/CALM2
GO:0060997	dendritic spine morphogenesis	53	0.447689	1.8015	0.00148394	0.0148769	RELN/CTNND2/CDK5R1/SHANK1/TANC2/KIF1A/SIPA1L1/GPRASP3/EPHB2/CAMK2B/ARHGAP33/SHANK3/CUX2/SRCIN1/EPHB3/NLGN1/ABI2/DOCK10/DNM3/HDAC6/LRP8/PPFIA2/PAK3
GO:0007131	reciprocal meiotic recombination	47	-0.499217	-1.75937	0.00149	0.0148769	BRME1/PRDM7/RMI1/RAD50/TOP6BL/TEX19/ERCC4/RAD54L/CENPX/EME2/UBR2/RNF212/C14orf39/RAD51C/TRIP13/CCNB1IP1/TOP2B/HFM1/ANKLE1/MRE11/MLH3/FANCM/BRIP1/RAD21/MND1/RAD51AP1/TOP2A/RAD54B/MEIOB/UBE2B
GO:0140527	reciprocal homologous recombination	47	-0.499217	-1.75937	0.00149	0.0148769	BRME1/PRDM7/RMI1/RAD50/TOP6BL/TEX19/ERCC4/RAD54L/CENPX/EME2/UBR2/RNF212/C14orf39/RAD51C/TRIP13/CCNB1IP1/TOP2B/HFM1/ANKLE1/MRE11/MLH3/FANCM/BRIP1/RAD21/MND1/RAD51AP1/TOP2A/RAD54B/MEIOB/UBE2B
GO:0035418	protein localization to synapse	73	0.401002	1.70722	0.00148048	0.0148769	PCLO/MAP1A/RELN/ERBB2/MAPT/SCRIB/CLSTN1/NRXN2/DAG1/BSN/SHANK1/NRXN1/KIF5A/ASIC2/MAPK8IP3/C1QL2/CLSTN3/NSG1/ZDHHC12/LHFPL4/STX1B/C1QL3/KIF5C/NLGN1/IQSEC2/GPC6
GO:0030071	regulation of mitotic metaphase/anaphase transition	89	-0.422532	-1.66764	0.00147869	0.0148769	CDCA8/MAP3K20/KNTC1/PHF10/UBE2C/GEN1/BUB1/CDC23/CCNB1/CDC6/SPC25/SMARCE1/RAD21/CUL3/AURKB/RB1/BIRC5/NDC80/FBXO5/BUB1B/NSMCE2/RIOK2/PCID2/ACTL6A/KNL1/CENPE/MAD2L1/NUF2/DLGAP5/ZWILCH/TTK
GO:0014046	dopamine secretion	36	0.49388	1.85964	0.00149763	0.0149274	CXCL12/SYT5/PRKCB/OPRK1/SYT1/CHRNA4/ABAT/SYT9/SYT10/CHRNB2/CNR1/SNCG/SYT4/HTR1B/SYT2/SNCA/SYT13/PINK1/SYT7
GO:0007160	cell-matrix adhesion	204	0.292341	1.48842	0.0015005	0.0149303	ITGA9/NPNT/COL17A1/PLEKHA2/TMEM8B/ITGA5/DDR1/MINK1/TLN1/DAG1/NRP1/ACTG1/FREM1/EPDR1/RIN2/GPM6B/SFRP1/BCL6/FBLN5/SDC4/CDK6/PIK3R1/ZYX/MACF1/BCAM/UTRN/CTTN/FAM107A/NF2/CIB1/ABL1/CORO2B/EPHA3/NID2/ITGB3/TNN/ITGA2/JAM3/FERMT1/MMP14/L1CAM/JUP/LIMCH1/ITGB6/RHOA/SNED1/DLC1/CDH11/COL3A1/HPSE/NEXMIF/SRF/NF1/ONECUT2/ONECUT1/VWA2/TECTA/PTPRJ/SORBS1/DMTN/MAP4K4
GO:0042795	snRNA transcription by RNA polymerase II	15	-0.682006	-1.83455	0.00151309	0.0150299	CC2D1A/SNAPC3/CDK7/SNAPC1/ZC3H8/ICE2/SNAPC5/ELL3/LARP7
GO:0031570	DNA integrity checkpoint signaling	131	-0.388959	-1.63829	0.00151985	0.0150712	RPA2/MAPK14/FBXO4/PARP9/EME2/E2F1/FEM1B/TTI2/CLOCK/DTL/IER3/ZNF830/RAD9A/TOPBP1/CHEK2/INTS7/STK33/RNASEH2B/RINT1/MAP3K20/MRE11/BLM/UFL1/DONSON/PTPN11/WAC/WDR76/CRY1/PLK2/BRIP1/CDC5L/UIMC1/CDKN1A/NBN/RAD17/CDC6/ETAA1/RPL26/CDC45/CHEK1/CCNG1/DNA2/USP28/MSH2/TIPRL/PIDD1/THOC1/CCND1/NAE1/TRIAP1/CDK1/RPS27L
GO:0010324	membrane invagination	56	0.429639	1.74168	0.00152802	0.0151263	XKR7/GSN/ABCA1/CLCN3/MEGF10/XKR4/PLCG2/SNX33/MYH9/ELMO1/ITGA2/F2RL1/C3/SMURF1/RHOA/HAVCR1
GO:2000311	regulation of AMPA receptor activity	23	0.588093	1.95558	0.00153648	0.0151842	RELN/CACNG5/MINK1/SHANK1/SHISA6/NLGN3/SHANK3/CNIH2/CACNG8/MAPK8IP2/NLGN1/SHISA7/MEF2C/NLGN2
GO:0010447	response to acidic pH	18	0.622656	1.87842	0.00155286	0.0153199	LGMN/SCNN1A/GPR4/SCNN1G/RAB11FIP5/ASIC2/RAB11B/CHP1
GO:0097484	dendrite extension	34	0.515362	1.89487	0.00155857	0.0153502	CYFIP2/AUTS2/RIMS1/UNC13A/SLC23A2/BCL11A/SYT1/CYFIP1/MECP2/SMURF1/SYT4/SYT2/PLAA/CPNE5/MUL1/CXCR4/SYT17/RNF157/SYT3
GO:0001822	kidney development	275	0.269608	1.41639	0.00158114	0.0155461	ODC1/SULF2/CYP26B1/APAF1/PTK7/NPNT/FRAS1/GCNT1/KIF26B/GLI2/AP2B1/GPR4/RDH10/TRAF3IP2/HS3ST3A1/GZF1/CER1/PTCH1/GLIS2/NRP1/LAMA5/VANGL2/MME/LHX1/MYO1E/AQP1/NOTCH2/ACE/WNT9B/IQGAP1/SMAD1/SULF1/SFRP1/BMP7/AMER1/PLXND1/SDC4/DCHS1/OSR1/STRA6/ROBO2/LIN28A/ADAMTS6/AP1B1/WFS1/FBN1/RARA/ZBTB16/RET/DLL1/ITGB3/SOX4/LRP2/BAG6/PROX1/SLIT2/SOX11/NLE1/RHOA/GATA3/MAGI2/CITED1/KCNJ8/SOX9/KLHL3/SGPL1/ALDH1A2
GO:2000434	regulation of protein neddylation	19	-0.649839	-1.88103	0.001584	0.0155479	HIF1A/COPS3/DCUN1D5/COPS7B/DCUN1D2/COPS5/DCUN1D1/DCUN1D4/COPS8/COPS4/RPL5/COPS2
GO:0072676	lymphocyte migration	68	0.410348	1.73836	0.00161321	0.0157546	CXCL12/PLEC/GBA1/PADI2/CD99L2/APP/RIPOR2/MSN/S1PR1/ABL1/SPNS2/RET/ITGB3/WNK1/PYCARD/ECM1/PIK3CD/CD99/RHOA/GATA3
GO:0044703	multi-organism reproductive process	154	0.322429	1.57592	0.00161057	0.0157546	SLC2A1/ACVR1B/MMP2/HSPG2/FOS/CTSB/FKBP4/APELA/PTHLH/ITGA5/DDR1/IGFBP2/BMPR2/STS/INTS1/CALR/DSG2/MAGED2/CYP1A1/ADRA2A/ACE/LNPEP/TAC1/PRLR/CAD/SPP1/RARA/ITGB3/ITGA2/ASH1L/NDP/TRO/SLC6A4/STOX2/CNR1/APOL2/AGO2/CSMD1/STAT5B/IGFBP5/PTGFR/NR2F2/EPN1
GO:0051090	regulation of DNA-binding transcription factor activity	325	0.260874	1.38612	0.00161299	0.0157546	HCK/LPAR5/RNF31/HIPK2/STAT3/RELN/PYDC1/BHLHE40/CYP1B1/ERC1/TRIM8/DAB2IP/SIK1/ADCY1/CLU/ENPP1/PTCH1/GLIS2/ALK/TGFB1/ANXA4/PPARG/FZD1/MTURN/FLNA/TFRC/TRIM26/SMARCA4/TRIM62/APP/SYK/FLOT2/PRKCB/DDR2/EGLN1/BMP7/MAD2L2/ARHGEF5/TRIM22/HDAC4/CRTC1/NKX6-1/HSF1/PLPP3/PLCG2/CRTC3/PRKD1/SUFU/PPARGC1B/PPARGC1A/MAP2K5/WFS1/BTRC/EP300/CIB1/SFRP4/PHB2/MAVS/WWP2/PRKCH/NEUROD1/TRIM14/NUPR1/DVL2/PYCARD/RBCK1/KDM5A/…
GO:0046627	negative regulation of insulin receptor signaling pathway	33	0.519387	1.91036	0.00162165	0.0157839	PIP4K2C/SLC27A4/ENPP1/KANK1/PRKCB/ZNF592/GRB10/PIP4K2B/TSC2/INPP5K/GRB14/SOCS3/PIP4K2A/PTPRE
GO:0007565	female pregnancy	143	0.327589	1.57618	0.00162026	0.0157839	SLC2A1/ACVR1B/MMP2/HSPG2/FOS/CTSB/FKBP4/APELA/PTHLH/ITGA5/DDR1/IGFBP2/BMPR2/STS/INTS1/CALR/DSG2/MAGED2/ADRA2A/ACE/LNPEP/PRLR/CAD/SPP1/RARA/ITGB3/ITGA2/ASH1L/NDP/TRO/STOX2/CNR1/APOL2/AGO2/CSMD1/STAT5B/IGFBP5/NR2F2/EPN1
GO:0051968	positive regulation of synaptic transmission, glutamatergic	29	0.536103	1.90006	0.00164073	0.0159162	RELN/CACNG5/TNR/GRIN2D/STXBP1/GRIN2B/NRXN1/NLGN3/SHANK3/ROR2/CACNG8/TSHZ3/NLGN1/IQSEC2/NTRK1/HDAC6/NLGN2
GO:0030335	positive regulation of cell migration	457	0.244949	1.34159	0.00163911	0.0159162	ACVR1B/LGMN/MMP2/ACVR1/CXCL12/STAT3/GRN/SEMA4B/RELN/CYP1B1/RREB1/IGF1R/RIPOR1/NTRK3/APELA/DAB2IP/CSF1R/EMC10/ITGA5/CEMIP/SEMA5A/TGFB1/NRP1/BMPR2/ZNF609/ACTG1/IL23A/CALR/C5AR1/CD99L2/SEMA6C/FLNA/ADRA2A/AQP1/EPHB2/EPB41L4B/BCAR1/MAPRE2/APP/GPI/RIN2/DOCK5/DDR2/CARMIL1/PRKCE/SASH1/BMP7/SEMA4F/RIPOR2/GLIPR2/S1PR1/PLPP3/PLCG2/SPARC/BCAS3/SUN2/P2RY6/PIK3R1/PRKD1/ADGRA2/SEMA3C/ROR2/FAM107A/PDPK1/CIB1/ABL…
GO:1901293	nucleoside phosphate biosynthetic process	269	-0.326782	-1.48003	0.00164405	0.0159218	PRPS2/NDUFAB1/ADK/DTYMK/COX11/FLAD1/GUCA1A/PDHA1/ATPSCKMT/ATP5PB/DCTD/NDUFS8/NME4/TECR/NMRK2/NOS2/NDUFA8/ND3/PANK1/NDUFV2/RRM1/HSD17B12/PANK4/MMUT/TAFAZZIN/ENTPD8/ACSF3/PRPSAP1/NDUFA12/DUT/ELOVL4/NDUFA6/ATP5MG/ME1/SDHB/DCK/TMSB4X/ENO1/NME1/SPHK2/ND2/PRPS1/NPPC/DLD/NME3/NDUFB6/ATP5PO/NNMT/MPC2/ND4L/NDUFA7/DGUOK/ATP8/HACD1/ELOVL6/PANK3/ACAT1/AK2/PPCS/NDUFA1/CMPK1/ACSL4/ADA/PAICS/ATP5ME/NDUFB1/ATP5F…
GO:0043087	regulation of GTPase activity	258	0.274413	1.42798	0.00164794	0.0159329	DOCK6/ERBB2/APC2/PLXNA2/SIPA1L2/SCRIB/FGD1/NTRK3/SLC27A4/TBC1D16/DAB2IP/ARHGAP45/PLXNC1/STMN3/RGS16/AGAP1/AGRN/PLXNA4/FZD10/SIPA1L1/TBC1D22A/TBC1D14/MAPRE2/SIPA1L3/TBC1D5/SFRP1/ARHGEF5/RASGRF1/RAPGEF1/RIPOR2/VAV2/PLXNA3/RAPGEF4/RALGAPA1/PLXND1/RALBP1/TBC1D9B/TBC1D13/EPHA3/WNK1/AGAP2/RACK1/RASGRP4/TAX1BP3/F2RL1/ARHGAP27/FGD4/GPR137B/RGS8/DOCK11/EVI5L/RAP1GAP2/SMCR8/AGAP5/CD40/RTN4R/RGP1/PBXIP1/SGS…
GO:0042770	signal transduction in response to DNA damage	183	-0.342774	-1.48978	0.00165134	0.0159391	RPA2/MAPK14/MAP2K6/KDM1A/FBXO4/PARP9/EME2/E2F1/TWIST1/SMYD2/FEM1B/TTI2/PLA2R1/CLOCK/RPS6KA6/MDM4/DTL/IER3/ZNF830/RAD9A/PAXIP1/TOPBP1/CHEK2/COPS3/ING4/PTTG1IP/INTS7/STK33/RNASEH2B/RINT1/MAP3K20/MRE11/BLM/KMT5A/UFL1/DONSON/PTPN11/WAC/WDR76/CRY1/GADD45A/PLK2/BRIP1/CDC5L/NPM1/UIMC1/CDKN1A/NBN/ATRX/RAD17/ETAA1/RPL26/ATAD5/CHEK1/CCNG1/PSMD10/ZMPSTE24/USP28/MSH2/BID/MARCHF7/TIPRL/PIDD1/THOC1/CCND1/DDX5/…
GO:0051784	negative regulation of nuclear division	59	-0.480752	-1.77881	0.00165946	0.0159775	GEN1/BUB1/CCNB1/SPC25/RAD21/MTBP/CHEK1/AURKB/BIRC5/NDC80/FBXO5/BUB1B/PCID2/KNL1/MAD2L1/NUF2/BMP4/ZWILCH/TTK
[truncated: 340 more rows]

## Sheet: S2 MLI2+AB vs CTRL
ID	Description	setSize	enrichmentScore	NES	pvalue	p.adjust	core_enrichment
[truncated: 123 more rows]

## Sheet: S3 PF+AB vs CTRL
ID	Description	setSize	enrichmentScore	NES	pvalue	p.adjust	core_enrichment	S3
[truncated: 264 more rows]
